# Supplementary material for: Diverse integrated ecosystem approach overcomes pandemic-related fisheries monitoring challenges
Source: Nat Commun. 2021 Nov 11;12:6492. doi: 10.1038/s41467-021-26484-5 (PMC8585921; doi:10.1038/s41467-021-26484-5)
Supplement: Supplementary file 2 — Description of Additional Supplementary Files [file 41467_2021_26484_MOESM2_ESM.txt]

Diverse integrated ecosystem approach overcomes pandemic-related fisheries monitoring challenges
Jarrod A. Santora, Tanya L. Rogers, Megan A. Cimino, Keith M. Sakuma, Keith D. Hanson1, E.J. Dick, Jaime Jahncke, Pete Warzybok, John C. Field


File Name: 'Santora.et.al.Source.Data'
Description: This file contains all underlying data in the Figures and Supplementary Figures (see Supplementary Information File). 

File Name: 'Supplementary Software'
Description: This file contains source code used in the study to generate estiamtes of abundance and uncertainty of species catches, simulations of uncertainty and bias, and mapping krill species distribution patterns.

File Name: 'Supplementary Information File'
Description: List of Supplementary Figures.
Supplementary Figure 1: RREAS core region, ecosystem oceanography and sampling effort.
Supplementary Figure 2: Field sampling and processing catch data during the pandemic.
Supplementary Figure 3: Taxa and depth.
Supplementary Figure 4: Indices from 2020 sampled stations.
Supplementary Figure 5: Results from delta-GLM and resampling.
Supplementary Figure 6: Relative bias and resampling
Supplementary Figure 7: Seabird diet and breeding success.
Supplementary Figure 8: Observed krill species abundance.
Supplementary Figure 9: Krill Species Distribution Model.
