# Supplementary material for: Diverse integrated ecosystem approach overcomes pandemic-related fisheries monitoring challenges
Source: Nat Commun. 2021 Nov 11;12:6492. doi: 10.1038/s41467-021-26484-5 (PMC8585921; doi:10.1038/s41467-021-26484-5)
Supplement: Supplementary file 3 — Supplementary Software [file 41467_2021_26484_MOESM3_ESM.zip]

Archive with 29 entries (26 files):
- Index_effort_reduction/data_2_krillspp_2002_2020.csv
- Index_effort_reduction/data_8_species_1990_2020.csv
- Index_effort_reduction/ggplot_themes_rogers.R
- Index_effort_reduction/Index_effort_reduction_main.R
- Index_effort_reduction/index_meanlog1_2_krillspp_2002_2020.csv
- Index_effort_reduction/index_meanlog1_8_species_1990_2020.csv
- Index_effort_reduction/Rogers_dglm.R
- Krill_SDM/codes/
- Krill_SDM/codes/0. Read Me_Description of Scripts.txt
- Krill_SDM/codes/1. Spatial predictions and anomalies.R
- Krill_SDM/codes/2. Predictions vs. observations.R
- Krill_SDM/codes/3. Compare dGLM and SDM.R
- Krill_SDM/data_files/
- Krill_SDM/data_files/core_stn_mn_loc.csv
- Krill_SDM/data_files/Distance_from_shore.grd
- Krill_SDM/data_files/Distance_from_shore.gri
- Krill_SDM/data_files/EPAC_TSPIN_SDM.xlsx
- Krill_SDM/data_files/EPAC_TSPIN_SDM_stationData_2002_2018.xlsx
- Krill_SDM/data_files/EPAC_TSPIN_Station_predictions_obs_2002_20.xlsx
- Krill_SDM/data_files/index_meanlog1_2_krillspp_2002_2020.csv
- Krill_SDM/data_files/Lat_Lon_SDM.xlsx
- Krill_SDM/data_files/Read Me_Description of Data files.txt
- Krill_SDM/figures/
- Krill_SDM/figures/EPAC_TSPIN_anomaly_maps.pdf
- Krill_SDM/figures/EPAC_TSPIN_SDM_mapped.pdf
- Krill_SDM/figures/Model_vs_obs_19_20.pdf
- Krill_SDM/figures/ObservedCV_vs_predict.obs.pdf
- Krill_SDM/figures/SDM_EPAC_predictions_vs_DeltaGLM_core.pdf
- Krill_SDM/figures/SDM_TSPIN_predictions_vs_DeltaGLM_core.pdf
