# Supplementary material for: Diverse integrated ecosystem approach overcomes pandemic-related fisheries monitoring challenges
Source: Nat Commun. 2021 Nov 11;12:6492. doi: 10.1038/s41467-021-26484-5 (PMC8585921; doi:10.1038/s41467-021-26484-5)
Supplement: Supplementary file 3 — Supplementary Software [file 41467_2021_26484_MOESM3_ESM.zip › Index_effort_reduction/data_2_krillspp_2002_2020.csv]

CRUISE	HAUL_NO	YEAR	MONTH	HAUL_DATE	HAUL_TIME	NIGHT	STATION	LATDD	LONDD	BOTTOM_DEPTH	STATION_BOTTOM_DEPTH	STATION_DEPTH_BIN	STRATA	AREA	NAME	TOTAL_NO
205	2	2002	5	2002-05-10 02:47:26	2002-05-10 02:47:26	2002-05-09 02:47:26	114	36.7666666666667	-121.866666666667	172	73	shallow	C	Monterey Bay Inside	E. pacifica	0
205	3	2002	5	2002-05-10 03:56:07	2002-05-10 03:56:07	2002-05-09 03:56:07	115	36.7083333333333	-121.908333333333	86	91	shallow	C	Monterey Bay Inside	E. pacifica	0
205	5	2002	5	2002-05-10 21:23:53	2002-05-10 21:23:53	2002-05-10 21:23:53	112	36.655	-121.946666666667	106	73	shallow	C	Monterey Bay Inside	E. pacifica	0
205	7	2002	5	2002-05-11 00:24:32	2002-05-11 00:24:32	2002-05-10 00:24:32	115	36.7083333333333	-121.908333333333	86	91	shallow	C	Monterey Bay Inside	E. pacifica	0
205	8	2002	5	2002-05-11 01:47:01	2002-05-11 01:47:01	2002-05-10 01:47:01	116	36.74	-121.976666666667	303	287	deep	C	Monterey Bay Inside	E. pacifica	0
205	9	2002	5	2002-05-11 03:36:28	2002-05-11 03:36:28	2002-05-10 03:36:28	114	36.7666666666667	-121.866666666667	78	73	shallow	C	Monterey Bay Inside	E. pacifica	26
205	12	2002	5	2002-05-11 22:14:00	2002-05-11 22:14:00	2002-05-11 22:14:00	110	36.5833333333333	-122.175	1973	2304	deep	C	Monterey Bay Outside	E. pacifica	538
205	13	2002	5	2002-05-11 23:36:56	2002-05-11 23:36:56	2002-05-11 23:36:56	109	36.5833333333333	-122.033333333333	1020	608	deep	C	Monterey Bay Outside	E. pacifica	304
205	14	2002	5	2002-05-12 01:57:48	2002-05-12 01:57:48	2002-05-11 01:57:48	113	36.6466666666667	-122.05	910	900	deep	C	Monterey Bay Outside	E. pacifica	0
205	15	2002	5	2002-05-12 03:24:12	2002-05-12 03:24:12	2002-05-11 03:24:12	117	36.7	-122.108333333333	1911	1920	deep	C	Monterey Bay Outside	E. pacifica	616
205	16	2002	5	2002-05-12 21:13:48	2002-05-12 21:13:48	2002-05-12 21:13:48	123	36.9833333333333	-122.291666666667	87	82	shallow	C	Davenport	E. pacifica	0
205	17	2002	5	2002-05-12 22:38:10	2002-05-12 22:38:10	2002-05-12 22:38:10	124	36.9833333333333	-122.375	121	128	shallow	C	Davenport	E. pacifica	1120
205	18	2002	5	2002-05-13 02:01:27	2002-05-13 02:01:27	2002-05-12 02:01:27	125	36.9833333333333	-122.425	369	446	deep	C	Davenport	E. pacifica	2030
205	19	2002	5	2002-05-13 03:49:22	2002-05-13 03:49:22	2002-05-12 03:49:22	126	36.9833333333333	-122.591666666667	395	432	deep	C	Davenport	E. pacifica	13824
205	20	2002	5	2002-05-13 21:12:57	2002-05-13 21:12:57	2002-05-13 21:12:57	131	37.275	-122.566666666667	82	82	shallow	C	Pescadero	E. pacifica	1467
205	21	2002	5	2002-05-13 22:32:48	2002-05-13 22:32:48	2002-05-13 22:32:48	132	37.275	-122.65	95	95	shallow	C	Pescadero	E. pacifica	175
205	22	2002	5	2002-05-14 01:46:40	2002-05-14 01:46:40	2002-05-13 01:46:40	133	37.275	-122.816666666667	164	184	shallow	C	Pescadero	E. pacifica	5
205	23	2002	5	2002-05-14 04:31:31	2002-05-14 04:31:31	2002-05-13 04:31:31	134	37.275	-122.983333333333	546	518	deep	C	Pescadero	E. pacifica	15
205	24	2002	5	2002-05-18 21:15:48	2002-05-18 21:15:48	2002-05-18 21:15:48	171	38.1666666666667	-123.483333333333	301	400	deep	C	Point Reyes	E. pacifica	286
205	25	2002	5	2002-05-18 22:48:50	2002-05-18 22:48:50	2002-05-18 22:48:50	170	38.1666666666667	-123.366666666667	207	183	shallow	C	Point Reyes	E. pacifica	13
205	27	2002	5	2002-05-19 02:23:00	2002-05-19 02:23:00	2002-05-18 02:23:00	167	38.1666666666667	-123.166666666667	94	91	shallow	C	Point Reyes	E. pacifica	2780
205	29	2002	5	2002-05-19 22:05:42	2002-05-19 22:05:42	2002-05-19 22:05:42	162	37.8833333333333	-123.5	1438	1328	deep	C	Farallones Outside	E. pacifica	720
205	30	2002	5	2002-05-20 00:07:18	2002-05-20 00:07:18	2002-05-19 00:07:18	160	37.8833333333333	-123.316666666667	95	91	shallow	C	Farallones Outside	E. pacifica	9
205	31	2002	5	2002-05-20 02:48:10	2002-05-20 02:48:10	2002-05-19 02:48:10	156	37.7433333333333	-123.138333333333	115	91	shallow	C	Farallones Outside	E. pacifica	760
205	32	2002	5	2002-05-20 04:18:49	2002-05-20 04:18:49	2002-05-19 04:18:49	152	37.6583333333333	-123.041666666667	127	108	shallow	C	Farallones Outside	E. pacifica	1935
205	34	2002	5	2002-05-21 03:03:28	2002-05-21 03:03:28	2002-05-20 03:03:28	138	37.7	-122.908333333333	55	55	shallow	C	Gulf of the Farallones	E. pacifica	57
205	35	2002	5	2002-05-21 04:20:34	2002-05-21 04:20:34	2002-05-20 04:20:34	237	37.5966666666667	-122.831666666667	76	74	shallow	C	Gulf of the Farallones	E. pacifica	3
205	36	2002	5	2002-05-21 21:27:41	2002-05-21 21:27:41	2002-05-21 21:27:41	114	36.7666666666667	-121.866666666667	73	73	shallow	C	Monterey Bay Inside	E. pacifica	0
205	37	2002	5	2002-05-21 23:23:01	2002-05-21 23:23:01	2002-05-21 23:23:01	116	36.74	-121.976666666667	237	287	deep	C	Monterey Bay Inside	E. pacifica	2
205	38	2002	5	2002-05-22 00:47:21	2002-05-22 00:47:21	2002-05-21 00:47:21	115	36.7083333333333	-121.908333333333	102	91	shallow	C	Monterey Bay Inside	E. pacifica	2
205	40	2002	5	2002-05-22 03:32:47	2002-05-22 03:32:47	2002-05-21 03:32:47	112	36.655	-121.946666666667	109	73	shallow	C	Monterey Bay Inside	E. pacifica	0
205	42	2002	5	2002-05-22 22:20:56	2002-05-22 22:20:56	2002-05-22 22:20:56	110	36.5833333333333	-122.175	2320	2304	deep	C	Monterey Bay Outside	E. pacifica	50
205	44	2002	5	2002-05-23 00:52:08	2002-05-23 00:52:08	2002-05-22 00:52:08	109	36.5833333333333	-122.033333333333	528	608	deep	C	Monterey Bay Outside	E. pacifica	16
205	45	2002	5	2002-05-23 02:48:02	2002-05-23 02:48:02	2002-05-22 02:48:02	113	36.6466666666667	-122.05	788	900	deep	C	Monterey Bay Outside	E. pacifica	24
205	46	2002	5	2002-05-23 04:09:29	2002-05-23 04:09:29	2002-05-22 04:09:29	117	36.7	-122.108333333333	1820	1920	deep	C	Monterey Bay Outside	E. pacifica	526
205	47	2002	5	2002-05-23 21:29:39	2002-05-23 21:29:39	2002-05-23 21:29:39	123	36.9833333333333	-122.291666666667	82	82	shallow	C	Davenport	E. pacifica	0
205	48	2002	5	2002-05-23 22:57:08	2002-05-23 22:57:08	2002-05-23 22:57:08	124	36.9833333333333	-122.375	116	128	shallow	C	Davenport	E. pacifica	760
205	49	2002	5	2002-05-24 00:54:31	2002-05-24 00:54:31	2002-05-23 00:54:31	125	36.9833333333333	-122.425	455	446	deep	C	Davenport	E. pacifica	0
205	50	2002	5	2002-05-24 02:47:32	2002-05-24 02:47:32	2002-05-23 02:47:32	126	36.9833333333333	-122.591666666667	418	432	deep	C	Davenport	E. pacifica	112
205	51	2002	5	2002-05-24 04:30:18	2002-05-24 04:30:18	2002-05-23 04:30:18	127	36.9833333333333	-122.758333333333	1092	1045	deep	C	Davenport	E. pacifica	271
205	52	2002	5	2002-05-24 21:23:46	2002-05-24 21:23:46	2002-05-24 21:23:46	131	37.275	-122.566666666667	88	82	shallow	C	Pescadero	E. pacifica	102
205	53	2002	5	2002-05-24 22:36:10	2002-05-24 22:36:10	2002-05-24 22:36:10	132	37.275	-122.65	88	95	shallow	C	Pescadero	E. pacifica	2070
205	54	2002	5	2002-05-25 00:48:24	2002-05-25 00:48:24	2002-05-24 00:48:24	133	37.275	-122.816666666667	164	184	shallow	C	Pescadero	E. pacifica	120
205	55	2002	5	2002-05-25 02:28:21	2002-05-25 02:28:21	2002-05-24 02:28:21	134	37.275	-122.983333333333	582	518	deep	C	Pescadero	E. pacifica	880
205	56	2002	5	2002-05-25 04:31:28	2002-05-25 04:31:28	2002-05-24 04:31:28	135	37.275	-123.15	1047	950	deep	C	Pescadero	E. pacifica	2405
205	57	2002	5	2002-05-25 21:39:47	2002-05-25 21:39:47	2002-05-25 21:39:47	162	37.8833333333333	-123.5	1456	1328	deep	C	Farallones Outside	E. pacifica	2520
205	58	2002	5	2002-05-25 23:04:28	2002-05-25 23:04:28	2002-05-25 23:04:28	160	37.8833333333333	-123.316666666667	91	91	shallow	C	Farallones Outside	E. pacifica	1716
205	59	2002	5	2002-05-26 01:06:56	2002-05-26 01:06:56	2002-05-25 01:06:56	156	37.7433333333333	-123.138333333333	91	91	shallow	C	Farallones Outside	E. pacifica	1703
205	60	2002	5	2002-05-26 02:17:57	2002-05-26 02:17:57	2002-05-25 02:17:57	154	37.6583333333333	-123.208333333333	1274	1301	deep	C	Farallones Outside	E. pacifica	98
205	61	2002	5	2002-05-26 04:03:19	2002-05-26 04:03:19	2002-05-25 04:03:19	152	37.6583333333333	-123.041666666667	102	108	shallow	C	Farallones Outside	E. pacifica	1264
205	63	2002	5	2002-05-28 23:02:48	2002-05-28 23:02:48	2002-05-28 23:02:48	167	38.1666666666667	-123.166666666667	92	91	shallow	C	Point Reyes	E. pacifica	3450
205	65	2002	5	2002-05-29 02:22:30	2002-05-29 02:22:30	2002-05-28 02:22:30	170	38.1666666666667	-123.366666666667	166	183	shallow	C	Point Reyes	E. pacifica	48
205	66	2002	5	2002-05-29 04:10:43	2002-05-29 04:10:43	2002-05-28 04:10:43	171	38.1666666666667	-123.483333333333	298	400	deep	C	Point Reyes	E. pacifica	495
205	67	2002	5	2002-05-30 00:14:44	2002-05-30 00:14:44	2002-05-29 00:14:44	139	37.7916666666667	-122.866666666667	63	55	shallow	C	Gulf of the Farallones	E. pacifica	0
205	68	2002	5	2002-05-30 01:17:32	2002-05-30 01:17:32	2002-05-29 01:17:32	138	37.7	-122.908333333333	55	55	shallow	C	Gulf of the Farallones	E. pacifica	0
205	69	2002	5	2002-05-30 02:56:50	2002-05-30 02:56:50	2002-05-29 02:56:50	237	37.5966666666667	-122.831666666667	74	74	shallow	C	Gulf of the Farallones	E. pacifica	3
205	70	2002	5	2002-05-30 21:43:35	2002-05-30 21:43:35	2002-05-30 21:43:35	114	36.7666666666667	-121.866666666667	318	73	shallow	C	Monterey Bay Inside	E. pacifica	1040
205	71	2002	5	2002-05-30 23:06:38	2002-05-30 23:06:38	2002-05-30 23:06:38	116	36.74	-121.976666666667	455	287	deep	C	Monterey Bay Inside	E. pacifica	8379
205	72	2002	5	2002-05-31 00:28:04	2002-05-31 00:28:04	2002-05-30 00:28:04	115	36.7083333333333	-121.908333333333	98	91	shallow	C	Monterey Bay Inside	E. pacifica	80
205	74	2002	5	2002-05-31 03:14:58	2002-05-31 03:14:58	2002-05-30 03:14:58	112	36.655	-121.946666666667	76	73	shallow	C	Monterey Bay Inside	E. pacifica	0
205	76	2002	5	2002-05-31 22:33:06	2002-05-31 22:33:06	2002-05-31 22:33:06	110	36.5833333333333	-122.175	1750	2304	deep	C	Monterey Bay Outside	E. pacifica	493
205	78	2002	6	2002-06-01 00:39:41	2002-06-01 00:39:41	2002-05-31 00:39:41	109	36.5833333333333	-122.033333333333	1031	608	deep	C	Monterey Bay Outside	E. pacifica	370
205	79	2002	6	2002-06-01 02:34:21	2002-06-01 02:34:21	2002-05-31 02:34:21	113	36.6466666666667	-122.05	1163	900	deep	C	Monterey Bay Outside	E. pacifica	240
205	81	2002	6	2002-06-01 21:59:23	2002-06-01 21:59:23	2002-06-01 21:59:23	124	36.9833333333333	-122.375	116	128	shallow	C	Davenport	E. pacifica	0
205	82	2002	6	2002-06-01 23:18:29	2002-06-01 23:18:29	2002-06-01 23:18:29	125	36.9833333333333	-122.425	225	446	deep	C	Davenport	E. pacifica	2
205	83	2002	6	2002-06-02 02:25:14	2002-06-02 02:25:14	2002-06-01 02:25:14	126	36.9833333333333	-122.591666666667	392	432	deep	C	Davenport	E. pacifica	72
205	85	2002	6	2002-06-03 21:46:04	2002-06-03 21:46:04	2002-06-03 21:46:04	131	37.275	-122.566666666667	84	82	shallow	C	Pescadero	E. pacifica	0
304	2	2003	5	2003-05-14 22:31:43	2003-05-14 22:31:43	2003-05-14 22:31:43	117	36.7	-122.108333333333	1890	1920	deep	C	Monterey Bay Outside	E. pacifica	3920
304	3	2003	5	2003-05-15 01:05:35	2003-05-15 01:05:35	2003-05-14 01:05:35	113	36.6466666666667	-122.05	788	900	deep	C	Monterey Bay Outside	E. pacifica	4134
304	4	2003	5	2003-05-15 02:13:38	2003-05-15 02:13:38	2003-05-14 02:13:38	109	36.5833333333333	-122.033333333333	546	608	deep	C	Monterey Bay Outside	E. pacifica	33075
304	5	2003	5	2003-05-15 04:40:12	2003-05-15 04:40:12	2003-05-14 04:40:12	110	36.5833333333333	-122.175	2320	2304	deep	C	Monterey Bay Outside	E. pacifica	245
304	6	2003	5	2003-05-15 21:53:52	2003-05-15 21:53:52	2003-05-15 21:53:52	112	36.655	-121.946666666667	85	73	shallow	C	Monterey Bay Inside	E. pacifica	0
304	8	2003	5	2003-05-16 01:19:21	2003-05-16 01:19:21	2003-05-15 01:19:21	115	36.7083333333333	-121.908333333333	89	91	shallow	C	Monterey Bay Inside	E. pacifica	0
304	9	2003	5	2003-05-16 02:46:40	2003-05-16 02:46:40	2003-05-15 02:46:40	116	36.74	-121.976666666667	277	287	deep	C	Monterey Bay Inside	E. pacifica	1782
304	10	2003	5	2003-05-16 04:04:29	2003-05-16 04:04:29	2003-05-15 04:04:29	114	36.7666666666667	-121.866666666667	120	73	shallow	C	Monterey Bay Inside	E. pacifica	13
304	13	2003	5	2003-05-17 02:20:55	2003-05-17 02:20:55	2003-05-16 02:20:55	114	36.7666666666667	-121.866666666667	74	73	shallow	C	Monterey Bay Inside	E. pacifica	25
304	14	2003	5	2003-05-17 04:14:49	2003-05-17 04:14:49	2003-05-16 04:14:49	119	36.8466666666667	-121.983333333333	89	91	shallow	C	Monterey Bay Inside	E. pacifica	36
304	19	2003	5	2003-05-19 21:28:44	2003-05-19 21:28:44	2003-05-19 21:28:44	123	36.9833333333333	-122.291666666667	83	82	shallow	C	Davenport	E. pacifica	6
304	20	2003	5	2003-05-19 22:47:46	2003-05-19 22:47:46	2003-05-19 22:47:46	124	36.9833333333333	-122.375	132	128	shallow	C	Davenport	E. pacifica	1320
304	21	2003	5	2003-05-20 00:39:05	2003-05-20 00:39:05	2003-05-19 00:39:05	125	36.9833333333333	-122.425	139	446	deep	C	Davenport	E. pacifica	25760
304	22	2003	5	2003-05-20 02:30:15	2003-05-20 02:30:15	2003-05-19 02:30:15	126	36.9833333333333	-122.591666666667	405	432	deep	C	Davenport	E. pacifica	90
304	24	2003	5	2003-05-20 21:14:04	2003-05-20 21:14:04	2003-05-20 21:14:04	131	37.275	-122.566666666667	84	82	shallow	C	Pescadero	E. pacifica	44
304	25	2003	5	2003-05-20 22:32:57	2003-05-20 22:32:57	2003-05-20 22:32:57	132	37.275	-122.65	84	95	shallow	C	Pescadero	E. pacifica	0
304	26	2003	5	2003-05-21 00:59:19	2003-05-21 00:59:19	2003-05-20 00:59:19	133	37.275	-122.816666666667	200	184	shallow	C	Pescadero	E. pacifica	10132
304	27	2003	5	2003-05-21 02:53:18	2003-05-21 02:53:18	2003-05-20 02:53:18	134	37.275	-122.983333333333	574	518	deep	C	Pescadero	E. pacifica	1832
304	29	2003	5	2003-05-22 21:24:26	2003-05-22 21:24:26	2003-05-22 21:24:26	162	37.8833333333333	-123.5	1250	1328	deep	C	Farallones Outside	E. pacifica	10110
304	30	2003	5	2003-05-22 22:53:42	2003-05-22 22:53:42	2003-05-22 22:53:42	160	37.8833333333333	-123.316666666667	105	91	shallow	C	Farallones Outside	E. pacifica	12
304	31	2003	5	2003-05-23 01:25:22	2003-05-23 01:25:22	2003-05-22 01:25:22	156	37.7433333333333	-123.138333333333	84	91	shallow	C	Farallones Outside	E. pacifica	34580
304	32	2003	5	2003-05-23 02:44:18	2003-05-23 02:44:18	2003-05-22 02:44:18	154	37.6583333333333	-123.208333333333	1313	1301	deep	C	Farallones Outside	E. pacifica	29680
304	33	2003	5	2003-05-23 21:06:28	2003-05-23 21:06:28	2003-05-23 21:06:28	119	36.8466666666667	-121.983333333333	81	91	shallow	C	Monterey Bay Inside	E. pacifica	0
304	34	2003	5	2003-05-23 22:29:51	2003-05-23 22:29:51	2003-05-23 22:29:51	114	36.7666666666667	-121.866666666667	180	73	shallow	C	Monterey Bay Inside	E. pacifica	423
304	35	2003	5	2003-05-24 00:40:42	2003-05-24 00:40:42	2003-05-23 00:40:42	116	36.74	-121.976666666667	797	287	deep	C	Monterey Bay Inside	E. pacifica	30816
304	36	2003	5	2003-05-24 01:41:51	2003-05-24 01:41:51	2003-05-23 01:41:51	115	36.7083333333333	-121.908333333333	91	91	shallow	C	Monterey Bay Inside	E. pacifica	2
304	38	2003	5	2003-05-24 04:14:51	2003-05-24 04:14:51	2003-05-23 04:14:51	112	36.655	-121.946666666667	73	73	shallow	C	Monterey Bay Inside	E. pacifica	216
304	40	2003	5	2003-05-24 23:04:43	2003-05-24 23:04:43	2003-05-24 23:04:43	110	36.5833333333333	-122.175	2320	2304	deep	C	Monterey Bay Outside	E. pacifica	22260
304	41	2003	5	2003-05-25 00:33:11	2003-05-25 00:33:11	2003-05-24 00:33:11	109	36.5833333333333	-122.033333333333	546	608	deep	C	Monterey Bay Outside	E. pacifica	5760
304	42	2003	5	2003-05-25 01:38:54	2003-05-25 01:38:54	2003-05-24 01:38:54	113	36.6466666666667	-122.05	910	900	deep	C	Monterey Bay Outside	E. pacifica	6912
304	43	2003	5	2003-05-25 02:40:19	2003-05-25 02:40:19	2003-05-24 02:40:19	117	36.7	-122.108333333333	1820	1920	deep	C	Monterey Bay Outside	E. pacifica	8624
304	45	2003	5	2003-05-25 21:13:09	2003-05-25 21:13:09	2003-05-25 21:13:09	123	36.9833333333333	-122.291666666667	96	82	shallow	C	Davenport	E. pacifica	0
304	46	2003	5	2003-05-25 22:29:26	2003-05-25 22:29:26	2003-05-25 22:29:26	124	36.9833333333333	-122.375	130	128	shallow	C	Davenport	E. pacifica	308
304	47	2003	5	2003-05-26 00:02:44	2003-05-26 00:02:44	2003-05-25 00:02:44	125	36.9833333333333	-122.425	169	446	deep	C	Davenport	E. pacifica	1904
304	48	2003	5	2003-05-26 01:26:06	2003-05-26 01:26:06	2003-05-25 01:26:06	126	36.9833333333333	-122.591666666667	491	432	deep	C	Davenport	E. pacifica	6596
304	49	2003	5	2003-05-26 03:32:18	2003-05-26 03:32:18	2003-05-25 03:32:18	127	36.9833333333333	-122.758333333333	1010	1045	deep	C	Davenport	E. pacifica	17805
304	50	2003	5	2003-05-26 21:33:35	2003-05-26 21:33:35	2003-05-26 21:33:35	131	37.275	-122.566666666667	81	82	shallow	C	Pescadero	E. pacifica	0
304	51	2003	5	2003-05-26 22:41:48	2003-05-26 22:41:48	2003-05-26 22:41:48	132	37.275	-122.65	94	95	shallow	C	Pescadero	E. pacifica	680
304	52	2003	5	2003-05-27 00:57:55	2003-05-27 00:57:55	2003-05-26 00:57:55	133	37.275	-122.816666666667	173	184	shallow	C	Pescadero	E. pacifica	80316
304	53	2003	5	2003-05-27 02:41:43	2003-05-27 02:41:43	2003-05-26 02:41:43	134	37.275	-122.983333333333	546	518	deep	C	Pescadero	E. pacifica	15624
304	55	2003	5	2003-05-27 21:41:12	2003-05-27 21:41:12	2003-05-27 21:41:12	152	37.6583333333333	-123.041666666667	115	108	shallow	C	Farallones Outside	E. pacifica	45540
304	56	2003	5	2003-05-27 23:20:02	2003-05-27 23:20:02	2003-05-27 23:20:02	154	37.6583333333333	-123.208333333333	1080	1301	deep	C	Farallones Outside	E. pacifica	15552
304	57	2003	5	2003-05-28 00:49:37	2003-05-28 00:49:37	2003-05-27 00:49:37	156	37.7433333333333	-123.138333333333	86	91	shallow	C	Farallones Outside	E. pacifica	80
304	58	2003	5	2003-05-28 03:03:24	2003-05-28 03:03:24	2003-05-27 03:03:24	160	37.8833333333333	-123.316666666667	89	91	shallow	C	Farallones Outside	E. pacifica	335920
304	60	2003	5	2003-05-28 21:24:26	2003-05-28 21:24:26	2003-05-28 21:24:26	170	38.1666666666667	-123.366666666667	200	183	shallow	C	Point Reyes	E. pacifica	17458
304	62	2003	5	2003-05-29 00:11:41	2003-05-29 00:11:41	2003-05-28 00:11:41	167	38.1666666666667	-123.166666666667	92	91	shallow	C	Point Reyes	E. pacifica	48000
304	64	2003	5	2003-05-29 02:40:44	2003-05-29 02:40:44	2003-05-28 02:40:44	165	38.1666666666667	-123	53	55	shallow	C	Point Reyes	E. pacifica	10800
304	65	2003	5	2003-05-29 03:05:33	2003-05-29 03:05:33	2003-05-28 03:05:33	165	38.1666666666667	-123	53	55	shallow	C	Point Reyes	E. pacifica	90440
304	66	2003	5	2003-05-31 21:47:57	2003-05-31 21:47:57	2003-05-31 21:47:57	139	37.7916666666667	-122.866666666667	60	55	shallow	C	Gulf of the Farallones	E. pacifica	5184
304	67	2003	5	2003-05-31 23:12:46	2003-05-31 23:12:46	2003-05-31 23:12:46	138	37.7	-122.908333333333	60	55	shallow	C	Gulf of the Farallones	E. pacifica	1992
304	68	2003	6	2003-06-01 00:58:31	2003-06-01 00:58:31	2003-05-31 00:58:31	237	37.5966666666667	-122.831666666667	76	74	shallow	C	Gulf of the Farallones	E. pacifica	152
304	69	2003	6	2003-06-01 21:25:38	2003-06-01 21:25:38	2003-06-01 21:25:38	119	36.8466666666667	-121.983333333333	79	91	shallow	C	Monterey Bay Inside	E. pacifica	46
304	70	2003	6	2003-06-01 22:47:32	2003-06-01 22:47:32	2003-06-01 22:47:32	114	36.7666666666667	-121.866666666667	245	73	shallow	C	Monterey Bay Inside	E. pacifica	3588
304	71	2003	6	2003-06-02 01:02:35	2003-06-02 01:02:35	2003-06-01 01:02:35	116	36.74	-121.976666666667	685	287	deep	C	Monterey Bay Inside	E. pacifica	9114
304	72	2003	6	2003-06-02 02:00:03	2003-06-02 02:00:03	2003-06-01 02:00:03	115	36.7083333333333	-121.908333333333	96	91	shallow	C	Monterey Bay Inside	E. pacifica	12
304	74	2003	6	2003-06-02 04:03:54	2003-06-02 04:03:54	2003-06-01 04:03:54	112	36.655	-121.946666666667	75	73	shallow	C	Monterey Bay Inside	E. pacifica	2
304	75	2003	6	2003-06-02 21:34:40	2003-06-02 21:34:40	2003-06-02 21:34:40	110	36.5833333333333	-122.175	2307	2304	deep	C	Monterey Bay Outside	E. pacifica	17730
304	76	2003	6	2003-06-02 23:02:51	2003-06-02 23:02:51	2003-06-02 23:02:51	109	36.5833333333333	-122.033333333333	1063	608	deep	C	Monterey Bay Outside	E. pacifica	117740
304	77	2003	6	2003-06-03 01:12:17	2003-06-03 01:12:17	2003-06-02 01:12:17	113	36.6466666666667	-122.05	910	900	deep	C	Monterey Bay Outside	E. pacifica	2128
304	78	2003	6	2003-06-03 02:33:06	2003-06-03 02:33:06	2003-06-02 02:33:06	117	36.7	-122.108333333333	1910	1920	deep	C	Monterey Bay Outside	E. pacifica	12250
304	80	2003	6	2003-06-03 21:31:01	2003-06-03 21:31:01	2003-06-03 21:31:01	127	36.9833333333333	-122.758333333333	1001	1045	deep	C	Davenport	E. pacifica	19370
304	81	2003	6	2003-06-03 23:04:38	2003-06-03 23:04:38	2003-06-03 23:04:38	126	36.9833333333333	-122.591666666667	455	432	deep	C	Davenport	E. pacifica	2672
304	82	2003	6	2003-06-04 01:15:38	2003-06-04 01:15:38	2003-06-03 01:15:38	125	36.9833333333333	-122.425	167	446	deep	C	Davenport	E. pacifica	3344
304	83	2003	6	2003-06-04 02:02:40	2003-06-04 02:02:40	2003-06-03 02:02:40	124	36.9833333333333	-122.375	130	128	shallow	C	Davenport	E. pacifica	6384
304	84	2003	6	2003-06-04 03:37:34	2003-06-04 03:37:34	2003-06-03 03:37:34	123	36.9833333333333	-122.291666666667	83	82	shallow	C	Davenport	E. pacifica	9
304	85	2003	6	2003-06-04 21:41:12	2003-06-04 21:41:12	2003-06-04 21:41:12	131	37.275	-122.566666666667	87	82	shallow	C	Pescadero	E. pacifica	2
304	86	2003	6	2003-06-04 22:43:25	2003-06-04 22:43:25	2003-06-04 22:43:25	132	37.275	-122.65	97	95	shallow	C	Pescadero	E. pacifica	0
304	87	2003	6	2003-06-05 00:45:01	2003-06-05 00:45:01	2003-06-04 00:45:01	133	37.275	-122.816666666667	168	184	shallow	C	Pescadero	E. pacifica	3432
304	88	2003	6	2003-06-05 02:04:31	2003-06-05 02:04:31	2003-06-04 02:04:31	134	37.275	-122.983333333333	546	518	deep	C	Pescadero	E. pacifica	9856
304	89	2003	6	2003-06-05 04:09:43	2003-06-05 04:09:43	2003-06-04 04:09:43	135	37.275	-123.15	841	950	deep	C	Pescadero	E. pacifica	638
304	90	2003	6	2003-06-05 21:20:47	2003-06-05 21:20:47	2003-06-05 21:20:47	152	37.6583333333333	-123.041666666667	100	108	shallow	C	Farallones Outside	E. pacifica	19200
304	91	2003	6	2003-06-05 22:46:25	2003-06-05 22:46:25	2003-06-05 22:46:25	154	37.6583333333333	-123.208333333333	1343	1301	deep	C	Farallones Outside	E. pacifica	18696
304	92	2003	6	2003-06-06 00:33:46	2003-06-06 00:33:46	2003-06-05 00:33:46	156	37.7433333333333	-123.138333333333	77	91	shallow	C	Farallones Outside	E. pacifica	224
304	93	2003	6	2003-06-06 02:14:00	2003-06-06 02:14:00	2003-06-05 02:14:00	160	37.8833333333333	-123.316666666667	91	91	shallow	C	Farallones Outside	E. pacifica	151700
304	94	2003	6	2003-06-06 03:59:15	2003-06-06 03:59:15	2003-06-05 03:59:15	162	37.8833333333333	-123.5	1335	1328	deep	C	Farallones Outside	E. pacifica	19256
304	95	2003	6	2003-06-06 21:29:07	2003-06-06 21:29:07	2003-06-06 21:29:07	171	38.1666666666667	-123.483333333333	449	400	deep	C	Point Reyes	E. pacifica	12816
304	96	2003	6	2003-06-06 22:23:56	2003-06-06 22:23:56	2003-06-06 22:23:56	170	38.1666666666667	-123.366666666667	204	183	shallow	C	Point Reyes	E. pacifica	26460
304	98	2003	6	2003-06-07 01:00:50	2003-06-07 01:00:50	2003-06-06 01:00:50	167	38.1666666666667	-123.166666666667	91	91	shallow	C	Point Reyes	E. pacifica	10200
304	100	2003	6	2003-06-07 03:38:41	2003-06-07 03:38:41	2003-06-06 03:38:41	165	38.1666666666667	-123	55	55	shallow	C	Point Reyes	E. pacifica	1134000
304	101	2003	6	2003-06-07 21:31:52	2003-06-07 21:31:52	2003-06-07 21:31:52	139	37.7916666666667	-122.866666666667	58	55	shallow	C	Gulf of the Farallones	E. pacifica	0
304	102	2003	6	2003-06-07 22:11:41	2003-06-07 22:11:41	2003-06-07 22:11:41	139	37.7916666666667	-122.866666666667	58	55	shallow	C	Gulf of the Farallones	E. pacifica	0
304	103	2003	6	2003-06-07 23:23:17	2003-06-07 23:23:17	2003-06-07 23:23:17	138	37.7	-122.908333333333	58	55	shallow	C	Gulf of the Farallones	E. pacifica	1480
304	110	2003	6	2003-06-09 21:46:05	2003-06-09 21:46:05	2003-06-09 21:46:05	171	38.1666666666667	-123.483333333333	390	400	deep	C	Point Reyes	E. pacifica	99840
304	111	2003	6	2003-06-09 23:03:18	2003-06-09 23:03:18	2003-06-09 23:03:18	170	38.1666666666667	-123.366666666667	210	183	shallow	C	Point Reyes	E. pacifica	64170
304	113	2003	6	2003-06-10 01:38:18	2003-06-10 01:38:18	2003-06-09 01:38:18	167	38.1666666666667	-123.166666666667	91	91	shallow	C	Point Reyes	E. pacifica	7735
304	115	2003	6	2003-06-10 03:46:08	2003-06-10 03:46:08	2003-06-09 03:46:08	165	38.1666666666667	-123	55	55	shallow	C	Point Reyes	E. pacifica	205500
304	116	2003	6	2003-06-10 21:30:41	2003-06-10 21:30:41	2003-06-10 21:30:41	237	37.5966666666667	-122.831666666667	72	74	shallow	C	Gulf of the Farallones	E. pacifica	0
304	118	2003	6	2003-06-11 00:08:57	2003-06-11 00:08:57	2003-06-10 00:08:57	139	37.7916666666667	-122.866666666667	56	55	shallow	C	Gulf of the Farallones	E. pacifica	0
403	25	2004	5	2004-05-09 21:15:06	2004-05-09 21:15:06	2004-05-09 21:15:06	119	36.8466666666667	-121.983333333333	75	91	shallow	C	Monterey Bay Inside	E. pacifica	55
403	26	2004	5	2004-05-09 22:26:35	2004-05-09 22:26:35	2004-05-09 22:26:35	114	36.7666666666667	-121.866666666667	75	73	shallow	C	Monterey Bay Inside	E. pacifica	11960
403	27	2004	5	2004-05-10 00:35:54	2004-05-10 00:35:54	2004-05-09 00:35:54	116	36.74	-121.976666666667	300	287	deep	C	Monterey Bay Inside	E. pacifica	1587
403	28	2004	5	2004-05-10 01:35:02	2004-05-10 01:35:02	2004-05-09 01:35:02	115	36.7083333333333	-121.908333333333	90	91	shallow	C	Monterey Bay Inside	E. pacifica	1
403	30	2004	5	2004-05-10 04:27:26	2004-05-10 04:27:26	2004-05-09 04:27:26	112	36.655	-121.946666666667	70	73	shallow	C	Monterey Bay Inside	E. pacifica	0
403	31	2004	5	2004-05-10 21:05:22	2004-05-10 21:05:22	2004-05-10 21:05:22	110	36.5833333333333	-122.175	2330	2304	deep	C	Monterey Bay Outside	E. pacifica	1798
403	32	2004	5	2004-05-10 23:47:46	2004-05-10 23:47:46	2004-05-10 23:47:46	109	36.5833333333333	-122.033333333333	936	608	deep	C	Monterey Bay Outside	E. pacifica	4629
403	33	2004	5	2004-05-11 01:10:21	2004-05-11 01:10:21	2004-05-10 01:10:21	113	36.6466666666667	-122.05	900	900	deep	C	Monterey Bay Outside	E. pacifica	15750
403	34	2004	5	2004-05-11 03:09:40	2004-05-11 03:09:40	2004-05-10 03:09:40	117	36.7	-122.108333333333	1900	1920	deep	C	Monterey Bay Outside	E. pacifica	76500
403	36	2004	5	2004-05-11 21:18:41	2004-05-11 21:18:41	2004-05-11 21:18:41	123	36.9833333333333	-122.291666666667	84	82	shallow	C	Davenport	E. pacifica	5
403	37	2004	5	2004-05-11 22:37:13	2004-05-11 22:37:13	2004-05-11 22:37:13	124	36.9833333333333	-122.375	125	128	shallow	C	Davenport	E. pacifica	34743
403	38	2004	5	2004-05-12 00:30:34	2004-05-12 00:30:34	2004-05-11 00:30:34	125	36.9833333333333	-122.425	500	446	deep	C	Davenport	E. pacifica	151450
403	39	2004	5	2004-05-12 02:12:03	2004-05-12 02:12:03	2004-05-11 02:12:03	126	36.9833333333333	-122.591666666667	430	432	deep	C	Davenport	E. pacifica	101200
403	40	2004	5	2004-05-12 04:29:48	2004-05-12 04:29:48	2004-05-11 04:29:48	127	36.9833333333333	-122.758333333333	1000	1045	deep	C	Davenport	E. pacifica	10027
403	41	2004	5	2004-05-12 21:10:54	2004-05-12 21:10:54	2004-05-12 21:10:54	131	37.275	-122.566666666667	83	82	shallow	C	Pescadero	E. pacifica	0
403	42	2004	5	2004-05-12 22:55:07	2004-05-12 22:55:07	2004-05-12 22:55:07	132	37.275	-122.65	99	95	shallow	C	Pescadero	E. pacifica	0
403	43	2004	5	2004-05-13 00:52:10	2004-05-13 00:52:10	2004-05-12 00:52:10	133	37.275	-122.816666666667	160	184	shallow	C	Pescadero	E. pacifica	2408
403	44	2004	5	2004-05-13 02:36:43	2004-05-13 02:36:43	2004-05-12 02:36:43	134	37.275	-122.983333333333	500	518	deep	C	Pescadero	E. pacifica	1457
403	46	2004	5	2004-05-13 21:23:46	2004-05-13 21:23:46	2004-05-13 21:23:46	162	37.8833333333333	-123.5	1218	1328	deep	C	Farallones Outside	E. pacifica	4340
403	47	2004	5	2004-05-13 23:04:02	2004-05-13 23:04:02	2004-05-13 23:04:02	160	37.8833333333333	-123.316666666667	87	91	shallow	C	Farallones Outside	E. pacifica	26576
403	48	2004	5	2004-05-14 01:17:28	2004-05-14 01:17:28	2004-05-13 01:17:28	156	37.7433333333333	-123.138333333333	78	91	shallow	C	Farallones Outside	E. pacifica	0
403	49	2004	5	2004-05-14 02:32:35	2004-05-14 02:32:35	2004-05-13 02:32:35	154	37.6583333333333	-123.208333333333	1200	1301	deep	C	Farallones Outside	E. pacifica	95000
403	50	2004	5	2004-05-14 04:24:09	2004-05-14 04:24:09	2004-05-13 04:24:09	152	37.6583333333333	-123.041666666667	105	108	shallow	C	Farallones Outside	E. pacifica	8064
403	51	2004	5	2004-05-14 21:13:41	2004-05-14 21:13:41	2004-05-14 21:13:41	237	37.5966666666667	-122.831666666667	71	74	shallow	C	Gulf of the Farallones	E. pacifica	0
403	52	2004	5	2004-05-14 22:01:44	2004-05-14 22:01:44	2004-05-14 22:01:44	237	37.5966666666667	-122.831666666667	71	74	shallow	C	Gulf of the Farallones	E. pacifica	0
403	53	2004	5	2004-05-14 23:45:53	2004-05-14 23:45:53	2004-05-14 23:45:53	138	37.7	-122.908333333333	55	55	shallow	C	Gulf of the Farallones	E. pacifica	39
403	54	2004	5	2004-05-15 00:23:35	2004-05-15 00:23:35	2004-05-14 00:23:35	138	37.7	-122.908333333333	55	55	shallow	C	Gulf of the Farallones	E. pacifica	2
403	55	2004	5	2004-05-15 02:21:16	2004-05-15 02:21:16	2004-05-14 02:21:16	139	37.7916666666667	-122.866666666667	54	55	shallow	C	Gulf of the Farallones	E. pacifica	252
403	56	2004	5	2004-05-15 03:01:04	2004-05-15 03:01:04	2004-05-14 03:01:04	139	37.7916666666667	-122.866666666667	54	55	shallow	C	Gulf of the Farallones	E. pacifica	50
403	57	2004	5	2004-05-15 21:42:56	2004-05-15 21:42:56	2004-05-15 21:42:56	171	38.1666666666667	-123.483333333333	470	400	deep	C	Point Reyes	E. pacifica	7540
403	58	2004	5	2004-05-15 23:09:27	2004-05-15 23:09:27	2004-05-15 23:09:27	170	38.1666666666667	-123.366666666667	200	183	shallow	C	Point Reyes	E. pacifica	54600
403	60	2004	5	2004-05-16 01:32:17	2004-05-16 01:32:17	2004-05-15 01:32:17	167	38.1666666666667	-123.166666666667	90	91	shallow	C	Point Reyes	E. pacifica	9120
403	62	2004	5	2004-05-16 03:37:58	2004-05-16 03:37:58	2004-05-15 03:37:58	165	38.1666666666667	-123	53	55	shallow	C	Point Reyes	E. pacifica	2
403	83	2004	5	2004-05-20 21:19:31	2004-05-20 21:19:31	2004-05-20 21:19:31	162	37.8833333333333	-123.5	1700	1328	deep	C	Farallones Outside	E. pacifica	26740
403	84	2004	5	2004-05-20 22:58:26	2004-05-20 22:58:26	2004-05-20 22:58:26	160	37.8833333333333	-123.316666666667	90	91	shallow	C	Farallones Outside	E. pacifica	8835
403	85	2004	5	2004-05-23 21:25:37	2004-05-23 21:25:37	2004-05-23 21:25:37	119	36.8466666666667	-121.983333333333	90	91	shallow	C	Monterey Bay Inside	E. pacifica	84
403	86	2004	5	2004-05-23 22:46:27	2004-05-23 22:46:27	2004-05-23 22:46:27	114	36.7666666666667	-121.866666666667	70	73	shallow	C	Monterey Bay Inside	E. pacifica	5428
403	87	2004	5	2004-05-24 00:23:11	2004-05-24 00:23:11	2004-05-23 00:23:11	116	36.74	-121.976666666667	310	287	deep	C	Monterey Bay Inside	E. pacifica	23750
403	88	2004	5	2004-05-24 01:14:47	2004-05-24 01:14:47	2004-05-23 01:14:47	115	36.7083333333333	-121.908333333333	90	91	shallow	C	Monterey Bay Inside	E. pacifica	9
403	90	2004	5	2004-05-24 03:30:39	2004-05-24 03:30:39	2004-05-23 03:30:39	112	36.655	-121.946666666667	75	73	shallow	C	Monterey Bay Inside	E. pacifica	3
403	91	2004	5	2004-05-24 21:13:30	2004-05-24 21:13:30	2004-05-24 21:13:30	110	36.5833333333333	-122.175	2300	2304	deep	C	Monterey Bay Outside	E. pacifica	12398
403	92	2004	5	2004-05-24 22:40:22	2004-05-24 22:40:22	2004-05-24 22:40:22	109	36.5833333333333	-122.033333333333	660	608	deep	C	Monterey Bay Outside	E. pacifica	16440
403	93	2004	5	2004-05-25 00:59:50	2004-05-25 00:59:50	2004-05-24 00:59:50	113	36.6466666666667	-122.05	900	900	deep	C	Monterey Bay Outside	E. pacifica	29200
403	94	2004	5	2004-05-25 02:15:45	2004-05-25 02:15:45	2004-05-24 02:15:45	117	36.7	-122.108333333333	1900	1920	deep	C	Monterey Bay Outside	E. pacifica	10267
403	96	2004	5	2004-05-25 21:22:42	2004-05-25 21:22:42	2004-05-25 21:22:42	123	36.9833333333333	-122.291666666667	80	82	shallow	C	Davenport	E. pacifica	280
403	97	2004	5	2004-05-25 22:30:01	2004-05-25 22:30:01	2004-05-25 22:30:01	124	36.9833333333333	-122.375	125	128	shallow	C	Davenport	E. pacifica	70250
403	98	2004	5	2004-05-26 00:06:30	2004-05-26 00:06:30	2004-05-25 00:06:30	125	36.9833333333333	-122.425	530	446	deep	C	Davenport	E. pacifica	6738
403	99	2004	5	2004-05-26 01:44:27	2004-05-26 01:44:27	2004-05-25 01:44:27	126	36.9833333333333	-122.591666666667	450	432	deep	C	Davenport	E. pacifica	63270
403	100	2004	5	2004-05-26 03:51:00	2004-05-26 03:51:00	2004-05-25 03:51:00	127	36.9833333333333	-122.758333333333	1260	1045	deep	C	Davenport	E. pacifica	29750
403	101	2004	5	2004-05-26 21:11:43	2004-05-26 21:11:43	2004-05-26 21:11:43	131	37.275	-122.566666666667	91	82	shallow	C	Pescadero	E. pacifica	83
403	102	2004	5	2004-05-26 22:25:27	2004-05-26 22:25:27	2004-05-26 22:25:27	132	37.275	-122.65	95	95	shallow	C	Pescadero	E. pacifica	224
403	103	2004	5	2004-05-27 00:31:57	2004-05-27 00:31:57	2004-05-26 00:31:57	133	37.275	-122.816666666667	200	184	shallow	C	Pescadero	E. pacifica	430
403	104	2004	5	2004-05-27 02:07:20	2004-05-27 02:07:20	2004-05-26 02:07:20	134	37.275	-122.983333333333	550	518	deep	C	Pescadero	E. pacifica	4750
403	105	2004	5	2004-05-27 04:12:13	2004-05-27 04:12:13	2004-05-26 04:12:13	135	37.275	-123.15	1000	950	deep	C	Pescadero	E. pacifica	1062
403	106	2004	5	2004-05-27 21:12:38	2004-05-27 21:12:38	2004-05-27 21:12:38	139	37.7916666666667	-122.866666666667	55	55	shallow	C	Gulf of the Farallones	E. pacifica	51
403	107	2004	5	2004-05-27 22:04:38	2004-05-27 22:04:38	2004-05-27 22:04:38	139	37.7916666666667	-122.866666666667	55	55	shallow	C	Gulf of the Farallones	E. pacifica	1
403	108	2004	5	2004-05-27 23:04:44	2004-05-27 23:04:44	2004-05-27 23:04:44	138	37.7	-122.908333333333	55	55	shallow	C	Gulf of the Farallones	E. pacifica	7200
403	109	2004	5	2004-05-27 23:40:50	2004-05-27 23:40:50	2004-05-27 23:40:50	138	37.7	-122.908333333333	55	55	shallow	C	Gulf of the Farallones	E. pacifica	13272
403	110	2004	5	2004-05-28 01:33:14	2004-05-28 01:33:14	2004-05-27 01:33:14	237	37.5966666666667	-122.831666666667	72	74	shallow	C	Gulf of the Farallones	E. pacifica	1734
403	111	2004	5	2004-05-28 02:04:31	2004-05-28 02:04:31	2004-05-27 02:04:31	237	37.5966666666667	-122.831666666667	72	74	shallow	C	Gulf of the Farallones	E. pacifica	18
403	112	2004	5	2004-05-28 21:37:34	2004-05-28 21:37:34	2004-05-28 21:37:34	162	37.8833333333333	-123.5	1750	1328	deep	C	Farallones Outside	E. pacifica	128
403	113	2004	5	2004-05-28 23:36:04	2004-05-28 23:36:04	2004-05-28 23:36:04	160	37.8833333333333	-123.316666666667	95	91	shallow	C	Farallones Outside	E. pacifica	840
403	114	2004	5	2004-05-29 01:36:57	2004-05-29 01:36:57	2004-05-28 01:36:57	156	37.7433333333333	-123.138333333333	80	91	shallow	C	Farallones Outside	E. pacifica	0
403	115	2004	5	2004-05-29 03:08:10	2004-05-29 03:08:10	2004-05-28 03:08:10	154	37.6583333333333	-123.208333333333	1200	1301	deep	C	Farallones Outside	E. pacifica	3791
403	117	2004	5	2004-05-30 21:28:28	2004-05-30 21:28:28	2004-05-30 21:28:28	119	36.8466666666667	-121.983333333333	87	91	shallow	C	Monterey Bay Inside	E. pacifica	40
403	118	2004	5	2004-05-30 22:42:33	2004-05-30 22:42:33	2004-05-30 22:42:33	114	36.7666666666667	-121.866666666667	70	73	shallow	C	Monterey Bay Inside	E. pacifica	181
403	119	2004	5	2004-05-31 00:59:55	2004-05-31 00:59:55	2004-05-30 00:59:55	116	36.74	-121.976666666667	200	287	deep	C	Monterey Bay Inside	E. pacifica	686
403	120	2004	5	2004-05-31 01:49:30	2004-05-31 01:49:30	2004-05-30 01:49:30	115	36.7083333333333	-121.908333333333	90	91	shallow	C	Monterey Bay Inside	E. pacifica	1
403	122	2004	5	2004-05-31 03:50:44	2004-05-31 03:50:44	2004-05-30 03:50:44	112	36.655	-121.946666666667	75	73	shallow	C	Monterey Bay Inside	E. pacifica	0
403	123	2004	6	2004-06-03 21:35:27	2004-06-03 21:35:27	2004-06-03 21:35:27	127	36.9833333333333	-122.758333333333	1018	1045	deep	C	Davenport	E. pacifica	592
403	124	2004	6	2004-06-03 23:14:05	2004-06-03 23:14:05	2004-06-03 23:14:05	126	36.9833333333333	-122.591666666667	395	432	deep	C	Davenport	E. pacifica	124100
403	126	2004	6	2004-06-04 21:36:03	2004-06-04 21:36:03	2004-06-04 21:36:03	110	36.5833333333333	-122.175	2330	2304	deep	C	Monterey Bay Outside	E. pacifica	71400
403	127	2004	6	2004-06-04 22:58:51	2004-06-04 22:58:51	2004-06-04 22:58:51	109	36.5833333333333	-122.033333333333	600	608	deep	C	Monterey Bay Outside	E. pacifica	175
403	128	2004	6	2004-06-05 01:23:15	2004-06-05 01:23:15	2004-06-04 01:23:15	113	36.6466666666667	-122.05	800	900	deep	C	Monterey Bay Outside	E. pacifica	345
403	129	2004	6	2004-06-05 02:41:04	2004-06-05 02:41:04	2004-06-04 02:41:04	117	36.7	-122.108333333333	1900	1920	deep	C	Monterey Bay Outside	E. pacifica	11394
403	131	2004	6	2004-06-05 21:40:02	2004-06-05 21:40:02	2004-06-05 21:40:02	119	36.8466666666667	-121.983333333333	87	91	shallow	C	Monterey Bay Inside	E. pacifica	25
403	132	2004	6	2004-06-05 22:56:37	2004-06-05 22:56:37	2004-06-05 22:56:37	114	36.7666666666667	-121.866666666667	75	73	shallow	C	Monterey Bay Inside	E. pacifica	77
403	133	2004	6	2004-06-06 01:01:56	2004-06-06 01:01:56	2004-06-05 01:01:56	116	36.74	-121.976666666667	528	287	deep	C	Monterey Bay Inside	E. pacifica	286
403	134	2004	6	2004-06-06 01:55:07	2004-06-06 01:55:07	2004-06-05 01:55:07	115	36.7083333333333	-121.908333333333	90	91	shallow	C	Monterey Bay Inside	E. pacifica	0
403	136	2004	6	2004-06-06 04:12:10	2004-06-06 04:12:10	2004-06-05 04:12:10	112	36.655	-121.946666666667	75	73	shallow	C	Monterey Bay Inside	E. pacifica	0
504	22	2005	5	2005-05-08 20:42:41	2005-05-08 20:42:41	2005-05-08 20:42:41	119	36.8466666666667	-121.983333333333	78	91	shallow	C	Monterey Bay Inside	E. pacifica	10
504	23	2005	5	2005-05-08 22:31:05	2005-05-08 22:31:05	2005-05-08 22:31:05	114	36.7666666666667	-121.866666666667	75	73	shallow	C	Monterey Bay Inside	E. pacifica	0
504	24	2005	5	2005-05-09 00:55:48	2005-05-09 00:55:48	2005-05-08 00:55:48	116	36.74	-121.976666666667	203	287	deep	C	Monterey Bay Inside	E. pacifica	31488
504	25	2005	5	2005-05-09 02:19:46	2005-05-09 02:19:46	2005-05-08 02:19:46	115	36.7083333333333	-121.908333333333	90	91	shallow	C	Monterey Bay Inside	E. pacifica	24
504	27	2005	5	2005-05-09 04:38:25	2005-05-09 04:38:25	2005-05-08 04:38:25	112	36.655	-121.946666666667	63	73	shallow	C	Monterey Bay Inside	E. pacifica	0
504	28	2005	5	2005-05-09 21:02:01	2005-05-09 21:02:01	2005-05-09 21:02:01	110	36.5833333333333	-122.175	2331	2304	deep	C	Monterey Bay Outside	E. pacifica	330
504	30	2005	5	2005-05-09 23:59:27	2005-05-09 23:59:27	2005-05-09 23:59:27	109	36.5833333333333	-122.033333333333	660	608	deep	C	Monterey Bay Outside	E. pacifica	9053
504	31	2005	5	2005-05-10 01:21:47	2005-05-10 01:21:47	2005-05-09 01:21:47	113	36.6466666666667	-122.05	900	900	deep	C	Monterey Bay Outside	E. pacifica	114432
504	32	2005	5	2005-05-10 02:43:27	2005-05-10 02:43:27	2005-05-09 02:43:27	117	36.7	-122.108333333333	1900	1920	deep	C	Monterey Bay Outside	E. pacifica	42112
504	34	2005	5	2005-05-10 21:05:37	2005-05-10 21:05:37	2005-05-10 21:05:37	123	36.9833333333333	-122.291666666667	85	82	shallow	C	Davenport	E. pacifica	12
504	35	2005	5	2005-05-10 22:38:01	2005-05-10 22:38:01	2005-05-10 22:38:01	124	36.9833333333333	-122.375	130	128	shallow	C	Davenport	E. pacifica	608
504	36	2005	5	2005-05-11 00:42:57	2005-05-11 00:42:57	2005-05-10 00:42:57	125	36.9833333333333	-122.425	532	446	deep	C	Davenport	E. pacifica	23520
504	37	2005	5	2005-05-11 02:46:40	2005-05-11 02:46:40	2005-05-10 02:46:40	126	36.9833333333333	-122.591666666667	450	432	deep	C	Davenport	E. pacifica	25536
504	38	2005	5	2005-05-11 04:28:29	2005-05-11 04:28:29	2005-05-10 04:28:29	127	36.9833333333333	-122.758333333333	1000	1045	deep	C	Davenport	E. pacifica	25600
504	39	2005	5	2005-05-12 00:46:01	2005-05-12 00:46:01	2005-05-11 00:46:01	139	37.7916666666667	-122.866666666667	55	55	shallow	C	Gulf of the Farallones	E. pacifica	0
504	40	2005	5	2005-05-12 02:00:53	2005-05-12 02:00:53	2005-05-11 02:00:53	138	37.7	-122.908333333333	59	55	shallow	C	Gulf of the Farallones	E. pacifica	0
504	41	2005	5	2005-05-12 02:45:14	2005-05-12 02:45:14	2005-05-11 02:45:14	138	37.7	-122.908333333333	58	55	shallow	C	Gulf of the Farallones	E. pacifica	0
504	42	2005	5	2005-05-12 03:56:07	2005-05-12 03:56:07	2005-05-11 03:56:07	237	37.5966666666667	-122.831666666667	71	74	shallow	C	Gulf of the Farallones	E. pacifica	0
504	43	2005	5	2005-05-12 04:33:45	2005-05-12 04:33:45	2005-05-11 04:33:45	237	37.5966666666667	-122.831666666667	71	74	shallow	C	Gulf of the Farallones	E. pacifica	0
504	44	2005	5	2005-05-12 21:03:26	2005-05-12 21:03:26	2005-05-12 21:03:26	131	37.275	-122.566666666667	82	82	shallow	C	Pescadero	E. pacifica	0
504	45	2005	5	2005-05-12 22:22:02	2005-05-12 22:22:02	2005-05-12 22:22:02	132	37.275	-122.65	95	95	shallow	C	Pescadero	E. pacifica	0
504	46	2005	5	2005-05-13 00:42:51	2005-05-13 00:42:51	2005-05-12 00:42:51	133	37.275	-122.816666666667	175	184	shallow	C	Pescadero	E. pacifica	12544
504	47	2005	5	2005-05-13 02:35:56	2005-05-13 02:35:56	2005-05-12 02:35:56	134	37.275	-122.983333333333	500	518	deep	C	Pescadero	E. pacifica	27104
504	48	2005	5	2005-05-13 04:21:28	2005-05-13 04:21:28	2005-05-12 04:21:28	135	37.275	-123.15	1000	950	deep	C	Pescadero	E. pacifica	45408
504	49	2005	5	2005-05-13 21:04:45	2005-05-13 21:04:45	2005-05-13 21:04:45	162	37.8833333333333	-123.5	1218	1328	deep	C	Farallones Outside	E. pacifica	3456
504	50	2005	5	2005-05-13 22:44:31	2005-05-13 22:44:31	2005-05-13 22:44:31	160	37.8833333333333	-123.316666666667	87	91	shallow	C	Farallones Outside	E. pacifica	0
504	51	2005	5	2005-05-14 01:00:30	2005-05-14 01:00:30	2005-05-13 01:00:30	156	37.7433333333333	-123.138333333333	78	91	shallow	C	Farallones Outside	E. pacifica	1664
504	52	2005	5	2005-05-14 02:43:30	2005-05-14 02:43:30	2005-05-13 02:43:30	154	37.6583333333333	-123.208333333333	1346	1301	deep	C	Farallones Outside	E. pacifica	16128
504	53	2005	5	2005-05-14 04:30:07	2005-05-14 04:30:07	2005-05-13 04:30:07	152	37.6583333333333	-123.041666666667	111	108	shallow	C	Farallones Outside	E. pacifica	0
504	55	2005	5	2005-05-14 23:52:14	2005-05-14 23:52:14	2005-05-14 23:52:14	167	38.1666666666667	-123.166666666667	90	91	shallow	C	Point Reyes	E. pacifica	0
504	57	2005	5	2005-05-15 02:43:01	2005-05-15 02:43:01	2005-05-14 02:43:01	170	38.1666666666667	-123.366666666667	200	183	shallow	C	Point Reyes	E. pacifica	21248
504	58	2005	5	2005-05-15 03:55:51	2005-05-15 03:55:51	2005-05-14 03:55:51	171	38.1666666666667	-123.483333333333	410	400	deep	C	Point Reyes	E. pacifica	15744
504	80	2005	5	2005-05-21 21:38:01	2005-05-21 21:38:01	2005-05-21 21:38:01	171	38.1666666666667	-123.483333333333	400	400	deep	C	Point Reyes	E. pacifica	2069
504	81	2005	5	2005-05-21 23:24:35	2005-05-21 23:24:35	2005-05-21 23:24:35	170	38.1666666666667	-123.366666666667	200	183	shallow	C	Point Reyes	E. pacifica	12803
504	82	2005	5	2005-05-25 21:34:51	2005-05-25 21:34:51	2005-05-25 21:34:51	162	37.8833333333333	-123.5	1218	1328	deep	C	Farallones Outside	E. pacifica	11392
504	83	2005	5	2005-05-25 23:29:12	2005-05-25 23:29:12	2005-05-25 23:29:12	160	37.8833333333333	-123.316666666667	88	91	shallow	C	Farallones Outside	E. pacifica	7
504	84	2005	5	2005-05-26 01:41:22	2005-05-26 01:41:22	2005-05-25 01:41:22	156	37.7433333333333	-123.138333333333	80	91	shallow	C	Farallones Outside	E. pacifica	557
504	85	2005	5	2005-05-26 03:11:49	2005-05-26 03:11:49	2005-05-25 03:11:49	154	37.6583333333333	-123.208333333333	1000	1301	deep	C	Farallones Outside	E. pacifica	176
504	86	2005	5	2005-05-26 04:33:40	2005-05-26 04:33:40	2005-05-25 04:33:40	152	37.6583333333333	-123.041666666667	111	108	shallow	C	Farallones Outside	E. pacifica	128
504	87	2005	5	2005-05-26 21:29:52	2005-05-26 21:29:52	2005-05-26 21:29:52	131	37.275	-122.566666666667	85	82	shallow	C	Pescadero	E. pacifica	0
504	88	2005	5	2005-05-26 22:52:27	2005-05-26 22:52:27	2005-05-26 22:52:27	132	37.275	-122.65	95	95	shallow	C	Pescadero	E. pacifica	0
504	89	2005	5	2005-05-27 01:31:06	2005-05-27 01:31:06	2005-05-26 01:31:06	133	37.275	-122.816666666667	200	184	shallow	C	Pescadero	E. pacifica	288
504	90	2005	5	2005-05-27 03:26:01	2005-05-27 03:26:01	2005-05-26 03:26:01	134	37.275	-122.983333333333	500	518	deep	C	Pescadero	E. pacifica	15456
504	92	2005	5	2005-05-27 21:33:00	2005-05-27 21:33:00	2005-05-27 21:33:00	123	36.9833333333333	-122.291666666667	85	82	shallow	C	Davenport	E. pacifica	0
504	93	2005	5	2005-05-27 22:46:29	2005-05-27 22:46:29	2005-05-27 22:46:29	124	36.9833333333333	-122.375	130	128	shallow	C	Davenport	E. pacifica	120
504	94	2005	5	2005-05-28 00:14:13	2005-05-28 00:14:13	2005-05-27 00:14:13	125	36.9833333333333	-122.425	500	446	deep	C	Davenport	E. pacifica	976
504	95	2005	5	2005-05-28 02:22:38	2005-05-28 02:22:38	2005-05-27 02:22:38	126	36.9833333333333	-122.591666666667	450	432	deep	C	Davenport	E. pacifica	9856
504	96	2005	5	2005-05-28 04:04:27	2005-05-28 04:04:27	2005-05-27 04:04:27	127	36.9833333333333	-122.758333333333	1000	1045	deep	C	Davenport	E. pacifica	1843
504	98	2005	5	2005-05-28 22:18:17	2005-05-28 22:18:17	2005-05-28 22:18:17	110	36.5833333333333	-122.175	2331	2304	deep	C	Monterey Bay Outside	E. pacifica	3456
504	99	2005	5	2005-05-29 00:04:32	2005-05-29 00:04:32	2005-05-28 00:04:32	109	36.5833333333333	-122.033333333333	625	608	deep	C	Monterey Bay Outside	E. pacifica	1984
504	100	2005	5	2005-05-29 01:05:03	2005-05-29 01:05:03	2005-05-28 01:05:03	113	36.6466666666667	-122.05	900	900	deep	C	Monterey Bay Outside	E. pacifica	552
504	101	2005	5	2005-05-29 02:08:05	2005-05-29 02:08:05	2005-05-28 02:08:05	117	36.7	-122.108333333333	1900	1920	deep	C	Monterey Bay Outside	E. pacifica	15360
504	103	2005	5	2005-05-29 21:31:38	2005-05-29 21:31:38	2005-05-29 21:31:38	119	36.8466666666667	-121.983333333333	87	91	shallow	C	Monterey Bay Inside	E. pacifica	2
504	104	2005	5	2005-05-29 22:57:19	2005-05-29 22:57:19	2005-05-29 22:57:19	114	36.7666666666667	-121.866666666667	70	73	shallow	C	Monterey Bay Inside	E. pacifica	35194
504	105	2005	5	2005-05-30 01:02:23	2005-05-30 01:02:23	2005-05-29 01:02:23	116	36.74	-121.976666666667	202	287	deep	C	Monterey Bay Inside	E. pacifica	760
504	106	2005	5	2005-05-30 02:05:20	2005-05-30 02:05:20	2005-05-29 02:05:20	115	36.7083333333333	-121.908333333333	90	91	shallow	C	Monterey Bay Inside	E. pacifica	6
504	108	2005	5	2005-05-30 04:24:21	2005-05-30 04:24:21	2005-05-29 04:24:21	112	36.655	-121.946666666667	90	73	shallow	C	Monterey Bay Inside	E. pacifica	0
504	135	2005	6	2005-06-07 21:39:49	2005-06-07 21:39:49	2005-06-07 21:39:49	110	36.5833333333333	-122.175	2330	2304	deep	C	Monterey Bay Outside	E. pacifica	1451
504	137	2005	6	2005-06-08 00:35:33	2005-06-08 00:35:33	2005-06-07 00:35:33	109	36.5833333333333	-122.033333333333	600	608	deep	C	Monterey Bay Outside	E. pacifica	92800
504	138	2005	6	2005-06-08 01:40:48	2005-06-08 01:40:48	2005-06-07 01:40:48	113	36.6466666666667	-122.05	900	900	deep	C	Monterey Bay Outside	E. pacifica	13888
504	139	2005	6	2005-06-08 02:45:02	2005-06-08 02:45:02	2005-06-07 02:45:02	117	36.7	-122.108333333333	1900	1920	deep	C	Monterey Bay Outside	E. pacifica	7616
504	141	2005	6	2005-06-08 21:22:41	2005-06-08 21:22:41	2005-06-08 21:22:41	123	36.9833333333333	-122.291666666667	86	82	shallow	C	Davenport	E. pacifica	0
504	142	2005	6	2005-06-08 22:39:04	2005-06-08 22:39:04	2005-06-08 22:39:04	124	36.9833333333333	-122.375	133	128	shallow	C	Davenport	E. pacifica	384
504	143	2005	6	2005-06-08 23:55:21	2005-06-08 23:55:21	2005-06-08 23:55:21	125	36.9833333333333	-122.425	200	446	deep	C	Davenport	E. pacifica	156
504	144	2005	6	2005-06-09 02:27:13	2005-06-09 02:27:13	2005-06-08 02:27:13	126	36.9833333333333	-122.591666666667	400	432	deep	C	Davenport	E. pacifica	8512
504	145	2005	6	2005-06-09 04:21:52	2005-06-09 04:21:52	2005-06-08 04:21:52	127	36.9833333333333	-122.758333333333	1100	1045	deep	C	Davenport	E. pacifica	29696
504	146	2005	6	2005-06-09 22:15:47	2005-06-09 22:15:47	2005-06-09 22:15:47	162	37.8833333333333	-123.5	1218	1328	deep	C	Farallones Outside	E. pacifica	15488
504	147	2005	6	2005-06-10 00:21:05	2005-06-10 00:21:05	2005-06-09 00:21:05	160	37.8833333333333	-123.316666666667	85	91	shallow	C	Farallones Outside	E. pacifica	48640
504	148	2005	6	2005-06-10 02:03:49	2005-06-10 02:03:49	2005-06-09 02:03:49	156	37.7433333333333	-123.138333333333	78	91	shallow	C	Farallones Outside	E. pacifica	8960
504	149	2005	6	2005-06-10 03:39:42	2005-06-10 03:39:42	2005-06-09 03:39:42	152	37.6583333333333	-123.041666666667	111	108	shallow	C	Farallones Outside	E. pacifica	38912
504	150	2005	6	2005-06-10 21:40:28	2005-06-10 21:40:28	2005-06-10 21:40:28	119	36.8466666666667	-121.983333333333	90	91	shallow	C	Monterey Bay Inside	E. pacifica	728
504	151	2005	6	2005-06-10 23:07:50	2005-06-10 23:07:50	2005-06-10 23:07:50	114	36.7666666666667	-121.866666666667	70	73	shallow	C	Monterey Bay Inside	E. pacifica	130048
504	152	2005	6	2005-06-11 01:32:14	2005-06-11 01:32:14	2005-06-10 01:32:14	116	36.74	-121.976666666667	566	287	deep	C	Monterey Bay Inside	E. pacifica	202752
504	153	2005	6	2005-06-11 02:35:40	2005-06-11 02:35:40	2005-06-10 02:35:40	115	36.7083333333333	-121.908333333333	91	91	shallow	C	Monterey Bay Inside	E. pacifica	14592
504	155	2005	6	2005-06-11 04:36:43	2005-06-11 04:36:43	2005-06-10 04:36:43	112	36.655	-121.946666666667	80	73	shallow	C	Monterey Bay Inside	E. pacifica	133
603	1	2006	5	2006-05-06 21:45:23	2006-05-06 21:45:23	2006-05-06 21:45:23	135	37.275	-123.15	957	950	deep	C	Pescadero	E. pacifica	47680
603	2	2006	5	2006-05-07 03:00:25	2006-05-07 03:00:25	2006-05-06 03:00:25	132	37.275	-122.65	95	95	shallow	C	Pescadero	E. pacifica	10
603	3	2006	5	2006-05-07 04:20:29	2006-05-07 04:20:29	2006-05-06 04:20:29	131	37.275	-122.566666666667	82	82	shallow	C	Pescadero	E. pacifica	0
603	4	2006	5	2006-05-07 21:53:38	2006-05-07 21:53:38	2006-05-07 21:53:38	123	36.9833333333333	-122.291666666667	85	82	shallow	C	Davenport	E. pacifica	0
603	5	2006	5	2006-05-07 23:51:27	2006-05-07 23:51:27	2006-05-07 23:51:27	124	36.9833333333333	-122.375	120	128	shallow	C	Davenport	E. pacifica	94
603	6	2006	5	2006-05-08 01:33:36	2006-05-08 01:33:36	2006-05-07 01:33:36	125	36.9833333333333	-122.425	457	446	deep	C	Davenport	E. pacifica	3200
603	7	2006	5	2006-05-08 20:57:58	2006-05-08 20:57:58	2006-05-08 20:57:58	119	36.8466666666667	-121.983333333333	77	91	shallow	C	Monterey Bay Inside	E. pacifica	436
603	8	2006	5	2006-05-08 22:42:21	2006-05-08 22:42:21	2006-05-08 22:42:21	114	36.7666666666667	-121.866666666667	73	73	shallow	C	Monterey Bay Inside	E. pacifica	37717
603	9	2006	5	2006-05-09 00:54:27	2006-05-09 00:54:27	2006-05-08 00:54:27	116	36.74	-121.976666666667	579	287	deep	C	Monterey Bay Inside	E. pacifica	47872
603	10	2006	5	2006-05-09 01:59:30	2006-05-09 01:59:30	2006-05-08 01:59:30	115	36.7083333333333	-121.908333333333	90	91	shallow	C	Monterey Bay Inside	E. pacifica	1696
603	12	2006	5	2006-05-09 04:13:40	2006-05-09 04:13:40	2006-05-08 04:13:40	112	36.655	-121.946666666667	71	73	shallow	C	Monterey Bay Inside	E. pacifica	0
603	14	2006	5	2006-05-09 22:55:35	2006-05-09 22:55:35	2006-05-09 22:55:35	117	36.7	-122.108333333333	1800	1920	deep	C	Monterey Bay Outside	E. pacifica	365884
603	15	2006	5	2006-05-10 00:30:37	2006-05-10 00:30:37	2006-05-09 00:30:37	113	36.6466666666667	-122.05	913	900	deep	C	Monterey Bay Outside	E. pacifica	43520
603	16	2006	5	2006-05-10 01:57:41	2006-05-10 01:57:41	2006-05-09 01:57:41	109	36.5833333333333	-122.033333333333	530	608	deep	C	Monterey Bay Outside	E. pacifica	24960
603	17	2006	5	2006-05-10 03:37:19	2006-05-10 03:37:19	2006-05-09 03:37:19	110	36.5833333333333	-122.175	2300	2304	deep	C	Monterey Bay Outside	E. pacifica	38400
603	45	2006	5	2006-05-21 03:00:46	2006-05-21 03:00:46	2006-05-20 03:00:46	112	36.655	-121.946666666667	70	73	shallow	C	Monterey Bay Inside	E. pacifica	97405
603	47	2006	5	2006-05-21 21:01:51	2006-05-21 21:01:51	2006-05-21 21:01:51	110	36.5833333333333	-122.175	2300	2304	deep	C	Monterey Bay Outside	E. pacifica	27622
603	49	2006	5	2006-05-21 23:55:25	2006-05-21 23:55:25	2006-05-21 23:55:25	109	36.5833333333333	-122.033333333333	433	608	deep	C	Monterey Bay Outside	E. pacifica	10067
603	50	2006	5	2006-05-22 01:29:58	2006-05-22 01:29:58	2006-05-21 01:29:58	113	36.6466666666667	-122.05	700	900	deep	C	Monterey Bay Outside	E. pacifica	21504
603	51	2006	5	2006-05-22 03:04:54	2006-05-22 03:04:54	2006-05-21 03:04:54	117	36.7	-122.108333333333	1900	1920	deep	C	Monterey Bay Outside	E. pacifica	53146
603	53	2006	5	2006-05-22 21:17:07	2006-05-22 21:17:07	2006-05-22 21:17:07	154	37.6583333333333	-123.208333333333	1211	1301	deep	C	Farallones Outside	E. pacifica	45158
603	54	2006	5	2006-05-22 23:15:42	2006-05-22 23:15:42	2006-05-22 23:15:42	152	37.6583333333333	-123.041666666667	111	108	shallow	C	Farallones Outside	E. pacifica	364570
603	55	2006	5	2006-05-23 00:58:37	2006-05-23 00:58:37	2006-05-22 00:58:37	156	37.7433333333333	-123.138333333333	98	91	shallow	C	Farallones Outside	E. pacifica	768
603	56	2006	5	2006-05-23 03:04:08	2006-05-23 03:04:08	2006-05-22 03:04:08	160	37.8833333333333	-123.316666666667	100	91	shallow	C	Farallones Outside	E. pacifica	7066
603	57	2006	5	2006-05-23 04:38:45	2006-05-23 04:38:45	2006-05-22 04:38:45	162	37.8833333333333	-123.5	1218	1328	deep	C	Farallones Outside	E. pacifica	98560
603	58	2006	5	2006-05-23 21:16:50	2006-05-23 21:16:50	2006-05-23 21:16:50	171	38.1666666666667	-123.483333333333	378	400	deep	C	Point Reyes	E. pacifica	46349
603	59	2006	5	2006-05-23 22:55:44	2006-05-23 22:55:44	2006-05-23 22:55:44	170	38.1666666666667	-123.366666666667	223	183	shallow	C	Point Reyes	E. pacifica	95878
603	61	2006	5	2006-05-24 02:43:05	2006-05-24 02:43:05	2006-05-23 02:43:05	167	38.1666666666667	-123.166666666667	88	91	shallow	C	Point Reyes	E. pacifica	1280
603	67	2006	5	2006-05-25 21:31:03	2006-05-25 21:31:03	2006-05-25 21:31:03	139	37.7916666666667	-122.866666666667	56	55	shallow	C	Gulf of the Farallones	E. pacifica	0
603	68	2006	5	2006-05-25 22:31:35	2006-05-25 22:31:35	2006-05-25 22:31:35	139	37.7916666666667	-122.866666666667	56	55	shallow	C	Gulf of the Farallones	E. pacifica	0
603	69	2006	5	2006-05-26 00:15:02	2006-05-26 00:15:02	2006-05-25 00:15:02	138	37.7	-122.908333333333	54	55	shallow	C	Gulf of the Farallones	E. pacifica	0
603	70	2006	5	2006-05-26 01:03:00	2006-05-26 01:03:00	2006-05-25 01:03:00	138	37.7	-122.908333333333	54	55	shallow	C	Gulf of the Farallones	E. pacifica	0
603	71	2006	5	2006-05-26 02:33:43	2006-05-26 02:33:43	2006-05-25 02:33:43	237	37.5966666666667	-122.831666666667	71	74	shallow	C	Gulf of the Farallones	E. pacifica	0
603	72	2006	5	2006-05-26 03:18:03	2006-05-26 03:18:03	2006-05-25 03:18:03	237	37.5966666666667	-122.831666666667	71	74	shallow	C	Gulf of the Farallones	E. pacifica	0
603	74	2006	5	2006-05-29 23:41:07	2006-05-29 23:41:07	2006-05-29 23:41:07	167	38.1666666666667	-123.166666666667	95	91	shallow	C	Point Reyes	E. pacifica	888
603	76	2006	5	2006-05-30 03:09:56	2006-05-30 03:09:56	2006-05-29 03:09:56	170	38.1666666666667	-123.366666666667	183	183	shallow	C	Point Reyes	E. pacifica	12032
603	77	2006	5	2006-05-30 04:38:44	2006-05-30 04:38:44	2006-05-29 04:38:44	171	38.1666666666667	-123.483333333333	415	400	deep	C	Point Reyes	E. pacifica	17293
603	103	2006	6	2006-06-05 21:15:58	2006-06-05 21:15:58	2006-06-05 21:15:58	237	37.5966666666667	-122.831666666667	75	74	shallow	C	Gulf of the Farallones	E. pacifica	0
603	104	2006	6	2006-06-05 21:56:51	2006-06-05 21:56:51	2006-06-05 21:56:51	237	37.5966666666667	-122.831666666667	75	74	shallow	C	Gulf of the Farallones	E. pacifica	0
603	105	2006	6	2006-06-06 00:28:00	2006-06-06 00:28:00	2006-06-05 00:28:00	138	37.7	-122.908333333333	55	55	shallow	C	Gulf of the Farallones	E. pacifica	0
603	106	2006	6	2006-06-06 01:16:15	2006-06-06 01:16:15	2006-06-05 01:16:15	138	37.7	-122.908333333333	55	55	shallow	C	Gulf of the Farallones	E. pacifica	0
603	107	2006	6	2006-06-06 03:43:19	2006-06-06 03:43:19	2006-06-05 03:43:19	139	37.7916666666667	-122.866666666667	58	55	shallow	C	Gulf of the Farallones	E. pacifica	0
603	108	2006	6	2006-06-06 04:21:09	2006-06-06 04:21:09	2006-06-05 04:21:09	139	37.7916666666667	-122.866666666667	58	55	shallow	C	Gulf of the Farallones	E. pacifica	0
603	110	2006	6	2006-06-07 01:43:17	2006-06-07 01:43:17	2006-06-06 01:43:17	167	38.1666666666667	-123.166666666667	91	91	shallow	C	Point Reyes	E. pacifica	19853
603	112	2006	6	2006-06-07 04:15:46	2006-06-07 04:15:46	2006-06-06 04:15:46	165	38.1666666666667	-123	53	55	shallow	C	Point Reyes	E. pacifica	0
603	113	2006	6	2006-06-07 21:21:18	2006-06-07 21:21:18	2006-06-07 21:21:18	162	37.8833333333333	-123.5	1200	1328	deep	C	Farallones Outside	E. pacifica	23296
603	114	2006	6	2006-06-07 23:17:48	2006-06-07 23:17:48	2006-06-07 23:17:48	160	37.8833333333333	-123.316666666667	88	91	shallow	C	Farallones Outside	E. pacifica	6298
603	115	2006	6	2006-06-08 01:21:01	2006-06-08 01:21:01	2006-06-07 01:21:01	156	37.7433333333333	-123.138333333333	100	91	shallow	C	Farallones Outside	E. pacifica	480
603	116	2006	6	2006-06-08 02:59:58	2006-06-08 02:59:58	2006-06-07 02:59:58	154	37.6583333333333	-123.208333333333	1200	1301	deep	C	Farallones Outside	E. pacifica	266029
603	117	2006	6	2006-06-08 04:34:14	2006-06-08 04:34:14	2006-06-07 04:34:14	152	37.6583333333333	-123.041666666667	111	108	shallow	C	Farallones Outside	E. pacifica	2944
603	118	2006	6	2006-06-09 00:56:27	2006-06-09 00:56:27	2006-06-08 00:56:27	133	37.275	-122.816666666667	200	184	shallow	C	Pescadero	E. pacifica	6784
603	119	2006	6	2006-06-09 02:43:38	2006-06-09 02:43:38	2006-06-08 02:43:38	132	37.275	-122.65	98	95	shallow	C	Pescadero	E. pacifica	9728
603	120	2006	6	2006-06-09 03:53:32	2006-06-09 03:53:32	2006-06-08 03:53:32	131	37.275	-122.566666666667	89	82	shallow	C	Pescadero	E. pacifica	11200
603	121	2006	6	2006-06-09 21:25:15	2006-06-09 21:25:15	2006-06-09 21:25:15	119	36.8466666666667	-121.983333333333	90	91	shallow	C	Monterey Bay Inside	E. pacifica	0
603	122	2006	6	2006-06-09 23:12:45	2006-06-09 23:12:45	2006-06-09 23:12:45	114	36.7666666666667	-121.866666666667	90	73	shallow	C	Monterey Bay Inside	E. pacifica	17405
603	123	2006	6	2006-06-10 01:09:23	2006-06-10 01:09:23	2006-06-09 01:09:23	116	36.74	-121.976666666667	500	287	deep	C	Monterey Bay Inside	E. pacifica	13498
603	124	2006	6	2006-06-10 02:22:08	2006-06-10 02:22:08	2006-06-09 02:22:08	115	36.7083333333333	-121.908333333333	90	91	shallow	C	Monterey Bay Inside	E. pacifica	0
603	126	2006	6	2006-06-10 04:29:51	2006-06-10 04:29:51	2006-06-09 04:29:51	112	36.655	-121.946666666667	75	73	shallow	C	Monterey Bay Inside	E. pacifica	0
603	127	2006	6	2006-06-10 21:13:58	2006-06-10 21:13:58	2006-06-10 21:13:58	127	36.9833333333333	-122.758333333333	1000	1045	deep	C	Davenport	E. pacifica	2150
603	128	2006	6	2006-06-10 23:15:14	2006-06-10 23:15:14	2006-06-10 23:15:14	126	36.9833333333333	-122.591666666667	500	432	deep	C	Davenport	E. pacifica	13952
603	129	2006	6	2006-06-11 01:21:04	2006-06-11 01:21:04	2006-06-10 01:21:04	125	36.9833333333333	-122.425	448	446	deep	C	Davenport	E. pacifica	4983
603	130	2006	6	2006-06-11 02:43:15	2006-06-11 02:43:15	2006-06-10 02:43:15	124	36.9833333333333	-122.375	110	128	shallow	C	Davenport	E. pacifica	16
603	131	2006	6	2006-06-11 03:59:12	2006-06-11 03:59:12	2006-06-10 03:59:12	123	36.9833333333333	-122.291666666667	74	82	shallow	C	Davenport	E. pacifica	0
603	133	2006	6	2006-06-11 22:53:52	2006-06-11 22:53:52	2006-06-11 22:53:52	117	36.7	-122.108333333333	1700	1920	deep	C	Monterey Bay Outside	E. pacifica	1373
603	134	2006	6	2006-06-12 00:30:08	2006-06-12 00:30:08	2006-06-11 00:30:08	113	36.6466666666667	-122.05	1300	900	deep	C	Monterey Bay Outside	E. pacifica	1344
603	135	2006	6	2006-06-12 02:05:21	2006-06-12 02:05:21	2006-06-11 02:05:21	109	36.5833333333333	-122.033333333333	539	608	deep	C	Monterey Bay Outside	E. pacifica	3488
603	137	2006	6	2006-06-12 04:20:19	2006-06-12 04:20:19	2006-06-11 04:20:19	110	36.5833333333333	-122.175	2400	2304	deep	C	Monterey Bay Outside	E. pacifica	13517
703	1	2007	5	2007-05-05 21:30:35	2007-05-05 21:30:35	2007-05-05 21:30:35	119	36.8466666666667	-121.983333333333	88	91	shallow	C	Monterey Bay Inside	E. pacifica	236
703	2	2007	5	2007-05-05 23:05:13	2007-05-05 23:05:13	2007-05-05 23:05:13	114	36.7666666666667	-121.866666666667	73	73	shallow	C	Monterey Bay Inside	E. pacifica	275040
703	3	2007	5	2007-05-06 01:30:04	2007-05-06 01:30:04	2007-05-05 01:30:04	116	36.74	-121.976666666667	266	287	deep	C	Monterey Bay Inside	E. pacifica	1147712
703	4	2007	5	2007-05-06 02:54:25	2007-05-06 02:54:25	2007-05-05 02:54:25	115	36.7083333333333	-121.908333333333	93	91	shallow	C	Monterey Bay Inside	E. pacifica	0
703	5	2007	5	2007-05-06 04:11:41	2007-05-06 04:11:41	2007-05-05 04:11:41	112	36.655	-121.946666666667	75	73	shallow	C	Monterey Bay Inside	E. pacifica	0
703	6	2007	5	2007-05-06 20:52:09	2007-05-06 20:52:09	2007-05-06 20:52:09	110	36.5833333333333	-122.175	2200	2304	deep	C	Monterey Bay Outside	E. pacifica	514304
703	8	2007	5	2007-05-06 23:48:40	2007-05-06 23:48:40	2007-05-06 23:48:40	109	36.5833333333333	-122.033333333333	552	608	deep	C	Monterey Bay Outside	E. pacifica	93600
703	9	2007	5	2007-05-07 01:24:30	2007-05-07 01:24:30	2007-05-06 01:24:30	113	36.6466666666667	-122.05	923	900	deep	C	Monterey Bay Outside	E. pacifica	269280
703	10	2007	5	2007-05-07 02:58:10	2007-05-07 02:58:10	2007-05-06 02:58:10	117	36.7	-122.108333333333	1845	1920	deep	C	Monterey Bay Outside	E. pacifica	17120
703	12	2007	5	2007-05-07 20:54:20	2007-05-07 20:54:20	2007-05-07 20:54:20	123	36.9833333333333	-122.291666666667	82	82	shallow	C	Davenport	E. pacifica	46694
703	13	2007	5	2007-05-07 22:20:25	2007-05-07 22:20:25	2007-05-07 22:20:25	124	36.9833333333333	-122.375	136	128	shallow	C	Davenport	E. pacifica	1017792
703	14	2007	5	2007-05-07 23:45:41	2007-05-07 23:45:41	2007-05-07 23:45:41	125	36.9833333333333	-122.425	480	446	deep	C	Davenport	E. pacifica	72896
703	15	2007	5	2007-05-08 01:42:07	2007-05-08 01:42:07	2007-05-07 01:42:07	126	36.9833333333333	-122.591666666667	430	432	deep	C	Davenport	E. pacifica	45274
703	16	2007	5	2007-05-08 03:09:04	2007-05-08 03:09:04	2007-05-07 03:09:04	127	36.9833333333333	-122.758333333333	1085	1045	deep	C	Davenport	E. pacifica	40179
703	17	2007	5	2007-05-08 20:55:30	2007-05-08 20:55:30	2007-05-08 20:55:30	162	37.8833333333333	-123.5	1305	1328	deep	C	Farallones Outside	E. pacifica	13608
703	18	2007	5	2007-05-08 22:47:33	2007-05-08 22:47:33	2007-05-08 22:47:33	160	37.8833333333333	-123.316666666667	90	91	shallow	C	Farallones Outside	E. pacifica	9
703	19	2007	5	2007-05-09 01:08:27	2007-05-09 01:08:27	2007-05-08 01:08:27	156	37.7433333333333	-123.138333333333	90	91	shallow	C	Farallones Outside	E. pacifica	32589
703	20	2007	5	2007-05-09 02:39:36	2007-05-09 02:39:36	2007-05-08 02:39:36	152	37.6583333333333	-123.041666666667	98	108	shallow	C	Farallones Outside	E. pacifica	992
703	21	2007	5	2007-05-09 04:27:21	2007-05-09 04:27:21	2007-05-08 04:27:21	154	37.6583333333333	-123.208333333333	1278	1301	deep	C	Farallones Outside	E. pacifica	38688
703	22	2007	5	2007-05-09 20:45:31	2007-05-09 20:45:31	2007-05-09 20:45:31	171	38.1666666666667	-123.483333333333	370	400	deep	C	Point Reyes	E. pacifica	9461
703	23	2007	5	2007-05-09 23:13:23	2007-05-09 23:13:23	2007-05-09 23:13:23	170	38.1666666666667	-123.366666666667	183	183	shallow	C	Point Reyes	E. pacifica	36890
703	25	2007	5	2007-05-10 02:40:53	2007-05-10 02:40:53	2007-05-09 02:40:53	167	38.1666666666667	-123.166666666667	93	91	shallow	C	Point Reyes	E. pacifica	2
703	27	2007	5	2007-05-10 04:55:28	2007-05-10 04:55:28	2007-05-09 04:55:28	165	38.1666666666667	-123	65	55	shallow	C	Point Reyes	E. pacifica	3238
703	33	2007	5	2007-05-12 20:59:55	2007-05-12 20:59:55	2007-05-12 20:59:55	139	37.7916666666667	-122.866666666667	56	55	shallow	C	Gulf of the Farallones	E. pacifica	1152
703	34	2007	5	2007-05-12 21:40:25	2007-05-12 21:40:25	2007-05-12 21:40:25	139	37.7916666666667	-122.866666666667	56	55	shallow	C	Gulf of the Farallones	E. pacifica	512
703	35	2007	5	2007-05-12 23:27:35	2007-05-12 23:27:35	2007-05-12 23:27:35	138	37.7	-122.908333333333	55	55	shallow	C	Gulf of the Farallones	E. pacifica	1383
703	36	2007	5	2007-05-13 00:23:45	2007-05-13 00:23:45	2007-05-12 00:23:45	138	37.7	-122.908333333333	55	55	shallow	C	Gulf of the Farallones	E. pacifica	1411
703	37	2007	5	2007-05-13 01:43:06	2007-05-13 01:43:06	2007-05-12 01:43:06	237	37.5966666666667	-122.831666666667	72	74	shallow	C	Gulf of the Farallones	E. pacifica	1642
703	38	2007	5	2007-05-13 02:26:43	2007-05-13 02:26:43	2007-05-12 02:26:43	237	37.5966666666667	-122.831666666667	72	74	shallow	C	Gulf of the Farallones	E. pacifica	2458
703	39	2007	5	2007-05-13 21:56:41	2007-05-13 21:56:41	2007-05-13 21:56:41	134	37.275	-122.983333333333	585	518	deep	C	Pescadero	E. pacifica	43821
703	40	2007	5	2007-05-14 00:00:27	2007-05-14 00:00:27	2007-05-13 00:00:27	133	37.275	-122.816666666667	183	184	shallow	C	Pescadero	E. pacifica	60192
703	41	2007	5	2007-05-14 02:14:10	2007-05-14 02:14:10	2007-05-13 02:14:10	132	37.275	-122.65	96	95	shallow	C	Pescadero	E. pacifica	95200
703	42	2007	5	2007-05-14 03:35:48	2007-05-14 03:35:48	2007-05-13 03:35:48	131	37.275	-122.566666666667	82	82	shallow	C	Pescadero	E. pacifica	739
703	65	2007	5	2007-05-21 21:03:02	2007-05-21 21:03:02	2007-05-21 21:03:02	112	36.655	-121.946666666667	75	73	shallow	C	Monterey Bay Inside	E. pacifica	2
703	67	2007	5	2007-05-21 23:55:04	2007-05-21 23:55:04	2007-05-21 23:55:04	115	36.7083333333333	-121.908333333333	90	91	shallow	C	Monterey Bay Inside	E. pacifica	1
703	68	2007	5	2007-05-22 01:23:48	2007-05-22 01:23:48	2007-05-21 01:23:48	116	36.74	-121.976666666667	220	287	deep	C	Monterey Bay Inside	E. pacifica	717069
703	69	2007	5	2007-05-22 03:06:01	2007-05-22 03:06:01	2007-05-21 03:06:01	114	36.7666666666667	-121.866666666667	73	73	shallow	C	Monterey Bay Inside	E. pacifica	700
703	70	2007	5	2007-05-22 04:39:49	2007-05-22 04:39:49	2007-05-21 04:39:49	119	36.8466666666667	-121.983333333333	95	91	shallow	C	Monterey Bay Inside	E. pacifica	64
703	71	2007	5	2007-05-22 21:10:08	2007-05-22 21:10:08	2007-05-22 21:10:08	123	36.9833333333333	-122.291666666667	83	82	shallow	C	Davenport	E. pacifica	0
703	72	2007	5	2007-05-22 22:09:57	2007-05-22 22:09:57	2007-05-22 22:09:57	123	36.9833333333333	-122.291666666667	83	82	shallow	C	Davenport	E. pacifica	2520
703	73	2007	5	2007-05-23 00:31:10	2007-05-23 00:31:10	2007-05-22 00:31:10	125	36.9833333333333	-122.425	515	446	deep	C	Davenport	E. pacifica	517978
703	74	2007	5	2007-05-23 01:25:15	2007-05-23 01:25:15	2007-05-22 01:25:15	125	36.9833333333333	-122.425	515	446	deep	C	Davenport	E. pacifica	267725
703	75	2007	5	2007-05-23 03:18:15	2007-05-23 03:18:15	2007-05-22 03:18:15	126	36.9833333333333	-122.591666666667	440	432	deep	C	Davenport	E. pacifica	484070
703	76	2007	5	2007-05-23 04:26:16	2007-05-23 04:26:16	2007-05-22 04:26:16	126	36.9833333333333	-122.591666666667	440	432	deep	C	Davenport	E. pacifica	82298
703	77	2007	5	2007-05-23 21:09:26	2007-05-23 21:09:26	2007-05-23 21:09:26	131	37.275	-122.566666666667	85	82	shallow	C	Pescadero	E. pacifica	54432
703	78	2007	5	2007-05-23 22:05:51	2007-05-23 22:05:51	2007-05-23 22:05:51	131	37.275	-122.566666666667	85	82	shallow	C	Pescadero	E. pacifica	230656
703	79	2007	5	2007-05-24 00:25:38	2007-05-24 00:25:38	2007-05-23 00:25:38	133	37.275	-122.816666666667	183	184	shallow	C	Pescadero	E. pacifica	73498
703	80	2007	5	2007-05-24 01:27:25	2007-05-24 01:27:25	2007-05-23 01:27:25	133	37.275	-122.816666666667	183	184	shallow	C	Pescadero	E. pacifica	90086
703	81	2007	5	2007-05-24 02:54:23	2007-05-24 02:54:23	2007-05-23 02:54:23	134	37.275	-122.983333333333	550	518	deep	C	Pescadero	E. pacifica	40832
703	82	2007	5	2007-05-24 03:50:06	2007-05-24 03:50:06	2007-05-23 03:50:06	134	37.275	-122.983333333333	550	518	deep	C	Pescadero	E. pacifica	63590
703	83	2007	5	2007-05-24 21:12:51	2007-05-24 21:12:51	2007-05-24 21:12:51	237	37.5966666666667	-122.831666666667	70	74	shallow	C	Gulf of the Farallones	E. pacifica	414
703	84	2007	5	2007-05-24 21:40:32	2007-05-24 21:40:32	2007-05-24 21:40:32	237	37.5966666666667	-122.831666666667	70	74	shallow	C	Gulf of the Farallones	E. pacifica	2400
703	85	2007	5	2007-05-24 23:23:38	2007-05-24 23:23:38	2007-05-24 23:23:38	138	37.7	-122.908333333333	55	55	shallow	C	Gulf of the Farallones	E. pacifica	3840
703	86	2007	5	2007-05-24 23:53:30	2007-05-24 23:53:30	2007-05-24 23:53:30	138	37.7	-122.908333333333	55	55	shallow	C	Gulf of the Farallones	E. pacifica	1203
703	87	2007	5	2007-05-25 01:15:59	2007-05-25 01:15:59	2007-05-24 01:15:59	139	37.7916666666667	-122.866666666667	55	55	shallow	C	Gulf of the Farallones	E. pacifica	1248
703	88	2007	5	2007-05-25 01:54:24	2007-05-25 01:54:24	2007-05-24 01:54:24	139	37.7916666666667	-122.866666666667	55	55	shallow	C	Gulf of the Farallones	E. pacifica	749
703	89	2007	5	2007-05-28 21:19:15	2007-05-28 21:19:15	2007-05-28 21:19:15	171	38.1666666666667	-123.483333333333	432	400	deep	C	Point Reyes	E. pacifica	106867
703	90	2007	5	2007-05-28 23:13:58	2007-05-28 23:13:58	2007-05-28 23:13:58	170	38.1666666666667	-123.366666666667	183	183	shallow	C	Point Reyes	E. pacifica	4064
703	92	2007	5	2007-05-29 02:05:13	2007-05-29 02:05:13	2007-05-28 02:05:13	167	38.1666666666667	-123.166666666667	90	91	shallow	C	Point Reyes	E. pacifica	22720
703	94	2007	5	2007-05-29 04:23:26	2007-05-29 04:23:26	2007-05-28 04:23:26	165	38.1666666666667	-123	53	55	shallow	C	Point Reyes	E. pacifica	89165
703	107	2007	6	2007-06-01 21:13:28	2007-06-01 21:13:28	2007-06-01 21:13:28	162	37.8833333333333	-123.5	1306	1328	deep	C	Farallones Outside	E. pacifica	39200
703	108	2007	6	2007-06-01 23:21:51	2007-06-01 23:21:51	2007-06-01 23:21:51	160	37.8833333333333	-123.316666666667	106	91	shallow	C	Farallones Outside	E. pacifica	0
703	109	2007	6	2007-06-02 01:26:52	2007-06-02 01:26:52	2007-06-01 01:26:52	156	37.7433333333333	-123.138333333333	88	91	shallow	C	Farallones Outside	E. pacifica	4
703	110	2007	6	2007-06-02 03:16:28	2007-06-02 03:16:28	2007-06-01 03:16:28	154	37.6583333333333	-123.208333333333	1280	1301	deep	C	Farallones Outside	E. pacifica	12586
703	111	2007	6	2007-06-02 04:46:43	2007-06-02 04:46:43	2007-06-01 04:46:43	152	37.6583333333333	-123.041666666667	128	108	shallow	C	Farallones Outside	E. pacifica	6
703	112	2007	6	2007-06-02 21:06:24	2007-06-02 21:06:24	2007-06-02 21:06:24	110	36.5833333333333	-122.175	2200	2304	deep	C	Monterey Bay Outside	E. pacifica	16560
703	114	2007	6	2007-06-03 00:01:09	2007-06-03 00:01:09	2007-06-02 00:01:09	109	36.5833333333333	-122.033333333333	567	608	deep	C	Monterey Bay Outside	E. pacifica	532
703	115	2007	6	2007-06-03 02:06:23	2007-06-03 02:06:23	2007-06-02 02:06:23	113	36.6466666666667	-122.05	927	900	deep	C	Monterey Bay Outside	E. pacifica	1600
703	116	2007	6	2007-06-03 03:43:11	2007-06-03 03:43:11	2007-06-02 03:43:11	117	36.7	-122.108333333333	1847	1920	deep	C	Monterey Bay Outside	E. pacifica	30912
703	118	2007	6	2007-06-03 21:02:58	2007-06-03 21:02:58	2007-06-03 21:02:58	135	37.275	-123.15	1000	950	deep	C	Pescadero	E. pacifica	3466
703	119	2007	6	2007-06-03 23:17:26	2007-06-03 23:17:26	2007-06-03 23:17:26	134	37.275	-122.983333333333	549	518	deep	C	Pescadero	E. pacifica	43251
703	120	2007	6	2007-06-04 01:18:10	2007-06-04 01:18:10	2007-06-03 01:18:10	133	37.275	-122.816666666667	182	184	shallow	C	Pescadero	E. pacifica	68992
703	121	2007	6	2007-06-04 03:12:26	2007-06-04 03:12:26	2007-06-03 03:12:26	132	37.275	-122.65	95	95	shallow	C	Pescadero	E. pacifica	274
703	122	2007	6	2007-06-04 04:36:18	2007-06-04 04:36:18	2007-06-03 04:36:18	131	37.275	-122.566666666667	80	82	shallow	C	Pescadero	E. pacifica	0
703	123	2007	6	2007-06-04 21:01:22	2007-06-04 21:01:22	2007-06-04 21:01:22	154	37.6583333333333	-123.208333333333	1100	1301	deep	C	Farallones Outside	E. pacifica	15629
703	124	2007	6	2007-06-04 22:41:00	2007-06-04 22:41:00	2007-06-04 22:41:00	152	37.6583333333333	-123.041666666667	110	108	shallow	C	Farallones Outside	E. pacifica	1072
703	125	2007	6	2007-06-05 00:27:05	2007-06-05 00:27:05	2007-06-04 00:27:05	156	37.7433333333333	-123.138333333333	84	91	shallow	C	Farallones Outside	E. pacifica	48
703	126	2007	6	2007-06-05 03:07:35	2007-06-05 03:07:35	2007-06-04 03:07:35	160	37.8833333333333	-123.316666666667	91	91	shallow	C	Farallones Outside	E. pacifica	0
703	127	2007	6	2007-06-05 04:53:08	2007-06-05 04:53:08	2007-06-04 04:53:08	162	37.8833333333333	-123.5	1100	1328	deep	C	Farallones Outside	E. pacifica	4256
703	136	2007	6	2007-06-07 21:35:18	2007-06-07 21:35:18	2007-06-07 21:35:18	171	38.1666666666667	-123.483333333333	380	400	deep	C	Point Reyes	E. pacifica	90624
703	138	2007	6	2007-06-08 01:25:51	2007-06-08 01:25:51	2007-06-07 01:25:51	167	38.1666666666667	-123.166666666667	87	91	shallow	C	Point Reyes	E. pacifica	0
703	139	2007	6	2007-06-08 21:15:46	2007-06-08 21:15:46	2007-06-08 21:15:46	112	36.655	-121.946666666667	75	73	shallow	C	Monterey Bay Inside	E. pacifica	0
703	141	2007	6	2007-06-08 23:59:46	2007-06-08 23:59:46	2007-06-08 23:59:46	115	36.7083333333333	-121.908333333333	90	91	shallow	C	Monterey Bay Inside	E. pacifica	0
703	142	2007	6	2007-06-09 01:59:56	2007-06-09 01:59:56	2007-06-08 01:59:56	116	36.74	-121.976666666667	350	287	deep	C	Monterey Bay Inside	E. pacifica	27597
703	143	2007	6	2007-06-09 03:37:34	2007-06-09 03:37:34	2007-06-08 03:37:34	114	36.7666666666667	-121.866666666667	80	73	shallow	C	Monterey Bay Inside	E. pacifica	1690
703	144	2007	6	2007-06-09 04:51:54	2007-06-09 04:51:54	2007-06-08 04:51:54	119	36.8466666666667	-121.983333333333	89	91	shallow	C	Monterey Bay Inside	E. pacifica	4176
803	1	2008	5	2008-05-05 01:25:47	2008-05-05 01:25:47	2008-05-04 01:25:47	116	36.74	-121.976666666667	238	287	deep	C	Monterey Bay Inside	E. pacifica	33616
803	2	2008	5	2008-05-05 03:14:11	2008-05-05 03:14:11	2008-05-04 03:14:11	115	36.7083333333333	-121.908333333333	91	91	shallow	C	Monterey Bay Inside	E. pacifica	1869
803	3	2008	5	2008-05-05 04:40:14	2008-05-05 04:40:14	2008-05-04 04:40:14	112	36.655	-121.946666666667	91	73	shallow	C	Monterey Bay Inside	E. pacifica	34
803	5	2008	5	2008-05-05 23:09:36	2008-05-05 23:09:36	2008-05-05 23:09:36	117	36.7	-122.108333333333	1746	1920	deep	C	Monterey Bay Outside	E. pacifica	368480
803	6	2008	5	2008-05-06 01:52:17	2008-05-06 01:52:17	2008-05-05 01:52:17	110	36.5833333333333	-122.175	2295	2304	deep	C	Monterey Bay Outside	E. pacifica	153504
803	9	2008	5	2008-05-07 22:30:49	2008-05-07 22:30:49	2008-05-07 22:30:49	133	37.275	-122.816666666667	165	184	shallow	C	Pescadero	E. pacifica	31464
803	10	2008	5	2008-05-08 00:55:42	2008-05-08 00:55:42	2008-05-07 00:55:42	132	37.275	-122.65	95	95	shallow	C	Pescadero	E. pacifica	6024
803	11	2008	5	2008-05-08 02:25:46	2008-05-08 02:25:46	2008-05-07 02:25:46	131	37.275	-122.566666666667	82	82	shallow	C	Pescadero	E. pacifica	1828500
803	14	2008	5	2008-05-13 21:09:22	2008-05-13 21:09:22	2008-05-13 21:09:22	139	37.7916666666667	-122.866666666667	57	55	shallow	C	Gulf of the Farallones	E. pacifica	3300
803	15	2008	5	2008-05-13 21:57:28	2008-05-13 21:57:28	2008-05-13 21:57:28	139	37.7916666666667	-122.866666666667	57	55	shallow	C	Gulf of the Farallones	E. pacifica	3828
803	16	2008	5	2008-05-13 23:35:28	2008-05-13 23:35:28	2008-05-13 23:35:28	138	37.7	-122.908333333333	57	55	shallow	C	Gulf of the Farallones	E. pacifica	9576
803	17	2008	5	2008-05-14 00:14:41	2008-05-14 00:14:41	2008-05-13 00:14:41	138	37.7	-122.908333333333	57	55	shallow	C	Gulf of the Farallones	E. pacifica	1952
803	18	2008	5	2008-05-14 01:59:07	2008-05-14 01:59:07	2008-05-13 01:59:07	237	37.5966666666667	-122.831666666667	72	74	shallow	C	Gulf of the Farallones	E. pacifica	19656
803	19	2008	5	2008-05-14 02:30:50	2008-05-14 02:30:50	2008-05-13 02:30:50	237	37.5966666666667	-122.831666666667	73	74	shallow	C	Gulf of the Farallones	E. pacifica	7480
803	20	2008	5	2008-05-14 21:24:44	2008-05-14 21:24:44	2008-05-14 21:24:44	127	36.9833333333333	-122.758333333333	900	1045	deep	C	Davenport	E. pacifica	3696
803	21	2008	5	2008-05-14 23:40:05	2008-05-14 23:40:05	2008-05-14 23:40:05	126	36.9833333333333	-122.591666666667	402	432	deep	C	Davenport	E. pacifica	62580
803	22	2008	5	2008-05-15 01:20:36	2008-05-15 01:20:36	2008-05-14 01:20:36	125	36.9833333333333	-122.425	497	446	deep	C	Davenport	E. pacifica	177504
803	23	2008	5	2008-05-15 02:55:58	2008-05-15 02:55:58	2008-05-14 02:55:58	124	36.9833333333333	-122.375	120	128	shallow	C	Davenport	E. pacifica	159894
803	56	2008	5	2008-05-29 23:19:07	2008-05-29 23:19:07	2008-05-29 23:19:07	117	36.7	-122.108333333333	1900	1920	deep	C	Monterey Bay Outside	E. pacifica	138600
803	57	2008	5	2008-05-30 01:20:15	2008-05-30 01:20:15	2008-05-29 01:20:15	113	36.6466666666667	-122.05	923	900	deep	C	Monterey Bay Outside	E. pacifica	40248
803	58	2008	5	2008-05-30 03:04:53	2008-05-30 03:04:53	2008-05-29 03:04:53	109	36.5833333333333	-122.033333333333	551	608	deep	C	Monterey Bay Outside	E. pacifica	202176
803	59	2008	5	2008-05-30 04:41:52	2008-05-30 04:41:52	2008-05-29 04:41:52	110	36.5833333333333	-122.175	2323	2304	deep	C	Monterey Bay Outside	E. pacifica	81600
803	60	2008	5	2008-05-30 21:14:40	2008-05-30 21:14:40	2008-05-30 21:14:40	135	37.275	-123.15	1006	950	deep	C	Pescadero	E. pacifica	134000
803	61	2008	5	2008-05-30 23:40:33	2008-05-30 23:40:33	2008-05-30 23:40:33	134	37.275	-122.983333333333	512	518	deep	C	Pescadero	E. pacifica	22320
803	62	2008	5	2008-05-31 01:40:27	2008-05-31 01:40:27	2008-05-30 01:40:27	133	37.275	-122.816666666667	185	184	shallow	C	Pescadero	E. pacifica	10712
803	63	2008	5	2008-05-31 04:22:19	2008-05-31 04:22:19	2008-05-30 04:22:19	132	37.275	-122.65	99	95	shallow	C	Pescadero	E. pacifica	112784
803	64	2008	5	2008-05-31 21:19:28	2008-05-31 21:19:28	2008-05-31 21:19:28	162	37.8833333333333	-123.5	1463	1328	deep	C	Farallones Outside	E. pacifica	8400
803	65	2008	5	2008-05-31 23:37:14	2008-05-31 23:37:14	2008-05-31 23:37:14	160	37.8833333333333	-123.316666666667	89	91	shallow	C	Farallones Outside	E. pacifica	250
803	66	2008	6	2008-06-01 01:56:18	2008-06-01 01:56:18	2008-05-31 01:56:18	156	37.7433333333333	-123.138333333333	92	91	shallow	C	Farallones Outside	E. pacifica	77248
803	67	2008	6	2008-06-01 03:37:20	2008-06-01 03:37:20	2008-05-31 03:37:20	152	37.6583333333333	-123.041666666667	109	108	shallow	C	Farallones Outside	E. pacifica	540
803	77	2008	6	2008-06-05 21:31:08	2008-06-05 21:31:08	2008-06-05 21:31:08	171	38.1666666666667	-123.483333333333	394	400	deep	C	Point Reyes	E. pacifica	195936
803	79	2008	6	2008-06-12 01:01:55	2008-06-12 01:01:55	2008-06-11 01:01:55	116	36.74	-121.976666666667	705	287	deep	C	Monterey Bay Inside	E. pacifica	96360
803	80	2008	6	2008-06-12 02:04:35	2008-06-12 02:04:35	2008-06-11 02:04:35	116	36.74	-121.976666666667	664	287	deep	C	Monterey Bay Inside	E. pacifica	72080
902	1	2009	5	2009-05-20 22:12:46	2009-05-20 22:12:46	2009-05-20 22:12:46	119	36.8466666666667	-121.983333333333	282	91	shallow	C	Monterey Bay Inside	E. pacifica	7956
902	2	2009	5	2009-05-21 00:30:06	2009-05-21 00:30:06	2009-05-20 00:30:06	114	36.7666666666667	-121.866666666667	50	73	shallow	C	Monterey Bay Inside	E. pacifica	144
902	3	2009	5	2009-05-21 20:39:59	2009-05-21 20:39:59	2009-05-21 20:39:59	110	36.5833333333333	-122.175	2331	2304	deep	C	Monterey Bay Outside	E. pacifica	51840
902	4	2009	5	2009-05-21 22:57:18	2009-05-21 22:57:18	2009-05-21 22:57:18	109	36.5833333333333	-122.033333333333	700	608	deep	C	Monterey Bay Outside	E. pacifica	5400
902	5	2009	5	2009-05-22 00:39:30	2009-05-22 00:39:30	2009-05-21 00:39:30	113	36.6466666666667	-122.05	457	900	deep	C	Monterey Bay Outside	E. pacifica	11264
902	6	2009	5	2009-05-22 02:23:06	2009-05-22 02:23:06	2009-05-21 02:23:06	117	36.7	-122.108333333333	1868	1920	deep	C	Monterey Bay Outside	E. pacifica	32256
902	8	2009	5	2009-05-22 21:04:25	2009-05-22 21:04:25	2009-05-22 21:04:25	123	36.9833333333333	-122.291666666667	96	82	shallow	C	Davenport	E. pacifica	1
902	9	2009	5	2009-05-22 23:02:21	2009-05-22 23:02:21	2009-05-22 23:02:21	124	36.9833333333333	-122.375	195	128	shallow	C	Davenport	E. pacifica	6916
902	10	2009	5	2009-05-23 00:31:31	2009-05-23 00:31:31	2009-05-22 00:31:31	125	36.9833333333333	-122.425	212	446	deep	C	Davenport	E. pacifica	67200
902	11	2009	5	2009-05-23 02:42:53	2009-05-23 02:42:53	2009-05-22 02:42:53	126	36.9833333333333	-122.591666666667	497	432	deep	C	Davenport	E. pacifica	25344
902	12	2009	5	2009-05-23 04:16:26	2009-05-23 04:16:26	2009-05-22 04:16:26	127	36.9833333333333	-122.758333333333	1205	1045	deep	C	Davenport	E. pacifica	9664
902	13	2009	5	2009-05-23 21:05:37	2009-05-23 21:05:37	2009-05-23 21:05:37	131	37.275	-122.566666666667	86	82	shallow	C	Pescadero	E. pacifica	0
902	14	2009	5	2009-05-23 22:25:29	2009-05-23 22:25:29	2009-05-23 22:25:29	132	37.275	-122.65	96	95	shallow	C	Pescadero	E. pacifica	0
902	15	2009	5	2009-05-24 00:23:10	2009-05-24 00:23:10	2009-05-23 00:23:10	133	37.275	-122.816666666667	180	184	shallow	C	Pescadero	E. pacifica	114048
902	16	2009	5	2009-05-24 02:32:37	2009-05-24 02:32:37	2009-05-23 02:32:37	134	37.275	-122.983333333333	500	518	deep	C	Pescadero	E. pacifica	8064
902	17	2009	5	2009-05-24 04:10:15	2009-05-24 04:10:15	2009-05-23 04:10:15	135	37.275	-123.15	1000	950	deep	C	Pescadero	E. pacifica	44480
902	18	2009	5	2009-05-24 21:08:11	2009-05-24 21:08:11	2009-05-24 21:08:11	154	37.6583333333333	-123.208333333333	1152	1301	deep	C	Farallones Outside	E. pacifica	456
902	19	2009	5	2009-05-24 23:06:50	2009-05-24 23:06:50	2009-05-24 23:06:50	152	37.6583333333333	-123.041666666667	120	108	shallow	C	Farallones Outside	E. pacifica	797328
902	20	2009	5	2009-05-25 00:47:25	2009-05-25 00:47:25	2009-05-24 00:47:25	156	37.7433333333333	-123.138333333333	95	91	shallow	C	Farallones Outside	E. pacifica	395472
902	21	2009	5	2009-05-25 03:09:05	2009-05-25 03:09:05	2009-05-24 03:09:05	160	37.8833333333333	-123.316666666667	109	91	shallow	C	Farallones Outside	E. pacifica	288000
902	22	2009	5	2009-05-25 04:37:46	2009-05-25 04:37:46	2009-05-24 04:37:46	162	37.8833333333333	-123.5	1205	1328	deep	C	Farallones Outside	E. pacifica	93568
902	27	2009	5	2009-05-26 23:36:53	2009-05-26 23:36:53	2009-05-26 23:36:53	170	38.1666666666667	-123.366666666667	166	183	shallow	C	Point Reyes	E. pacifica	140352
902	29	2009	5	2009-05-27 03:13:46	2009-05-27 03:13:46	2009-05-26 03:13:46	167	38.1666666666667	-123.166666666667	88	91	shallow	C	Point Reyes	E. pacifica	89088
902	30	2009	5	2009-05-29 22:10:47	2009-05-29 22:10:47	2009-05-29 22:10:47	237	37.5966666666667	-122.831666666667	70	74	shallow	C	Gulf of the Farallones	E. pacifica	459108
902	31	2009	5	2009-05-29 23:57:29	2009-05-29 23:57:29	2009-05-29 23:57:29	138	37.7	-122.908333333333	58	55	shallow	C	Gulf of the Farallones	E. pacifica	1296
902	32	2009	5	2009-05-30 00:50:08	2009-05-30 00:50:08	2009-05-29 00:50:08	138	37.7	-122.908333333333	58	55	shallow	C	Gulf of the Farallones	E. pacifica	1610
902	33	2009	5	2009-05-30 03:07:00	2009-05-30 03:07:00	2009-05-29 03:07:00	139	37.7916666666667	-122.866666666667	57	55	shallow	C	Gulf of the Farallones	E. pacifica	1836
902	34	2009	5	2009-05-30 03:46:10	2009-05-30 03:46:10	2009-05-29 03:46:10	139	37.7916666666667	-122.866666666667	57	55	shallow	C	Gulf of the Farallones	E. pacifica	3834
902	35	2009	5	2009-05-30 21:39:25	2009-05-30 21:39:25	2009-05-30 21:39:25	154	37.6583333333333	-123.208333333333	1267	1301	deep	C	Farallones Outside	E. pacifica	22184
902	36	2009	5	2009-05-30 23:25:43	2009-05-30 23:25:43	2009-05-30 23:25:43	152	37.6583333333333	-123.041666666667	98	108	shallow	C	Farallones Outside	E. pacifica	9472
902	37	2009	5	2009-05-31 01:07:15	2009-05-31 01:07:15	2009-05-30 01:07:15	156	37.7433333333333	-123.138333333333	80	91	shallow	C	Farallones Outside	E. pacifica	203
902	38	2009	5	2009-05-31 02:55:27	2009-05-31 02:55:27	2009-05-30 02:55:27	160	37.8833333333333	-123.316666666667	108	91	shallow	C	Farallones Outside	E. pacifica	41580
902	39	2009	5	2009-05-31 04:18:11	2009-05-31 04:18:11	2009-05-30 04:18:11	162	37.8833333333333	-123.5	1317	1328	deep	C	Farallones Outside	E. pacifica	43296
902	51	2009	6	2009-06-04 22:50:51	2009-06-04 22:50:51	2009-06-04 22:50:51	167	38.1666666666667	-123.166666666667	88	91	shallow	C	Point Reyes	E. pacifica	29192
902	53	2009	6	2009-06-05 01:47:10	2009-06-05 01:47:10	2009-06-04 01:47:10	170	38.1666666666667	-123.366666666667	159	183	shallow	C	Point Reyes	E. pacifica	24648
902	54	2009	6	2009-06-05 02:50:16	2009-06-05 02:50:16	2009-06-04 02:50:16	171	38.1666666666667	-123.483333333333	323	400	deep	C	Point Reyes	E. pacifica	293604
902	55	2009	6	2009-06-05 21:43:47	2009-06-05 21:43:47	2009-06-05 21:43:47	131	37.275	-122.566666666667	88	82	shallow	C	Pescadero	E. pacifica	5888
902	56	2009	6	2009-06-05 22:59:53	2009-06-05 22:59:53	2009-06-05 22:59:53	132	37.275	-122.65	99	95	shallow	C	Pescadero	E. pacifica	150
902	57	2009	6	2009-06-06 00:54:04	2009-06-06 00:54:04	2009-06-05 00:54:04	133	37.275	-122.816666666667	200	184	shallow	C	Pescadero	E. pacifica	27648
902	58	2009	6	2009-06-06 02:51:19	2009-06-06 02:51:19	2009-06-05 02:51:19	134	37.275	-122.983333333333	534	518	deep	C	Pescadero	E. pacifica	73408
902	59	2009	6	2009-06-06 04:21:38	2009-06-06 04:21:38	2009-06-05 04:21:38	135	37.275	-123.15	1100	950	deep	C	Pescadero	E. pacifica	18048
902	60	2009	6	2009-06-06 21:30:29	2009-06-06 21:30:29	2009-06-06 21:30:29	110	36.5833333333333	-122.175	2104	2304	deep	C	Monterey Bay Outside	E. pacifica	102336
902	61	2009	6	2009-06-06 23:21:38	2009-06-06 23:21:38	2009-06-06 23:21:38	109	36.5833333333333	-122.033333333333	564	608	deep	C	Monterey Bay Outside	E. pacifica	49648
902	62	2009	6	2009-06-07 01:05:20	2009-06-07 01:05:20	2009-06-06 01:05:20	113	36.6466666666667	-122.05	636	900	deep	C	Monterey Bay Outside	E. pacifica	4322
902	63	2009	6	2009-06-07 02:58:06	2009-06-07 02:58:06	2009-06-06 02:58:06	117	36.7	-122.108333333333	1860	1920	deep	C	Monterey Bay Outside	E. pacifica	11532
902	65	2009	6	2009-06-07 21:34:55	2009-06-07 21:34:55	2009-06-07 21:34:55	112	36.655	-121.946666666667	81	73	shallow	C	Monterey Bay Inside	E. pacifica	0
902	68	2009	6	2009-06-08 03:52:09	2009-06-08 03:52:09	2009-06-07 03:52:09	114	36.7666666666667	-121.866666666667	89	73	shallow	C	Monterey Bay Inside	E. pacifica	36576
902	69	2009	6	2009-06-08 21:35:34	2009-06-08 21:35:34	2009-06-08 21:35:34	123	36.9833333333333	-122.291666666667	89	82	shallow	C	Davenport	E. pacifica	27000
902	70	2009	6	2009-06-08 22:54:08	2009-06-08 22:54:08	2009-06-08 22:54:08	124	36.9833333333333	-122.375	214	128	shallow	C	Davenport	E. pacifica	298880
902	71	2009	6	2009-06-09 00:09:36	2009-06-09 00:09:36	2009-06-08 00:09:36	125	36.9833333333333	-122.425	226	446	deep	C	Davenport	E. pacifica	102336
902	72	2009	6	2009-06-09 02:06:14	2009-06-09 02:06:14	2009-06-08 02:06:14	126	36.9833333333333	-122.591666666667	511	432	deep	C	Davenport	E. pacifica	96288
902	73	2009	6	2009-06-09 03:24:36	2009-06-09 03:24:36	2009-06-08 03:24:36	127	36.9833333333333	-122.758333333333	1122	1045	deep	C	Davenport	E. pacifica	55836
902	74	2009	6	2009-06-09 21:16:24	2009-06-09 21:16:24	2009-06-09 21:16:24	131	37.275	-122.566666666667	84	82	shallow	C	Pescadero	E. pacifica	0
902	75	2009	6	2009-06-09 22:38:35	2009-06-09 22:38:35	2009-06-09 22:38:35	132	37.275	-122.65	95	95	shallow	C	Pescadero	E. pacifica	23572
902	76	2009	6	2009-06-10 00:11:32	2009-06-10 00:11:32	2009-06-09 00:11:32	133	37.275	-122.816666666667	153	184	shallow	C	Pescadero	E. pacifica	22240
902	77	2009	6	2009-06-10 01:57:55	2009-06-10 01:57:55	2009-06-09 01:57:55	134	37.275	-122.983333333333	470	518	deep	C	Pescadero	E. pacifica	42480
902	78	2009	6	2009-06-10 03:07:35	2009-06-10 03:07:35	2009-06-09 03:07:35	135	37.275	-123.15	1000	950	deep	C	Pescadero	E. pacifica	33744
902	79	2009	6	2009-06-10 21:31:12	2009-06-10 21:31:12	2009-06-10 21:31:12	110	36.5833333333333	-122.175	1900	2304	deep	C	Monterey Bay Outside	E. pacifica	299
902	80	2009	6	2009-06-10 23:27:05	2009-06-10 23:27:05	2009-06-10 23:27:05	109	36.5833333333333	-122.033333333333	494	608	deep	C	Monterey Bay Outside	E. pacifica	17536
902	81	2009	6	2009-06-11 01:09:37	2009-06-11 01:09:37	2009-06-10 01:09:37	113	36.6466666666667	-122.05	1050	900	deep	C	Monterey Bay Outside	E. pacifica	28728
902	82	2009	6	2009-06-11 03:07:43	2009-06-11 03:07:43	2009-06-10 03:07:43	117	36.7	-122.108333333333	1800	1920	deep	C	Monterey Bay Outside	E. pacifica	18944
902	84	2009	6	2009-06-11 21:33:04	2009-06-11 21:33:04	2009-06-11 21:33:04	154	37.6583333333333	-123.208333333333	1250	1301	deep	C	Farallones Outside	E. pacifica	123840
902	85	2009	6	2009-06-11 23:15:47	2009-06-11 23:15:47	2009-06-11 23:15:47	152	37.6583333333333	-123.041666666667	105	108	shallow	C	Farallones Outside	E. pacifica	554208
902	86	2009	6	2009-06-12 00:55:50	2009-06-12 00:55:50	2009-06-11 00:55:50	156	37.7433333333333	-123.138333333333	104	91	shallow	C	Farallones Outside	E. pacifica	39648
902	87	2009	6	2009-06-12 02:49:38	2009-06-12 02:49:38	2009-06-11 02:49:38	160	37.8833333333333	-123.316666666667	107	91	shallow	C	Farallones Outside	E. pacifica	6688
902	88	2009	6	2009-06-12 04:11:40	2009-06-12 04:11:40	2009-06-11 04:11:40	162	37.8833333333333	-123.5	1281	1328	deep	C	Farallones Outside	E. pacifica	21744
902	89	2009	6	2009-06-14 22:29:08	2009-06-14 22:29:08	2009-06-14 22:29:08	139	37.7916666666667	-122.866666666667	56	55	shallow	C	Gulf of the Farallones	E. pacifica	0
902	90	2009	6	2009-06-15 00:08:28	2009-06-15 00:08:28	2009-06-14 00:08:28	138	37.7	-122.908333333333	60	55	shallow	C	Gulf of the Farallones	E. pacifica	0
902	91	2009	6	2009-06-15 00:56:02	2009-06-15 00:56:02	2009-06-14 00:56:02	138	37.7	-122.908333333333	60	55	shallow	C	Gulf of the Farallones	E. pacifica	0
902	92	2009	6	2009-06-15 02:31:50	2009-06-15 02:31:50	2009-06-14 02:31:50	237	37.5966666666667	-122.831666666667	73	74	shallow	C	Gulf of the Farallones	E. pacifica	0
902	93	2009	6	2009-06-15 03:17:14	2009-06-15 03:17:14	2009-06-14 03:17:14	237	37.5966666666667	-122.831666666667	73	74	shallow	C	Gulf of the Farallones	E. pacifica	0
902	94	2009	6	2009-06-15 21:38:56	2009-06-15 21:38:56	2009-06-15 21:38:56	119	36.8466666666667	-121.983333333333	90	91	shallow	C	Monterey Bay Inside	E. pacifica	0
902	95	2009	6	2009-06-16 00:27:06	2009-06-16 00:27:06	2009-06-15 00:27:06	114	36.7666666666667	-121.866666666667	88	73	shallow	C	Monterey Bay Inside	E. pacifica	103208
902	96	2009	6	2009-06-16 02:37:51	2009-06-16 02:37:51	2009-06-15 02:37:51	116	36.74	-121.976666666667	309	287	deep	C	Monterey Bay Inside	E. pacifica	115920
902	97	2009	6	2009-06-16 03:41:45	2009-06-16 03:41:45	2009-06-15 03:41:45	115	36.7083333333333	-121.908333333333	100	91	shallow	C	Monterey Bay Inside	E. pacifica	8
902	134	2009	6	2009-06-24 23:35:30	2009-06-24 23:35:30	2009-06-24 23:35:30	237	37.5966666666667	-122.831666666667	71	74	shallow	C	Gulf of the Farallones	E. pacifica	0
1002	1	2010	5	2010-05-01 21:27:07	2010-05-01 21:27:07	2010-05-01 21:27:07	119	36.8466666666667	-121.983333333333	275	91	shallow	C	Monterey Bay Inside	E. pacifica	356
1002	2	2010	5	2010-05-01 23:27:32	2010-05-01 23:27:32	2010-05-01 23:27:32	114	36.7666666666667	-121.866666666667	73	73	shallow	C	Monterey Bay Inside	E. pacifica	0
1002	3	2010	5	2010-05-02 00:47:45	2010-05-02 00:47:45	2010-05-01 00:47:45	116	36.74	-121.976666666667	184	287	deep	C	Monterey Bay Inside	E. pacifica	17500
1002	4	2010	5	2010-05-02 02:11:00	2010-05-02 02:11:00	2010-05-01 02:11:00	115	36.7083333333333	-121.908333333333	91	91	shallow	C	Monterey Bay Inside	E. pacifica	600
1002	6	2010	5	2010-05-02 21:14:00	2010-05-02 21:14:00	2010-05-02 21:14:00	112	36.655	-121.946666666667	71	73	shallow	C	Monterey Bay Inside	E. pacifica	0
1002	7	2010	5	2010-05-02 22:28:51	2010-05-02 22:28:51	2010-05-02 22:28:51	115	36.7083333333333	-121.908333333333	91	91	shallow	C	Monterey Bay Inside	E. pacifica	0
1002	8	2010	5	2010-05-02 23:33:37	2010-05-02 23:33:37	2010-05-02 23:33:37	116	36.74	-121.976666666667	182	287	deep	C	Monterey Bay Inside	E. pacifica	30324
1002	10	2010	5	2010-05-03 03:23:00	2010-05-03 03:23:00	2010-05-02 03:23:00	119	36.8466666666667	-121.983333333333	107	91	shallow	C	Monterey Bay Inside	E. pacifica	102
1002	11	2010	5	2010-05-03 21:22:00	2010-05-03 21:22:00	2010-05-03 21:22:00	124	36.9833333333333	-122.375	181	128	shallow	C	Davenport	E. pacifica	14833
1002	12	2010	5	2010-05-03 22:39:00	2010-05-03 22:39:00	2010-05-03 22:39:00	125	36.9833333333333	-122.425	276	446	deep	C	Davenport	E. pacifica	0
1002	13	2010	5	2010-05-04 00:49:00	2010-05-04 00:49:00	2010-05-03 00:49:00	126	36.9833333333333	-122.591666666667	456	432	deep	C	Davenport	E. pacifica	5952
1002	14	2010	5	2010-05-04 03:06:45	2010-05-04 03:06:45	2010-05-03 03:06:45	127	36.9833333333333	-122.758333333333	1069	1045	deep	C	Davenport	E. pacifica	8705
1002	15	2010	5	2010-05-04 21:08:36	2010-05-04 21:08:36	2010-05-04 21:08:36	131	37.275	-122.566666666667	86	82	shallow	C	Pescadero	E. pacifica	0
1002	16	2010	5	2010-05-04 22:41:39	2010-05-04 22:41:39	2010-05-04 22:41:39	132	37.275	-122.65	96	95	shallow	C	Pescadero	E. pacifica	0
1002	17	2010	5	2010-05-05 00:45:56	2010-05-05 00:45:56	2010-05-04 00:45:56	133	37.275	-122.816666666667	179	184	shallow	C	Pescadero	E. pacifica	55440
1002	18	2010	5	2010-05-06 21:02:00	2010-05-06 21:02:00	2010-05-06 21:02:00	154	37.6583333333333	-123.208333333333	1305	1301	deep	C	Farallones Outside	E. pacifica	22932
1002	19	2010	5	2010-05-06 22:38:00	2010-05-06 22:38:00	2010-05-06 22:38:00	152	37.6583333333333	-123.041666666667	111	108	shallow	C	Farallones Outside	E. pacifica	0
1002	20	2010	5	2010-05-07 00:49:00	2010-05-07 00:49:00	2010-05-06 00:49:00	156	37.7433333333333	-123.138333333333	77	91	shallow	C	Farallones Outside	E. pacifica	0
1002	22	2010	5	2010-05-07 04:38:00	2010-05-07 04:38:00	2010-05-06 04:38:00	162	37.8833333333333	-123.5	1039	1328	deep	C	Farallones Outside	E. pacifica	9600
1002	23	2010	5	2010-05-07 20:54:58	2010-05-07 20:54:58	2010-05-07 20:54:58	165	38.1666666666667	-123	53	55	shallow	C	Point Reyes	E. pacifica	0
1002	25	2010	5	2010-05-07 23:28:53	2010-05-07 23:28:53	2010-05-07 23:28:53	167	38.1666666666667	-123.166666666667	91	91	shallow	C	Point Reyes	E. pacifica	0
1002	27	2010	5	2010-05-08 02:27:21	2010-05-08 02:27:21	2010-05-07 02:27:21	170	38.1666666666667	-123.366666666667	177	183	shallow	C	Point Reyes	E. pacifica	4280
1002	28	2010	5	2010-05-08 04:18:25	2010-05-08 04:18:25	2010-05-07 04:18:25	171	38.1666666666667	-123.483333333333	374	400	deep	C	Point Reyes	E. pacifica	5796
1002	41	2010	5	2010-05-11 21:00:25	2010-05-11 21:00:25	2010-05-11 21:00:25	138	37.7	-122.908333333333	58	55	shallow	C	Gulf of the Farallones	E. pacifica	0
1002	42	2010	5	2010-05-11 21:27:55	2010-05-11 21:27:55	2010-05-11 21:27:55	138	37.7	-122.908333333333	57	55	shallow	C	Gulf of the Farallones	E. pacifica	0
1002	43	2010	5	2010-05-11 23:16:00	2010-05-11 23:16:00	2010-05-11 23:16:00	237	37.5966666666667	-122.831666666667	75	74	shallow	C	Gulf of the Farallones	E. pacifica	0
1002	44	2010	5	2010-05-12 21:03:00	2010-05-12 21:03:00	2010-05-12 21:03:00	109	36.5833333333333	-122.033333333333	596	608	deep	C	Monterey Bay Outside	E. pacifica	5333
1002	45	2010	5	2010-05-12 22:54:38	2010-05-12 22:54:38	2010-05-12 22:54:38	113	36.6466666666667	-122.05	889	900	deep	C	Monterey Bay Outside	E. pacifica	6857
1002	46	2010	5	2010-05-13 01:16:44	2010-05-13 01:16:44	2010-05-12 01:16:44	117	36.7	-122.108333333333	1906	1920	deep	C	Monterey Bay Outside	E. pacifica	10712
1002	48	2010	5	2010-05-13 20:59:35	2010-05-13 20:59:35	2010-05-13 20:59:35	123	36.9833333333333	-122.291666666667	91	82	shallow	C	Davenport	E. pacifica	0
1002	49	2010	5	2010-05-13 22:36:17	2010-05-13 22:36:17	2010-05-13 22:36:17	124	36.9833333333333	-122.375	262	128	shallow	C	Davenport	E. pacifica	324
1002	50	2010	5	2010-05-13 23:53:08	2010-05-13 23:53:08	2010-05-13 23:53:08	125	36.9833333333333	-122.425	199	446	deep	C	Davenport	E. pacifica	18696
1002	51	2010	5	2010-05-14 02:03:15	2010-05-14 02:03:15	2010-05-13 02:03:15	126	36.9833333333333	-122.591666666667	474	432	deep	C	Davenport	E. pacifica	25728
1002	52	2010	5	2010-05-14 03:46:07	2010-05-14 03:46:07	2010-05-13 03:46:07	127	36.9833333333333	-122.758333333333	1039	1045	deep	C	Davenport	E. pacifica	8400
1002	53	2010	5	2010-05-14 21:08:26	2010-05-14 21:08:26	2010-05-14 21:08:26	135	37.275	-123.15	870	950	deep	C	Pescadero	E. pacifica	6424
1002	54	2010	5	2010-05-14 23:10:37	2010-05-14 23:10:37	2010-05-14 23:10:37	134	37.275	-122.983333333333	502	518	deep	C	Pescadero	E. pacifica	2827
1002	55	2010	5	2010-05-15 01:12:33	2010-05-15 01:12:33	2010-05-14 01:12:33	133	37.275	-122.816666666667	200	184	shallow	C	Pescadero	E. pacifica	74844
1002	56	2010	5	2010-05-15 02:56:00	2010-05-15 02:56:00	2010-05-14 02:56:00	132	37.275	-122.65	95	95	shallow	C	Pescadero	E. pacifica	33936
1002	57	2010	5	2010-05-15 04:00:01	2010-05-15 04:00:01	2010-05-14 04:00:01	131	37.275	-122.566666666667	88	82	shallow	C	Pescadero	E. pacifica	48
1002	58	2010	5	2010-05-17 22:43:03	2010-05-17 22:43:03	2010-05-17 22:43:03	237	37.5966666666667	-122.831666666667	73	74	shallow	C	Gulf of the Farallones	E. pacifica	0
1002	59	2010	5	2010-05-17 23:10:00	2010-05-17 23:10:00	2010-05-17 23:10:00	237	37.5966666666667	-122.831666666667	77	74	shallow	C	Gulf of the Farallones	E. pacifica	23364
1002	60	2010	5	2010-05-18 01:26:22	2010-05-18 01:26:22	2010-05-17 01:26:22	152	37.6583333333333	-123.041666666667	115	108	shallow	C	Farallones Outside	E. pacifica	1e+05
1002	61	2010	5	2010-05-18 03:04:40	2010-05-18 03:04:40	2010-05-17 03:04:40	154	37.6583333333333	-123.208333333333	1284	1301	deep	C	Farallones Outside	E. pacifica	4800
1002	62	2010	5	2010-05-18 21:14:25	2010-05-18 21:14:25	2010-05-18 21:14:25	162	37.8833333333333	-123.5	1505	1328	deep	C	Farallones Outside	E. pacifica	5616
1002	63	2010	5	2010-05-18 23:01:00	2010-05-18 23:01:00	2010-05-18 23:01:00	160	37.8833333333333	-123.316666666667	89	91	shallow	C	Farallones Outside	E. pacifica	2548
1002	64	2010	5	2010-05-19 01:06:04	2010-05-19 01:06:04	2010-05-18 01:06:04	156	37.7433333333333	-123.138333333333	78	91	shallow	C	Farallones Outside	E. pacifica	848
1002	65	2010	5	2010-05-19 02:26:11	2010-05-19 02:26:11	2010-05-18 02:26:11	152	37.6583333333333	-123.041666666667	104	108	shallow	C	Farallones Outside	E. pacifica	209440
1002	66	2010	5	2010-05-19 03:53:00	2010-05-19 03:53:00	2010-05-18 03:53:00	154	37.6583333333333	-123.208333333333	1264	1301	deep	C	Farallones Outside	E. pacifica	5701
1002	67	2010	5	2010-05-19 21:10:00	2010-05-19 21:10:00	2010-05-19 21:10:00	110	36.5833333333333	-122.175	2230	2304	deep	C	Monterey Bay Outside	E. pacifica	15680
1002	68	2010	5	2010-05-19 23:08:00	2010-05-19 23:08:00	2010-05-19 23:08:00	109	36.5833333333333	-122.033333333333	562	608	deep	C	Monterey Bay Outside	E. pacifica	32173
1002	69	2010	5	2010-05-20 00:51:00	2010-05-20 00:51:00	2010-05-19 00:51:00	113	36.6466666666667	-122.05	755	900	deep	C	Monterey Bay Outside	E. pacifica	24720
1002	70	2010	5	2010-05-20 02:30:00	2010-05-20 02:30:00	2010-05-19 02:30:00	117	36.7	-122.108333333333	1909	1920	deep	C	Monterey Bay Outside	E. pacifica	16684
1002	72	2010	5	2010-05-20 21:14:13	2010-05-20 21:14:13	2010-05-20 21:14:13	119	36.8466666666667	-121.983333333333	308	91	shallow	C	Monterey Bay Inside	E. pacifica	1500
1002	73	2010	5	2010-05-20 22:53:24	2010-05-20 22:53:24	2010-05-20 22:53:24	114	36.7666666666667	-121.866666666667	63	73	shallow	C	Monterey Bay Inside	E. pacifica	19504
1002	74	2010	5	2010-05-21 00:57:44	2010-05-21 00:57:44	2010-05-20 00:57:44	116	36.74	-121.976666666667	139	287	deep	C	Monterey Bay Inside	E. pacifica	10560
1002	75	2010	5	2010-05-21 02:22:00	2010-05-21 02:22:00	2010-05-20 02:22:00	115	36.7083333333333	-121.908333333333	90	91	shallow	C	Monterey Bay Inside	E. pacifica	7366
1002	76	2010	5	2010-05-21 04:19:20	2010-05-21 04:19:20	2010-05-20 04:19:20	112	36.655	-121.946666666667	84	73	shallow	C	Monterey Bay Inside	E. pacifica	168
1002	101	2010	5	2010-05-30 22:48:31	2010-05-30 22:48:31	2010-05-30 22:48:31	135	37.275	-123.15	970	950	deep	C	Pescadero	E. pacifica	310250
1002	102	2010	5	2010-05-31 01:09:00	2010-05-31 01:09:00	2010-05-30 01:09:00	134	37.275	-122.983333333333	495	518	deep	C	Pescadero	E. pacifica	728
1002	103	2010	5	2010-05-31 03:11:00	2010-05-31 03:11:00	2010-05-30 03:11:00	133	37.275	-122.816666666667	190	184	shallow	C	Pescadero	E. pacifica	5664
1002	104	2010	6	2010-06-02 21:23:00	2010-06-02 21:23:00	2010-06-02 21:23:00	237	37.5966666666667	-122.831666666667	73	74	shallow	C	Gulf of the Farallones	E. pacifica	295500
1002	105	2010	6	2010-06-02 22:53:00	2010-06-02 22:53:00	2010-06-02 22:53:00	138	37.7	-122.908333333333	57	55	shallow	C	Gulf of the Farallones	E. pacifica	0
1002	107	2010	6	2010-06-03 23:34:00	2010-06-03 23:34:00	2010-06-03 23:34:00	170	38.1666666666667	-123.366666666667	185	183	shallow	C	Point Reyes	E. pacifica	45120
1002	108	2010	6	2010-06-04 01:57:00	2010-06-04 01:57:00	2010-06-03 01:57:00	171	38.1666666666667	-123.483333333333	400	400	deep	C	Point Reyes	E. pacifica	68480
1002	120	2010	6	2010-06-07 21:30:00	2010-06-07 21:30:00	2010-06-07 21:30:00	154	37.6583333333333	-123.208333333333	1168	1301	deep	C	Farallones Outside	E. pacifica	34632
1002	121	2010	6	2010-06-07 23:22:00	2010-06-07 23:22:00	2010-06-07 23:22:00	156	37.7433333333333	-123.138333333333	89	91	shallow	C	Farallones Outside	E. pacifica	137632
1002	122	2010	6	2010-06-08 01:08:00	2010-06-08 01:08:00	2010-06-07 01:08:00	152	37.6583333333333	-123.041666666667	111	108	shallow	C	Farallones Outside	E. pacifica	143200
1002	123	2010	6	2010-06-08 03:32:00	2010-06-08 03:32:00	2010-06-07 03:32:00	237	37.5966666666667	-122.831666666667	70	74	shallow	C	Gulf of the Farallones	E. pacifica	9168
1002	125	2010	6	2010-06-08 22:54:00	2010-06-08 22:54:00	2010-06-08 22:54:00	170	38.1666666666667	-123.366666666667	176	183	shallow	C	Point Reyes	E. pacifica	22528
1002	126	2010	6	2010-06-09 01:55:00	2010-06-09 01:55:00	2010-06-08 01:55:00	171	38.1666666666667	-123.483333333333	350	400	deep	C	Point Reyes	E. pacifica	2192
1002	128	2010	6	2010-06-09 23:25:00	2010-06-09 23:25:00	2010-06-09 23:25:00	117	36.7	-122.108333333333	1934	1920	deep	C	Monterey Bay Outside	E. pacifica	10530
1002	129	2010	6	2010-06-10 01:17:00	2010-06-10 01:17:00	2010-06-09 01:17:00	113	36.6466666666667	-122.05	752	900	deep	C	Monterey Bay Outside	E. pacifica	20224
1002	130	2010	6	2010-06-10 02:56:00	2010-06-10 02:56:00	2010-06-09 02:56:00	109	36.5833333333333	-122.033333333333	744	608	deep	C	Monterey Bay Outside	E. pacifica	1480
1002	131	2010	6	2010-06-10 04:25:00	2010-06-10 04:25:00	2010-06-09 04:25:00	110	36.5833333333333	-122.175	2217	2304	deep	C	Monterey Bay Outside	E. pacifica	151900
1002	132	2010	6	2010-06-10 21:32:00	2010-06-10 21:32:00	2010-06-10 21:32:00	119	36.8466666666667	-121.983333333333	194	91	shallow	C	Monterey Bay Inside	E. pacifica	4
1002	133	2010	6	2010-06-10 23:19:00	2010-06-10 23:19:00	2010-06-10 23:19:00	114	36.7666666666667	-121.866666666667	199	73	shallow	C	Monterey Bay Inside	E. pacifica	42
1002	134	2010	6	2010-06-11 01:13:00	2010-06-11 01:13:00	2010-06-10 01:13:00	116	36.74	-121.976666666667	486	287	deep	C	Monterey Bay Inside	E. pacifica	9912
1002	135	2010	6	2010-06-11 02:55:00	2010-06-11 02:55:00	2010-06-10 02:55:00	115	36.7083333333333	-121.908333333333	95	91	shallow	C	Monterey Bay Inside	E. pacifica	0
1002	136	2010	6	2010-06-11 03:54:00	2010-06-11 03:54:00	2010-06-10 03:54:00	112	36.655	-121.946666666667	93	73	shallow	C	Monterey Bay Inside	E. pacifica	1
1101	10	2011	5	2011-05-06 23:15:00	2011-05-06 23:15:00	2011-05-06 23:15:00	138	37.7	-122.908333333333	59	55	shallow	C	Gulf of the Farallones	E. pacifica	11136
1101	11	2011	5	2011-05-07 21:15:00	2011-05-07 21:15:00	2011-05-07 21:15:00	160	37.8833333333333	-123.316666666667	99	91	shallow	C	Farallones Outside	E. pacifica	1600
1101	12	2011	5	2011-05-07 23:39:00	2011-05-07 23:39:00	2011-05-07 23:39:00	156	37.7433333333333	-123.138333333333	99	91	shallow	C	Farallones Outside	E. pacifica	2184
1101	13	2011	5	2011-05-08 01:29:00	2011-05-08 01:29:00	2011-05-07 01:29:00	154	37.6583333333333	-123.208333333333	1236	1301	deep	C	Farallones Outside	E. pacifica	44800
1101	14	2011	5	2011-05-08 03:45:00	2011-05-08 03:45:00	2011-05-07 03:45:00	152	37.6583333333333	-123.041666666667	106	108	shallow	C	Farallones Outside	E. pacifica	49280
1101	15	2011	5	2011-05-08 21:04:00	2011-05-08 21:04:00	2011-05-08 21:04:00	135	37.275	-123.15	955	950	deep	C	Pescadero	E. pacifica	9600
1101	16	2011	5	2011-05-08 22:54:00	2011-05-08 22:54:00	2011-05-08 22:54:00	134	37.275	-122.983333333333	529	518	deep	C	Pescadero	E. pacifica	7424
1101	17	2011	5	2011-05-09 01:02:00	2011-05-09 01:02:00	2011-05-08 01:02:00	133	37.275	-122.816666666667	190	184	shallow	C	Pescadero	E. pacifica	17172
1101	18	2011	5	2011-05-09 03:17:00	2011-05-09 03:17:00	2011-05-08 03:17:00	132	37.275	-122.65	95	95	shallow	C	Pescadero	E. pacifica	14472
1101	19	2011	5	2011-05-11 21:13:00	2011-05-11 21:13:00	2011-05-11 21:13:00	127	36.9833333333333	-122.758333333333	982	1045	deep	C	Davenport	E. pacifica	24704
1101	20	2011	5	2011-05-11 23:09:00	2011-05-11 23:09:00	2011-05-11 23:09:00	126	36.9833333333333	-122.591666666667	419	432	deep	C	Davenport	E. pacifica	75296
1101	21	2011	5	2011-05-12 00:47:00	2011-05-12 00:47:00	2011-05-11 00:47:00	125	36.9833333333333	-122.425	503	446	deep	C	Davenport	E. pacifica	20196
1101	22	2011	5	2011-05-12 01:49:00	2011-05-12 01:49:00	2011-05-11 01:49:00	124	36.9833333333333	-122.375	142	128	shallow	C	Davenport	E. pacifica	6039
1101	23	2011	5	2011-05-12 02:59:00	2011-05-12 02:59:00	2011-05-11 02:59:00	123	36.9833333333333	-122.291666666667	86	82	shallow	C	Davenport	E. pacifica	3
1101	24	2011	5	2011-05-12 21:05:00	2011-05-12 21:05:00	2011-05-12 21:05:00	119	36.8466666666667	-121.983333333333	86	91	shallow	C	Monterey Bay Inside	E. pacifica	37728
1101	25	2011	5	2011-05-12 22:33:00	2011-05-12 22:33:00	2011-05-12 22:33:00	116	36.74	-121.976666666667	276	287	deep	C	Monterey Bay Inside	E. pacifica	15732
1101	26	2011	5	2011-05-12 23:54:00	2011-05-12 23:54:00	2011-05-12 23:54:00	114	36.7666666666667	-121.866666666667	80	73	shallow	C	Monterey Bay Inside	E. pacifica	1128
1101	27	2011	5	2011-05-13 00:54:00	2011-05-13 00:54:00	2011-05-12 00:54:00	115	36.7083333333333	-121.908333333333	90	91	shallow	C	Monterey Bay Inside	E. pacifica	1764
1101	28	2011	5	2011-05-13 02:10:00	2011-05-13 02:10:00	2011-05-12 02:10:00	112	36.655	-121.946666666667	86	73	shallow	C	Monterey Bay Inside	E. pacifica	708
1101	29	2011	5	2011-05-13 21:01:00	2011-05-13 21:01:00	2011-05-13 21:01:00	109	36.5833333333333	-122.033333333333	569	608	deep	C	Monterey Bay Outside	E. pacifica	105408
1101	30	2011	5	2011-05-13 22:47:00	2011-05-13 22:47:00	2011-05-13 22:47:00	110	36.5833333333333	-122.175	2374	2304	deep	C	Monterey Bay Outside	E. pacifica	18620
1101	31	2011	5	2011-05-14 00:23:00	2011-05-14 00:23:00	2011-05-13 00:23:00	113	36.6466666666667	-122.05	1000	900	deep	C	Monterey Bay Outside	E. pacifica	10896
1101	32	2011	5	2011-05-14 01:44:00	2011-05-14 01:44:00	2011-05-13 01:44:00	117	36.7	-122.108333333333	1867	1920	deep	C	Monterey Bay Outside	E. pacifica	10980
1101	33	2011	5	2011-05-14 22:25:00	2011-05-14 22:25:00	2011-05-14 22:25:00	154	37.6583333333333	-123.208333333333	1286	1301	deep	C	Farallones Outside	E. pacifica	1792
1101	34	2011	5	2011-05-14 23:41:00	2011-05-14 23:41:00	2011-05-14 23:41:00	156	37.7433333333333	-123.138333333333	86	91	shallow	C	Farallones Outside	E. pacifica	29104
1101	35	2011	5	2011-05-15 01:50:00	2011-05-15 01:50:00	2011-05-14 01:50:00	160	37.8833333333333	-123.316666666667	90	91	shallow	C	Farallones Outside	E. pacifica	3360
1101	36	2011	5	2011-05-15 03:38:00	2011-05-15 03:38:00	2011-05-14 03:38:00	162	37.8833333333333	-123.5	1250	1328	deep	C	Farallones Outside	E. pacifica	75520
1101	37	2011	5	2011-05-15 21:17:00	2011-05-15 21:17:00	2011-05-15 21:17:00	165	38.1666666666667	-123	55	55	shallow	C	Point Reyes	E. pacifica	18613
1101	39	2011	5	2011-05-15 23:35:00	2011-05-15 23:35:00	2011-05-15 23:35:00	167	38.1666666666667	-123.166666666667	93	91	shallow	C	Point Reyes	E. pacifica	17064
1101	41	2011	5	2011-05-16 01:52:00	2011-05-16 01:52:00	2011-05-15 01:52:00	170	38.1666666666667	-123.366666666667	198	183	shallow	C	Point Reyes	E. pacifica	16896
1101	42	2011	5	2011-05-16 03:30:00	2011-05-16 03:30:00	2011-05-15 03:30:00	171	38.1666666666667	-123.483333333333	424	400	deep	C	Point Reyes	E. pacifica	12936
1101	44	2011	5	2011-05-18 22:26:00	2011-05-18 22:26:00	2011-05-18 22:26:00	117	36.7	-122.108333333333	1812	1920	deep	C	Monterey Bay Outside	E. pacifica	19840
1101	45	2011	5	2011-05-18 23:36:00	2011-05-18 23:36:00	2011-05-18 23:36:00	113	36.6466666666667	-122.05	1041	900	deep	C	Monterey Bay Outside	E. pacifica	67760
1101	46	2011	5	2011-05-19 01:25:00	2011-05-19 01:25:00	2011-05-18 01:25:00	110	36.5833333333333	-122.175	2376	2304	deep	C	Monterey Bay Outside	E. pacifica	53760
1101	47	2011	5	2011-05-19 03:08:00	2011-05-19 03:08:00	2011-05-18 03:08:00	109	36.5833333333333	-122.033333333333	598	608	deep	C	Monterey Bay Outside	E. pacifica	19627
1101	50	2011	5	2011-05-20 21:21:00	2011-05-20 21:21:00	2011-05-20 21:21:00	112	36.655	-121.946666666667	82	73	shallow	C	Monterey Bay Inside	E. pacifica	792
1101	51	2011	5	2011-05-20 22:50:00	2011-05-20 22:50:00	2011-05-20 22:50:00	115	36.7083333333333	-121.908333333333	91	91	shallow	C	Monterey Bay Inside	E. pacifica	47880
1101	52	2011	5	2011-05-21 00:06:00	2011-05-21 00:06:00	2011-05-20 00:06:00	116	36.74	-121.976666666667	331	287	deep	C	Monterey Bay Inside	E. pacifica	12816
1101	53	2011	5	2011-05-21 01:25:00	2011-05-21 01:25:00	2011-05-20 01:25:00	114	36.7666666666667	-121.866666666667	82	73	shallow	C	Monterey Bay Inside	E. pacifica	7104
1101	54	2011	5	2011-05-21 03:06:00	2011-05-21 03:06:00	2011-05-20 03:06:00	119	36.8466666666667	-121.983333333333	93	91	shallow	C	Monterey Bay Inside	E. pacifica	2640
1101	55	2011	5	2011-05-23 21:06:00	2011-05-23 21:06:00	2011-05-23 21:06:00	123	36.9833333333333	-122.291666666667	86	82	shallow	C	Davenport	E. pacifica	0
1101	56	2011	5	2011-05-23 22:31:00	2011-05-23 22:31:00	2011-05-23 22:31:00	124	36.9833333333333	-122.375	128	128	shallow	C	Davenport	E. pacifica	16640
1101	57	2011	5	2011-05-24 00:00:00	2011-05-24 00:00:00	2011-05-23 00:00:00	125	36.9833333333333	-122.425	633	446	deep	C	Davenport	E. pacifica	5516
1101	59	2011	5	2011-05-24 23:23:00	2011-05-24 23:23:00	2011-05-24 23:23:00	138	37.7	-122.908333333333	57	55	shallow	C	Gulf of the Farallones	E. pacifica	327000
1101	61	2011	5	2011-05-25 02:51:00	2011-05-25 02:51:00	2011-05-24 02:51:00	154	37.6583333333333	-123.208333333333	1368	1301	deep	C	Farallones Outside	E. pacifica	20480
1101	62	2011	5	2011-05-25 21:30:00	2011-05-25 21:30:00	2011-05-25 21:30:00	171	38.1666666666667	-123.483333333333	391	400	deep	C	Point Reyes	E. pacifica	13728
1101	63	2011	5	2011-05-25 23:04:00	2011-05-25 23:04:00	2011-05-25 23:04:00	170	38.1666666666667	-123.366666666667	170	183	shallow	C	Point Reyes	E. pacifica	17220
1101	65	2011	5	2011-05-26 01:36:00	2011-05-26 01:36:00	2011-05-25 01:36:00	167	38.1666666666667	-123.166666666667	91	91	shallow	C	Point Reyes	E. pacifica	176
1203	2	2012	5	2012-05-07 02:42:02	2012-05-07 02:42:02	2012-05-06 02:42:02	139	37.7916666666667	-122.866666666667	55	55	shallow	C	Gulf of the Farallones	E. pacifica	0
1203	3	2012	5	2012-05-07 04:24:19	2012-05-07 04:24:19	2012-05-06 04:24:19	138	37.7	-122.908333333333	57	55	shallow	C	Gulf of the Farallones	E. pacifica	0
1203	4	2012	5	2012-05-07 21:05:48	2012-05-07 21:05:48	2012-05-07 21:05:48	119	36.8466666666667	-121.983333333333	92	91	shallow	C	Monterey Bay Inside	E. pacifica	0
1203	5	2012	5	2012-05-07 23:06:08	2012-05-07 23:06:08	2012-05-07 23:06:08	114	36.7666666666667	-121.866666666667	70	73	shallow	C	Monterey Bay Inside	E. pacifica	382950
1203	6	2012	5	2012-05-08 00:40:07	2012-05-08 00:40:07	2012-05-07 00:40:07	116	36.74	-121.976666666667	259	287	deep	C	Monterey Bay Inside	E. pacifica	104922
1203	7	2012	5	2012-05-08 02:22:08	2012-05-08 02:22:08	2012-05-07 02:22:08	115	36.7083333333333	-121.908333333333	89	91	shallow	C	Monterey Bay Inside	E. pacifica	4704
1203	8	2012	5	2012-05-08 03:36:21	2012-05-08 03:36:21	2012-05-07 03:36:21	112	36.655	-121.946666666667	76	73	shallow	C	Monterey Bay Inside	E. pacifica	0
1203	9	2012	5	2012-05-08 21:13:48	2012-05-08 21:13:48	2012-05-08 21:13:48	110	36.5833333333333	-122.175	2316	2304	deep	C	Monterey Bay Outside	E. pacifica	2849
1203	10	2012	5	2012-05-08 23:43:52	2012-05-08 23:43:52	2012-05-08 23:43:52	109	36.5833333333333	-122.033333333333	638	608	deep	C	Monterey Bay Outside	E. pacifica	63427
1203	11	2012	5	2012-05-09 01:18:59	2012-05-09 01:18:59	2012-05-08 01:18:59	113	36.6466666666667	-122.05	907	900	deep	C	Monterey Bay Outside	E. pacifica	17328
1203	12	2012	5	2012-05-09 02:49:54	2012-05-09 02:49:54	2012-05-08 02:49:54	117	36.7	-122.108333333333	1889	1920	deep	C	Monterey Bay Outside	E. pacifica	2208
1203	15	2012	5	2012-05-09 21:15:50	2012-05-09 21:15:50	2012-05-09 21:15:50	123	36.9833333333333	-122.291666666667	86	82	shallow	C	Davenport	E. pacifica	0
1203	16	2012	5	2012-05-09 23:10:00	2012-05-09 23:10:00	2012-05-09 23:10:00	124	36.9833333333333	-122.375	137	128	shallow	C	Davenport	E. pacifica	53535
1203	17	2012	5	2012-05-10 00:57:51	2012-05-10 00:57:51	2012-05-09 00:57:51	125	36.9833333333333	-122.425	520	446	deep	C	Davenport	E. pacifica	28778
1203	18	2012	5	2012-05-10 03:16:34	2012-05-10 03:16:34	2012-05-09 03:16:34	126	36.9833333333333	-122.591666666667	426	432	deep	C	Davenport	E. pacifica	1665
1203	19	2012	5	2012-05-10 21:10:54	2012-05-10 21:10:54	2012-05-10 21:10:54	134	37.275	-122.983333333333	523	518	deep	C	Pescadero	E. pacifica	20
1203	20	2012	5	2012-05-10 23:38:38	2012-05-10 23:38:38	2012-05-10 23:38:38	133	37.275	-122.816666666667	188	184	shallow	C	Pescadero	E. pacifica	1067
1203	21	2012	5	2012-05-11 02:06:58	2012-05-11 02:06:58	2012-05-10 02:06:58	132	37.275	-122.65	96	95	shallow	C	Pescadero	E. pacifica	17755
1203	22	2012	5	2012-05-11 03:54:58	2012-05-11 03:54:58	2012-05-10 03:54:58	131	37.275	-122.566666666667	88	82	shallow	C	Pescadero	E. pacifica	26316
1203	24	2012	5	2012-05-11 23:38:56	2012-05-11 23:38:56	2012-05-11 23:38:56	152	37.6583333333333	-123.041666666667	110	108	shallow	C	Farallones Outside	E. pacifica	31122
1203	26	2012	5	2012-05-13 21:10:59	2012-05-13 21:10:59	2012-05-13 21:10:59	162	37.8833333333333	-123.5	1188	1328	deep	C	Farallones Outside	E. pacifica	109796
1203	27	2012	5	2012-05-13 23:01:56	2012-05-13 23:01:56	2012-05-13 23:01:56	160	37.8833333333333	-123.316666666667	88	91	shallow	C	Farallones Outside	E. pacifica	48472
1203	28	2012	5	2012-05-14 01:11:14	2012-05-14 01:11:14	2012-05-13 01:11:14	156	37.7433333333333	-123.138333333333	99	91	shallow	C	Farallones Outside	E. pacifica	124306
1203	29	2012	5	2012-05-14 03:42:05	2012-05-14 03:42:05	2012-05-13 03:42:05	237	37.5966666666667	-122.831666666667	74	74	shallow	C	Gulf of the Farallones	E. pacifica	3000
1203	31	2012	5	2012-05-14 21:08:22	2012-05-14 21:08:22	2012-05-14 21:08:22	165	38.1666666666667	-123	64	55	shallow	C	Point Reyes	E. pacifica	0
1203	34	2012	5	2012-05-15 02:01:10	2012-05-15 02:01:10	2012-05-14 02:01:10	170	38.1666666666667	-123.366666666667	189	183	shallow	C	Point Reyes	E. pacifica	4289
1203	35	2012	5	2012-05-15 03:50:43	2012-05-15 03:50:43	2012-05-14 03:50:43	171	38.1666666666667	-123.483333333333	422	400	deep	C	Point Reyes	E. pacifica	3963
1203	37	2012	5	2012-05-16 03:13:41	2012-05-16 03:13:41	2012-05-15 03:13:41	117	36.7	-122.108333333333	1857	1920	deep	C	Monterey Bay Outside	E. pacifica	44789
1203	39	2012	5	2012-05-16 21:23:16	2012-05-16 21:23:16	2012-05-16 21:23:16	131	37.275	-122.566666666667	86	82	shallow	C	Pescadero	E. pacifica	617106
1203	40	2012	5	2012-05-21 21:12:46	2012-05-21 21:12:46	2012-05-21 21:12:46	139	37.7916666666667	-122.866666666667	56	55	shallow	C	Gulf of the Farallones	E. pacifica	0
1203	41	2012	5	2012-05-21 23:18:18	2012-05-21 23:18:18	2012-05-21 23:18:18	138	37.7	-122.908333333333	54	55	shallow	C	Gulf of the Farallones	E. pacifica	0
1203	42	2012	5	2012-05-22 01:40:02	2012-05-22 01:40:02	2012-05-21 01:40:02	237	37.5966666666667	-122.831666666667	78	74	shallow	C	Gulf of the Farallones	E. pacifica	11700
1203	67	2012	5	2012-05-30 21:38:23	2012-05-30 21:38:23	2012-05-30 21:38:23	119	36.8466666666667	-121.983333333333	85	91	shallow	C	Monterey Bay Inside	E. pacifica	0
1203	68	2012	5	2012-05-30 23:34:12	2012-05-30 23:34:12	2012-05-30 23:34:12	114	36.7666666666667	-121.866666666667	87	73	shallow	C	Monterey Bay Inside	E. pacifica	11558
1203	69	2012	5	2012-05-31 00:49:21	2012-05-31 00:49:21	2012-05-30 00:49:21	116	36.74	-121.976666666667	342	287	deep	C	Monterey Bay Inside	E. pacifica	29700
1203	70	2012	5	2012-05-31 02:05:43	2012-05-31 02:05:43	2012-05-30 02:05:43	115	36.7083333333333	-121.908333333333	88	91	shallow	C	Monterey Bay Inside	E. pacifica	0
1203	72	2012	5	2012-05-31 03:53:18	2012-05-31 03:53:18	2012-05-30 03:53:18	112	36.655	-121.946666666667	71	73	shallow	C	Monterey Bay Inside	E. pacifica	0
1203	73	2012	5	2012-05-31 21:35:40	2012-05-31 21:35:40	2012-05-31 21:35:40	110	36.5833333333333	-122.175	1958	2304	deep	C	Monterey Bay Outside	E. pacifica	14553
1203	74	2012	5	2012-05-31 23:34:14	2012-05-31 23:34:14	2012-05-31 23:34:14	109	36.5833333333333	-122.033333333333	1018	608	deep	C	Monterey Bay Outside	E. pacifica	49248
1203	75	2012	6	2012-06-01 00:55:46	2012-06-01 00:55:46	2012-05-31 00:55:46	113	36.6466666666667	-122.05	1045	900	deep	C	Monterey Bay Outside	E. pacifica	32136
1203	76	2012	6	2012-06-01 02:18:08	2012-06-01 02:18:08	2012-05-31 02:18:08	117	36.7	-122.108333333333	1867	1920	deep	C	Monterey Bay Outside	E. pacifica	48938
1203	78	2012	6	2012-06-01 21:17:44	2012-06-01 21:17:44	2012-06-01 21:17:44	123	36.9833333333333	-122.291666666667	90	82	shallow	C	Davenport	E. pacifica	0
1203	79	2012	6	2012-06-01 22:54:15	2012-06-01 22:54:15	2012-06-01 22:54:15	124	36.9833333333333	-122.375	119	128	shallow	C	Davenport	E. pacifica	3240
1203	80	2012	6	2012-06-02 00:17:07	2012-06-02 00:17:07	2012-06-01 00:17:07	125	36.9833333333333	-122.425	429	446	deep	C	Davenport	E. pacifica	3960
1203	81	2012	6	2012-06-02 02:00:46	2012-06-02 02:00:46	2012-06-01 02:00:46	126	36.9833333333333	-122.591666666667	379	432	deep	C	Davenport	E. pacifica	18000
1203	82	2012	6	2012-06-02 04:00:17	2012-06-02 04:00:17	2012-06-01 04:00:17	127	36.9833333333333	-122.758333333333	1005	1045	deep	C	Davenport	E. pacifica	15358
1203	83	2012	6	2012-06-03 00:19:08	2012-06-03 00:19:08	2012-06-02 00:19:08	133	37.275	-122.816666666667	206	184	shallow	C	Pescadero	E. pacifica	86
1203	84	2012	6	2012-06-03 01:57:36	2012-06-03 01:57:36	2012-06-02 01:57:36	132	37.275	-122.65	99	95	shallow	C	Pescadero	E. pacifica	0
1203	85	2012	6	2012-06-03 03:14:36	2012-06-03 03:14:36	2012-06-02 03:14:36	131	37.275	-122.566666666667	87	82	shallow	C	Pescadero	E. pacifica	0
1203	86	2012	6	2012-06-09 21:34:25	2012-06-09 21:34:25	2012-06-09 21:34:25	139	37.7916666666667	-122.866666666667	54	55	shallow	C	Gulf of the Farallones	E. pacifica	0
1203	87	2012	6	2012-06-09 23:49:21	2012-06-09 23:49:21	2012-06-09 23:49:21	138	37.7	-122.908333333333	54	55	shallow	C	Gulf of the Farallones	E. pacifica	780
1203	88	2012	6	2012-06-10 02:08:40	2012-06-10 02:08:40	2012-06-09 02:08:40	237	37.5966666666667	-122.831666666667	74	74	shallow	C	Gulf of the Farallones	E. pacifica	0
1203	89	2012	6	2012-06-10 04:17:12	2012-06-10 04:17:12	2012-06-09 04:17:12	152	37.6583333333333	-123.041666666667	107	108	shallow	C	Farallones Outside	E. pacifica	0
1203	90	2012	6	2012-06-10 21:40:56	2012-06-10 21:40:56	2012-06-10 21:40:56	123	36.9833333333333	-122.291666666667	84	82	shallow	C	Davenport	E. pacifica	0
1203	91	2012	6	2012-06-10 23:21:03	2012-06-10 23:21:03	2012-06-10 23:21:03	124	36.9833333333333	-122.375	125	128	shallow	C	Davenport	E. pacifica	99000
1203	92	2012	6	2012-06-11 00:59:30	2012-06-11 00:59:30	2012-06-10 00:59:30	125	36.9833333333333	-122.425	200	446	deep	C	Davenport	E. pacifica	187453
1203	93	2012	6	2012-06-11 03:36:42	2012-06-11 03:36:42	2012-06-10 03:36:42	126	36.9833333333333	-122.591666666667	464	432	deep	C	Davenport	E. pacifica	856800
1203	98	2012	6	2012-06-12 21:40:49	2012-06-12 21:40:49	2012-06-12 21:40:49	112	36.655	-121.946666666667	78	73	shallow	C	Monterey Bay Inside	E. pacifica	0
1203	100	2012	6	2012-06-13 00:29:21	2012-06-13 00:29:21	2012-06-12 00:29:21	115	36.7083333333333	-121.908333333333	88	91	shallow	C	Monterey Bay Inside	E. pacifica	0
1203	101	2012	6	2012-06-13 02:05:27	2012-06-13 02:05:27	2012-06-12 02:05:27	116	36.74	-121.976666666667	360	287	deep	C	Monterey Bay Inside	E. pacifica	11025
1203	102	2012	6	2012-06-13 03:46:50	2012-06-13 03:46:50	2012-06-12 03:46:50	114	36.7666666666667	-121.866666666667	83	73	shallow	C	Monterey Bay Inside	E. pacifica	12120
1305	1	2013	5	2013-05-09 22:30:15	2013-05-09 22:30:15	2013-05-09 22:30:15	127	36.9833333333333	-122.758333333333	941	1045	deep	C	Davenport	E. pacifica	184860
1305	2	2013	5	2013-05-10 01:04:07	2013-05-10 01:04:07	2013-05-09 01:04:07	126	36.9833333333333	-122.591666666667	364	432	deep	C	Davenport	E. pacifica	36630
1305	3	2013	5	2013-05-10 03:06:00	2013-05-10 03:06:00	2013-05-09 03:06:00	125	36.9833333333333	-122.425	364	446	deep	C	Davenport	E. pacifica	1973400
1305	4	2013	5	2013-05-10 04:37:44	2013-05-10 04:37:44	2013-05-09 04:37:44	123	36.9833333333333	-122.291666666667	86	82	shallow	C	Davenport	E. pacifica	3046
1305	5	2013	5	2013-05-10 21:04:53	2013-05-10 21:04:53	2013-05-10 21:04:53	119	36.8466666666667	-121.983333333333	91	91	shallow	C	Monterey Bay Inside	E. pacifica	5673
1305	6	2013	5	2013-05-10 22:51:50	2013-05-10 22:51:50	2013-05-10 22:51:50	114	36.7666666666667	-121.866666666667	76	73	shallow	C	Monterey Bay Inside	E. pacifica	483
1305	7	2013	5	2013-05-11 00:43:50	2013-05-11 00:43:50	2013-05-10 00:43:50	116	36.74	-121.976666666667	216	287	deep	C	Monterey Bay Inside	E. pacifica	760000
1305	8	2013	5	2013-05-11 02:16:26	2013-05-11 02:16:26	2013-05-10 02:16:26	115	36.7083333333333	-121.908333333333	89	91	shallow	C	Monterey Bay Inside	E. pacifica	321
1305	9	2013	5	2013-05-11 03:38:37	2013-05-11 03:38:37	2013-05-10 03:38:37	112	36.655	-121.946666666667	73	73	shallow	C	Monterey Bay Inside	E. pacifica	0
1305	11	2013	5	2013-05-11 21:01:51	2013-05-11 21:01:51	2013-05-11 21:01:51	110	36.5833333333333	-122.175	2277	2304	deep	C	Monterey Bay Outside	E. pacifica	48500
1305	12	2013	5	2013-05-11 23:09:18	2013-05-11 23:09:18	2013-05-11 23:09:18	109	36.5833333333333	-122.033333333333	685	608	deep	C	Monterey Bay Outside	E. pacifica	29960
1305	13	2013	5	2013-05-12 01:01:15	2013-05-12 01:01:15	2013-05-11 01:01:15	113	36.6466666666667	-122.05	750	900	deep	C	Monterey Bay Outside	E. pacifica	18360
1305	14	2013	5	2013-05-12 02:42:23	2013-05-12 02:42:23	2013-05-11 02:42:23	117	36.7	-122.108333333333	1844	1920	deep	C	Monterey Bay Outside	E. pacifica	9750
1305	16	2013	5	2013-05-12 21:06:11	2013-05-12 21:06:11	2013-05-12 21:06:11	131	37.275	-122.566666666667	83	82	shallow	C	Pescadero	E. pacifica	0
1305	17	2013	5	2013-05-12 22:16:27	2013-05-12 22:16:27	2013-05-12 22:16:27	132	37.275	-122.65	95	95	shallow	C	Pescadero	E. pacifica	0
1305	18	2013	5	2013-05-13 00:18:14	2013-05-13 00:18:14	2013-05-12 00:18:14	133	37.275	-122.816666666667	174	184	shallow	C	Pescadero	E. pacifica	1780
1305	19	2013	5	2013-05-13 02:15:55	2013-05-13 02:15:55	2013-05-12 02:15:55	134	37.275	-122.983333333333	472	518	deep	C	Pescadero	E. pacifica	83600
1305	20	2013	5	2013-05-13 04:26:24	2013-05-13 04:26:24	2013-05-12 04:26:24	135	37.275	-123.15	942	950	deep	C	Pescadero	E. pacifica	27060
1305	21	2013	5	2013-05-16 03:10:16	2013-05-16 03:10:16	2013-05-15 03:10:16	139	37.7916666666667	-122.866666666667	58	55	shallow	C	Gulf of the Farallones	E. pacifica	0
1305	22	2013	5	2013-05-16 04:37:16	2013-05-16 04:37:16	2013-05-15 04:37:16	138	37.7	-122.908333333333	60	55	shallow	C	Gulf of the Farallones	E. pacifica	0
1305	23	2013	5	2013-05-16 21:27:08	2013-05-16 21:27:08	2013-05-16 21:27:08	165	38.1666666666667	-123	55	55	shallow	C	Point Reyes	E. pacifica	0
1305	25	2013	5	2013-05-17 00:08:12	2013-05-17 00:08:12	2013-05-16 00:08:12	167	38.1666666666667	-123.166666666667	90	91	shallow	C	Point Reyes	E. pacifica	0
1305	27	2013	5	2013-05-17 03:14:58	2013-05-17 03:14:58	2013-05-16 03:14:58	170	38.1666666666667	-123.366666666667	184	183	shallow	C	Point Reyes	E. pacifica	28000
1305	28	2013	5	2013-05-17 04:55:59	2013-05-17 04:55:59	2013-05-16 04:55:59	171	38.1666666666667	-123.483333333333	297	400	deep	C	Point Reyes	E. pacifica	25200
1305	36	2013	5	2013-05-19 21:20:51	2013-05-19 21:20:51	2013-05-19 21:20:51	132	37.275	-122.65	95	95	shallow	C	Pescadero	E. pacifica	31680
1305	37	2013	5	2013-05-19 22:41:10	2013-05-19 22:41:10	2013-05-19 22:41:10	131	37.275	-122.566666666667	85	82	shallow	C	Pescadero	E. pacifica	704
1305	38	2013	5	2013-05-20 01:47:23	2013-05-20 01:47:23	2013-05-19 01:47:23	124	36.9833333333333	-122.375	121	128	shallow	C	Davenport	E. pacifica	300
1305	39	2013	5	2013-05-20 03:18:29	2013-05-20 03:18:29	2013-05-19 03:18:29	123	36.9833333333333	-122.291666666667	88	82	shallow	C	Davenport	E. pacifica	0
1305	44	2013	5	2013-05-21 22:08:56	2013-05-21 22:08:56	2013-05-21 22:08:56	114	36.7666666666667	-121.866666666667	77	73	shallow	C	Monterey Bay Inside	E. pacifica	35433
1305	45	2013	5	2013-05-21 23:56:00	2013-05-21 23:56:00	2013-05-21 23:56:00	115	36.7083333333333	-121.908333333333	90	91	shallow	C	Monterey Bay Inside	E. pacifica	197
1305	46	2013	5	2013-05-22 01:39:42	2013-05-22 01:39:42	2013-05-21 01:39:42	116	36.74	-121.976666666667	210	287	deep	C	Monterey Bay Inside	E. pacifica	787952
1305	47	2013	5	2013-05-22 03:57:46	2013-05-22 03:57:46	2013-05-21 03:57:46	119	36.8466666666667	-121.983333333333	87	91	shallow	C	Monterey Bay Inside	E. pacifica	3960
1305	48	2013	5	2013-05-23 21:36:39	2013-05-23 21:36:39	2013-05-23 21:36:39	109	36.5833333333333	-122.033333333333	715	608	deep	C	Monterey Bay Outside	E. pacifica	181250
1305	49	2013	5	2013-05-23 23:09:02	2013-05-23 23:09:02	2013-05-23 23:09:02	113	36.6466666666667	-122.05	765	900	deep	C	Monterey Bay Outside	E. pacifica	45214
1305	50	2013	5	2013-05-24 01:01:42	2013-05-24 01:01:42	2013-05-23 01:01:42	117	36.7	-122.108333333333	1911	1920	deep	C	Monterey Bay Outside	E. pacifica	56750
1305	52	2013	5	2013-05-24 21:31:58	2013-05-24 21:31:58	2013-05-24 21:31:58	139	37.7916666666667	-122.866666666667	56	55	shallow	C	Gulf of the Farallones	E. pacifica	0
1305	53	2013	5	2013-05-24 22:03:53	2013-05-24 22:03:53	2013-05-24 22:03:53	139	37.7916666666667	-122.866666666667	56	55	shallow	C	Gulf of the Farallones	E. pacifica	0
1305	54	2013	5	2013-05-25 00:15:35	2013-05-25 00:15:35	2013-05-24 00:15:35	138	37.7	-122.908333333333	59	55	shallow	C	Gulf of the Farallones	E. pacifica	0
1305	55	2013	5	2013-05-25 00:47:43	2013-05-25 00:47:43	2013-05-24 00:47:43	138	37.7	-122.908333333333	59	55	shallow	C	Gulf of the Farallones	E. pacifica	0
1305	56	2013	5	2013-05-25 03:13:02	2013-05-25 03:13:02	2013-05-24 03:13:02	237	37.5966666666667	-122.831666666667	74	74	shallow	C	Gulf of the Farallones	E. pacifica	0
1305	57	2013	5	2013-05-25 21:28:13	2013-05-25 21:28:13	2013-05-25 21:28:13	162	37.8833333333333	-123.5	1361	1328	deep	C	Farallones Outside	E. pacifica	100447
1305	58	2013	5	2013-05-25 23:07:58	2013-05-25 23:07:58	2013-05-25 23:07:58	160	37.8833333333333	-123.316666666667	90	91	shallow	C	Farallones Outside	E. pacifica	2958
1305	59	2013	5	2013-05-26 01:23:48	2013-05-26 01:23:48	2013-05-25 01:23:48	156	37.7433333333333	-123.138333333333	85	91	shallow	C	Farallones Outside	E. pacifica	16744
1305	60	2013	5	2013-05-26 03:06:07	2013-05-26 03:06:07	2013-05-25 03:06:07	152	37.6583333333333	-123.041666666667	105	108	shallow	C	Farallones Outside	E. pacifica	1197
1305	61	2013	5	2013-05-26 04:53:06	2013-05-26 04:53:06	2013-05-25 04:53:06	154	37.6583333333333	-123.208333333333	1122	1301	deep	C	Farallones Outside	E. pacifica	26377
1305	62	2013	5	2013-05-26 22:39:22	2013-05-26 22:39:22	2013-05-26 22:39:22	165	38.1666666666667	-123	54	55	shallow	C	Point Reyes	E. pacifica	17
1305	64	2013	5	2013-05-27 00:44:38	2013-05-27 00:44:38	2013-05-26 00:44:38	167	38.1666666666667	-123.166666666667	91	91	shallow	C	Point Reyes	E. pacifica	0
1305	65	2013	5	2013-05-27 02:39:53	2013-05-27 02:39:53	2013-05-26 02:39:53	170	38.1666666666667	-123.366666666667	181	183	shallow	C	Point Reyes	E. pacifica	3744
1305	66	2013	5	2013-05-27 04:12:27	2013-05-27 04:12:27	2013-05-26 04:12:27	171	38.1666666666667	-123.483333333333	368	400	deep	C	Point Reyes	E. pacifica	151767
1305	68	2013	5	2013-05-27 21:05:13	2013-05-27 21:05:13	2013-05-27 21:05:13	127	36.9833333333333	-122.758333333333	1046	1045	deep	C	Davenport	E. pacifica	336000
1305	69	2013	5	2013-05-27 22:55:56	2013-05-27 22:55:56	2013-05-27 22:55:56	126	36.9833333333333	-122.591666666667	458	432	deep	C	Davenport	E. pacifica	113925
1305	70	2013	5	2013-05-28 00:53:35	2013-05-28 00:53:35	2013-05-27 00:53:35	125	36.9833333333333	-122.425	484	446	deep	C	Davenport	E. pacifica	0
1305	71	2013	5	2013-05-28 02:11:02	2013-05-28 02:11:02	2013-05-27 02:11:02	124	36.9833333333333	-122.375	122	128	shallow	C	Davenport	E. pacifica	32533
1305	72	2013	5	2013-05-28 03:29:12	2013-05-28 03:29:12	2013-05-27 03:29:12	123	36.9833333333333	-122.291666666667	87	82	shallow	C	Davenport	E. pacifica	367
1305	73	2013	5	2013-05-28 21:18:42	2013-05-28 21:18:42	2013-05-28 21:18:42	135	37.275	-123.15	954	950	deep	C	Pescadero	E. pacifica	92250
1305	74	2013	5	2013-05-28 22:56:41	2013-05-28 22:56:41	2013-05-28 22:56:41	134	37.275	-122.983333333333	521	518	deep	C	Pescadero	E. pacifica	426068
1305	75	2013	5	2013-05-29 00:48:10	2013-05-29 00:48:10	2013-05-28 00:48:10	133	37.275	-122.816666666667	187	184	shallow	C	Pescadero	E. pacifica	59039
1305	76	2013	6	2013-06-01 21:40:58	2013-06-01 21:40:58	2013-06-01 21:40:58	114	36.7666666666667	-121.866666666667	90	73	shallow	C	Monterey Bay Inside	E. pacifica	111249
1305	77	2013	6	2013-06-01 23:08:59	2013-06-01 23:08:59	2013-06-01 23:08:59	115	36.7083333333333	-121.908333333333	89	91	shallow	C	Monterey Bay Inside	E. pacifica	304674
1305	78	2013	6	2013-06-02 00:28:29	2013-06-02 00:28:29	2013-06-01 00:28:29	116	36.74	-121.976666666667	312	287	deep	C	Monterey Bay Inside	E. pacifica	28933
1305	79	2013	6	2013-06-02 01:55:18	2013-06-02 01:55:18	2013-06-01 01:55:18	112	36.655	-121.946666666667	83	73	shallow	C	Monterey Bay Inside	E. pacifica	19720
1405	1	2014	5	2014-05-02 21:42:10	2014-05-02 21:42:10	2014-05-02 21:42:10	152	37.6583333333333	-123.041666666667	125	108	shallow	C	Farallones Outside	E. pacifica	1308000
1405	2	2014	5	2014-05-02 23:39:28	2014-05-02 23:39:28	2014-05-02 23:39:28	154	37.6583333333333	-123.208333333333	1297	1301	deep	C	Farallones Outside	E. pacifica	250800
1405	3	2014	5	2014-05-03 01:51:41	2014-05-03 01:51:41	2014-05-02 01:51:41	156	37.7433333333333	-123.138333333333	102	91	shallow	C	Farallones Outside	E. pacifica	230100
1405	4	2014	5	2014-05-03 04:35:28	2014-05-03 04:35:28	2014-05-02 04:35:28	160	37.8833333333333	-123.316666666667	91	91	shallow	C	Farallones Outside	E. pacifica	3705
1405	5	2014	5	2014-05-03 21:12:19	2014-05-03 21:12:19	2014-05-03 21:12:19	165	38.1666666666667	-123	57	55	shallow	C	Point Reyes	E. pacifica	83790
1405	7	2014	5	2014-05-03 23:36:27	2014-05-03 23:36:27	2014-05-03 23:36:27	167	38.1666666666667	-123.166666666667	91	91	shallow	C	Point Reyes	E. pacifica	5550
1405	9	2014	5	2014-05-04 02:22:08	2014-05-04 02:22:08	2014-05-03 02:22:08	170	38.1666666666667	-123.366666666667	180	183	shallow	C	Point Reyes	E. pacifica	177100
1405	10	2014	5	2014-05-04 03:53:29	2014-05-04 03:53:29	2014-05-03 03:53:29	171	38.1666666666667	-123.483333333333	386	400	deep	C	Point Reyes	E. pacifica	140000
1405	11	2014	5	2014-05-04 21:05:23	2014-05-04 21:05:23	2014-05-04 21:05:23	131	37.275	-122.566666666667	86	82	shallow	C	Pescadero	E. pacifica	0
1405	12	2014	5	2014-05-04 22:02:02	2014-05-04 22:02:02	2014-05-04 22:02:02	132	37.275	-122.65	95	95	shallow	C	Pescadero	E. pacifica	0
1405	13	2014	5	2014-05-04 23:49:36	2014-05-04 23:49:36	2014-05-04 23:49:36	133	37.275	-122.816666666667	177	184	shallow	C	Pescadero	E. pacifica	0
1405	14	2014	5	2014-05-05 01:35:15	2014-05-05 01:35:15	2014-05-04 01:35:15	134	37.275	-122.983333333333	506	518	deep	C	Pescadero	E. pacifica	209250
1405	15	2014	5	2014-05-05 03:39:06	2014-05-05 03:39:06	2014-05-04 03:39:06	135	37.275	-123.15	970	950	deep	C	Pescadero	E. pacifica	74003
1405	16	2014	5	2014-05-05 21:07:56	2014-05-05 21:07:56	2014-05-05 21:07:56	123	36.9833333333333	-122.291666666667	97	82	shallow	C	Davenport	E. pacifica	0
1405	17	2014	5	2014-05-05 22:31:09	2014-05-05 22:31:09	2014-05-05 22:31:09	124	36.9833333333333	-122.375	153	128	shallow	C	Davenport	E. pacifica	27000
1405	18	2014	5	2014-05-07 01:48:31	2014-05-07 01:48:31	2014-05-06 01:48:31	114	36.7666666666667	-121.866666666667	78	73	shallow	C	Monterey Bay Inside	E. pacifica	21773
1405	19	2014	5	2014-05-07 03:04:26	2014-05-07 03:04:26	2014-05-06 03:04:26	116	36.74	-121.976666666667	265	287	deep	C	Monterey Bay Inside	E. pacifica	380800
1405	20	2014	5	2014-05-07 04:53:01	2014-05-07 04:53:01	2014-05-06 04:53:01	115	36.7083333333333	-121.908333333333	87	91	shallow	C	Monterey Bay Inside	E. pacifica	2925
1405	53	2014	5	2014-05-16 21:42:06	2014-05-16 21:42:06	2014-05-16 21:42:06	110	36.5833333333333	-122.175	2304	2304	deep	C	Monterey Bay Outside	E. pacifica	180000
1405	54	2014	5	2014-05-16 23:30:13	2014-05-16 23:30:13	2014-05-16 23:30:13	109	36.5833333333333	-122.033333333333	646	608	deep	C	Monterey Bay Outside	E. pacifica	78625
1405	55	2014	5	2014-05-17 01:16:15	2014-05-17 01:16:15	2014-05-16 01:16:15	113	36.6466666666667	-122.05	819	900	deep	C	Monterey Bay Outside	E. pacifica	191700
1405	56	2014	5	2014-05-17 03:14:52	2014-05-17 03:14:52	2014-05-16 03:14:52	117	36.7	-122.108333333333	1859	1920	deep	C	Monterey Bay Outside	E. pacifica	383413
1405	58	2014	5	2014-05-17 21:32:32	2014-05-17 21:32:32	2014-05-17 21:32:32	112	36.655	-121.946666666667	77	73	shallow	C	Monterey Bay Inside	E. pacifica	0
1405	60	2014	5	2014-05-18 00:30:58	2014-05-18 00:30:58	2014-05-17 00:30:58	115	36.7083333333333	-121.908333333333	85	91	shallow	C	Monterey Bay Inside	E. pacifica	0
1405	61	2014	5	2014-05-18 01:44:21	2014-05-18 01:44:21	2014-05-17 01:44:21	116	36.74	-121.976666666667	256	287	deep	C	Monterey Bay Inside	E. pacifica	4925
1405	62	2014	5	2014-05-18 03:13:25	2014-05-18 03:13:25	2014-05-17 03:13:25	114	36.7666666666667	-121.866666666667	85	73	shallow	C	Monterey Bay Inside	E. pacifica	13860
1405	63	2014	5	2014-05-18 04:41:26	2014-05-18 04:41:26	2014-05-17 04:41:26	119	36.8466666666667	-121.983333333333	192	91	shallow	C	Monterey Bay Inside	E. pacifica	114
1405	64	2014	5	2014-05-18 22:47:29	2014-05-18 22:47:29	2014-05-18 22:47:29	124	36.9833333333333	-122.375	125	128	shallow	C	Davenport	E. pacifica	338580
1405	65	2014	5	2014-05-19 00:41:06	2014-05-19 00:41:06	2014-05-18 00:41:06	125	36.9833333333333	-122.425	490	446	deep	C	Davenport	E. pacifica	218240
1405	66	2014	5	2014-05-19 02:34:09	2014-05-19 02:34:09	2014-05-18 02:34:09	126	36.9833333333333	-122.591666666667	426	432	deep	C	Davenport	E. pacifica	9400
1405	67	2014	5	2014-05-19 04:34:36	2014-05-19 04:34:36	2014-05-18 04:34:36	127	36.9833333333333	-122.758333333333	1010	1045	deep	C	Davenport	E. pacifica	80512
1405	68	2014	5	2014-05-19 21:33:32	2014-05-19 21:33:32	2014-05-19 21:33:32	131	37.275	-122.566666666667	85	82	shallow	C	Pescadero	E. pacifica	0
1405	69	2014	5	2014-05-19 22:36:33	2014-05-19 22:36:33	2014-05-19 22:36:33	132	37.275	-122.65	95	95	shallow	C	Pescadero	E. pacifica	0
1405	70	2014	5	2014-05-20 00:22:44	2014-05-20 00:22:44	2014-05-19 00:22:44	133	37.275	-122.816666666667	181	184	shallow	C	Pescadero	E. pacifica	1800
1405	71	2014	5	2014-05-20 02:12:47	2014-05-20 02:12:47	2014-05-19 02:12:47	134	37.275	-122.983333333333	516	518	deep	C	Pescadero	E. pacifica	24
1405	72	2014	5	2014-05-20 04:12:28	2014-05-20 04:12:28	2014-05-19 04:12:28	135	37.275	-123.15	903	950	deep	C	Pescadero	E. pacifica	1225
1405	73	2014	5	2014-05-20 21:50:53	2014-05-20 21:50:53	2014-05-20 21:50:53	237	37.5966666666667	-122.831666666667	73	74	shallow	C	Gulf of the Farallones	E. pacifica	0
1405	74	2014	5	2014-05-20 23:27:14	2014-05-20 23:27:14	2014-05-20 23:27:14	138	37.7	-122.908333333333	56	55	shallow	C	Gulf of the Farallones	E. pacifica	29542
1405	75	2014	5	2014-05-21 01:31:44	2014-05-21 01:31:44	2014-05-20 01:31:44	139	37.7916666666667	-122.866666666667	55	55	shallow	C	Gulf of the Farallones	E. pacifica	13932
1405	76	2014	5	2014-05-21 21:35:06	2014-05-21 21:35:06	2014-05-21 21:35:06	165	38.1666666666667	-123	51	55	shallow	C	Point Reyes	E. pacifica	356250
1405	78	2014	5	2014-05-22 00:07:44	2014-05-22 00:07:44	2014-05-21 00:07:44	167	38.1666666666667	-123.166666666667	89	91	shallow	C	Point Reyes	E. pacifica	153900
1405	80	2014	5	2014-05-22 02:59:42	2014-05-22 02:59:42	2014-05-21 02:59:42	170	38.1666666666667	-123.366666666667	170	183	shallow	C	Point Reyes	E. pacifica	35100
1405	85	2014	5	2014-05-27 03:22:37	2014-05-27 03:22:37	2014-05-26 03:22:37	237	37.5966666666667	-122.831666666667	73	74	shallow	C	Gulf of the Farallones	E. pacifica	0
1405	87	2014	5	2014-05-28 00:13:38	2014-05-28 00:13:38	2014-05-27 00:13:38	115	36.7083333333333	-121.908333333333	65	91	shallow	C	Monterey Bay Inside	E. pacifica	0
1405	88	2014	5	2014-05-28 02:16:51	2014-05-28 02:16:51	2014-05-27 02:16:51	116	36.74	-121.976666666667	649	287	deep	C	Monterey Bay Inside	E. pacifica	12312
1405	89	2014	5	2014-05-28 04:52:54	2014-05-28 04:52:54	2014-05-27 04:52:54	114	36.7666666666667	-121.866666666667	226	73	shallow	C	Monterey Bay Inside	E. pacifica	450
1405	105	2014	6	2014-06-01 22:09:54	2014-06-01 22:09:54	2014-06-01 22:09:54	109	36.5833333333333	-122.033333333333	676	608	deep	C	Monterey Bay Outside	E. pacifica	67100
1405	106	2014	6	2014-06-02 00:55:09	2014-06-02 00:55:09	2014-06-01 00:55:09	113	36.6466666666667	-122.05	974	900	deep	C	Monterey Bay Outside	E. pacifica	2374
1405	107	2014	6	2014-06-02 02:52:47	2014-06-02 02:52:47	2014-06-01 02:52:47	117	36.7	-122.108333333333	1865	1920	deep	C	Monterey Bay Outside	E. pacifica	106470
1405	109	2014	6	2014-06-02 21:27:11	2014-06-02 21:27:11	2014-06-02 21:27:11	123	36.9833333333333	-122.291666666667	86	82	shallow	C	Davenport	E. pacifica	0
1405	110	2014	6	2014-06-02 22:31:04	2014-06-02 22:31:04	2014-06-02 22:31:04	124	36.9833333333333	-122.375	130	128	shallow	C	Davenport	E. pacifica	12025
1405	111	2014	6	2014-06-03 00:03:39	2014-06-03 00:03:39	2014-06-02 00:03:39	125	36.9833333333333	-122.425	143	446	deep	C	Davenport	E. pacifica	50400
1405	112	2014	6	2014-06-03 01:48:28	2014-06-03 01:48:28	2014-06-02 01:48:28	126	36.9833333333333	-122.591666666667	429	432	deep	C	Davenport	E. pacifica	14520
1405	113	2014	6	2014-06-03 03:52:42	2014-06-03 03:52:42	2014-06-02 03:52:42	127	36.9833333333333	-122.758333333333	1014	1045	deep	C	Davenport	E. pacifica	12675
1405	114	2014	6	2014-06-03 21:49:53	2014-06-03 21:49:53	2014-06-03 21:49:53	154	37.6583333333333	-123.208333333333	1372	1301	deep	C	Farallones Outside	E. pacifica	6300
1405	115	2014	6	2014-06-03 23:58:37	2014-06-03 23:58:37	2014-06-03 23:58:37	152	37.6583333333333	-123.041666666667	105	108	shallow	C	Farallones Outside	E. pacifica	109
1405	116	2014	6	2014-06-04 01:46:58	2014-06-04 01:46:58	2014-06-03 01:46:58	156	37.7433333333333	-123.138333333333	99	91	shallow	C	Farallones Outside	E. pacifica	750
1405	117	2014	6	2014-06-04 04:39:26	2014-06-04 04:39:26	2014-06-03 04:39:26	160	37.8833333333333	-123.316666666667	95	91	shallow	C	Farallones Outside	E. pacifica	76
1405	127	2014	6	2014-06-08 01:35:53	2014-06-08 01:35:53	2014-06-07 01:35:53	156	37.7433333333333	-123.138333333333	81	91	shallow	C	Farallones Outside	E. pacifica	29
1405	128	2014	6	2014-06-08 03:29:27	2014-06-08 03:29:27	2014-06-07 03:29:27	152	37.6583333333333	-123.041666666667	105	108	shallow	C	Farallones Outside	E. pacifica	0
1405	129	2014	6	2014-06-08 21:59:00	2014-06-08 21:59:00	2014-06-08 21:59:00	237	37.5966666666667	-122.831666666667	73	74	shallow	C	Gulf of the Farallones	E. pacifica	0
1405	130	2014	6	2014-06-08 23:28:44	2014-06-08 23:28:44	2014-06-08 23:28:44	138	37.7	-122.908333333333	57	55	shallow	C	Gulf of the Farallones	E. pacifica	0
1405	131	2014	6	2014-06-09 00:14:31	2014-06-09 00:14:31	2014-06-08 00:14:31	138	37.7	-122.908333333333	56	55	shallow	C	Gulf of the Farallones	E. pacifica	0
1405	132	2014	6	2014-06-09 02:23:19	2014-06-09 02:23:19	2014-06-08 02:23:19	139	37.7916666666667	-122.866666666667	53	55	shallow	C	Gulf of the Farallones	E. pacifica	0
1405	133	2014	6	2014-06-09 03:12:12	2014-06-09 03:12:12	2014-06-08 03:12:12	139	37.7916666666667	-122.866666666667	54	55	shallow	C	Gulf of the Farallones	E. pacifica	0
1405	134	2014	6	2014-06-09 21:53:36	2014-06-09 21:53:36	2014-06-09 21:53:36	165	38.1666666666667	-123	55	55	shallow	C	Point Reyes	E. pacifica	0
1405	136	2014	6	2014-06-10 00:14:03	2014-06-10 00:14:03	2014-06-09 00:14:03	167	38.1666666666667	-123.166666666667	90	91	shallow	C	Point Reyes	E. pacifica	0
1405	138	2014	6	2014-06-10 03:17:04	2014-06-10 03:17:04	2014-06-09 03:17:04	170	38.1666666666667	-123.366666666667	188	183	shallow	C	Point Reyes	E. pacifica	6090
1405	139	2014	6	2014-06-10 04:33:24	2014-06-10 04:33:24	2014-06-09 04:33:24	171	38.1666666666667	-123.483333333333	376	400	deep	C	Point Reyes	E. pacifica	552
1505	1	2015	5	2015-05-02 01:04:09	2015-05-02 01:04:09	2015-05-01 01:04:09	139	37.7916666666667	-122.866666666667	54	55	shallow	C	Gulf of the Farallones	E. pacifica	30
1505	2	2015	5	2015-05-02 02:22:28	2015-05-02 02:22:28	2015-05-01 02:22:28	138	37.7	-122.908333333333	55	55	shallow	C	Gulf of the Farallones	E. pacifica	2775
1505	3	2015	5	2015-05-02 03:48:40	2015-05-02 03:48:40	2015-05-01 03:48:40	237	37.5966666666667	-122.831666666667	71	74	shallow	C	Gulf of the Farallones	E. pacifica	450
1505	13	2015	5	2015-05-06 21:29:55	2015-05-06 21:29:55	2015-05-06 21:29:55	112	36.655	-121.946666666667	78	73	shallow	C	Monterey Bay Inside	E. pacifica	0
1505	14	2015	5	2015-05-06 23:02:17	2015-05-06 23:02:17	2015-05-06 23:02:17	115	36.7083333333333	-121.908333333333	95	91	shallow	C	Monterey Bay Inside	E. pacifica	90
1505	15	2015	5	2015-05-07 01:02:02	2015-05-07 01:02:02	2015-05-06 01:02:02	116	36.74	-121.976666666667	484	287	deep	C	Monterey Bay Inside	E. pacifica	132300
1505	16	2015	5	2015-05-07 03:20:26	2015-05-07 03:20:26	2015-05-06 03:20:26	114	36.7666666666667	-121.866666666667	132	73	shallow	C	Monterey Bay Inside	E. pacifica	3112
1505	17	2015	5	2015-05-07 04:54:48	2015-05-07 04:54:48	2015-05-06 04:54:48	119	36.8466666666667	-121.983333333333	120	91	shallow	C	Monterey Bay Inside	E. pacifica	0
1505	18	2015	5	2015-05-07 21:19:18	2015-05-07 21:19:18	2015-05-07 21:19:18	123	36.9833333333333	-122.291666666667	86	82	shallow	C	Davenport	E. pacifica	1248
1505	19	2015	5	2015-05-07 22:20:43	2015-05-07 22:20:43	2015-05-07 22:20:43	124	36.9833333333333	-122.375	136	128	shallow	C	Davenport	E. pacifica	9
1505	20	2015	5	2015-05-07 23:45:28	2015-05-07 23:45:28	2015-05-07 23:45:28	125	36.9833333333333	-122.425	188	446	deep	C	Davenport	E. pacifica	3297
1505	21	2015	5	2015-05-08 01:55:53	2015-05-08 01:55:53	2015-05-07 01:55:53	126	36.9833333333333	-122.591666666667	392	432	deep	C	Davenport	E. pacifica	42672
1505	22	2015	5	2015-05-08 21:19:43	2015-05-08 21:19:43	2015-05-08 21:19:43	131	37.275	-122.566666666667	85	82	shallow	C	Pescadero	E. pacifica	6
1505	23	2015	5	2015-05-08 22:13:32	2015-05-08 22:13:32	2015-05-08 22:13:32	132	37.275	-122.65	94	95	shallow	C	Pescadero	E. pacifica	2
1505	24	2015	5	2015-05-09 00:33:42	2015-05-09 00:33:42	2015-05-08 00:33:42	133	37.275	-122.816666666667	220	184	shallow	C	Pescadero	E. pacifica	29645
1505	25	2015	5	2015-05-09 02:12:13	2015-05-09 02:12:13	2015-05-08 02:12:13	134	37.275	-122.983333333333	548	518	deep	C	Pescadero	E. pacifica	31020
1505	26	2015	5	2015-05-09 04:27:53	2015-05-09 04:27:53	2015-05-08 04:27:53	135	37.275	-123.15	952	950	deep	C	Pescadero	E. pacifica	1702
1505	28	2015	5	2015-05-09 22:11:53	2015-05-09 22:11:53	2015-05-09 22:11:53	117	36.7	-122.108333333333	1680	1920	deep	C	Monterey Bay Outside	E. pacifica	3696
1505	29	2015	5	2015-05-10 00:18:20	2015-05-10 00:18:20	2015-05-09 00:18:20	109	36.5833333333333	-122.033333333333	733	608	deep	C	Monterey Bay Outside	E. pacifica	81315
1505	30	2015	5	2015-05-10 02:17:20	2015-05-10 02:17:20	2015-05-09 02:17:20	110	36.5833333333333	-122.175	2198	2304	deep	C	Monterey Bay Outside	E. pacifica	468000
1505	61	2015	5	2015-05-18 21:36:58	2015-05-18 21:36:58	2015-05-18 21:36:58	211	36.5833333333333	-122.325	2342	2516	deep	C	Monterey Outside	E. pacifica	292
1505	62	2015	5	2015-05-18 23:15:57	2015-05-18 23:15:57	2015-05-18 23:15:57	110	36.5833333333333	-122.175	2237	2304	deep	C	Monterey Bay Outside	E. pacifica	1483
1505	63	2015	5	2015-05-19 00:44:54	2015-05-19 00:44:54	2015-05-18 00:44:54	109	36.5833333333333	-122.033333333333	582	608	deep	C	Monterey Bay Outside	E. pacifica	392805
1505	64	2015	5	2015-05-19 03:36:54	2015-05-19 03:36:54	2015-05-18 03:36:54	117	36.7	-122.108333333333	1759	1920	deep	C	Monterey Bay Outside	E. pacifica	114210
1505	65	2015	5	2015-05-19 21:24:07	2015-05-19 21:24:07	2015-05-19 21:24:07	131	37.275	-122.566666666667	89	82	shallow	C	Pescadero	E. pacifica	54
1505	66	2015	5	2015-05-19 22:34:40	2015-05-19 22:34:40	2015-05-19 22:34:40	132	37.275	-122.65	97	95	shallow	C	Pescadero	E. pacifica	0
1505	67	2015	5	2015-05-20 00:38:23	2015-05-20 00:38:23	2015-05-19 00:38:23	133	37.275	-122.816666666667	192	184	shallow	C	Pescadero	E. pacifica	13001
1505	68	2015	5	2015-05-20 02:49:22	2015-05-20 02:49:22	2015-05-19 02:49:22	134	37.275	-122.983333333333	558	518	deep	C	Pescadero	E. pacifica	1108
1505	69	2015	5	2015-05-20 04:32:51	2015-05-20 04:32:51	2015-05-19 04:32:51	135	37.275	-123.15	891	950	deep	C	Pescadero	E. pacifica	155
1505	70	2015	5	2015-05-20 21:26:50	2015-05-20 21:26:50	2015-05-20 21:26:50	162	37.8833333333333	-123.5	1453	1328	deep	C	Farallones Outside	E. pacifica	386100
1505	71	2015	5	2015-05-20 22:52:56	2015-05-20 22:52:56	2015-05-20 22:52:56	160	37.8833333333333	-123.316666666667	110	91	shallow	C	Farallones Outside	E. pacifica	335160
1505	72	2015	5	2015-05-21 01:06:10	2015-05-21 01:06:10	2015-05-20 01:06:10	156	37.7433333333333	-123.138333333333	89	91	shallow	C	Farallones Outside	E. pacifica	11290
1505	73	2015	5	2015-05-21 03:14:47	2015-05-21 03:14:47	2015-05-20 03:14:47	152	37.6583333333333	-123.041666666667	105	108	shallow	C	Farallones Outside	E. pacifica	6160
1505	74	2015	5	2015-05-23 23:03:51	2015-05-23 23:03:51	2015-05-23 23:03:51	237	37.5966666666667	-122.831666666667	70	74	shallow	C	Gulf of the Farallones	E. pacifica	84
1505	75	2015	5	2015-05-24 01:37:11	2015-05-24 01:37:11	2015-05-23 01:37:11	138	37.7	-122.908333333333	54	55	shallow	C	Gulf of the Farallones	E. pacifica	12
1505	76	2015	5	2015-05-24 03:17:40	2015-05-24 03:17:40	2015-05-23 03:17:40	139	37.7916666666667	-122.866666666667	57	55	shallow	C	Gulf of the Farallones	E. pacifica	69
1505	103	2015	5	2015-05-30 22:11:59	2015-05-30 22:11:59	2015-05-30 22:11:59	165	38.1666666666667	-123	59	55	shallow	C	Point Reyes	E. pacifica	3
1505	104	2015	5	2015-05-31 00:03:13	2015-05-31 00:03:13	2015-05-30 00:03:13	167	38.1666666666667	-123.166666666667	93	91	shallow	C	Point Reyes	E. pacifica	0
1505	106	2015	5	2015-05-31 04:18:23	2015-05-31 04:18:23	2015-05-30 04:18:23	171	38.1666666666667	-123.483333333333	417	400	deep	C	Point Reyes	E. pacifica	2285
1505	107	2015	5	2015-05-31 21:23:16	2015-05-31 21:23:16	2015-05-31 21:23:16	162	37.8833333333333	-123.5	1345	1328	deep	C	Farallones Outside	E. pacifica	595
1505	108	2015	5	2015-05-31 23:15:37	2015-05-31 23:15:37	2015-05-31 23:15:37	160	37.8833333333333	-123.316666666667	85	91	shallow	C	Farallones Outside	E. pacifica	129
1505	109	2015	6	2015-06-01 00:05:31	2015-06-01 00:05:31	2015-05-31 00:05:31	160	37.8833333333333	-123.316666666667	83	91	shallow	C	Farallones Outside	E. pacifica	0
1505	110	2015	6	2015-06-01 02:52:59	2015-06-01 02:52:59	2015-05-31 02:52:59	156	37.7433333333333	-123.138333333333	83	91	shallow	C	Farallones Outside	E. pacifica	0
1505	111	2015	6	2015-06-01 04:35:21	2015-06-01 04:35:21	2015-05-31 04:35:21	152	37.6583333333333	-123.041666666667	98	108	shallow	C	Farallones Outside	E. pacifica	0
1505	112	2015	6	2015-06-01 21:35:22	2015-06-01 21:35:22	2015-06-01 21:35:22	124	36.9833333333333	-122.375	123	128	shallow	C	Davenport	E. pacifica	246
1505	113	2015	6	2015-06-01 23:18:13	2015-06-01 23:18:13	2015-06-01 23:18:13	125	36.9833333333333	-122.425	298	446	deep	C	Davenport	E. pacifica	38725
1505	114	2015	6	2015-06-02 01:44:24	2015-06-02 01:44:24	2015-06-01 01:44:24	126	36.9833333333333	-122.591666666667	463	432	deep	C	Davenport	E. pacifica	246
1505	115	2015	6	2015-06-02 03:34:28	2015-06-02 03:34:28	2015-06-01 03:34:28	127	36.9833333333333	-122.758333333333	993	1045	deep	C	Davenport	E. pacifica	8658
1505	116	2015	6	2015-06-02 22:02:27	2015-06-02 22:02:27	2015-06-02 22:02:27	119	36.8466666666667	-121.983333333333	88	91	shallow	C	Monterey Bay Inside	E. pacifica	1058
1505	117	2015	6	2015-06-02 23:02:03	2015-06-02 23:02:03	2015-06-02 23:02:03	119	36.8466666666667	-121.983333333333	84	91	shallow	C	Monterey Bay Inside	E. pacifica	456
1505	118	2015	6	2015-06-03 00:31:49	2015-06-03 00:31:49	2015-06-02 00:31:49	114	36.7666666666667	-121.866666666667	199	73	shallow	C	Monterey Bay Inside	E. pacifica	28350
1505	119	2015	6	2015-06-03 01:21:47	2015-06-03 01:21:47	2015-06-02 01:21:47	114	36.7666666666667	-121.866666666667	195	73	shallow	C	Monterey Bay Inside	E. pacifica	107880
1505	120	2015	6	2015-06-03 03:39:30	2015-06-03 03:39:30	2015-06-02 03:39:30	116	36.74	-121.976666666667	511	287	deep	C	Monterey Bay Inside	E. pacifica	33696
1505	156	2015	6	2015-06-11 21:31:34	2015-06-11 21:31:34	2015-06-11 21:31:34	211	36.5833333333333	-122.325	2490	2516	deep	C	Monterey Outside	E. pacifica	285
1505	157	2015	6	2015-06-11 23:10:27	2015-06-11 23:10:27	2015-06-11 23:10:27	110	36.5833333333333	-122.175	2259	2304	deep	C	Monterey Bay Outside	E. pacifica	399
1505	158	2015	6	2015-06-12 00:54:22	2015-06-12 00:54:22	2015-06-11 00:54:22	109	36.5833333333333	-122.033333333333	890	608	deep	C	Monterey Bay Outside	E. pacifica	8379
1505	159	2015	6	2015-06-12 03:32:01	2015-06-12 03:32:01	2015-06-11 03:32:01	117	36.7	-122.108333333333	1762	1920	deep	C	Monterey Bay Outside	E. pacifica	43152
1505	160	2015	6	2015-06-12 21:33:46	2015-06-12 21:33:46	2015-06-12 21:33:46	131	37.275	-122.566666666667	87	82	shallow	C	Pescadero	E. pacifica	0
1505	161	2015	6	2015-06-12 22:47:51	2015-06-12 22:47:51	2015-06-12 22:47:51	132	37.275	-122.65	96	95	shallow	C	Pescadero	E. pacifica	0
1505	162	2015	6	2015-06-13 00:41:26	2015-06-13 00:41:26	2015-06-12 00:41:26	133	37.275	-122.816666666667	185	184	shallow	C	Pescadero	E. pacifica	1377
1505	163	2015	6	2015-06-13 02:40:56	2015-06-13 02:40:56	2015-06-12 02:40:56	134	37.275	-122.983333333333	544	518	deep	C	Pescadero	E. pacifica	1008
1505	164	2015	6	2015-06-13 04:27:58	2015-06-13 04:27:58	2015-06-12 04:27:58	135	37.275	-123.15	868	950	deep	C	Pescadero	E. pacifica	39
1505	165	2015	6	2015-06-13 21:39:07	2015-06-13 21:39:07	2015-06-13 21:39:07	162	37.8833333333333	-123.5	1518	1328	deep	C	Farallones Outside	E. pacifica	132
1505	166	2015	6	2015-06-13 23:24:06	2015-06-13 23:24:06	2015-06-13 23:24:06	160	37.8833333333333	-123.316666666667	85	91	shallow	C	Farallones Outside	E. pacifica	3726
1505	167	2015	6	2015-06-14 01:59:17	2015-06-14 01:59:17	2015-06-13 01:59:17	156	37.7433333333333	-123.138333333333	70	91	shallow	C	Farallones Outside	E. pacifica	55031
1505	168	2015	6	2015-06-14 03:33:16	2015-06-14 03:33:16	2015-06-13 03:33:16	154	37.6583333333333	-123.208333333333	1340	1301	deep	C	Farallones Outside	E. pacifica	1605
1603	1	2016	4	2016-04-26 23:14:35	2016-04-26 23:14:35	2016-04-26 23:14:35	138	37.7	-122.908333333333	50	55	shallow	C	Gulf of the Farallones	E. pacifica	39
1603	2	2016	4	2016-04-27 02:52:53	2016-04-27 02:52:53	2016-04-26 02:52:53	237	37.5966666666667	-122.831666666667	80	74	shallow	C	Gulf of the Farallones	E. pacifica	3
1603	3	2016	4	2016-04-27 22:29:26	2016-04-27 22:29:26	2016-04-27 22:29:26	119	36.8466666666667	-121.983333333333	80	91	shallow	C	Monterey Bay Inside	E. pacifica	264
1603	4	2016	4	2016-04-28 00:59:52	2016-04-28 00:59:52	2016-04-27 00:59:52	114	36.7666666666667	-121.866666666667	556	73	shallow	C	Monterey Bay Inside	E. pacifica	87360
1603	5	2016	4	2016-04-28 03:59:14	2016-04-28 03:59:14	2016-04-27 03:59:14	115	36.7083333333333	-121.908333333333	106	91	shallow	C	Monterey Bay Inside	E. pacifica	58
1603	6	2016	4	2016-04-28 21:03:29	2016-04-28 21:03:29	2016-04-28 21:03:29	116	36.74	-121.976666666667	591	287	deep	C	Monterey Bay Inside	E. pacifica	66600
1603	7	2016	4	2016-04-28 22:47:05	2016-04-28 22:47:05	2016-04-28 22:47:05	112	36.655	-121.946666666667	101	73	shallow	C	Monterey Bay Inside	E. pacifica	270
1603	8	2016	4	2016-04-29 21:29:00	2016-04-29 21:29:00	2016-04-29 21:29:00	117	36.7	-122.108333333333	1772	1920	deep	C	Monterey Bay Outside	E. pacifica	22704
1603	12	2016	5	2016-05-02 21:14:28	2016-05-02 21:17:28	2016-05-02 21:14:28	165	38.1666666666667	-123	40	55	shallow	C	Point Reyes	E. pacifica	0
1603	13	2016	5	2016-05-02 22:43:13	2016-05-02 22:43:13	2016-05-02 22:43:13	167	38.1666666666667	-123.166666666667	82	91	shallow	C	Point Reyes	E. pacifica	9
1603	14	2016	5	2016-05-03 00:23:17	2016-05-03 00:23:17	2016-05-02 00:23:17	170	38.1666666666667	-123.366666666667	182	183	shallow	C	Point Reyes	E. pacifica	21390
1603	15	2016	5	2016-05-03 02:10:09	2016-05-03 02:10:09	2016-05-02 02:10:09	171	38.1666666666667	-123.483333333333	358	400	deep	C	Point Reyes	E. pacifica	2124
1603	16	2016	5	2016-05-03 04:22:36	2016-05-03 04:22:36	2016-05-02 04:22:36	174	38.1666666666667	-123.708333333333	2006	2063	deep	C	Point Reyes	E. pacifica	4484
1603	17	2016	5	2016-05-03 21:03:14	2016-05-03 21:03:14	2016-05-03 21:03:14	162	37.8833333333333	-123.5	1210	1328	deep	C	Farallones Outside	E. pacifica	3330
1603	18	2016	5	2016-05-03 22:39:14	2016-05-03 22:39:14	2016-05-03 22:39:14	160	37.8833333333333	-123.316666666667	87	91	shallow	C	Farallones Outside	E. pacifica	2535
1603	19	2016	5	2016-05-04 00:49:14	2016-05-04 00:49:14	2016-05-03 00:49:14	156	37.7433333333333	-123.138333333333	91	91	shallow	C	Farallones Outside	E. pacifica	84
1603	20	2016	5	2016-05-04 02:36:01	2016-05-04 02:36:01	2016-05-03 02:36:01	154	37.6583333333333	-123.208333333333	1539	1301	deep	C	Farallones Outside	E. pacifica	32723
1603	21	2016	5	2016-05-04 04:30:19	2016-05-04 04:30:19	2016-05-03 04:30:19	152	37.6583333333333	-123.041666666667	109	108	shallow	C	Farallones Outside	E. pacifica	112860
1603	22	2016	5	2016-05-04 21:04:58	2016-05-04 21:04:58	2016-05-04 21:04:58	131	37.275	-122.566666666667	71	82	shallow	C	Pescadero	E. pacifica	0
1603	23	2016	5	2016-05-04 23:27:53	2016-05-04 23:27:53	2016-05-04 23:27:53	133	37.275	-122.816666666667	155	184	shallow	C	Pescadero	E. pacifica	6696
1603	24	2016	5	2016-05-05 00:54:19	2016-05-05 00:54:19	2016-05-04 00:54:19	134	37.275	-122.983333333333	585	518	deep	C	Pescadero	E. pacifica	81180
1603	25	2016	5	2016-05-05 03:07:14	2016-05-05 03:07:14	2016-05-04 03:07:14	135	37.275	-123.15	998	950	deep	C	Pescadero	E. pacifica	1083
1603	26	2016	5	2016-05-05 21:03:00	2016-05-05 21:03:00	2016-05-05 21:03:00	124	36.9833333333333	-122.375	120	128	shallow	C	Davenport	E. pacifica	98759
1603	27	2016	5	2016-05-05 22:27:33	2016-05-05 22:27:33	2016-05-05 22:27:33	125	36.9833333333333	-122.425	149	446	deep	C	Davenport	E. pacifica	171600
1603	28	2016	5	2016-05-06 00:26:06	2016-05-06 00:26:06	2016-05-05 00:26:06	126	36.9833333333333	-122.591666666667	508	432	deep	C	Davenport	E. pacifica	3705
1603	29	2016	5	2016-05-06 02:48:23	2016-05-06 02:48:23	2016-05-05 02:48:23	127	36.9833333333333	-122.758333333333	1000	1045	deep	C	Davenport	E. pacifica	140
1603	67	2016	5	2016-05-15 21:17:16	2016-05-15 21:17:16	2016-05-15 21:17:16	117	36.7	-122.108333333333	1808	1920	deep	C	Monterey Bay Outside	E. pacifica	205
1603	69	2016	5	2016-05-16 21:20:51	2016-05-16 21:20:51	2016-05-16 21:20:51	119	36.8466666666667	-121.983333333333	60	91	shallow	C	Monterey Bay Inside	E. pacifica	158
1603	70	2016	5	2016-05-17 00:03:49	2016-05-17 00:03:49	2016-05-16 00:03:49	113	36.6466666666667	-122.05	804	900	deep	C	Monterey Bay Outside	E. pacifica	147
1603	71	2016	5	2016-05-17 01:52:26	2016-05-17 01:52:26	2016-05-16 01:52:26	109	36.5833333333333	-122.033333333333	672	608	deep	C	Monterey Bay Outside	E. pacifica	7020
1603	72	2016	5	2016-05-17 02:52:28	2016-05-17 02:52:28	2016-05-16 02:52:28	109	36.5833333333333	-122.033333333333	672	608	deep	C	Monterey Bay Outside	E. pacifica	33825
1603	73	2016	5	2016-05-17 22:10:54	2016-05-17 22:10:54	2016-05-17 22:10:54	124	36.9833333333333	-122.375	116	128	shallow	C	Davenport	E. pacifica	17483
1603	74	2016	5	2016-05-17 23:27:22	2016-05-17 23:27:22	2016-05-17 23:27:22	124	36.9833333333333	-122.375	119	128	shallow	C	Davenport	E. pacifica	17087
1603	75	2016	5	2016-05-18 01:16:51	2016-05-18 01:16:51	2016-05-17 01:16:51	125	36.9833333333333	-122.425	534	446	deep	C	Davenport	E. pacifica	43518
1603	76	2016	5	2016-05-18 04:33:41	2016-05-18 04:33:41	2016-05-17 04:33:41	126	36.9833333333333	-122.591666666667	508	432	deep	C	Davenport	E. pacifica	59840
1603	77	2016	5	2016-05-18 21:17:44	2016-05-18 21:17:44	2016-05-18 21:17:44	131	37.275	-122.566666666667	82	82	shallow	C	Pescadero	E. pacifica	0
1603	78	2016	5	2016-05-18 23:06:11	2016-05-18 23:06:11	2016-05-18 23:06:11	132	37.275	-122.65	92	95	shallow	C	Pescadero	E. pacifica	608
1603	79	2016	5	2016-05-19 01:44:32	2016-05-19 01:44:32	2016-05-18 01:44:32	133	37.275	-122.816666666667	201	184	shallow	C	Pescadero	E. pacifica	42
1603	80	2016	5	2016-05-23 22:58:22	2016-05-23 22:58:22	2016-05-23 22:58:22	139	37.7916666666667	-122.866666666667	52	55	shallow	C	Gulf of the Farallones	E. pacifica	0
1603	81	2016	5	2016-05-23 23:47:39	2016-05-23 23:47:39	2016-05-23 23:47:39	139	37.7916666666667	-122.866666666667	50	55	shallow	C	Gulf of the Farallones	E. pacifica	0
1603	82	2016	5	2016-05-24 02:18:37	2016-05-24 02:18:37	2016-05-23 02:18:37	138	37.7	-122.908333333333	50	55	shallow	C	Gulf of the Farallones	E. pacifica	0
1603	94	2016	5	2016-05-30 21:50:52	2016-05-30 21:50:52	2016-05-30 21:50:52	167	38.1666666666667	-123.166666666667	88	91	shallow	C	Point Reyes	E. pacifica	22260
1603	95	2016	5	2016-05-31 00:21:02	2016-05-31 00:21:02	2016-05-30 00:21:02	170	38.1666666666667	-123.366666666667	200	183	shallow	C	Point Reyes	E. pacifica	35360
1603	96	2016	5	2016-05-31 01:58:50	2016-05-31 01:58:50	2016-05-30 01:58:50	171	38.1666666666667	-123.483333333333	281	400	deep	C	Point Reyes	E. pacifica	2400
1603	97	2016	5	2016-05-31 04:08:26	2016-05-31 04:08:26	2016-05-30 04:08:26	174	38.1666666666667	-123.708333333333	1818	2063	deep	C	Point Reyes	E. pacifica	45672
1603	98	2016	5	2016-05-31 22:45:16	2016-05-31 22:45:16	2016-05-31 22:45:16	154	37.6583333333333	-123.208333333333	935	1301	deep	C	Farallones Outside	E. pacifica	2298
1603	99	2016	6	2016-06-01 02:55:09	2016-06-01 02:55:09	2016-05-31 02:55:09	160	37.8833333333333	-123.316666666667	91	91	shallow	C	Farallones Outside	E. pacifica	40150
1603	100	2016	6	2016-06-01 21:55:05	2016-06-01 21:55:05	2016-06-01 21:55:05	131	37.275	-122.566666666667	91	82	shallow	C	Pescadero	E. pacifica	9197
1603	101	2016	6	2016-06-02 00:20:00	2016-06-02 00:20:00	2016-06-01 00:20:00	133	37.275	-122.816666666667	155	184	shallow	C	Pescadero	E. pacifica	6011
1603	102	2016	6	2016-06-02 01:44:01	2016-06-02 01:44:01	2016-06-01 01:44:01	134	37.275	-122.983333333333	498	518	deep	C	Pescadero	E. pacifica	86658
1603	103	2016	6	2016-06-02 03:46:38	2016-06-02 03:46:38	2016-06-01 03:46:38	135	37.275	-123.15	998	950	deep	C	Pescadero	E. pacifica	76875
1603	104	2016	6	2016-06-02 21:40:27	2016-06-02 21:40:27	2016-06-02 21:40:27	124	36.9833333333333	-122.375	128	128	shallow	C	Davenport	E. pacifica	91800
1603	105	2016	6	2016-06-02 23:04:28	2016-06-02 23:04:28	2016-06-02 23:04:28	125	36.9833333333333	-122.425	225	446	deep	C	Davenport	E. pacifica	33600
1603	106	2016	6	2016-06-03 01:00:03	2016-06-03 01:00:03	2016-06-02 01:00:03	126	36.9833333333333	-122.591666666667	396	432	deep	C	Davenport	E. pacifica	1140
1603	107	2016	6	2016-06-03 03:03:34	2016-06-03 03:03:34	2016-06-02 03:03:34	127	36.9833333333333	-122.758333333333	890	1045	deep	C	Davenport	E. pacifica	3571
1603	108	2016	6	2016-06-03 21:38:23	2016-06-03 21:38:23	2016-06-03 21:38:23	117	36.7	-122.108333333333	1920	1920	deep	C	Monterey Bay Outside	E. pacifica	582
1603	109	2016	6	2016-06-03 23:43:03	2016-06-03 23:43:03	2016-06-03 23:43:03	109	36.5833333333333	-122.033333333333	561	608	deep	C	Monterey Bay Outside	E. pacifica	1625
1603	110	2016	6	2016-06-04 01:07:02	2016-06-04 01:07:02	2016-06-03 01:07:02	110	36.5833333333333	-122.175	2331	2304	deep	C	Monterey Bay Outside	E. pacifica	6880
1603	111	2016	6	2016-06-04 02:33:37	2016-06-04 02:33:37	2016-06-03 02:33:37	211	36.5833333333333	-122.325	2640	2516	deep	C	Monterey Outside	E. pacifica	1872
1603	112	2016	6	2016-06-04 04:20:17	2016-06-04 04:20:17	2016-06-03 04:20:17	212	36.5833333333333	-122.516666666667	2909	2997	deep	C	Monterey Outside	E. pacifica	630
1703	1	2017	4	2017-04-26 22:32:09	2017-04-26 22:32:09	2017-04-26 22:32:09	139	37.7916666666667	-122.866666666667	60	55	shallow	C	Gulf of the Farallones	E. pacifica	0
1703	2	2017	4	2017-04-27 00:50:01	2017-04-27 00:50:01	2017-04-26 00:50:01	138	37.7	-122.908333333333	60	55	shallow	C	Gulf of the Farallones	E. pacifica	0
1703	3	2017	4	2017-04-27 03:34:54	2017-04-27 03:34:54	2017-04-26 03:34:54	237	37.5966666666667	-122.831666666667	80	74	shallow	C	Gulf of the Farallones	E. pacifica	900
1703	8	2017	4	2017-04-28 23:10:14	2017-04-28 23:10:14	2017-04-28 23:10:14	119	36.8466666666667	-121.983333333333	88	91	shallow	C	Monterey Bay Inside	E. pacifica	0
1703	9	2017	4	2017-04-29 01:01:20	2017-04-29 01:01:20	2017-04-28 01:01:20	116	36.74	-121.976666666667	300	287	deep	C	Monterey Bay Inside	E. pacifica	360360
1703	10	2017	4	2017-04-29 02:42:26	2017-04-29 02:42:26	2017-04-28 02:42:26	115	36.7083333333333	-121.908333333333	91	91	shallow	C	Monterey Bay Inside	E. pacifica	0
1703	12	2017	4	2017-04-29 21:12:41	2017-04-29 21:12:41	2017-04-29 21:12:41	131	37.275	-122.566666666667	86	82	shallow	C	Pescadero	E. pacifica	0
1703	13	2017	4	2017-04-29 22:47:38	2017-04-29 22:47:38	2017-04-29 22:47:38	132	37.275	-122.65	83	95	shallow	C	Pescadero	E. pacifica	0
1703	14	2017	4	2017-04-30 01:17:58	2017-04-30 01:17:58	2017-04-29 01:17:58	133	37.275	-122.816666666667	160	184	shallow	C	Pescadero	E. pacifica	2620
1703	15	2017	4	2017-04-30 03:44:07	2017-04-30 03:44:07	2017-04-29 03:44:07	134	37.275	-122.983333333333	550	518	deep	C	Pescadero	E. pacifica	121900
1703	17	2017	5	2017-05-01 03:07:53	2017-05-01 03:07:53	2017-04-30 03:07:53	152	37.6583333333333	-123.041666666667	109	108	shallow	C	Farallones Outside	E. pacifica	0
1703	19	2017	5	2017-05-01 21:25:20	2017-05-01 21:25:20	2017-05-01 21:25:20	165	38.1666666666667	-123	60	55	shallow	C	Point Reyes	E. pacifica	0
1703	20	2017	5	2017-05-01 23:06:29	2017-05-01 23:06:29	2017-05-01 23:06:29	167	38.1666666666667	-123.166666666667	72	91	shallow	C	Point Reyes	E. pacifica	0
1703	21	2017	5	2017-05-02 00:41:58	2017-05-02 00:41:58	2017-05-01 00:41:58	167	38.1666666666667	-123.166666666667	72	91	shallow	C	Point Reyes	E. pacifica	0
1703	23	2017	5	2017-05-03 00:53:45	2017-05-03 00:53:45	2017-05-02 00:53:45	156	37.7433333333333	-123.138333333333	95	91	shallow	C	Farallones Outside	E. pacifica	0
1703	24	2017	5	2017-05-03 02:54:44	2017-05-03 02:54:44	2017-05-02 02:54:44	152	37.6583333333333	-123.041666666667	120	108	shallow	C	Farallones Outside	E. pacifica	26240
1703	25	2017	5	2017-05-03 21:11:35	2017-05-03 21:11:35	2017-05-03 21:11:35	123	36.9833333333333	-122.291666666667	90	82	shallow	C	Davenport	E. pacifica	2616894
1703	26	2017	5	2017-05-03 23:15:35	2017-05-03 23:15:35	2017-05-03 23:15:35	124	36.9833333333333	-122.375	86	128	shallow	C	Davenport	E. pacifica	906950
1703	27	2017	5	2017-05-04 01:09:27	2017-05-04 01:09:27	2017-05-03 01:09:27	125	36.9833333333333	-122.425	349	446	deep	C	Davenport	E. pacifica	225280
1703	28	2017	5	2017-05-04 02:38:32	2017-05-04 02:38:32	2017-05-03 02:38:32	126	36.9833333333333	-122.591666666667	500	432	deep	C	Davenport	E. pacifica	130752
1703	29	2017	5	2017-05-04 04:21:52	2017-05-04 04:21:52	2017-05-03 04:21:52	127	36.9833333333333	-122.758333333333	1098	1045	deep	C	Davenport	E. pacifica	47385
1703	30	2017	5	2017-05-04 21:25:58	2017-05-04 21:25:58	2017-05-04 21:25:58	117	36.7	-122.108333333333	1800	1920	deep	C	Monterey Bay Outside	E. pacifica	112320
1703	31	2017	5	2017-05-05 02:13:21	2017-05-05 02:13:21	2017-05-04 02:13:21	211	36.5833333333333	-122.325	2600	2516	deep	C	Monterey Outside	E. pacifica	82368
1703	32	2017	5	2017-05-09 00:16:24	2017-05-09 00:16:24	2017-05-08 00:16:24	119	36.8466666666667	-121.983333333333	92	91	shallow	C	Monterey Bay Inside	E. pacifica	4570
1703	33	2017	5	2017-05-09 02:41:23	2017-05-09 02:41:23	2017-05-08 02:41:23	116	36.74	-121.976666666667	240	287	deep	C	Monterey Bay Inside	E. pacifica	56784
1703	34	2017	5	2017-05-09 04:04:21	2017-05-09 04:04:21	2017-05-08 04:04:21	112	36.655	-121.946666666667	80	73	shallow	C	Monterey Bay Inside	E. pacifica	281
1703	48	2017	5	2017-05-13 02:18:47	2017-05-13 02:18:47	2017-05-12 02:18:47	109	36.5833333333333	-122.033333333333	550	608	deep	C	Monterey Bay Outside	E. pacifica	9398
1703	49	2017	5	2017-05-13 04:08:31	2017-05-13 04:08:31	2017-05-12 04:08:31	113	36.6466666666667	-122.05	914	900	deep	C	Monterey Bay Outside	E. pacifica	47376
1703	55	2017	5	2017-05-16 21:14:02	2017-05-16 21:14:02	2017-05-16 21:14:02	167	38.1666666666667	-123.166666666667	93	91	shallow	C	Point Reyes	E. pacifica	25715
1703	56	2017	5	2017-05-16 23:36:32	2017-05-16 23:36:32	2017-05-16 23:36:32	171	38.1666666666667	-123.483333333333	418	400	deep	C	Point Reyes	E. pacifica	94709
1703	57	2017	5	2017-05-17 02:43:10	2017-05-17 02:43:10	2017-05-16 02:43:10	170	38.1666666666667	-123.366666666667	184	183	shallow	C	Point Reyes	E. pacifica	50430
1703	58	2017	5	2017-05-22 21:27:45	2017-05-22 21:27:45	2017-05-22 21:27:45	152	37.6583333333333	-123.041666666667	106	108	shallow	C	Farallones Outside	E. pacifica	8370
1703	60	2017	5	2017-05-23 01:23:30	2017-05-23 01:23:30	2017-05-22 01:23:30	160	37.8833333333333	-123.316666666667	107	91	shallow	C	Farallones Outside	E. pacifica	5360
1703	61	2017	5	2017-05-23 03:23:20	2017-05-23 03:23:20	2017-05-22 03:23:20	162	37.8833333333333	-123.5	1300	1328	deep	C	Farallones Outside	E. pacifica	18700
1703	97	2017	6	2017-06-04 21:41:21	2017-06-04 21:41:21	2017-06-04 21:41:21	138	37.7	-122.908333333333	57	55	shallow	C	Gulf of the Farallones	E. pacifica	0
1703	98	2017	6	2017-06-05 01:28:43	2017-06-05 01:28:43	2017-06-04 01:28:43	237	37.5966666666667	-122.831666666667	73	74	shallow	C	Gulf of the Farallones	E. pacifica	0
1703	99	2017	6	2017-06-05 21:37:52	2017-06-05 21:37:52	2017-06-05 21:37:52	131	37.275	-122.566666666667	88	82	shallow	C	Pescadero	E. pacifica	0
1703	100	2017	6	2017-06-05 22:51:57	2017-06-05 22:51:57	2017-06-05 22:51:57	132	37.275	-122.65	96	95	shallow	C	Pescadero	E. pacifica	0
1703	101	2017	6	2017-06-06 00:34:22	2017-06-06 00:34:22	2017-06-05 00:34:22	133	37.275	-122.816666666667	200	184	shallow	C	Pescadero	E. pacifica	125552
1703	102	2017	6	2017-06-06 02:22:27	2017-06-06 02:22:27	2017-06-05 02:22:27	134	37.275	-122.983333333333	508	518	deep	C	Pescadero	E. pacifica	3608
1703	103	2017	6	2017-06-06 04:13:48	2017-06-06 04:13:48	2017-06-05 04:13:48	135	37.275	-123.15	950	950	deep	C	Pescadero	E. pacifica	3965
1802	22	2018	5	2018-05-14 21:18:59	2018-05-14 21:18:59	2018-05-14 21:18:59	117	36.7	-122.108333333333	1890	1920	deep	C	Monterey Bay Outside	E. pacifica	24261
1802	23	2018	5	2018-05-14 23:23:55	2018-05-14 23:23:55	2018-05-14 23:23:55	109	36.5833333333333	-122.033333333333	557	608	deep	C	Monterey Bay Outside	E. pacifica	29176
1802	24	2018	5	2018-05-15 01:00:43	2018-05-15 01:00:43	2018-05-14 01:00:43	110	36.5833333333333	-122.175	2353	2304	deep	C	Monterey Bay Outside	E. pacifica	10500
1802	25	2018	5	2018-05-15 03:24:26	2018-05-15 03:24:26	2018-05-14 03:24:26	212	36.5833333333333	-122.516666666667	2400	2997	deep	C	Monterey Outside	E. pacifica	27645
1802	26	2018	5	2018-05-15 21:26:54	2018-05-15 21:26:54	2018-05-15 21:26:54	119	36.8466666666667	-121.983333333333	92	91	shallow	C	Monterey Bay Inside	E. pacifica	0
1802	27	2018	5	2018-05-15 23:46:41	2018-05-15 23:46:41	2018-05-15 23:46:41	114	36.7666666666667	-121.866666666667	73	73	shallow	C	Monterey Bay Inside	E. pacifica	14175
1802	28	2018	5	2018-05-16 00:51:00	2018-05-16 00:51:00	2018-05-15 00:51:00	116	36.74	-121.976666666667	300	287	deep	C	Monterey Bay Inside	E. pacifica	1454
1802	29	2018	5	2018-05-16 02:05:36	2018-05-16 02:05:36	2018-05-15 02:05:36	115	36.7083333333333	-121.908333333333	100	91	shallow	C	Monterey Bay Inside	E. pacifica	0
1802	30	2018	5	2018-05-16 03:35:23	2018-05-16 03:35:23	2018-05-15 03:35:23	113	36.6466666666667	-122.05	391	900	deep	C	Monterey Bay Outside	E. pacifica	45554
1802	31	2018	5	2018-05-16 21:28:42	2018-05-16 21:28:42	2018-05-16 21:28:42	131	37.275	-122.566666666667	82	82	shallow	C	Pescadero	E. pacifica	7644
1802	32	2018	5	2018-05-16 22:32:05	2018-05-16 22:32:05	2018-05-16 22:32:05	132	37.275	-122.65	95	95	shallow	C	Pescadero	E. pacifica	92481
1802	33	2018	5	2018-05-16 23:59:40	2018-05-16 23:59:40	2018-05-16 23:59:40	133	37.275	-122.816666666667	138	184	shallow	C	Pescadero	E. pacifica	571200
1802	34	2018	5	2018-05-17 01:24:17	2018-05-17 01:24:17	2018-05-16 01:24:17	134	37.275	-122.983333333333	515	518	deep	C	Pescadero	E. pacifica	182900
1802	35	2018	5	2018-05-17 03:41:08	2018-05-17 03:41:08	2018-05-16 03:41:08	135	37.275	-123.15	894	950	deep	C	Pescadero	E. pacifica	495615
1802	36	2018	5	2018-05-17 21:29:59	2018-05-17 21:29:59	2018-05-17 21:29:59	152	37.6583333333333	-123.041666666667	108	108	shallow	C	Farallones Outside	E. pacifica	41895
1802	37	2018	5	2018-05-17 23:07:39	2018-05-17 23:07:39	2018-05-17 23:07:39	154	37.6583333333333	-123.208333333333	1322	1301	deep	C	Farallones Outside	E. pacifica	94136
1802	38	2018	5	2018-05-18 01:13:19	2018-05-18 01:13:19	2018-05-17 01:13:19	156	37.7433333333333	-123.138333333333	86	91	shallow	C	Farallones Outside	E. pacifica	5683
1802	39	2018	5	2018-05-18 03:06:45	2018-05-18 03:06:45	2018-05-17 03:06:45	160	37.8833333333333	-123.316666666667	100	91	shallow	C	Farallones Outside	E. pacifica	13241
1802	63	2018	5	2018-05-24 21:36:51	2018-05-24 21:36:51	2018-05-24 21:36:51	237	37.5966666666667	-122.831666666667	72	74	shallow	C	Gulf of the Farallones	E. pacifica	68688
1802	64	2018	5	2018-05-24 22:31:28	2018-05-24 22:31:28	2018-05-24 22:31:28	237	37.5966666666667	-122.831666666667	72	74	shallow	C	Gulf of the Farallones	E. pacifica	195696
1802	66	2018	5	2018-05-25 21:33:06	2018-05-25 21:33:06	2018-05-25 21:33:06	165	38.1666666666667	-123	60	55	shallow	C	Point Reyes	E. pacifica	0
1802	67	2018	5	2018-05-25 22:54:34	2018-05-25 22:54:34	2018-05-25 22:54:34	167	38.1666666666667	-123.166666666667	95	91	shallow	C	Point Reyes	E. pacifica	52080
1802	69	2018	5	2018-05-26 02:14:38	2018-05-26 02:14:38	2018-05-25 02:14:38	171	38.1666666666667	-123.483333333333	380	400	deep	C	Point Reyes	E. pacifica	0
1802	82	2018	6	2018-06-07 21:42:18	2018-06-07 21:42:18	2018-06-07 21:42:18	123	36.9833333333333	-122.291666666667	86	82	shallow	C	Davenport	E. pacifica	0
1802	83	2018	6	2018-06-07 23:06:01	2018-06-07 23:06:01	2018-06-07 23:06:01	124	36.9833333333333	-122.375	123	128	shallow	C	Davenport	E. pacifica	60102
1802	84	2018	6	2018-06-08 00:33:20	2018-06-08 00:33:20	2018-06-07 00:33:20	125	36.9833333333333	-122.425	391	446	deep	C	Davenport	E. pacifica	12432
1802	85	2018	6	2018-06-08 02:44:17	2018-06-08 02:44:17	2018-06-07 02:44:17	126	36.9833333333333	-122.591666666667	450	432	deep	C	Davenport	E. pacifica	108272
1802	86	2018	6	2018-06-08 04:35:56	2018-06-08 04:35:56	2018-06-07 04:35:56	127	36.9833333333333	-122.758333333333	1089	1045	deep	C	Davenport	E. pacifica	5100
1802	87	2018	6	2018-06-08 21:39:55	2018-06-08 21:39:55	2018-06-08 21:39:55	117	36.7	-122.108333333333	1800	1920	deep	C	Monterey Bay Outside	E. pacifica	42091
1802	88	2018	6	2018-06-08 23:46:32	2018-06-08 23:46:32	2018-06-08 23:46:32	109	36.5833333333333	-122.033333333333	609	608	deep	C	Monterey Bay Outside	E. pacifica	334
1802	89	2018	6	2018-06-09 01:49:42	2018-06-09 01:49:42	2018-06-08 01:49:42	110	36.5833333333333	-122.175	2311	2304	deep	C	Monterey Bay Outside	E. pacifica	26
1802	90	2018	6	2018-06-09 03:56:58	2018-06-09 03:56:58	2018-06-08 03:56:58	211	36.5833333333333	-122.325	2235	2516	deep	C	Monterey Outside	E. pacifica	1473
1802	91	2018	6	2018-06-09 21:45:45	2018-06-09 21:45:45	2018-06-09 21:45:45	119	36.8466666666667	-121.983333333333	86	91	shallow	C	Monterey Bay Inside	E. pacifica	0
1802	93	2018	6	2018-06-10 01:39:44	2018-06-10 01:39:44	2018-06-09 01:39:44	116	36.74	-121.976666666667	240	287	deep	C	Monterey Bay Inside	E. pacifica	115
1802	94	2018	6	2018-06-10 21:41:40	2018-06-10 21:41:40	2018-06-10 21:41:40	115	36.7083333333333	-121.908333333333	90	91	shallow	C	Monterey Bay Inside	E. pacifica	0
1802	95	2018	6	2018-06-11 21:41:42	2018-06-11 21:41:42	2018-06-11 21:41:42	123	36.9833333333333	-122.291666666667	84	82	shallow	C	Davenport	E. pacifica	0
1802	96	2018	6	2018-06-11 22:54:01	2018-06-11 22:54:01	2018-06-11 22:54:01	123	36.9833333333333	-122.291666666667	84	82	shallow	C	Davenport	E. pacifica	0
1802	97	2018	6	2018-06-12 00:15:58	2018-06-12 00:15:58	2018-06-11 00:15:58	124	36.9833333333333	-122.375	125	128	shallow	C	Davenport	E. pacifica	7380
1802	98	2018	6	2018-06-12 01:13:23	2018-06-12 01:13:23	2018-06-11 01:13:23	124	36.9833333333333	-122.375	125	128	shallow	C	Davenport	E. pacifica	14016
1802	99	2018	6	2018-06-12 03:30:58	2018-06-12 03:30:58	2018-06-11 03:30:58	126	36.9833333333333	-122.591666666667	440	432	deep	C	Davenport	E. pacifica	0
1802	114	2018	6	2018-06-15 21:37:03	2018-06-15 21:37:03	2018-06-15 21:37:03	131	37.275	-122.566666666667	84	82	shallow	C	Pescadero	E. pacifica	0
1802	115	2018	6	2018-06-15 23:01:46	2018-06-15 23:01:46	2018-06-15 23:01:46	132	37.275	-122.65	96	95	shallow	C	Pescadero	E. pacifica	0
1802	116	2018	6	2018-06-16 00:33:33	2018-06-16 00:33:33	2018-06-15 00:33:33	133	37.275	-122.816666666667	187	184	shallow	C	Pescadero	E. pacifica	19890
1802	117	2018	6	2018-06-16 02:10:27	2018-06-16 02:10:27	2018-06-15 02:10:27	134	37.275	-122.983333333333	511	518	deep	C	Pescadero	E. pacifica	9257
1802	118	2018	6	2018-06-16 04:08:59	2018-06-16 04:08:59	2018-06-15 04:08:59	135	37.275	-123.15	958	950	deep	C	Pescadero	E. pacifica	2230
1802	119	2018	6	2018-06-16 21:45:30	2018-06-16 21:45:30	2018-06-16 21:45:30	152	37.6583333333333	-123.041666666667	115	108	shallow	C	Farallones Outside	E. pacifica	0
1802	120	2018	6	2018-06-16 23:23:49	2018-06-16 23:23:49	2018-06-16 23:23:49	156	37.7433333333333	-123.138333333333	90	91	shallow	C	Farallones Outside	E. pacifica	24531
1802	121	2018	6	2018-06-17 01:27:06	2018-06-17 01:27:06	2018-06-16 01:27:06	160	37.8833333333333	-123.316666666667	104	91	shallow	C	Farallones Outside	E. pacifica	11160
1802	122	2018	6	2018-06-17 03:08:34	2018-06-17 03:08:34	2018-06-16 03:08:34	162	37.8833333333333	-123.5	1343	1328	deep	C	Farallones Outside	E. pacifica	24420
1802	128	2018	6	2018-06-18 23:03:42	2018-06-18 23:03:42	2018-06-18 23:03:42	167	38.1666666666667	-123.166666666667	93	91	shallow	C	Point Reyes	E. pacifica	44950
1802	129	2018	6	2018-06-19 01:53:45	2018-06-19 01:53:45	2018-06-18 01:53:45	171	38.1666666666667	-123.483333333333	325	400	deep	C	Point Reyes	E. pacifica	9100
1802	130	2018	6	2018-06-19 03:50:11	2018-06-19 03:50:11	2018-06-18 03:50:11	174	38.1666666666667	-123.708333333333	2105	2063	deep	C	Point Reyes	E. pacifica	5460
1802	135	2018	6	2018-06-20 21:52:29	2018-06-20 21:52:29	2018-06-20 21:52:29	139	37.7916666666667	-122.866666666667	56	55	shallow	C	Gulf of the Farallones	E. pacifica	0
1903	26	2019	5	2019-05-11 21:21:59	2019-05-11 21:21:59	2019-05-11 21:21:59	212	36.5833333333333	-122.516666666667	3018	2997	deep	C	Monterey Outside	E. pacifica	2148
1903	27	2019	5	2019-05-11 23:08:49	2019-05-11 23:08:49	2019-05-11 23:08:49	211	36.5833333333333	-122.325	2248	2516	deep	C	Monterey Outside	E. pacifica	52
1903	28	2019	5	2019-05-12 00:57:42	2019-05-12 00:57:42	2019-05-11 00:57:42	110	36.5833333333333	-122.175	2315	2304	deep	C	Monterey Bay Outside	E. pacifica	0
1903	29	2019	5	2019-05-12 02:24:09	2019-05-12 02:24:09	2019-05-11 02:24:09	109	36.5833333333333	-122.033333333333	579	608	deep	C	Monterey Bay Outside	E. pacifica	1673
1903	30	2019	5	2019-05-12 03:48:13	2019-05-12 03:48:13	2019-05-11 03:48:13	117	36.7	-122.108333333333	1894	1920	deep	C	Monterey Bay Outside	E. pacifica	0
1903	31	2019	5	2019-05-12 21:12:43	2019-05-12 21:12:43	2019-05-12 21:12:43	119	36.8466666666667	-121.983333333333	90	91	shallow	C	Monterey Bay Inside	E. pacifica	0
1903	32	2019	5	2019-05-12 22:38:54	2019-05-12 22:38:54	2019-05-12 22:38:54	114	36.7666666666667	-121.866666666667	73	73	shallow	C	Monterey Bay Inside	E. pacifica	0
1903	33	2019	5	2019-05-12 23:59:23	2019-05-12 23:59:23	2019-05-12 23:59:23	116	36.74	-121.976666666667	277	287	deep	C	Monterey Bay Inside	E. pacifica	113
1903	34	2019	5	2019-05-13 01:03:31	2019-05-13 01:03:31	2019-05-12 01:03:31	115	36.7083333333333	-121.908333333333	95	91	shallow	C	Monterey Bay Inside	E. pacifica	4
1903	35	2019	5	2019-05-13 02:11:57	2019-05-13 02:11:57	2019-05-12 02:11:57	112	36.655	-121.946666666667	74	73	shallow	C	Monterey Bay Inside	E. pacifica	0
1903	36	2019	5	2019-05-13 03:44:08	2019-05-13 03:44:08	2019-05-12 03:44:08	113	36.6466666666667	-122.05	947	900	deep	C	Monterey Bay Outside	E. pacifica	60
1903	37	2019	5	2019-05-13 21:22:28	2019-05-13 21:22:28	2019-05-13 21:22:28	127	36.9833333333333	-122.758333333333	1100	1045	deep	C	Davenport	E. pacifica	12
1903	38	2019	5	2019-05-13 22:55:12	2019-05-13 22:55:12	2019-05-13 22:55:12	126	36.9833333333333	-122.591666666667	427	432	deep	C	Davenport	E. pacifica	6
1903	39	2019	5	2019-05-14 00:24:17	2019-05-14 00:24:17	2019-05-13 00:24:17	125	36.9833333333333	-122.425	282	446	deep	C	Davenport	E. pacifica	0
1903	40	2019	5	2019-05-14 02:03:55	2019-05-14 02:03:55	2019-05-13 02:03:55	124	36.9833333333333	-122.375	125	128	shallow	C	Davenport	E. pacifica	0
1903	41	2019	5	2019-05-14 03:36:39	2019-05-14 03:36:39	2019-05-13 03:36:39	123	36.9833333333333	-122.291666666667	83	82	shallow	C	Davenport	E. pacifica	0
1903	42	2019	5	2019-05-14 21:31:43	2019-05-14 21:31:43	2019-05-14 21:31:43	154	37.6583333333333	-123.208333333333	1326	1301	deep	C	Farallones Outside	E. pacifica	39429
1903	43	2019	5	2019-05-14 23:05:19	2019-05-14 23:05:19	2019-05-14 23:05:19	152	37.6583333333333	-123.041666666667	106	108	shallow	C	Farallones Outside	E. pacifica	468
1903	44	2019	5	2019-05-15 00:37:53	2019-05-15 00:37:53	2019-05-14 00:37:53	156	37.7433333333333	-123.138333333333	124	91	shallow	C	Farallones Outside	E. pacifica	1470
1903	45	2019	5	2019-05-15 02:21:19	2019-05-15 02:21:19	2019-05-14 02:21:19	160	37.8833333333333	-123.316666666667	109	91	shallow	C	Farallones Outside	E. pacifica	153
1903	46	2019	5	2019-05-15 04:15:07	2019-05-15 04:15:07	2019-05-14 04:15:07	162	37.8833333333333	-123.5	1301	1328	deep	C	Farallones Outside	E. pacifica	69
1903	47	2019	5	2019-05-15 22:53:21	2019-05-15 22:53:21	2019-05-15 22:53:21	131	37.275	-122.566666666667	90	82	shallow	C	Pescadero	E. pacifica	0
1903	48	2019	5	2019-05-16 01:13:18	2019-05-16 01:13:18	2019-05-15 01:13:18	132	37.275	-122.65	96	95	shallow	C	Pescadero	E. pacifica	0
1903	49	2019	5	2019-05-16 03:39:57	2019-05-16 03:39:57	2019-05-15 03:39:57	133	37.275	-122.816666666667	184	184	shallow	C	Pescadero	E. pacifica	59
1903	50	2019	5	2019-05-16 21:37:00	2019-05-16 21:37:00	2019-05-16 21:37:00	119	36.8466666666667	-121.983333333333	90	91	shallow	C	Monterey Bay Inside	E. pacifica	0
1903	51	2019	5	2019-05-16 23:27:00	2019-05-16 23:27:00	2019-05-16 23:27:00	114	36.7666666666667	-121.866666666667	73	73	shallow	C	Monterey Bay Inside	E. pacifica	0
1903	52	2019	5	2019-05-17 01:00:00	2019-05-17 01:00:00	2019-05-16 01:00:00	115	36.7083333333333	-121.908333333333	87	91	shallow	C	Monterey Bay Inside	E. pacifica	0
1903	53	2019	5	2019-05-17 01:55:00	2019-05-17 01:55:00	2019-05-16 01:55:00	116	36.74	-121.976666666667	329	287	deep	C	Monterey Bay Inside	E. pacifica	3
1903	68	2019	5	2019-05-23 22:30:03	2019-05-23 22:30:03	2019-05-23 22:30:03	237	37.5966666666667	-122.831666666667	69	74	shallow	C	Gulf of the Farallones	E. pacifica	0
1903	69	2019	5	2019-05-29 23:31:00	2019-05-29 23:31:00	2019-05-29 23:31:00	119	36.8466666666667	-121.983333333333	90	91	shallow	C	Monterey Bay Inside	E. pacifica	0
1903	70	2019	5	2019-05-30 01:23:00	2019-05-30 01:23:00	2019-05-29 01:23:00	116	36.74	-121.976666666667	268	287	deep	C	Monterey Bay Inside	E. pacifica	0
1903	71	2019	5	2019-05-30 02:51:00	2019-05-30 02:51:00	2019-05-29 02:51:00	112	36.655	-121.946666666667	76	73	shallow	C	Monterey Bay Inside	E. pacifica	0
1903	72	2019	5	2019-05-30 04:10:00	2019-05-30 04:10:00	2019-05-29 04:10:00	113	36.6466666666667	-122.05	949	900	deep	C	Monterey Bay Outside	E. pacifica	32670
1903	90	2019	6	2019-06-03 22:33:41	2019-06-03 22:33:41	2019-06-03 22:33:41	117	36.7	-122.108333333333	1899	1920	deep	C	Monterey Bay Outside	E. pacifica	34133
1903	91	2019	6	2019-06-03 23:58:17	2019-06-03 23:58:17	2019-06-03 23:58:17	109	36.5833333333333	-122.033333333333	540	608	deep	C	Monterey Bay Outside	E. pacifica	55985
1903	92	2019	6	2019-06-04 01:34:06	2019-06-04 01:34:06	2019-06-03 01:34:06	110	36.5833333333333	-122.175	1932	2304	deep	C	Monterey Bay Outside	E. pacifica	10920
1903	93	2019	6	2019-06-04 03:30:21	2019-06-04 03:30:21	2019-06-03 03:30:21	211	36.5833333333333	-122.325	2177	2516	deep	C	Monterey Outside	E. pacifica	82875
1903	94	2019	6	2019-06-04 21:25:29	2019-06-04 21:25:29	2019-06-04 21:25:29	123	36.9833333333333	-122.291666666667	90	82	shallow	C	Davenport	E. pacifica	0
1903	95	2019	6	2019-06-04 22:47:33	2019-06-04 22:47:33	2019-06-04 22:47:33	124	36.9833333333333	-122.375	125	128	shallow	C	Davenport	E. pacifica	96
1903	96	2019	6	2019-06-05 00:04:53	2019-06-05 00:04:53	2019-06-04 00:04:53	125	36.9833333333333	-122.425	285	446	deep	C	Davenport	E. pacifica	1
1903	97	2019	6	2019-06-05 01:48:03	2019-06-05 01:48:03	2019-06-04 01:48:03	126	36.9833333333333	-122.591666666667	422	432	deep	C	Davenport	E. pacifica	40163
1903	98	2019	6	2019-06-05 03:30:35	2019-06-05 03:30:35	2019-06-04 03:30:35	127	36.9833333333333	-122.758333333333	1057	1045	deep	C	Davenport	E. pacifica	5130
1903	99	2019	6	2019-06-05 23:30:44	2019-06-05 23:30:44	2019-06-05 23:30:44	165	38.1666666666667	-123	53	55	shallow	C	Point Reyes	E. pacifica	0
1903	100	2019	6	2019-06-06 01:14:01	2019-06-06 01:14:01	2019-06-05 01:14:01	167	38.1666666666667	-123.166666666667	94	91	shallow	C	Point Reyes	E. pacifica	0
1903	101	2019	6	2019-06-06 03:40:57	2019-06-06 03:40:57	2019-06-05 03:40:57	170	38.1666666666667	-123.366666666667	183	183	shallow	C	Point Reyes	E. pacifica	124800
1903	102	2019	6	2019-06-07 00:33:00	2019-06-07 00:33:00	2019-06-06 00:33:00	237	37.5966666666667	-122.831666666667	72	74	shallow	C	Gulf of the Farallones	E. pacifica	3
1903	103	2019	6	2019-06-07 03:33:59	2019-06-07 03:33:59	2019-06-06 03:33:59	138	37.7	-122.908333333333	56	55	shallow	C	Gulf of the Farallones	E. pacifica	0
2001	1	2020	6	2020-06-08 22:29:00	2020-06-08 22:29:00	2020-06-08 22:29:00	114	36.7666666666667	-121.866666666667	73	73	shallow	C	Monterey Bay Inside	E. pacifica	14
2001	2	2020	6	2020-06-09 01:10:00	2020-06-09 01:10:00	2020-06-08 01:10:00	116	36.74	-121.976666666667	203	287	deep	C	Monterey Bay Inside	E. pacifica	0
2001	3	2020	6	2020-06-09 02:50:00	2020-06-09 02:50:00	2020-06-08 02:50:00	115	36.7083333333333	-121.908333333333	102	91	shallow	C	Monterey Bay Inside	E. pacifica	0
2001	4	2020	6	2020-06-09 04:19:00	2020-06-09 04:19:00	2020-06-08 04:19:00	112	36.655	-121.946666666667	90	73	shallow	C	Monterey Bay Inside	E. pacifica	0
2001	5	2020	6	2020-06-10 03:44:00	2020-06-10 03:44:00	2020-06-09 03:44:00	119	36.8466666666667	-121.983333333333	80	91	shallow	C	Monterey Bay Inside	E. pacifica	0
2001	6	2020	6	2020-06-12 01:12:00	2020-06-12 01:12:00	2020-06-11 01:12:00	124	36.9833333333333	-122.375	124	128	shallow	C	Davenport	E. pacifica	10
2001	7	2020	6	2020-06-12 02:40:00	2020-06-12 02:40:00	2020-06-11 02:40:00	123	36.9833333333333	-122.291666666667	83	82	shallow	C	Davenport	E. pacifica	0
2001	8	2020	6	2020-06-14 01:31:00	2020-06-14 01:31:00	2020-06-13 01:31:00	156	37.7433333333333	-123.138333333333	123	91	shallow	C	Farallones Outside	E. pacifica	15360
2001	9	2020	6	2020-06-14 03:12:00	2020-06-14 03:12:00	2020-06-13 03:12:00	152	37.6583333333333	-123.041666666667	119	108	shallow	C	Farallones Outside	E. pacifica	106673
2001	10	2020	6	2020-06-19 00:19:00	2020-06-19 00:19:00	2020-06-18 00:19:00	139	37.7916666666667	-122.866666666667	57	55	shallow	C	Gulf of the Farallones	E. pacifica	0
2001	11	2020	6	2020-06-22 22:05:00	2020-06-22 22:05:00	2020-06-22 22:05:00	134	37.275	-122.983333333333	543	518	deep	C	Pescadero	E. pacifica	742
2001	12	2020	6	2020-06-23 00:18:00	2020-06-23 00:18:00	2020-06-22 00:18:00	135	37.275	-123.15	935	950	deep	C	Pescadero	E. pacifica	68490
2001	13	2020	6	2020-06-23 03:32:00	2020-06-23 03:32:00	2020-06-22 03:32:00	133	37.275	-122.816666666667	188	184	shallow	C	Pescadero	E. pacifica	0
2001	14	2020	6	2020-06-25 22:03:00	2020-06-25 22:03:00	2020-06-25 22:03:00	132	37.275	-122.65	95	95	shallow	C	Pescadero	E. pacifica	0
2001	15	2020	6	2020-06-25 23:37:00	2020-06-25 23:37:00	2020-06-25 23:37:00	131	37.275	-122.566666666667	88	82	shallow	C	Pescadero	E. pacifica	0
205	2	2002	5	2002-05-10 02:47:26	2002-05-10 02:47:26	2002-05-09 02:47:26	114	36.7666666666667	-121.866666666667	172	73	shallow	C	Monterey Bay Inside	T. spinifera	1965
205	3	2002	5	2002-05-10 03:56:07	2002-05-10 03:56:07	2002-05-09 03:56:07	115	36.7083333333333	-121.908333333333	86	91	shallow	C	Monterey Bay Inside	T. spinifera	4
205	5	2002	5	2002-05-10 21:23:53	2002-05-10 21:23:53	2002-05-10 21:23:53	112	36.655	-121.946666666667	106	73	shallow	C	Monterey Bay Inside	T. spinifera	0
205	7	2002	5	2002-05-11 00:24:32	2002-05-11 00:24:32	2002-05-10 00:24:32	115	36.7083333333333	-121.908333333333	86	91	shallow	C	Monterey Bay Inside	T. spinifera	4
205	8	2002	5	2002-05-11 01:47:01	2002-05-11 01:47:01	2002-05-10 01:47:01	116	36.74	-121.976666666667	303	287	deep	C	Monterey Bay Inside	T. spinifera	237
205	9	2002	5	2002-05-11 03:36:28	2002-05-11 03:36:28	2002-05-10 03:36:28	114	36.7666666666667	-121.866666666667	78	73	shallow	C	Monterey Bay Inside	T. spinifera	4
205	12	2002	5	2002-05-11 22:14:00	2002-05-11 22:14:00	2002-05-11 22:14:00	110	36.5833333333333	-122.175	1973	2304	deep	C	Monterey Bay Outside	T. spinifera	1299
205	13	2002	5	2002-05-11 23:36:56	2002-05-11 23:36:56	2002-05-11 23:36:56	109	36.5833333333333	-122.033333333333	1020	608	deep	C	Monterey Bay Outside	T. spinifera	9196
205	14	2002	5	2002-05-12 01:57:48	2002-05-12 01:57:48	2002-05-11 01:57:48	113	36.6466666666667	-122.05	910	900	deep	C	Monterey Bay Outside	T. spinifera	4600
205	15	2002	5	2002-05-12 03:24:12	2002-05-12 03:24:12	2002-05-11 03:24:12	117	36.7	-122.108333333333	1911	1920	deep	C	Monterey Bay Outside	T. spinifera	15136
205	16	2002	5	2002-05-12 21:13:48	2002-05-12 21:13:48	2002-05-12 21:13:48	123	36.9833333333333	-122.291666666667	87	82	shallow	C	Davenport	T. spinifera	3807
205	17	2002	5	2002-05-12 22:38:10	2002-05-12 22:38:10	2002-05-12 22:38:10	124	36.9833333333333	-122.375	121	128	shallow	C	Davenport	T. spinifera	1120
205	18	2002	5	2002-05-13 02:01:27	2002-05-13 02:01:27	2002-05-12 02:01:27	125	36.9833333333333	-122.425	369	446	deep	C	Davenport	T. spinifera	14840
205	19	2002	5	2002-05-13 03:49:22	2002-05-13 03:49:22	2002-05-12 03:49:22	126	36.9833333333333	-122.591666666667	395	432	deep	C	Davenport	T. spinifera	7232
205	20	2002	5	2002-05-13 21:12:57	2002-05-13 21:12:57	2002-05-13 21:12:57	131	37.275	-122.566666666667	82	82	shallow	C	Pescadero	T. spinifera	123717
205	21	2002	5	2002-05-13 22:32:48	2002-05-13 22:32:48	2002-05-13 22:32:48	132	37.275	-122.65	95	95	shallow	C	Pescadero	T. spinifera	8435
205	22	2002	5	2002-05-14 01:46:40	2002-05-14 01:46:40	2002-05-13 01:46:40	133	37.275	-122.816666666667	164	184	shallow	C	Pescadero	T. spinifera	47
205	23	2002	5	2002-05-14 04:31:31	2002-05-14 04:31:31	2002-05-13 04:31:31	134	37.275	-122.983333333333	546	518	deep	C	Pescadero	T. spinifera	82
205	24	2002	5	2002-05-18 21:15:48	2002-05-18 21:15:48	2002-05-18 21:15:48	171	38.1666666666667	-123.483333333333	301	400	deep	C	Point Reyes	T. spinifera	77
205	25	2002	5	2002-05-18 22:48:50	2002-05-18 22:48:50	2002-05-18 22:48:50	170	38.1666666666667	-123.366666666667	207	183	shallow	C	Point Reyes	T. spinifera	193
205	27	2002	5	2002-05-19 02:23:00	2002-05-19 02:23:00	2002-05-18 02:23:00	167	38.1666666666667	-123.166666666667	94	91	shallow	C	Point Reyes	T. spinifera	1620
205	29	2002	5	2002-05-19 22:05:42	2002-05-19 22:05:42	2002-05-19 22:05:42	162	37.8833333333333	-123.5	1438	1328	deep	C	Farallones Outside	T. spinifera	3030
205	30	2002	5	2002-05-20 00:07:18	2002-05-20 00:07:18	2002-05-19 00:07:18	160	37.8833333333333	-123.316666666667	95	91	shallow	C	Farallones Outside	T. spinifera	353
205	31	2002	5	2002-05-20 02:48:10	2002-05-20 02:48:10	2002-05-19 02:48:10	156	37.7433333333333	-123.138333333333	115	91	shallow	C	Farallones Outside	T. spinifera	3520
205	32	2002	5	2002-05-20 04:18:49	2002-05-20 04:18:49	2002-05-19 04:18:49	152	37.6583333333333	-123.041666666667	127	108	shallow	C	Farallones Outside	T. spinifera	8460
205	34	2002	5	2002-05-21 03:03:28	2002-05-21 03:03:28	2002-05-20 03:03:28	138	37.7	-122.908333333333	55	55	shallow	C	Gulf of the Farallones	T. spinifera	13737
205	35	2002	5	2002-05-21 04:20:34	2002-05-21 04:20:34	2002-05-20 04:20:34	237	37.5966666666667	-122.831666666667	76	74	shallow	C	Gulf of the Farallones	T. spinifera	1194
205	36	2002	5	2002-05-21 21:27:41	2002-05-21 21:27:41	2002-05-21 21:27:41	114	36.7666666666667	-121.866666666667	73	73	shallow	C	Monterey Bay Inside	T. spinifera	2354
205	37	2002	5	2002-05-21 23:23:01	2002-05-21 23:23:01	2002-05-21 23:23:01	116	36.74	-121.976666666667	237	287	deep	C	Monterey Bay Inside	T. spinifera	15
205	38	2002	5	2002-05-22 00:47:21	2002-05-22 00:47:21	2002-05-21 00:47:21	115	36.7083333333333	-121.908333333333	102	91	shallow	C	Monterey Bay Inside	T. spinifera	68
205	40	2002	5	2002-05-22 03:32:47	2002-05-22 03:32:47	2002-05-21 03:32:47	112	36.655	-121.946666666667	109	73	shallow	C	Monterey Bay Inside	T. spinifera	10752
205	42	2002	5	2002-05-22 22:20:56	2002-05-22 22:20:56	2002-05-22 22:20:56	110	36.5833333333333	-122.175	2320	2304	deep	C	Monterey Bay Outside	T. spinifera	28
205	44	2002	5	2002-05-23 00:52:08	2002-05-23 00:52:08	2002-05-22 00:52:08	109	36.5833333333333	-122.033333333333	528	608	deep	C	Monterey Bay Outside	T. spinifera	65
205	45	2002	5	2002-05-23 02:48:02	2002-05-23 02:48:02	2002-05-22 02:48:02	113	36.6466666666667	-122.05	788	900	deep	C	Monterey Bay Outside	T. spinifera	25
205	46	2002	5	2002-05-23 04:09:29	2002-05-23 04:09:29	2002-05-22 04:09:29	117	36.7	-122.108333333333	1820	1920	deep	C	Monterey Bay Outside	T. spinifera	1
205	47	2002	5	2002-05-23 21:29:39	2002-05-23 21:29:39	2002-05-23 21:29:39	123	36.9833333333333	-122.291666666667	82	82	shallow	C	Davenport	T. spinifera	1757
205	48	2002	5	2002-05-23 22:57:08	2002-05-23 22:57:08	2002-05-23 22:57:08	124	36.9833333333333	-122.375	116	128	shallow	C	Davenport	T. spinifera	2280
205	49	2002	5	2002-05-24 00:54:31	2002-05-24 00:54:31	2002-05-23 00:54:31	125	36.9833333333333	-122.425	455	446	deep	C	Davenport	T. spinifera	1190
205	50	2002	5	2002-05-24 02:47:32	2002-05-24 02:47:32	2002-05-23 02:47:32	126	36.9833333333333	-122.591666666667	418	432	deep	C	Davenport	T. spinifera	3
205	51	2002	5	2002-05-24 04:30:18	2002-05-24 04:30:18	2002-05-23 04:30:18	127	36.9833333333333	-122.758333333333	1092	1045	deep	C	Davenport	T. spinifera	225
205	52	2002	5	2002-05-24 21:23:46	2002-05-24 21:23:46	2002-05-24 21:23:46	131	37.275	-122.566666666667	88	82	shallow	C	Pescadero	T. spinifera	10404
205	53	2002	5	2002-05-24 22:36:10	2002-05-24 22:36:10	2002-05-24 22:36:10	132	37.275	-122.65	88	95	shallow	C	Pescadero	T. spinifera	2574
205	54	2002	5	2002-05-25 00:48:24	2002-05-25 00:48:24	2002-05-24 00:48:24	133	37.275	-122.816666666667	164	184	shallow	C	Pescadero	T. spinifera	15720
205	55	2002	5	2002-05-25 02:28:21	2002-05-25 02:28:21	2002-05-24 02:28:21	134	37.275	-122.983333333333	582	518	deep	C	Pescadero	T. spinifera	12760
205	56	2002	5	2002-05-25 04:31:28	2002-05-25 04:31:28	2002-05-24 04:31:28	135	37.275	-123.15	1047	950	deep	C	Pescadero	T. spinifera	78
205	57	2002	5	2002-05-25 21:39:47	2002-05-25 21:39:47	2002-05-25 21:39:47	162	37.8833333333333	-123.5	1456	1328	deep	C	Farallones Outside	T. spinifera	960
205	58	2002	5	2002-05-25 23:04:28	2002-05-25 23:04:28	2002-05-25 23:04:28	160	37.8833333333333	-123.316666666667	91	91	shallow	C	Farallones Outside	T. spinifera	12276
205	59	2002	5	2002-05-26 01:06:56	2002-05-26 01:06:56	2002-05-25 01:06:56	156	37.7433333333333	-123.138333333333	91	91	shallow	C	Farallones Outside	T. spinifera	26
205	60	2002	5	2002-05-26 02:17:57	2002-05-26 02:17:57	2002-05-25 02:17:57	154	37.6583333333333	-123.208333333333	1274	1301	deep	C	Farallones Outside	T. spinifera	1
205	61	2002	5	2002-05-26 04:03:19	2002-05-26 04:03:19	2002-05-25 04:03:19	152	37.6583333333333	-123.041666666667	102	108	shallow	C	Farallones Outside	T. spinifera	368
205	63	2002	5	2002-05-28 23:02:48	2002-05-28 23:02:48	2002-05-28 23:02:48	167	38.1666666666667	-123.166666666667	92	91	shallow	C	Point Reyes	T. spinifera	19950
205	65	2002	5	2002-05-29 02:22:30	2002-05-29 02:22:30	2002-05-28 02:22:30	170	38.1666666666667	-123.366666666667	166	183	shallow	C	Point Reyes	T. spinifera	50
205	66	2002	5	2002-05-29 04:10:43	2002-05-29 04:10:43	2002-05-28 04:10:43	171	38.1666666666667	-123.483333333333	298	400	deep	C	Point Reyes	T. spinifera	0
205	67	2002	5	2002-05-30 00:14:44	2002-05-30 00:14:44	2002-05-29 00:14:44	139	37.7916666666667	-122.866666666667	63	55	shallow	C	Gulf of the Farallones	T. spinifera	172800
205	68	2002	5	2002-05-30 01:17:32	2002-05-30 01:17:32	2002-05-29 01:17:32	138	37.7	-122.908333333333	55	55	shallow	C	Gulf of the Farallones	T. spinifera	44160
205	69	2002	5	2002-05-30 02:56:50	2002-05-30 02:56:50	2002-05-29 02:56:50	237	37.5966666666667	-122.831666666667	74	74	shallow	C	Gulf of the Farallones	T. spinifera	9720
205	70	2002	5	2002-05-30 21:43:35	2002-05-30 21:43:35	2002-05-30 21:43:35	114	36.7666666666667	-121.866666666667	318	73	shallow	C	Monterey Bay Inside	T. spinifera	8720
205	71	2002	5	2002-05-30 23:06:38	2002-05-30 23:06:38	2002-05-30 23:06:38	116	36.74	-121.976666666667	455	287	deep	C	Monterey Bay Inside	T. spinifera	4446
205	72	2002	5	2002-05-31 00:28:04	2002-05-31 00:28:04	2002-05-30 00:28:04	115	36.7083333333333	-121.908333333333	98	91	shallow	C	Monterey Bay Inside	T. spinifera	1600
205	74	2002	5	2002-05-31 03:14:58	2002-05-31 03:14:58	2002-05-30 03:14:58	112	36.655	-121.946666666667	76	73	shallow	C	Monterey Bay Inside	T. spinifera	0
205	76	2002	5	2002-05-31 22:33:06	2002-05-31 22:33:06	2002-05-31 22:33:06	110	36.5833333333333	-122.175	1750	2304	deep	C	Monterey Bay Outside	T. spinifera	0
205	78	2002	6	2002-06-01 00:39:41	2002-06-01 00:39:41	2002-05-31 00:39:41	109	36.5833333333333	-122.033333333333	1031	608	deep	C	Monterey Bay Outside	T. spinifera	0
205	79	2002	6	2002-06-01 02:34:21	2002-06-01 02:34:21	2002-05-31 02:34:21	113	36.6466666666667	-122.05	1163	900	deep	C	Monterey Bay Outside	T. spinifera	0
205	81	2002	6	2002-06-01 21:59:23	2002-06-01 21:59:23	2002-06-01 21:59:23	124	36.9833333333333	-122.375	116	128	shallow	C	Davenport	T. spinifera	966
205	82	2002	6	2002-06-01 23:18:29	2002-06-01 23:18:29	2002-06-01 23:18:29	125	36.9833333333333	-122.425	225	446	deep	C	Davenport	T. spinifera	131
205	83	2002	6	2002-06-02 02:25:14	2002-06-02 02:25:14	2002-06-01 02:25:14	126	36.9833333333333	-122.591666666667	392	432	deep	C	Davenport	T. spinifera	0
205	85	2002	6	2002-06-03 21:46:04	2002-06-03 21:46:04	2002-06-03 21:46:04	131	37.275	-122.566666666667	84	82	shallow	C	Pescadero	T. spinifera	4070
304	2	2003	5	2003-05-14 22:31:43	2003-05-14 22:31:43	2003-05-14 22:31:43	117	36.7	-122.108333333333	1890	1920	deep	C	Monterey Bay Outside	T. spinifera	0
304	3	2003	5	2003-05-15 01:05:35	2003-05-15 01:05:35	2003-05-14 01:05:35	113	36.6466666666667	-122.05	788	900	deep	C	Monterey Bay Outside	T. spinifera	442
304	4	2003	5	2003-05-15 02:13:38	2003-05-15 02:13:38	2003-05-14 02:13:38	109	36.5833333333333	-122.033333333333	546	608	deep	C	Monterey Bay Outside	T. spinifera	520
304	5	2003	5	2003-05-15 04:40:12	2003-05-15 04:40:12	2003-05-14 04:40:12	110	36.5833333333333	-122.175	2320	2304	deep	C	Monterey Bay Outside	T. spinifera	0
304	6	2003	5	2003-05-15 21:53:52	2003-05-15 21:53:52	2003-05-15 21:53:52	112	36.655	-121.946666666667	85	73	shallow	C	Monterey Bay Inside	T. spinifera	124
304	8	2003	5	2003-05-16 01:19:21	2003-05-16 01:19:21	2003-05-15 01:19:21	115	36.7083333333333	-121.908333333333	89	91	shallow	C	Monterey Bay Inside	T. spinifera	2
304	9	2003	5	2003-05-16 02:46:40	2003-05-16 02:46:40	2003-05-15 02:46:40	116	36.74	-121.976666666667	277	287	deep	C	Monterey Bay Inside	T. spinifera	234
304	10	2003	5	2003-05-16 04:04:29	2003-05-16 04:04:29	2003-05-15 04:04:29	114	36.7666666666667	-121.866666666667	120	73	shallow	C	Monterey Bay Inside	T. spinifera	6
304	13	2003	5	2003-05-17 02:20:55	2003-05-17 02:20:55	2003-05-16 02:20:55	114	36.7666666666667	-121.866666666667	74	73	shallow	C	Monterey Bay Inside	T. spinifera	1
304	14	2003	5	2003-05-17 04:14:49	2003-05-17 04:14:49	2003-05-16 04:14:49	119	36.8466666666667	-121.983333333333	89	91	shallow	C	Monterey Bay Inside	T. spinifera	36
304	19	2003	5	2003-05-19 21:28:44	2003-05-19 21:28:44	2003-05-19 21:28:44	123	36.9833333333333	-122.291666666667	83	82	shallow	C	Davenport	T. spinifera	1
304	20	2003	5	2003-05-19 22:47:46	2003-05-19 22:47:46	2003-05-19 22:47:46	124	36.9833333333333	-122.375	132	128	shallow	C	Davenport	T. spinifera	1940
304	21	2003	5	2003-05-20 00:39:05	2003-05-20 00:39:05	2003-05-19 00:39:05	125	36.9833333333333	-122.425	139	446	deep	C	Davenport	T. spinifera	320
304	22	2003	5	2003-05-20 02:30:15	2003-05-20 02:30:15	2003-05-19 02:30:15	126	36.9833333333333	-122.591666666667	405	432	deep	C	Davenport	T. spinifera	0
304	24	2003	5	2003-05-20 21:14:04	2003-05-20 21:14:04	2003-05-20 21:14:04	131	37.275	-122.566666666667	84	82	shallow	C	Pescadero	T. spinifera	43
304	25	2003	5	2003-05-20 22:32:57	2003-05-20 22:32:57	2003-05-20 22:32:57	132	37.275	-122.65	84	95	shallow	C	Pescadero	T. spinifera	59584
304	26	2003	5	2003-05-21 00:59:19	2003-05-21 00:59:19	2003-05-20 00:59:19	133	37.275	-122.816666666667	200	184	shallow	C	Pescadero	T. spinifera	1088
304	27	2003	5	2003-05-21 02:53:18	2003-05-21 02:53:18	2003-05-20 02:53:18	134	37.275	-122.983333333333	574	518	deep	C	Pescadero	T. spinifera	0
304	29	2003	5	2003-05-22 21:24:26	2003-05-22 21:24:26	2003-05-22 21:24:26	162	37.8833333333333	-123.5	1250	1328	deep	C	Farallones Outside	T. spinifera	0
304	30	2003	5	2003-05-22 22:53:42	2003-05-22 22:53:42	2003-05-22 22:53:42	160	37.8833333333333	-123.316666666667	105	91	shallow	C	Farallones Outside	T. spinifera	1212
304	31	2003	5	2003-05-23 01:25:22	2003-05-23 01:25:22	2003-05-22 01:25:22	156	37.7433333333333	-123.138333333333	84	91	shallow	C	Farallones Outside	T. spinifera	4030
304	32	2003	5	2003-05-23 02:44:18	2003-05-23 02:44:18	2003-05-22 02:44:18	154	37.6583333333333	-123.208333333333	1313	1301	deep	C	Farallones Outside	T. spinifera	1008
304	33	2003	5	2003-05-23 21:06:28	2003-05-23 21:06:28	2003-05-23 21:06:28	119	36.8466666666667	-121.983333333333	81	91	shallow	C	Monterey Bay Inside	T. spinifera	6768
304	34	2003	5	2003-05-23 22:29:51	2003-05-23 22:29:51	2003-05-23 22:29:51	114	36.7666666666667	-121.866666666667	180	73	shallow	C	Monterey Bay Inside	T. spinifera	2178
304	35	2003	5	2003-05-24 00:40:42	2003-05-24 00:40:42	2003-05-23 00:40:42	116	36.74	-121.976666666667	797	287	deep	C	Monterey Bay Inside	T. spinifera	41516
304	36	2003	5	2003-05-24 01:41:51	2003-05-24 01:41:51	2003-05-23 01:41:51	115	36.7083333333333	-121.908333333333	91	91	shallow	C	Monterey Bay Inside	T. spinifera	7
304	38	2003	5	2003-05-24 04:14:51	2003-05-24 04:14:51	2003-05-23 04:14:51	112	36.655	-121.946666666667	73	73	shallow	C	Monterey Bay Inside	T. spinifera	1404
304	40	2003	5	2003-05-24 23:04:43	2003-05-24 23:04:43	2003-05-24 23:04:43	110	36.5833333333333	-122.175	2320	2304	deep	C	Monterey Bay Outside	T. spinifera	924
304	41	2003	5	2003-05-25 00:33:11	2003-05-25 00:33:11	2003-05-24 00:33:11	109	36.5833333333333	-122.033333333333	546	608	deep	C	Monterey Bay Outside	T. spinifera	64
304	42	2003	5	2003-05-25 01:38:54	2003-05-25 01:38:54	2003-05-24 01:38:54	113	36.6466666666667	-122.05	910	900	deep	C	Monterey Bay Outside	T. spinifera	64
304	43	2003	5	2003-05-25 02:40:19	2003-05-25 02:40:19	2003-05-24 02:40:19	117	36.7	-122.108333333333	1820	1920	deep	C	Monterey Bay Outside	T. spinifera	88
304	45	2003	5	2003-05-25 21:13:09	2003-05-25 21:13:09	2003-05-25 21:13:09	123	36.9833333333333	-122.291666666667	96	82	shallow	C	Davenport	T. spinifera	2520
304	46	2003	5	2003-05-25 22:29:26	2003-05-25 22:29:26	2003-05-25 22:29:26	124	36.9833333333333	-122.375	130	128	shallow	C	Davenport	T. spinifera	46816
304	47	2003	5	2003-05-26 00:02:44	2003-05-26 00:02:44	2003-05-25 00:02:44	125	36.9833333333333	-122.425	169	446	deep	C	Davenport	T. spinifera	10404
304	48	2003	5	2003-05-26 01:26:06	2003-05-26 01:26:06	2003-05-25 01:26:06	126	36.9833333333333	-122.591666666667	491	432	deep	C	Davenport	T. spinifera	2516
304	49	2003	5	2003-05-26 03:32:18	2003-05-26 03:32:18	2003-05-25 03:32:18	127	36.9833333333333	-122.758333333333	1010	1045	deep	C	Davenport	T. spinifera	60
304	50	2003	5	2003-05-26 21:33:35	2003-05-26 21:33:35	2003-05-26 21:33:35	131	37.275	-122.566666666667	81	82	shallow	C	Pescadero	T. spinifera	8800
304	51	2003	5	2003-05-26 22:41:48	2003-05-26 22:41:48	2003-05-26 22:41:48	132	37.275	-122.65	94	95	shallow	C	Pescadero	T. spinifera	52700
304	52	2003	5	2003-05-27 00:57:55	2003-05-27 00:57:55	2003-05-26 00:57:55	133	37.275	-122.816666666667	173	184	shallow	C	Pescadero	T. spinifera	276
304	53	2003	5	2003-05-27 02:41:43	2003-05-27 02:41:43	2003-05-26 02:41:43	134	37.275	-122.983333333333	546	518	deep	C	Pescadero	T. spinifera	0
304	55	2003	5	2003-05-27 21:41:12	2003-05-27 21:41:12	2003-05-27 21:41:12	152	37.6583333333333	-123.041666666667	115	108	shallow	C	Farallones Outside	T. spinifera	0
304	56	2003	5	2003-05-27 23:20:02	2003-05-27 23:20:02	2003-05-27 23:20:02	154	37.6583333333333	-123.208333333333	1080	1301	deep	C	Farallones Outside	T. spinifera	240
304	57	2003	5	2003-05-28 00:49:37	2003-05-28 00:49:37	2003-05-27 00:49:37	156	37.7433333333333	-123.138333333333	86	91	shallow	C	Farallones Outside	T. spinifera	1640
304	58	2003	5	2003-05-28 03:03:24	2003-05-28 03:03:24	2003-05-27 03:03:24	160	37.8833333333333	-123.316666666667	89	91	shallow	C	Farallones Outside	T. spinifera	9520
304	60	2003	5	2003-05-28 21:24:26	2003-05-28 21:24:26	2003-05-28 21:24:26	170	38.1666666666667	-123.366666666667	200	183	shallow	C	Point Reyes	T. spinifera	116
304	62	2003	5	2003-05-29 00:11:41	2003-05-29 00:11:41	2003-05-28 00:11:41	167	38.1666666666667	-123.166666666667	92	91	shallow	C	Point Reyes	T. spinifera	6720
304	64	2003	5	2003-05-29 02:40:44	2003-05-29 02:40:44	2003-05-28 02:40:44	165	38.1666666666667	-123	53	55	shallow	C	Point Reyes	T. spinifera	69600
304	65	2003	5	2003-05-29 03:05:33	2003-05-29 03:05:33	2003-05-28 03:05:33	165	38.1666666666667	-123	53	55	shallow	C	Point Reyes	T. spinifera	37240
304	66	2003	5	2003-05-31 21:47:57	2003-05-31 21:47:57	2003-05-31 21:47:57	139	37.7916666666667	-122.866666666667	60	55	shallow	C	Gulf of the Farallones	T. spinifera	68688
304	67	2003	5	2003-05-31 23:12:46	2003-05-31 23:12:46	2003-05-31 23:12:46	138	37.7	-122.908333333333	60	55	shallow	C	Gulf of the Farallones	T. spinifera	123504
304	68	2003	6	2003-06-01 00:58:31	2003-06-01 00:58:31	2003-05-31 00:58:31	237	37.5966666666667	-122.831666666667	76	74	shallow	C	Gulf of the Farallones	T. spinifera	18392
304	69	2003	6	2003-06-01 21:25:38	2003-06-01 21:25:38	2003-06-01 21:25:38	119	36.8466666666667	-121.983333333333	79	91	shallow	C	Monterey Bay Inside	T. spinifera	10258
304	70	2003	6	2003-06-01 22:47:32	2003-06-01 22:47:32	2003-06-01 22:47:32	114	36.7666666666667	-121.866666666667	245	73	shallow	C	Monterey Bay Inside	T. spinifera	9672
304	71	2003	6	2003-06-02 01:02:35	2003-06-02 01:02:35	2003-06-01 01:02:35	116	36.74	-121.976666666667	685	287	deep	C	Monterey Bay Inside	T. spinifera	1426
304	72	2003	6	2003-06-02 02:00:03	2003-06-02 02:00:03	2003-06-01 02:00:03	115	36.7083333333333	-121.908333333333	96	91	shallow	C	Monterey Bay Inside	T. spinifera	5
304	74	2003	6	2003-06-02 04:03:54	2003-06-02 04:03:54	2003-06-01 04:03:54	112	36.655	-121.946666666667	75	73	shallow	C	Monterey Bay Inside	T. spinifera	0
304	75	2003	6	2003-06-02 21:34:40	2003-06-02 21:34:40	2003-06-02 21:34:40	110	36.5833333333333	-122.175	2307	2304	deep	C	Monterey Bay Outside	T. spinifera	0
304	76	2003	6	2003-06-02 23:02:51	2003-06-02 23:02:51	2003-06-02 23:02:51	109	36.5833333333333	-122.033333333333	1063	608	deep	C	Monterey Bay Outside	T. spinifera	0
304	77	2003	6	2003-06-03 01:12:17	2003-06-03 01:12:17	2003-06-02 01:12:17	113	36.6466666666667	-122.05	910	900	deep	C	Monterey Bay Outside	T. spinifera	0
304	78	2003	6	2003-06-03 02:33:06	2003-06-03 02:33:06	2003-06-02 02:33:06	117	36.7	-122.108333333333	1910	1920	deep	C	Monterey Bay Outside	T. spinifera	0
304	80	2003	6	2003-06-03 21:31:01	2003-06-03 21:31:01	2003-06-03 21:31:01	127	36.9833333333333	-122.758333333333	1001	1045	deep	C	Davenport	T. spinifera	130
304	81	2003	6	2003-06-03 23:04:38	2003-06-03 23:04:38	2003-06-03 23:04:38	126	36.9833333333333	-122.591666666667	455	432	deep	C	Davenport	T. spinifera	16
304	82	2003	6	2003-06-04 01:15:38	2003-06-04 01:15:38	2003-06-03 01:15:38	125	36.9833333333333	-122.425	167	446	deep	C	Davenport	T. spinifera	1144
304	83	2003	6	2003-06-04 02:02:40	2003-06-04 02:02:40	2003-06-03 02:02:40	124	36.9833333333333	-122.375	130	128	shallow	C	Davenport	T. spinifera	2436
304	84	2003	6	2003-06-04 03:37:34	2003-06-04 03:37:34	2003-06-03 03:37:34	123	36.9833333333333	-122.291666666667	83	82	shallow	C	Davenport	T. spinifera	30
304	85	2003	6	2003-06-04 21:41:12	2003-06-04 21:41:12	2003-06-04 21:41:12	131	37.275	-122.566666666667	87	82	shallow	C	Pescadero	T. spinifera	22
304	86	2003	6	2003-06-04 22:43:25	2003-06-04 22:43:25	2003-06-04 22:43:25	132	37.275	-122.65	97	95	shallow	C	Pescadero	T. spinifera	23232
304	87	2003	6	2003-06-05 00:45:01	2003-06-05 00:45:01	2003-06-04 00:45:01	133	37.275	-122.816666666667	168	184	shallow	C	Pescadero	T. spinifera	24336
304	88	2003	6	2003-06-05 02:04:31	2003-06-05 02:04:31	2003-06-04 02:04:31	134	37.275	-122.983333333333	546	518	deep	C	Pescadero	T. spinifera	0
304	89	2003	6	2003-06-05 04:09:43	2003-06-05 04:09:43	2003-06-04 04:09:43	135	37.275	-123.15	841	950	deep	C	Pescadero	T. spinifera	8
304	90	2003	6	2003-06-05 21:20:47	2003-06-05 21:20:47	2003-06-05 21:20:47	152	37.6583333333333	-123.041666666667	100	108	shallow	C	Farallones Outside	T. spinifera	200
304	91	2003	6	2003-06-05 22:46:25	2003-06-05 22:46:25	2003-06-05 22:46:25	154	37.6583333333333	-123.208333333333	1343	1301	deep	C	Farallones Outside	T. spinifera	342
304	92	2003	6	2003-06-06 00:33:46	2003-06-06 00:33:46	2003-06-05 00:33:46	156	37.7433333333333	-123.138333333333	77	91	shallow	C	Farallones Outside	T. spinifera	1260
304	93	2003	6	2003-06-06 02:14:00	2003-06-06 02:14:00	2003-06-05 02:14:00	160	37.8833333333333	-123.316666666667	91	91	shallow	C	Farallones Outside	T. spinifera	0
304	94	2003	6	2003-06-06 03:59:15	2003-06-06 03:59:15	2003-06-05 03:59:15	162	37.8833333333333	-123.5	1335	1328	deep	C	Farallones Outside	T. spinifera	0
304	95	2003	6	2003-06-06 21:29:07	2003-06-06 21:29:07	2003-06-06 21:29:07	171	38.1666666666667	-123.483333333333	449	400	deep	C	Point Reyes	T. spinifera	0
304	96	2003	6	2003-06-06 22:23:56	2003-06-06 22:23:56	2003-06-06 22:23:56	170	38.1666666666667	-123.366666666667	204	183	shallow	C	Point Reyes	T. spinifera	700
304	98	2003	6	2003-06-07 01:00:50	2003-06-07 01:00:50	2003-06-06 01:00:50	167	38.1666666666667	-123.166666666667	91	91	shallow	C	Point Reyes	T. spinifera	300
304	100	2003	6	2003-06-07 03:38:41	2003-06-07 03:38:41	2003-06-06 03:38:41	165	38.1666666666667	-123	55	55	shallow	C	Point Reyes	T. spinifera	32400
304	101	2003	6	2003-06-07 21:31:52	2003-06-07 21:31:52	2003-06-07 21:31:52	139	37.7916666666667	-122.866666666667	58	55	shallow	C	Gulf of the Farallones	T. spinifera	55800
304	102	2003	6	2003-06-07 22:11:41	2003-06-07 22:11:41	2003-06-07 22:11:41	139	37.7916666666667	-122.866666666667	58	55	shallow	C	Gulf of the Farallones	T. spinifera	51888
304	103	2003	6	2003-06-07 23:23:17	2003-06-07 23:23:17	2003-06-07 23:23:17	138	37.7	-122.908333333333	58	55	shallow	C	Gulf of the Farallones	T. spinifera	97680
304	110	2003	6	2003-06-09 21:46:05	2003-06-09 21:46:05	2003-06-09 21:46:05	171	38.1666666666667	-123.483333333333	390	400	deep	C	Point Reyes	T. spinifera	0
304	111	2003	6	2003-06-09 23:03:18	2003-06-09 23:03:18	2003-06-09 23:03:18	170	38.1666666666667	-123.366666666667	210	183	shallow	C	Point Reyes	T. spinifera	0
304	113	2003	6	2003-06-10 01:38:18	2003-06-10 01:38:18	2003-06-09 01:38:18	167	38.1666666666667	-123.166666666667	91	91	shallow	C	Point Reyes	T. spinifera	9095
304	115	2003	6	2003-06-10 03:46:08	2003-06-10 03:46:08	2003-06-09 03:46:08	165	38.1666666666667	-123	55	55	shallow	C	Point Reyes	T. spinifera	33000
304	116	2003	6	2003-06-10 21:30:41	2003-06-10 21:30:41	2003-06-10 21:30:41	237	37.5966666666667	-122.831666666667	72	74	shallow	C	Gulf of the Farallones	T. spinifera	12474
304	118	2003	6	2003-06-11 00:08:57	2003-06-11 00:08:57	2003-06-10 00:08:57	139	37.7916666666667	-122.866666666667	56	55	shallow	C	Gulf of the Farallones	T. spinifera	52020
403	25	2004	5	2004-05-09 21:15:06	2004-05-09 21:15:06	2004-05-09 21:15:06	119	36.8466666666667	-121.983333333333	75	91	shallow	C	Monterey Bay Inside	T. spinifera	27
403	26	2004	5	2004-05-09 22:26:35	2004-05-09 22:26:35	2004-05-09 22:26:35	114	36.7666666666667	-121.866666666667	75	73	shallow	C	Monterey Bay Inside	T. spinifera	65
403	27	2004	5	2004-05-10 00:35:54	2004-05-10 00:35:54	2004-05-09 00:35:54	116	36.74	-121.976666666667	300	287	deep	C	Monterey Bay Inside	T. spinifera	2170
403	28	2004	5	2004-05-10 01:35:02	2004-05-10 01:35:02	2004-05-09 01:35:02	115	36.7083333333333	-121.908333333333	90	91	shallow	C	Monterey Bay Inside	T. spinifera	8
403	30	2004	5	2004-05-10 04:27:26	2004-05-10 04:27:26	2004-05-09 04:27:26	112	36.655	-121.946666666667	70	73	shallow	C	Monterey Bay Inside	T. spinifera	0
403	31	2004	5	2004-05-10 21:05:22	2004-05-10 21:05:22	2004-05-10 21:05:22	110	36.5833333333333	-122.175	2330	2304	deep	C	Monterey Bay Outside	T. spinifera	0
403	32	2004	5	2004-05-10 23:47:46	2004-05-10 23:47:46	2004-05-10 23:47:46	109	36.5833333333333	-122.033333333333	936	608	deep	C	Monterey Bay Outside	T. spinifera	29
403	33	2004	5	2004-05-11 01:10:21	2004-05-11 01:10:21	2004-05-10 01:10:21	113	36.6466666666667	-122.05	900	900	deep	C	Monterey Bay Outside	T. spinifera	0
403	34	2004	5	2004-05-11 03:09:40	2004-05-11 03:09:40	2004-05-10 03:09:40	117	36.7	-122.108333333333	1900	1920	deep	C	Monterey Bay Outside	T. spinifera	0
403	36	2004	5	2004-05-11 21:18:41	2004-05-11 21:18:41	2004-05-11 21:18:41	123	36.9833333333333	-122.291666666667	84	82	shallow	C	Davenport	T. spinifera	9
403	37	2004	5	2004-05-11 22:37:13	2004-05-11 22:37:13	2004-05-11 22:37:13	124	36.9833333333333	-122.375	125	128	shallow	C	Davenport	T. spinifera	1371
403	38	2004	5	2004-05-12 00:30:34	2004-05-12 00:30:34	2004-05-11 00:30:34	125	36.9833333333333	-122.425	500	446	deep	C	Davenport	T. spinifera	1300
403	39	2004	5	2004-05-12 02:12:03	2004-05-12 02:12:03	2004-05-11 02:12:03	126	36.9833333333333	-122.591666666667	430	432	deep	C	Davenport	T. spinifera	575
403	40	2004	5	2004-05-12 04:29:48	2004-05-12 04:29:48	2004-05-11 04:29:48	127	36.9833333333333	-122.758333333333	1000	1045	deep	C	Davenport	T. spinifera	160
403	41	2004	5	2004-05-12 21:10:54	2004-05-12 21:10:54	2004-05-12 21:10:54	131	37.275	-122.566666666667	83	82	shallow	C	Pescadero	T. spinifera	15284
403	42	2004	5	2004-05-12 22:55:07	2004-05-12 22:55:07	2004-05-12 22:55:07	132	37.275	-122.65	99	95	shallow	C	Pescadero	T. spinifera	469
403	43	2004	5	2004-05-13 00:52:10	2004-05-13 00:52:10	2004-05-12 00:52:10	133	37.275	-122.816666666667	160	184	shallow	C	Pescadero	T. spinifera	2138
403	44	2004	5	2004-05-13 02:36:43	2004-05-13 02:36:43	2004-05-12 02:36:43	134	37.275	-122.983333333333	500	518	deep	C	Pescadero	T. spinifera	139
403	46	2004	5	2004-05-13 21:23:46	2004-05-13 21:23:46	2004-05-13 21:23:46	162	37.8833333333333	-123.5	1218	1328	deep	C	Farallones Outside	T. spinifera	0
403	47	2004	5	2004-05-13 23:04:02	2004-05-13 23:04:02	2004-05-13 23:04:02	160	37.8833333333333	-123.316666666667	87	91	shallow	C	Farallones Outside	T. spinifera	10208
403	48	2004	5	2004-05-14 01:17:28	2004-05-14 01:17:28	2004-05-13 01:17:28	156	37.7433333333333	-123.138333333333	78	91	shallow	C	Farallones Outside	T. spinifera	14480
403	49	2004	5	2004-05-14 02:32:35	2004-05-14 02:32:35	2004-05-13 02:32:35	154	37.6583333333333	-123.208333333333	1200	1301	deep	C	Farallones Outside	T. spinifera	380
403	50	2004	5	2004-05-14 04:24:09	2004-05-14 04:24:09	2004-05-13 04:24:09	152	37.6583333333333	-123.041666666667	105	108	shallow	C	Farallones Outside	T. spinifera	3312
403	51	2004	5	2004-05-14 21:13:41	2004-05-14 21:13:41	2004-05-14 21:13:41	237	37.5966666666667	-122.831666666667	71	74	shallow	C	Gulf of the Farallones	T. spinifera	20406
403	52	2004	5	2004-05-14 22:01:44	2004-05-14 22:01:44	2004-05-14 22:01:44	237	37.5966666666667	-122.831666666667	71	74	shallow	C	Gulf of the Farallones	T. spinifera	38780
403	53	2004	5	2004-05-14 23:45:53	2004-05-14 23:45:53	2004-05-14 23:45:53	138	37.7	-122.908333333333	55	55	shallow	C	Gulf of the Farallones	T. spinifera	2640
403	54	2004	5	2004-05-15 00:23:35	2004-05-15 00:23:35	2004-05-14 00:23:35	138	37.7	-122.908333333333	55	55	shallow	C	Gulf of the Farallones	T. spinifera	801
403	55	2004	5	2004-05-15 02:21:16	2004-05-15 02:21:16	2004-05-14 02:21:16	139	37.7916666666667	-122.866666666667	54	55	shallow	C	Gulf of the Farallones	T. spinifera	6076
403	56	2004	5	2004-05-15 03:01:04	2004-05-15 03:01:04	2004-05-14 03:01:04	139	37.7916666666667	-122.866666666667	54	55	shallow	C	Gulf of the Farallones	T. spinifera	9750
403	57	2004	5	2004-05-15 21:42:56	2004-05-15 21:42:56	2004-05-15 21:42:56	171	38.1666666666667	-123.483333333333	470	400	deep	C	Point Reyes	T. spinifera	0
403	58	2004	5	2004-05-15 23:09:27	2004-05-15 23:09:27	2004-05-15 23:09:27	170	38.1666666666667	-123.366666666667	200	183	shallow	C	Point Reyes	T. spinifera	3250
403	60	2004	5	2004-05-16 01:32:17	2004-05-16 01:32:17	2004-05-15 01:32:17	167	38.1666666666667	-123.166666666667	90	91	shallow	C	Point Reyes	T. spinifera	1920
403	62	2004	5	2004-05-16 03:37:58	2004-05-16 03:37:58	2004-05-15 03:37:58	165	38.1666666666667	-123	53	55	shallow	C	Point Reyes	T. spinifera	23
403	83	2004	5	2004-05-20 21:19:31	2004-05-20 21:19:31	2004-05-20 21:19:31	162	37.8833333333333	-123.5	1700	1328	deep	C	Farallones Outside	T. spinifera	70
403	84	2004	5	2004-05-20 22:58:26	2004-05-20 22:58:26	2004-05-20 22:58:26	160	37.8833333333333	-123.316666666667	90	91	shallow	C	Farallones Outside	T. spinifera	2679
403	85	2004	5	2004-05-23 21:25:37	2004-05-23 21:25:37	2004-05-23 21:25:37	119	36.8466666666667	-121.983333333333	90	91	shallow	C	Monterey Bay Inside	T. spinifera	2240
403	86	2004	5	2004-05-23 22:46:27	2004-05-23 22:46:27	2004-05-23 22:46:27	114	36.7666666666667	-121.866666666667	70	73	shallow	C	Monterey Bay Inside	T. spinifera	644
403	87	2004	5	2004-05-24 00:23:11	2004-05-24 00:23:11	2004-05-23 00:23:11	116	36.74	-121.976666666667	310	287	deep	C	Monterey Bay Inside	T. spinifera	6270
403	88	2004	5	2004-05-24 01:14:47	2004-05-24 01:14:47	2004-05-23 01:14:47	115	36.7083333333333	-121.908333333333	90	91	shallow	C	Monterey Bay Inside	T. spinifera	58
403	90	2004	5	2004-05-24 03:30:39	2004-05-24 03:30:39	2004-05-23 03:30:39	112	36.655	-121.946666666667	75	73	shallow	C	Monterey Bay Inside	T. spinifera	122
403	91	2004	5	2004-05-24 21:13:30	2004-05-24 21:13:30	2004-05-24 21:13:30	110	36.5833333333333	-122.175	2300	2304	deep	C	Monterey Bay Outside	T. spinifera	43
403	92	2004	5	2004-05-24 22:40:22	2004-05-24 22:40:22	2004-05-24 22:40:22	109	36.5833333333333	-122.033333333333	660	608	deep	C	Monterey Bay Outside	T. spinifera	8100
403	93	2004	5	2004-05-25 00:59:50	2004-05-25 00:59:50	2004-05-24 00:59:50	113	36.6466666666667	-122.05	900	900	deep	C	Monterey Bay Outside	T. spinifera	2600
403	94	2004	5	2004-05-25 02:15:45	2004-05-25 02:15:45	2004-05-24 02:15:45	117	36.7	-122.108333333333	1900	1920	deep	C	Monterey Bay Outside	T. spinifera	257
403	96	2004	5	2004-05-25 21:22:42	2004-05-25 21:22:42	2004-05-25 21:22:42	123	36.9833333333333	-122.291666666667	80	82	shallow	C	Davenport	T. spinifera	30942
403	97	2004	5	2004-05-25 22:30:01	2004-05-25 22:30:01	2004-05-25 22:30:01	124	36.9833333333333	-122.375	125	128	shallow	C	Davenport	T. spinifera	2500
403	98	2004	5	2004-05-26 00:06:30	2004-05-26 00:06:30	2004-05-25 00:06:30	125	36.9833333333333	-122.425	530	446	deep	C	Davenport	T. spinifera	83
403	99	2004	5	2004-05-26 01:44:27	2004-05-26 01:44:27	2004-05-25 01:44:27	126	36.9833333333333	-122.591666666667	450	432	deep	C	Davenport	T. spinifera	380
403	100	2004	5	2004-05-26 03:51:00	2004-05-26 03:51:00	2004-05-25 03:51:00	127	36.9833333333333	-122.758333333333	1260	1045	deep	C	Davenport	T. spinifera	350
403	101	2004	5	2004-05-26 21:11:43	2004-05-26 21:11:43	2004-05-26 21:11:43	131	37.275	-122.566666666667	91	82	shallow	C	Pescadero	T. spinifera	650
403	102	2004	5	2004-05-26 22:25:27	2004-05-26 22:25:27	2004-05-26 22:25:27	132	37.275	-122.65	95	95	shallow	C	Pescadero	T. spinifera	9
403	103	2004	5	2004-05-27 00:31:57	2004-05-27 00:31:57	2004-05-26 00:31:57	133	37.275	-122.816666666667	200	184	shallow	C	Pescadero	T. spinifera	168
403	104	2004	5	2004-05-27 02:07:20	2004-05-27 02:07:20	2004-05-26 02:07:20	134	37.275	-122.983333333333	550	518	deep	C	Pescadero	T. spinifera	0
403	105	2004	5	2004-05-27 04:12:13	2004-05-27 04:12:13	2004-05-26 04:12:13	135	37.275	-123.15	1000	950	deep	C	Pescadero	T. spinifera	0
403	106	2004	5	2004-05-27 21:12:38	2004-05-27 21:12:38	2004-05-27 21:12:38	139	37.7916666666667	-122.866666666667	55	55	shallow	C	Gulf of the Farallones	T. spinifera	291
403	107	2004	5	2004-05-27 22:04:38	2004-05-27 22:04:38	2004-05-27 22:04:38	139	37.7916666666667	-122.866666666667	55	55	shallow	C	Gulf of the Farallones	T. spinifera	147
403	108	2004	5	2004-05-27 23:04:44	2004-05-27 23:04:44	2004-05-27 23:04:44	138	37.7	-122.908333333333	55	55	shallow	C	Gulf of the Farallones	T. spinifera	16920
403	109	2004	5	2004-05-27 23:40:50	2004-05-27 23:40:50	2004-05-27 23:40:50	138	37.7	-122.908333333333	55	55	shallow	C	Gulf of the Farallones	T. spinifera	6478
403	110	2004	5	2004-05-28 01:33:14	2004-05-28 01:33:14	2004-05-27 01:33:14	237	37.5966666666667	-122.831666666667	72	74	shallow	C	Gulf of the Farallones	T. spinifera	1815
403	111	2004	5	2004-05-28 02:04:31	2004-05-28 02:04:31	2004-05-27 02:04:31	237	37.5966666666667	-122.831666666667	72	74	shallow	C	Gulf of the Farallones	T. spinifera	1314
403	112	2004	5	2004-05-28 21:37:34	2004-05-28 21:37:34	2004-05-28 21:37:34	162	37.8833333333333	-123.5	1750	1328	deep	C	Farallones Outside	T. spinifera	281
403	113	2004	5	2004-05-28 23:36:04	2004-05-28 23:36:04	2004-05-28 23:36:04	160	37.8833333333333	-123.316666666667	95	91	shallow	C	Farallones Outside	T. spinifera	14580
403	114	2004	5	2004-05-29 01:36:57	2004-05-29 01:36:57	2004-05-28 01:36:57	156	37.7433333333333	-123.138333333333	80	91	shallow	C	Farallones Outside	T. spinifera	684
403	115	2004	5	2004-05-29 03:08:10	2004-05-29 03:08:10	2004-05-28 03:08:10	154	37.6583333333333	-123.208333333333	1200	1301	deep	C	Farallones Outside	T. spinifera	31
403	117	2004	5	2004-05-30 21:28:28	2004-05-30 21:28:28	2004-05-30 21:28:28	119	36.8466666666667	-121.983333333333	87	91	shallow	C	Monterey Bay Inside	T. spinifera	160
403	118	2004	5	2004-05-30 22:42:33	2004-05-30 22:42:33	2004-05-30 22:42:33	114	36.7666666666667	-121.866666666667	70	73	shallow	C	Monterey Bay Inside	T. spinifera	48
403	119	2004	5	2004-05-31 00:59:55	2004-05-31 00:59:55	2004-05-30 00:59:55	116	36.74	-121.976666666667	200	287	deep	C	Monterey Bay Inside	T. spinifera	1281
403	120	2004	5	2004-05-31 01:49:30	2004-05-31 01:49:30	2004-05-30 01:49:30	115	36.7083333333333	-121.908333333333	90	91	shallow	C	Monterey Bay Inside	T. spinifera	7
403	122	2004	5	2004-05-31 03:50:44	2004-05-31 03:50:44	2004-05-30 03:50:44	112	36.655	-121.946666666667	75	73	shallow	C	Monterey Bay Inside	T. spinifera	4
403	123	2004	6	2004-06-03 21:35:27	2004-06-03 21:35:27	2004-06-03 21:35:27	127	36.9833333333333	-122.758333333333	1018	1045	deep	C	Davenport	T. spinifera	64
403	124	2004	6	2004-06-03 23:14:05	2004-06-03 23:14:05	2004-06-03 23:14:05	126	36.9833333333333	-122.591666666667	395	432	deep	C	Davenport	T. spinifera	1700
403	126	2004	6	2004-06-04 21:36:03	2004-06-04 21:36:03	2004-06-04 21:36:03	110	36.5833333333333	-122.175	2330	2304	deep	C	Monterey Bay Outside	T. spinifera	0
403	127	2004	6	2004-06-04 22:58:51	2004-06-04 22:58:51	2004-06-04 22:58:51	109	36.5833333333333	-122.033333333333	600	608	deep	C	Monterey Bay Outside	T. spinifera	1680
403	128	2004	6	2004-06-05 01:23:15	2004-06-05 01:23:15	2004-06-04 01:23:15	113	36.6466666666667	-122.05	800	900	deep	C	Monterey Bay Outside	T. spinifera	145
403	129	2004	6	2004-06-05 02:41:04	2004-06-05 02:41:04	2004-06-04 02:41:04	117	36.7	-122.108333333333	1900	1920	deep	C	Monterey Bay Outside	T. spinifera	1566
403	131	2004	6	2004-06-05 21:40:02	2004-06-05 21:40:02	2004-06-05 21:40:02	119	36.8466666666667	-121.983333333333	87	91	shallow	C	Monterey Bay Inside	T. spinifera	341
403	132	2004	6	2004-06-05 22:56:37	2004-06-05 22:56:37	2004-06-05 22:56:37	114	36.7666666666667	-121.866666666667	75	73	shallow	C	Monterey Bay Inside	T. spinifera	81
403	133	2004	6	2004-06-06 01:01:56	2004-06-06 01:01:56	2004-06-05 01:01:56	116	36.74	-121.976666666667	528	287	deep	C	Monterey Bay Inside	T. spinifera	1131
403	134	2004	6	2004-06-06 01:55:07	2004-06-06 01:55:07	2004-06-05 01:55:07	115	36.7083333333333	-121.908333333333	90	91	shallow	C	Monterey Bay Inside	T. spinifera	3
403	136	2004	6	2004-06-06 04:12:10	2004-06-06 04:12:10	2004-06-05 04:12:10	112	36.655	-121.946666666667	75	73	shallow	C	Monterey Bay Inside	T. spinifera	0
504	22	2005	5	2005-05-08 20:42:41	2005-05-08 20:42:41	2005-05-08 20:42:41	119	36.8466666666667	-121.983333333333	78	91	shallow	C	Monterey Bay Inside	T. spinifera	195
504	23	2005	5	2005-05-08 22:31:05	2005-05-08 22:31:05	2005-05-08 22:31:05	114	36.7666666666667	-121.866666666667	75	73	shallow	C	Monterey Bay Inside	T. spinifera	2
504	24	2005	5	2005-05-09 00:55:48	2005-05-09 00:55:48	2005-05-08 00:55:48	116	36.74	-121.976666666667	203	287	deep	C	Monterey Bay Inside	T. spinifera	3072
504	25	2005	5	2005-05-09 02:19:46	2005-05-09 02:19:46	2005-05-08 02:19:46	115	36.7083333333333	-121.908333333333	90	91	shallow	C	Monterey Bay Inside	T. spinifera	5
504	27	2005	5	2005-05-09 04:38:25	2005-05-09 04:38:25	2005-05-08 04:38:25	112	36.655	-121.946666666667	63	73	shallow	C	Monterey Bay Inside	T. spinifera	0
504	28	2005	5	2005-05-09 21:02:01	2005-05-09 21:02:01	2005-05-09 21:02:01	110	36.5833333333333	-122.175	2331	2304	deep	C	Monterey Bay Outside	T. spinifera	0
504	30	2005	5	2005-05-09 23:59:27	2005-05-09 23:59:27	2005-05-09 23:59:27	109	36.5833333333333	-122.033333333333	660	608	deep	C	Monterey Bay Outside	T. spinifera	221
504	31	2005	5	2005-05-10 01:21:47	2005-05-10 01:21:47	2005-05-09 01:21:47	113	36.6466666666667	-122.05	900	900	deep	C	Monterey Bay Outside	T. spinifera	768
504	32	2005	5	2005-05-10 02:43:27	2005-05-10 02:43:27	2005-05-09 02:43:27	117	36.7	-122.108333333333	1900	1920	deep	C	Monterey Bay Outside	T. spinifera	0
504	34	2005	5	2005-05-10 21:05:37	2005-05-10 21:05:37	2005-05-10 21:05:37	123	36.9833333333333	-122.291666666667	85	82	shallow	C	Davenport	T. spinifera	0
504	35	2005	5	2005-05-10 22:38:01	2005-05-10 22:38:01	2005-05-10 22:38:01	124	36.9833333333333	-122.375	130	128	shallow	C	Davenport	T. spinifera	488
504	36	2005	5	2005-05-11 00:42:57	2005-05-11 00:42:57	2005-05-10 00:42:57	125	36.9833333333333	-122.425	532	446	deep	C	Davenport	T. spinifera	160
504	37	2005	5	2005-05-11 02:46:40	2005-05-11 02:46:40	2005-05-10 02:46:40	126	36.9833333333333	-122.591666666667	450	432	deep	C	Davenport	T. spinifera	0
504	38	2005	5	2005-05-11 04:28:29	2005-05-11 04:28:29	2005-05-10 04:28:29	127	36.9833333333333	-122.758333333333	1000	1045	deep	C	Davenport	T. spinifera	0
504	39	2005	5	2005-05-12 00:46:01	2005-05-12 00:46:01	2005-05-11 00:46:01	139	37.7916666666667	-122.866666666667	55	55	shallow	C	Gulf of the Farallones	T. spinifera	0
504	40	2005	5	2005-05-12 02:00:53	2005-05-12 02:00:53	2005-05-11 02:00:53	138	37.7	-122.908333333333	59	55	shallow	C	Gulf of the Farallones	T. spinifera	3
504	41	2005	5	2005-05-12 02:45:14	2005-05-12 02:45:14	2005-05-11 02:45:14	138	37.7	-122.908333333333	58	55	shallow	C	Gulf of the Farallones	T. spinifera	6
504	42	2005	5	2005-05-12 03:56:07	2005-05-12 03:56:07	2005-05-11 03:56:07	237	37.5966666666667	-122.831666666667	71	74	shallow	C	Gulf of the Farallones	T. spinifera	1536
504	43	2005	5	2005-05-12 04:33:45	2005-05-12 04:33:45	2005-05-11 04:33:45	237	37.5966666666667	-122.831666666667	71	74	shallow	C	Gulf of the Farallones	T. spinifera	4240
504	44	2005	5	2005-05-12 21:03:26	2005-05-12 21:03:26	2005-05-12 21:03:26	131	37.275	-122.566666666667	82	82	shallow	C	Pescadero	T. spinifera	0
504	45	2005	5	2005-05-12 22:22:02	2005-05-12 22:22:02	2005-05-12 22:22:02	132	37.275	-122.65	95	95	shallow	C	Pescadero	T. spinifera	1
504	46	2005	5	2005-05-13 00:42:51	2005-05-13 00:42:51	2005-05-12 00:42:51	133	37.275	-122.816666666667	175	184	shallow	C	Pescadero	T. spinifera	512
504	47	2005	5	2005-05-13 02:35:56	2005-05-13 02:35:56	2005-05-12 02:35:56	134	37.275	-122.983333333333	500	518	deep	C	Pescadero	T. spinifera	336
504	48	2005	5	2005-05-13 04:21:28	2005-05-13 04:21:28	2005-05-12 04:21:28	135	37.275	-123.15	1000	950	deep	C	Pescadero	T. spinifera	0
504	49	2005	5	2005-05-13 21:04:45	2005-05-13 21:04:45	2005-05-13 21:04:45	162	37.8833333333333	-123.5	1218	1328	deep	C	Farallones Outside	T. spinifera	0
504	50	2005	5	2005-05-13 22:44:31	2005-05-13 22:44:31	2005-05-13 22:44:31	160	37.8833333333333	-123.316666666667	87	91	shallow	C	Farallones Outside	T. spinifera	10138
504	51	2005	5	2005-05-14 01:00:30	2005-05-14 01:00:30	2005-05-13 01:00:30	156	37.7433333333333	-123.138333333333	78	91	shallow	C	Farallones Outside	T. spinifera	4288
504	52	2005	5	2005-05-14 02:43:30	2005-05-14 02:43:30	2005-05-13 02:43:30	154	37.6583333333333	-123.208333333333	1346	1301	deep	C	Farallones Outside	T. spinifera	0
504	53	2005	5	2005-05-14 04:30:07	2005-05-14 04:30:07	2005-05-13 04:30:07	152	37.6583333333333	-123.041666666667	111	108	shallow	C	Farallones Outside	T. spinifera	15704
504	55	2005	5	2005-05-14 23:52:14	2005-05-14 23:52:14	2005-05-14 23:52:14	167	38.1666666666667	-123.166666666667	90	91	shallow	C	Point Reyes	T. spinifera	0
504	57	2005	5	2005-05-15 02:43:01	2005-05-15 02:43:01	2005-05-14 02:43:01	170	38.1666666666667	-123.366666666667	200	183	shallow	C	Point Reyes	T. spinifera	5184
504	58	2005	5	2005-05-15 03:55:51	2005-05-15 03:55:51	2005-05-14 03:55:51	171	38.1666666666667	-123.483333333333	410	400	deep	C	Point Reyes	T. spinifera	24
504	80	2005	5	2005-05-21 21:38:01	2005-05-21 21:38:01	2005-05-21 21:38:01	171	38.1666666666667	-123.483333333333	400	400	deep	C	Point Reyes	T. spinifera	0
504	81	2005	5	2005-05-21 23:24:35	2005-05-21 23:24:35	2005-05-21 23:24:35	170	38.1666666666667	-123.366666666667	200	183	shallow	C	Point Reyes	T. spinifera	517
504	82	2005	5	2005-05-25 21:34:51	2005-05-25 21:34:51	2005-05-25 21:34:51	162	37.8833333333333	-123.5	1218	1328	deep	C	Farallones Outside	T. spinifera	6016
504	83	2005	5	2005-05-25 23:29:12	2005-05-25 23:29:12	2005-05-25 23:29:12	160	37.8833333333333	-123.316666666667	88	91	shallow	C	Farallones Outside	T. spinifera	32
504	84	2005	5	2005-05-26 01:41:22	2005-05-26 01:41:22	2005-05-25 01:41:22	156	37.7433333333333	-123.138333333333	80	91	shallow	C	Farallones Outside	T. spinifera	241
504	85	2005	5	2005-05-26 03:11:49	2005-05-26 03:11:49	2005-05-25 03:11:49	154	37.6583333333333	-123.208333333333	1000	1301	deep	C	Farallones Outside	T. spinifera	640
504	86	2005	5	2005-05-26 04:33:40	2005-05-26 04:33:40	2005-05-25 04:33:40	152	37.6583333333333	-123.041666666667	111	108	shallow	C	Farallones Outside	T. spinifera	7872
504	87	2005	5	2005-05-26 21:29:52	2005-05-26 21:29:52	2005-05-26 21:29:52	131	37.275	-122.566666666667	85	82	shallow	C	Pescadero	T. spinifera	0
504	88	2005	5	2005-05-26 22:52:27	2005-05-26 22:52:27	2005-05-26 22:52:27	132	37.275	-122.65	95	95	shallow	C	Pescadero	T. spinifera	0
504	89	2005	5	2005-05-27 01:31:06	2005-05-27 01:31:06	2005-05-26 01:31:06	133	37.275	-122.816666666667	200	184	shallow	C	Pescadero	T. spinifera	32
504	90	2005	5	2005-05-27 03:26:01	2005-05-27 03:26:01	2005-05-26 03:26:01	134	37.275	-122.983333333333	500	518	deep	C	Pescadero	T. spinifera	192
504	92	2005	5	2005-05-27 21:33:00	2005-05-27 21:33:00	2005-05-27 21:33:00	123	36.9833333333333	-122.291666666667	85	82	shallow	C	Davenport	T. spinifera	0
504	93	2005	5	2005-05-27 22:46:29	2005-05-27 22:46:29	2005-05-27 22:46:29	124	36.9833333333333	-122.375	130	128	shallow	C	Davenport	T. spinifera	648
504	94	2005	5	2005-05-28 00:14:13	2005-05-28 00:14:13	2005-05-27 00:14:13	125	36.9833333333333	-122.425	500	446	deep	C	Davenport	T. spinifera	1456
504	95	2005	5	2005-05-28 02:22:38	2005-05-28 02:22:38	2005-05-27 02:22:38	126	36.9833333333333	-122.591666666667	450	432	deep	C	Davenport	T. spinifera	64
504	96	2005	5	2005-05-28 04:04:27	2005-05-28 04:04:27	2005-05-27 04:04:27	127	36.9833333333333	-122.758333333333	1000	1045	deep	C	Davenport	T. spinifera	0
504	98	2005	5	2005-05-28 22:18:17	2005-05-28 22:18:17	2005-05-28 22:18:17	110	36.5833333333333	-122.175	2331	2304	deep	C	Monterey Bay Outside	T. spinifera	32
504	99	2005	5	2005-05-29 00:04:32	2005-05-29 00:04:32	2005-05-28 00:04:32	109	36.5833333333333	-122.033333333333	625	608	deep	C	Monterey Bay Outside	T. spinifera	0
504	100	2005	5	2005-05-29 01:05:03	2005-05-29 01:05:03	2005-05-28 01:05:03	113	36.6466666666667	-122.05	900	900	deep	C	Monterey Bay Outside	T. spinifera	0
504	101	2005	5	2005-05-29 02:08:05	2005-05-29 02:08:05	2005-05-28 02:08:05	117	36.7	-122.108333333333	1900	1920	deep	C	Monterey Bay Outside	T. spinifera	0
504	103	2005	5	2005-05-29 21:31:38	2005-05-29 21:31:38	2005-05-29 21:31:38	119	36.8466666666667	-121.983333333333	87	91	shallow	C	Monterey Bay Inside	T. spinifera	27
504	104	2005	5	2005-05-29 22:57:19	2005-05-29 22:57:19	2005-05-29 22:57:19	114	36.7666666666667	-121.866666666667	70	73	shallow	C	Monterey Bay Inside	T. spinifera	0
504	105	2005	5	2005-05-30 01:02:23	2005-05-30 01:02:23	2005-05-29 01:02:23	116	36.74	-121.976666666667	202	287	deep	C	Monterey Bay Inside	T. spinifera	56
504	106	2005	5	2005-05-30 02:05:20	2005-05-30 02:05:20	2005-05-29 02:05:20	115	36.7083333333333	-121.908333333333	90	91	shallow	C	Monterey Bay Inside	T. spinifera	2
504	108	2005	5	2005-05-30 04:24:21	2005-05-30 04:24:21	2005-05-29 04:24:21	112	36.655	-121.946666666667	90	73	shallow	C	Monterey Bay Inside	T. spinifera	520
504	135	2005	6	2005-06-07 21:39:49	2005-06-07 21:39:49	2005-06-07 21:39:49	110	36.5833333333333	-122.175	2330	2304	deep	C	Monterey Bay Outside	T. spinifera	32
504	137	2005	6	2005-06-08 00:35:33	2005-06-08 00:35:33	2005-06-07 00:35:33	109	36.5833333333333	-122.033333333333	600	608	deep	C	Monterey Bay Outside	T. spinifera	640
504	138	2005	6	2005-06-08 01:40:48	2005-06-08 01:40:48	2005-06-07 01:40:48	113	36.6466666666667	-122.05	900	900	deep	C	Monterey Bay Outside	T. spinifera	64
504	139	2005	6	2005-06-08 02:45:02	2005-06-08 02:45:02	2005-06-07 02:45:02	117	36.7	-122.108333333333	1900	1920	deep	C	Monterey Bay Outside	T. spinifera	128
504	141	2005	6	2005-06-08 21:22:41	2005-06-08 21:22:41	2005-06-08 21:22:41	123	36.9833333333333	-122.291666666667	86	82	shallow	C	Davenport	T. spinifera	19
504	142	2005	6	2005-06-08 22:39:04	2005-06-08 22:39:04	2005-06-08 22:39:04	124	36.9833333333333	-122.375	133	128	shallow	C	Davenport	T. spinifera	656
504	143	2005	6	2005-06-08 23:55:21	2005-06-08 23:55:21	2005-06-08 23:55:21	125	36.9833333333333	-122.425	200	446	deep	C	Davenport	T. spinifera	228
504	144	2005	6	2005-06-09 02:27:13	2005-06-09 02:27:13	2005-06-08 02:27:13	126	36.9833333333333	-122.591666666667	400	432	deep	C	Davenport	T. spinifera	2688
504	145	2005	6	2005-06-09 04:21:52	2005-06-09 04:21:52	2005-06-08 04:21:52	127	36.9833333333333	-122.758333333333	1100	1045	deep	C	Davenport	T. spinifera	3840
504	146	2005	6	2005-06-09 22:15:47	2005-06-09 22:15:47	2005-06-09 22:15:47	162	37.8833333333333	-123.5	1218	1328	deep	C	Farallones Outside	T. spinifera	0
504	147	2005	6	2005-06-10 00:21:05	2005-06-10 00:21:05	2005-06-09 00:21:05	160	37.8833333333333	-123.316666666667	85	91	shallow	C	Farallones Outside	T. spinifera	8192
504	148	2005	6	2005-06-10 02:03:49	2005-06-10 02:03:49	2005-06-09 02:03:49	156	37.7433333333333	-123.138333333333	78	91	shallow	C	Farallones Outside	T. spinifera	11520
504	149	2005	6	2005-06-10 03:39:42	2005-06-10 03:39:42	2005-06-09 03:39:42	152	37.6583333333333	-123.041666666667	111	108	shallow	C	Farallones Outside	T. spinifera	65536
504	150	2005	6	2005-06-10 21:40:28	2005-06-10 21:40:28	2005-06-10 21:40:28	119	36.8466666666667	-121.983333333333	90	91	shallow	C	Monterey Bay Inside	T. spinifera	168
504	151	2005	6	2005-06-10 23:07:50	2005-06-10 23:07:50	2005-06-10 23:07:50	114	36.7666666666667	-121.866666666667	70	73	shallow	C	Monterey Bay Inside	T. spinifera	1024
504	152	2005	6	2005-06-11 01:32:14	2005-06-11 01:32:14	2005-06-10 01:32:14	116	36.74	-121.976666666667	566	287	deep	C	Monterey Bay Inside	T. spinifera	2048
504	153	2005	6	2005-06-11 02:35:40	2005-06-11 02:35:40	2005-06-10 02:35:40	115	36.7083333333333	-121.908333333333	91	91	shallow	C	Monterey Bay Inside	T. spinifera	0
504	155	2005	6	2005-06-11 04:36:43	2005-06-11 04:36:43	2005-06-10 04:36:43	112	36.655	-121.946666666667	80	73	shallow	C	Monterey Bay Inside	T. spinifera	26
603	1	2006	5	2006-05-06 21:45:23	2006-05-06 21:45:23	2006-05-06 21:45:23	135	37.275	-123.15	957	950	deep	C	Pescadero	T. spinifera	0
603	2	2006	5	2006-05-07 03:00:25	2006-05-07 03:00:25	2006-05-06 03:00:25	132	37.275	-122.65	95	95	shallow	C	Pescadero	T. spinifera	0
603	3	2006	5	2006-05-07 04:20:29	2006-05-07 04:20:29	2006-05-06 04:20:29	131	37.275	-122.566666666667	82	82	shallow	C	Pescadero	T. spinifera	0
603	4	2006	5	2006-05-07 21:53:38	2006-05-07 21:53:38	2006-05-07 21:53:38	123	36.9833333333333	-122.291666666667	85	82	shallow	C	Davenport	T. spinifera	0
603	5	2006	5	2006-05-07 23:51:27	2006-05-07 23:51:27	2006-05-07 23:51:27	124	36.9833333333333	-122.375	120	128	shallow	C	Davenport	T. spinifera	39
603	6	2006	5	2006-05-08 01:33:36	2006-05-08 01:33:36	2006-05-07 01:33:36	125	36.9833333333333	-122.425	457	446	deep	C	Davenport	T. spinifera	64
603	7	2006	5	2006-05-08 20:57:58	2006-05-08 20:57:58	2006-05-08 20:57:58	119	36.8466666666667	-121.983333333333	77	91	shallow	C	Monterey Bay Inside	T. spinifera	8
603	8	2006	5	2006-05-08 22:42:21	2006-05-08 22:42:21	2006-05-08 22:42:21	114	36.7666666666667	-121.866666666667	73	73	shallow	C	Monterey Bay Inside	T. spinifera	0
603	9	2006	5	2006-05-09 00:54:27	2006-05-09 00:54:27	2006-05-08 00:54:27	116	36.74	-121.976666666667	579	287	deep	C	Monterey Bay Inside	T. spinifera	0
603	10	2006	5	2006-05-09 01:59:30	2006-05-09 01:59:30	2006-05-08 01:59:30	115	36.7083333333333	-121.908333333333	90	91	shallow	C	Monterey Bay Inside	T. spinifera	0
603	12	2006	5	2006-05-09 04:13:40	2006-05-09 04:13:40	2006-05-08 04:13:40	112	36.655	-121.946666666667	71	73	shallow	C	Monterey Bay Inside	T. spinifera	0
603	14	2006	5	2006-05-09 22:55:35	2006-05-09 22:55:35	2006-05-09 22:55:35	117	36.7	-122.108333333333	1800	1920	deep	C	Monterey Bay Outside	T. spinifera	0
603	15	2006	5	2006-05-10 00:30:37	2006-05-10 00:30:37	2006-05-09 00:30:37	113	36.6466666666667	-122.05	913	900	deep	C	Monterey Bay Outside	T. spinifera	0
603	16	2006	5	2006-05-10 01:57:41	2006-05-10 01:57:41	2006-05-09 01:57:41	109	36.5833333333333	-122.033333333333	530	608	deep	C	Monterey Bay Outside	T. spinifera	0
603	17	2006	5	2006-05-10 03:37:19	2006-05-10 03:37:19	2006-05-09 03:37:19	110	36.5833333333333	-122.175	2300	2304	deep	C	Monterey Bay Outside	T. spinifera	2112
603	45	2006	5	2006-05-21 03:00:46	2006-05-21 03:00:46	2006-05-20 03:00:46	112	36.655	-121.946666666667	70	73	shallow	C	Monterey Bay Inside	T. spinifera	1155
603	47	2006	5	2006-05-21 21:01:51	2006-05-21 21:01:51	2006-05-21 21:01:51	110	36.5833333333333	-122.175	2300	2304	deep	C	Monterey Bay Outside	T. spinifera	499
603	49	2006	5	2006-05-21 23:55:25	2006-05-21 23:55:25	2006-05-21 23:55:25	109	36.5833333333333	-122.033333333333	433	608	deep	C	Monterey Bay Outside	T. spinifera	333
603	50	2006	5	2006-05-22 01:29:58	2006-05-22 01:29:58	2006-05-21 01:29:58	113	36.6466666666667	-122.05	700	900	deep	C	Monterey Bay Outside	T. spinifera	0
603	51	2006	5	2006-05-22 03:04:54	2006-05-22 03:04:54	2006-05-21 03:04:54	117	36.7	-122.108333333333	1900	1920	deep	C	Monterey Bay Outside	T. spinifera	922
603	53	2006	5	2006-05-22 21:17:07	2006-05-22 21:17:07	2006-05-22 21:17:07	154	37.6583333333333	-123.208333333333	1211	1301	deep	C	Farallones Outside	T. spinifera	0
603	54	2006	5	2006-05-22 23:15:42	2006-05-22 23:15:42	2006-05-22 23:15:42	152	37.6583333333333	-123.041666666667	111	108	shallow	C	Farallones Outside	T. spinifera	37901
603	55	2006	5	2006-05-23 00:58:37	2006-05-23 00:58:37	2006-05-22 00:58:37	156	37.7433333333333	-123.138333333333	98	91	shallow	C	Farallones Outside	T. spinifera	6195
603	56	2006	5	2006-05-23 03:04:08	2006-05-23 03:04:08	2006-05-22 03:04:08	160	37.8833333333333	-123.316666666667	100	91	shallow	C	Farallones Outside	T. spinifera	8294
603	57	2006	5	2006-05-23 04:38:45	2006-05-23 04:38:45	2006-05-22 04:38:45	162	37.8833333333333	-123.5	1218	1328	deep	C	Farallones Outside	T. spinifera	0
603	58	2006	5	2006-05-23 21:16:50	2006-05-23 21:16:50	2006-05-23 21:16:50	171	38.1666666666667	-123.483333333333	378	400	deep	C	Point Reyes	T. spinifera	326
603	59	2006	5	2006-05-23 22:55:44	2006-05-23 22:55:44	2006-05-23 22:55:44	170	38.1666666666667	-123.366666666667	223	183	shallow	C	Point Reyes	T. spinifera	454
603	61	2006	5	2006-05-24 02:43:05	2006-05-24 02:43:05	2006-05-23 02:43:05	167	38.1666666666667	-123.166666666667	88	91	shallow	C	Point Reyes	T. spinifera	2208
603	67	2006	5	2006-05-25 21:31:03	2006-05-25 21:31:03	2006-05-25 21:31:03	139	37.7916666666667	-122.866666666667	56	55	shallow	C	Gulf of the Farallones	T. spinifera	51
603	68	2006	5	2006-05-25 22:31:35	2006-05-25 22:31:35	2006-05-25 22:31:35	139	37.7916666666667	-122.866666666667	56	55	shallow	C	Gulf of the Farallones	T. spinifera	94
603	69	2006	5	2006-05-26 00:15:02	2006-05-26 00:15:02	2006-05-25 00:15:02	138	37.7	-122.908333333333	54	55	shallow	C	Gulf of the Farallones	T. spinifera	58160
603	70	2006	5	2006-05-26 01:03:00	2006-05-26 01:03:00	2006-05-25 01:03:00	138	37.7	-122.908333333333	54	55	shallow	C	Gulf of the Farallones	T. spinifera	5056
603	71	2006	5	2006-05-26 02:33:43	2006-05-26 02:33:43	2006-05-25 02:33:43	237	37.5966666666667	-122.831666666667	71	74	shallow	C	Gulf of the Farallones	T. spinifera	66
603	72	2006	5	2006-05-26 03:18:03	2006-05-26 03:18:03	2006-05-25 03:18:03	237	37.5966666666667	-122.831666666667	71	74	shallow	C	Gulf of the Farallones	T. spinifera	4
603	74	2006	5	2006-05-29 23:41:07	2006-05-29 23:41:07	2006-05-29 23:41:07	167	38.1666666666667	-123.166666666667	95	91	shallow	C	Point Reyes	T. spinifera	168
603	76	2006	5	2006-05-30 03:09:56	2006-05-30 03:09:56	2006-05-29 03:09:56	170	38.1666666666667	-123.366666666667	183	183	shallow	C	Point Reyes	T. spinifera	128
603	77	2006	5	2006-05-30 04:38:44	2006-05-30 04:38:44	2006-05-29 04:38:44	171	38.1666666666667	-123.483333333333	415	400	deep	C	Point Reyes	T. spinifera	0
603	103	2006	6	2006-06-05 21:15:58	2006-06-05 21:15:58	2006-06-05 21:15:58	237	37.5966666666667	-122.831666666667	75	74	shallow	C	Gulf of the Farallones	T. spinifera	96
603	104	2006	6	2006-06-05 21:56:51	2006-06-05 21:56:51	2006-06-05 21:56:51	237	37.5966666666667	-122.831666666667	75	74	shallow	C	Gulf of the Farallones	T. spinifera	11
603	105	2006	6	2006-06-06 00:28:00	2006-06-06 00:28:00	2006-06-05 00:28:00	138	37.7	-122.908333333333	55	55	shallow	C	Gulf of the Farallones	T. spinifera	0
603	106	2006	6	2006-06-06 01:16:15	2006-06-06 01:16:15	2006-06-05 01:16:15	138	37.7	-122.908333333333	55	55	shallow	C	Gulf of the Farallones	T. spinifera	0
603	107	2006	6	2006-06-06 03:43:19	2006-06-06 03:43:19	2006-06-05 03:43:19	139	37.7916666666667	-122.866666666667	58	55	shallow	C	Gulf of the Farallones	T. spinifera	3
603	108	2006	6	2006-06-06 04:21:09	2006-06-06 04:21:09	2006-06-05 04:21:09	139	37.7916666666667	-122.866666666667	58	55	shallow	C	Gulf of the Farallones	T. spinifera	2
603	110	2006	6	2006-06-07 01:43:17	2006-06-07 01:43:17	2006-06-06 01:43:17	167	38.1666666666667	-123.166666666667	91	91	shallow	C	Point Reyes	T. spinifera	7814
603	112	2006	6	2006-06-07 04:15:46	2006-06-07 04:15:46	2006-06-06 04:15:46	165	38.1666666666667	-123	53	55	shallow	C	Point Reyes	T. spinifera	0
603	113	2006	6	2006-06-07 21:21:18	2006-06-07 21:21:18	2006-06-07 21:21:18	162	37.8833333333333	-123.5	1200	1328	deep	C	Farallones Outside	T. spinifera	0
603	114	2006	6	2006-06-07 23:17:48	2006-06-07 23:17:48	2006-06-07 23:17:48	160	37.8833333333333	-123.316666666667	88	91	shallow	C	Farallones Outside	T. spinifera	4301
603	115	2006	6	2006-06-08 01:21:01	2006-06-08 01:21:01	2006-06-07 01:21:01	156	37.7433333333333	-123.138333333333	100	91	shallow	C	Farallones Outside	T. spinifera	13520
603	116	2006	6	2006-06-08 02:59:58	2006-06-08 02:59:58	2006-06-07 02:59:58	154	37.6583333333333	-123.208333333333	1200	1301	deep	C	Farallones Outside	T. spinifera	0
603	117	2006	6	2006-06-08 04:34:14	2006-06-08 04:34:14	2006-06-07 04:34:14	152	37.6583333333333	-123.041666666667	111	108	shallow	C	Farallones Outside	T. spinifera	704
603	118	2006	6	2006-06-09 00:56:27	2006-06-09 00:56:27	2006-06-08 00:56:27	133	37.275	-122.816666666667	200	184	shallow	C	Pescadero	T. spinifera	0
603	119	2006	6	2006-06-09 02:43:38	2006-06-09 02:43:38	2006-06-08 02:43:38	132	37.275	-122.65	98	95	shallow	C	Pescadero	T. spinifera	448
603	120	2006	6	2006-06-09 03:53:32	2006-06-09 03:53:32	2006-06-08 03:53:32	131	37.275	-122.566666666667	89	82	shallow	C	Pescadero	T. spinifera	1344
603	121	2006	6	2006-06-09 21:25:15	2006-06-09 21:25:15	2006-06-09 21:25:15	119	36.8466666666667	-121.983333333333	90	91	shallow	C	Monterey Bay Inside	T. spinifera	0
603	122	2006	6	2006-06-09 23:12:45	2006-06-09 23:12:45	2006-06-09 23:12:45	114	36.7666666666667	-121.866666666667	90	73	shallow	C	Monterey Bay Inside	T. spinifera	0
603	123	2006	6	2006-06-10 01:09:23	2006-06-10 01:09:23	2006-06-09 01:09:23	116	36.74	-121.976666666667	500	287	deep	C	Monterey Bay Inside	T. spinifera	0
603	124	2006	6	2006-06-10 02:22:08	2006-06-10 02:22:08	2006-06-09 02:22:08	115	36.7083333333333	-121.908333333333	90	91	shallow	C	Monterey Bay Inside	T. spinifera	0
603	126	2006	6	2006-06-10 04:29:51	2006-06-10 04:29:51	2006-06-09 04:29:51	112	36.655	-121.946666666667	75	73	shallow	C	Monterey Bay Inside	T. spinifera	0
603	127	2006	6	2006-06-10 21:13:58	2006-06-10 21:13:58	2006-06-10 21:13:58	127	36.9833333333333	-122.758333333333	1000	1045	deep	C	Davenport	T. spinifera	0
603	128	2006	6	2006-06-10 23:15:14	2006-06-10 23:15:14	2006-06-10 23:15:14	126	36.9833333333333	-122.591666666667	500	432	deep	C	Davenport	T. spinifera	128
603	129	2006	6	2006-06-11 01:21:04	2006-06-11 01:21:04	2006-06-10 01:21:04	125	36.9833333333333	-122.425	448	446	deep	C	Davenport	T. spinifera	137
603	130	2006	6	2006-06-11 02:43:15	2006-06-11 02:43:15	2006-06-10 02:43:15	124	36.9833333333333	-122.375	110	128	shallow	C	Davenport	T. spinifera	272
603	131	2006	6	2006-06-11 03:59:12	2006-06-11 03:59:12	2006-06-10 03:59:12	123	36.9833333333333	-122.291666666667	74	82	shallow	C	Davenport	T. spinifera	0
603	133	2006	6	2006-06-11 22:53:52	2006-06-11 22:53:52	2006-06-11 22:53:52	117	36.7	-122.108333333333	1700	1920	deep	C	Monterey Bay Outside	T. spinifera	35
603	134	2006	6	2006-06-12 00:30:08	2006-06-12 00:30:08	2006-06-11 00:30:08	113	36.6466666666667	-122.05	1300	900	deep	C	Monterey Bay Outside	T. spinifera	77
603	135	2006	6	2006-06-12 02:05:21	2006-06-12 02:05:21	2006-06-11 02:05:21	109	36.5833333333333	-122.033333333333	539	608	deep	C	Monterey Bay Outside	T. spinifera	128
603	137	2006	6	2006-06-12 04:20:19	2006-06-12 04:20:19	2006-06-11 04:20:19	110	36.5833333333333	-122.175	2400	2304	deep	C	Monterey Bay Outside	T. spinifera	410
703	1	2007	5	2007-05-05 21:30:35	2007-05-05 21:30:35	2007-05-05 21:30:35	119	36.8466666666667	-121.983333333333	88	91	shallow	C	Monterey Bay Inside	T. spinifera	356
703	2	2007	5	2007-05-05 23:05:13	2007-05-05 23:05:13	2007-05-05 23:05:13	114	36.7666666666667	-121.866666666667	73	73	shallow	C	Monterey Bay Inside	T. spinifera	0
703	3	2007	5	2007-05-06 01:30:04	2007-05-06 01:30:04	2007-05-05 01:30:04	116	36.74	-121.976666666667	266	287	deep	C	Monterey Bay Inside	T. spinifera	0
703	4	2007	5	2007-05-06 02:54:25	2007-05-06 02:54:25	2007-05-05 02:54:25	115	36.7083333333333	-121.908333333333	93	91	shallow	C	Monterey Bay Inside	T. spinifera	0
703	5	2007	5	2007-05-06 04:11:41	2007-05-06 04:11:41	2007-05-05 04:11:41	112	36.655	-121.946666666667	75	73	shallow	C	Monterey Bay Inside	T. spinifera	2
703	6	2007	5	2007-05-06 20:52:09	2007-05-06 20:52:09	2007-05-06 20:52:09	110	36.5833333333333	-122.175	2200	2304	deep	C	Monterey Bay Outside	T. spinifera	0
703	8	2007	5	2007-05-06 23:48:40	2007-05-06 23:48:40	2007-05-06 23:48:40	109	36.5833333333333	-122.033333333333	552	608	deep	C	Monterey Bay Outside	T. spinifera	749
703	9	2007	5	2007-05-07 01:24:30	2007-05-07 01:24:30	2007-05-06 01:24:30	113	36.6466666666667	-122.05	923	900	deep	C	Monterey Bay Outside	T. spinifera	0
703	10	2007	5	2007-05-07 02:58:10	2007-05-07 02:58:10	2007-05-06 02:58:10	117	36.7	-122.108333333333	1845	1920	deep	C	Monterey Bay Outside	T. spinifera	5280
703	12	2007	5	2007-05-07 20:54:20	2007-05-07 20:54:20	2007-05-07 20:54:20	123	36.9833333333333	-122.291666666667	82	82	shallow	C	Davenport	T. spinifera	142541
703	13	2007	5	2007-05-07 22:20:25	2007-05-07 22:20:25	2007-05-07 22:20:25	124	36.9833333333333	-122.375	136	128	shallow	C	Davenport	T. spinifera	27360
703	14	2007	5	2007-05-07 23:45:41	2007-05-07 23:45:41	2007-05-07 23:45:41	125	36.9833333333333	-122.425	480	446	deep	C	Davenport	T. spinifera	8147
703	15	2007	5	2007-05-08 01:42:07	2007-05-08 01:42:07	2007-05-07 01:42:07	126	36.9833333333333	-122.591666666667	430	432	deep	C	Davenport	T. spinifera	0
703	16	2007	5	2007-05-08 03:09:04	2007-05-08 03:09:04	2007-05-07 03:09:04	127	36.9833333333333	-122.758333333333	1085	1045	deep	C	Davenport	T. spinifera	0
703	17	2007	5	2007-05-08 20:55:30	2007-05-08 20:55:30	2007-05-08 20:55:30	162	37.8833333333333	-123.5	1305	1328	deep	C	Farallones Outside	T. spinifera	0
703	18	2007	5	2007-05-08 22:47:33	2007-05-08 22:47:33	2007-05-08 22:47:33	160	37.8833333333333	-123.316666666667	90	91	shallow	C	Farallones Outside	T. spinifera	0
703	19	2007	5	2007-05-09 01:08:27	2007-05-09 01:08:27	2007-05-08 01:08:27	156	37.7433333333333	-123.138333333333	90	91	shallow	C	Farallones Outside	T. spinifera	1094
703	20	2007	5	2007-05-09 02:39:36	2007-05-09 02:39:36	2007-05-08 02:39:36	152	37.6583333333333	-123.041666666667	98	108	shallow	C	Farallones Outside	T. spinifera	1104
703	21	2007	5	2007-05-09 04:27:21	2007-05-09 04:27:21	2007-05-08 04:27:21	154	37.6583333333333	-123.208333333333	1278	1301	deep	C	Farallones Outside	T. spinifera	198
703	22	2007	5	2007-05-09 20:45:31	2007-05-09 20:45:31	2007-05-09 20:45:31	171	38.1666666666667	-123.483333333333	370	400	deep	C	Point Reyes	T. spinifera	0
703	23	2007	5	2007-05-09 23:13:23	2007-05-09 23:13:23	2007-05-09 23:13:23	170	38.1666666666667	-123.366666666667	183	183	shallow	C	Point Reyes	T. spinifera	0
703	25	2007	5	2007-05-10 02:40:53	2007-05-10 02:40:53	2007-05-09 02:40:53	167	38.1666666666667	-123.166666666667	93	91	shallow	C	Point Reyes	T. spinifera	2
703	27	2007	5	2007-05-10 04:55:28	2007-05-10 04:55:28	2007-05-09 04:55:28	165	38.1666666666667	-123	65	55	shallow	C	Point Reyes	T. spinifera	17958
703	33	2007	5	2007-05-12 20:59:55	2007-05-12 20:59:55	2007-05-12 20:59:55	139	37.7916666666667	-122.866666666667	56	55	shallow	C	Gulf of the Farallones	T. spinifera	2736
703	34	2007	5	2007-05-12 21:40:25	2007-05-12 21:40:25	2007-05-12 21:40:25	139	37.7916666666667	-122.866666666667	56	55	shallow	C	Gulf of the Farallones	T. spinifera	2432
703	35	2007	5	2007-05-12 23:27:35	2007-05-12 23:27:35	2007-05-12 23:27:35	138	37.7	-122.908333333333	55	55	shallow	C	Gulf of the Farallones	T. spinifera	11367
703	36	2007	5	2007-05-13 00:23:45	2007-05-13 00:23:45	2007-05-12 00:23:45	138	37.7	-122.908333333333	55	55	shallow	C	Gulf of the Farallones	T. spinifera	29478
703	37	2007	5	2007-05-13 01:43:06	2007-05-13 01:43:06	2007-05-12 01:43:06	237	37.5966666666667	-122.831666666667	72	74	shallow	C	Gulf of the Farallones	T. spinifera	15206
703	38	2007	5	2007-05-13 02:26:43	2007-05-13 02:26:43	2007-05-12 02:26:43	237	37.5966666666667	-122.831666666667	72	74	shallow	C	Gulf of the Farallones	T. spinifera	12902
703	39	2007	5	2007-05-13 21:56:41	2007-05-13 21:56:41	2007-05-13 21:56:41	134	37.275	-122.983333333333	585	518	deep	C	Pescadero	T. spinifera	0
703	40	2007	5	2007-05-14 00:00:27	2007-05-14 00:00:27	2007-05-13 00:00:27	133	37.275	-122.816666666667	183	184	shallow	C	Pescadero	T. spinifera	0
703	41	2007	5	2007-05-14 02:14:10	2007-05-14 02:14:10	2007-05-13 02:14:10	132	37.275	-122.65	96	95	shallow	C	Pescadero	T. spinifera	30400
703	42	2007	5	2007-05-14 03:35:48	2007-05-14 03:35:48	2007-05-13 03:35:48	131	37.275	-122.566666666667	82	82	shallow	C	Pescadero	T. spinifera	2746
703	65	2007	5	2007-05-21 21:03:02	2007-05-21 21:03:02	2007-05-21 21:03:02	112	36.655	-121.946666666667	75	73	shallow	C	Monterey Bay Inside	T. spinifera	0
703	67	2007	5	2007-05-21 23:55:04	2007-05-21 23:55:04	2007-05-21 23:55:04	115	36.7083333333333	-121.908333333333	90	91	shallow	C	Monterey Bay Inside	T. spinifera	3
703	68	2007	5	2007-05-22 01:23:48	2007-05-22 01:23:48	2007-05-21 01:23:48	116	36.74	-121.976666666667	220	287	deep	C	Monterey Bay Inside	T. spinifera	0
703	69	2007	5	2007-05-22 03:06:01	2007-05-22 03:06:01	2007-05-21 03:06:01	114	36.7666666666667	-121.866666666667	73	73	shallow	C	Monterey Bay Inside	T. spinifera	68
703	70	2007	5	2007-05-22 04:39:49	2007-05-22 04:39:49	2007-05-21 04:39:49	119	36.8466666666667	-121.983333333333	95	91	shallow	C	Monterey Bay Inside	T. spinifera	12
703	71	2007	5	2007-05-22 21:10:08	2007-05-22 21:10:08	2007-05-22 21:10:08	123	36.9833333333333	-122.291666666667	83	82	shallow	C	Davenport	T. spinifera	880
703	72	2007	5	2007-05-22 22:09:57	2007-05-22 22:09:57	2007-05-22 22:09:57	123	36.9833333333333	-122.291666666667	83	82	shallow	C	Davenport	T. spinifera	3900
703	73	2007	5	2007-05-23 00:31:10	2007-05-23 00:31:10	2007-05-22 00:31:10	125	36.9833333333333	-122.425	515	446	deep	C	Davenport	T. spinifera	16845
703	74	2007	5	2007-05-23 01:25:15	2007-05-23 01:25:15	2007-05-22 01:25:15	125	36.9833333333333	-122.425	515	446	deep	C	Davenport	T. spinifera	2125
703	75	2007	5	2007-05-23 03:18:15	2007-05-23 03:18:15	2007-05-22 03:18:15	126	36.9833333333333	-122.591666666667	440	432	deep	C	Davenport	T. spinifera	9779
703	76	2007	5	2007-05-23 04:26:16	2007-05-23 04:26:16	2007-05-22 04:26:16	126	36.9833333333333	-122.591666666667	440	432	deep	C	Davenport	T. spinifera	0
703	77	2007	5	2007-05-23 21:09:26	2007-05-23 21:09:26	2007-05-23 21:09:26	131	37.275	-122.566666666667	85	82	shallow	C	Pescadero	T. spinifera	12768
703	78	2007	5	2007-05-23 22:05:51	2007-05-23 22:05:51	2007-05-23 22:05:51	131	37.275	-122.566666666667	85	82	shallow	C	Pescadero	T. spinifera	34816
703	79	2007	5	2007-05-24 00:25:38	2007-05-24 00:25:38	2007-05-23 00:25:38	133	37.275	-122.816666666667	183	184	shallow	C	Pescadero	T. spinifera	742
703	80	2007	5	2007-05-24 01:27:25	2007-05-24 01:27:25	2007-05-23 01:27:25	133	37.275	-122.816666666667	183	184	shallow	C	Pescadero	T. spinifera	1766
703	81	2007	5	2007-05-24 02:54:23	2007-05-24 02:54:23	2007-05-23 02:54:23	134	37.275	-122.983333333333	550	518	deep	C	Pescadero	T. spinifera	0
703	82	2007	5	2007-05-24 03:50:06	2007-05-24 03:50:06	2007-05-23 03:50:06	134	37.275	-122.983333333333	550	518	deep	C	Pescadero	T. spinifera	0
703	83	2007	5	2007-05-24 21:12:51	2007-05-24 21:12:51	2007-05-24 21:12:51	237	37.5966666666667	-122.831666666667	70	74	shallow	C	Gulf of the Farallones	T. spinifera	22395
703	84	2007	5	2007-05-24 21:40:32	2007-05-24 21:40:32	2007-05-24 21:40:32	237	37.5966666666667	-122.831666666667	70	74	shallow	C	Gulf of the Farallones	T. spinifera	15360
703	85	2007	5	2007-05-24 23:23:38	2007-05-24 23:23:38	2007-05-24 23:23:38	138	37.7	-122.908333333333	55	55	shallow	C	Gulf of the Farallones	T. spinifera	14784
703	86	2007	5	2007-05-24 23:53:30	2007-05-24 23:53:30	2007-05-24 23:53:30	138	37.7	-122.908333333333	55	55	shallow	C	Gulf of the Farallones	T. spinifera	4378
703	87	2007	5	2007-05-25 01:15:59	2007-05-25 01:15:59	2007-05-24 01:15:59	139	37.7916666666667	-122.866666666667	55	55	shallow	C	Gulf of the Farallones	T. spinifera	10176
703	88	2007	5	2007-05-25 01:54:24	2007-05-25 01:54:24	2007-05-24 01:54:24	139	37.7916666666667	-122.866666666667	55	55	shallow	C	Gulf of the Farallones	T. spinifera	8320
703	89	2007	5	2007-05-28 21:19:15	2007-05-28 21:19:15	2007-05-28 21:19:15	171	38.1666666666667	-123.483333333333	432	400	deep	C	Point Reyes	T. spinifera	0
703	90	2007	5	2007-05-28 23:13:58	2007-05-28 23:13:58	2007-05-28 23:13:58	170	38.1666666666667	-123.366666666667	183	183	shallow	C	Point Reyes	T. spinifera	0
703	92	2007	5	2007-05-29 02:05:13	2007-05-29 02:05:13	2007-05-28 02:05:13	167	38.1666666666667	-123.166666666667	90	91	shallow	C	Point Reyes	T. spinifera	3040
703	94	2007	5	2007-05-29 04:23:26	2007-05-29 04:23:26	2007-05-28 04:23:26	165	38.1666666666667	-123	53	55	shallow	C	Point Reyes	T. spinifera	4666
703	107	2007	6	2007-06-01 21:13:28	2007-06-01 21:13:28	2007-06-01 21:13:28	162	37.8833333333333	-123.5	1306	1328	deep	C	Farallones Outside	T. spinifera	0
703	108	2007	6	2007-06-01 23:21:51	2007-06-01 23:21:51	2007-06-01 23:21:51	160	37.8833333333333	-123.316666666667	106	91	shallow	C	Farallones Outside	T. spinifera	113
703	109	2007	6	2007-06-02 01:26:52	2007-06-02 01:26:52	2007-06-01 01:26:52	156	37.7433333333333	-123.138333333333	88	91	shallow	C	Farallones Outside	T. spinifera	29
703	110	2007	6	2007-06-02 03:16:28	2007-06-02 03:16:28	2007-06-01 03:16:28	154	37.6583333333333	-123.208333333333	1280	1301	deep	C	Farallones Outside	T. spinifera	0
703	111	2007	6	2007-06-02 04:46:43	2007-06-02 04:46:43	2007-06-01 04:46:43	152	37.6583333333333	-123.041666666667	128	108	shallow	C	Farallones Outside	T. spinifera	1
703	112	2007	6	2007-06-02 21:06:24	2007-06-02 21:06:24	2007-06-02 21:06:24	110	36.5833333333333	-122.175	2200	2304	deep	C	Monterey Bay Outside	T. spinifera	0
703	114	2007	6	2007-06-03 00:01:09	2007-06-03 00:01:09	2007-06-02 00:01:09	109	36.5833333333333	-122.033333333333	567	608	deep	C	Monterey Bay Outside	T. spinifera	0
703	115	2007	6	2007-06-03 02:06:23	2007-06-03 02:06:23	2007-06-02 02:06:23	113	36.6466666666667	-122.05	927	900	deep	C	Monterey Bay Outside	T. spinifera	0
703	116	2007	6	2007-06-03 03:43:11	2007-06-03 03:43:11	2007-06-02 03:43:11	117	36.7	-122.108333333333	1847	1920	deep	C	Monterey Bay Outside	T. spinifera	0
703	118	2007	6	2007-06-03 21:02:58	2007-06-03 21:02:58	2007-06-03 21:02:58	135	37.275	-123.15	1000	950	deep	C	Pescadero	T. spinifera	0
703	119	2007	6	2007-06-03 23:17:26	2007-06-03 23:17:26	2007-06-03 23:17:26	134	37.275	-122.983333333333	549	518	deep	C	Pescadero	T. spinifera	0
703	120	2007	6	2007-06-04 01:18:10	2007-06-04 01:18:10	2007-06-03 01:18:10	133	37.275	-122.816666666667	182	184	shallow	C	Pescadero	T. spinifera	0
703	121	2007	6	2007-06-04 03:12:26	2007-06-04 03:12:26	2007-06-03 03:12:26	132	37.275	-122.65	95	95	shallow	C	Pescadero	T. spinifera	1728
703	122	2007	6	2007-06-04 04:36:18	2007-06-04 04:36:18	2007-06-03 04:36:18	131	37.275	-122.566666666667	80	82	shallow	C	Pescadero	T. spinifera	19
703	123	2007	6	2007-06-04 21:01:22	2007-06-04 21:01:22	2007-06-04 21:01:22	154	37.6583333333333	-123.208333333333	1100	1301	deep	C	Farallones Outside	T. spinifera	0
703	124	2007	6	2007-06-04 22:41:00	2007-06-04 22:41:00	2007-06-04 22:41:00	152	37.6583333333333	-123.041666666667	110	108	shallow	C	Farallones Outside	T. spinifera	64
703	125	2007	6	2007-06-05 00:27:05	2007-06-05 00:27:05	2007-06-04 00:27:05	156	37.7433333333333	-123.138333333333	84	91	shallow	C	Farallones Outside	T. spinifera	148
703	126	2007	6	2007-06-05 03:07:35	2007-06-05 03:07:35	2007-06-04 03:07:35	160	37.8833333333333	-123.316666666667	91	91	shallow	C	Farallones Outside	T. spinifera	0
703	127	2007	6	2007-06-05 04:53:08	2007-06-05 04:53:08	2007-06-04 04:53:08	162	37.8833333333333	-123.5	1100	1328	deep	C	Farallones Outside	T. spinifera	0
703	136	2007	6	2007-06-07 21:35:18	2007-06-07 21:35:18	2007-06-07 21:35:18	171	38.1666666666667	-123.483333333333	380	400	deep	C	Point Reyes	T. spinifera	0
703	138	2007	6	2007-06-08 01:25:51	2007-06-08 01:25:51	2007-06-07 01:25:51	167	38.1666666666667	-123.166666666667	87	91	shallow	C	Point Reyes	T. spinifera	1416
703	139	2007	6	2007-06-08 21:15:46	2007-06-08 21:15:46	2007-06-08 21:15:46	112	36.655	-121.946666666667	75	73	shallow	C	Monterey Bay Inside	T. spinifera	0
703	141	2007	6	2007-06-08 23:59:46	2007-06-08 23:59:46	2007-06-08 23:59:46	115	36.7083333333333	-121.908333333333	90	91	shallow	C	Monterey Bay Inside	T. spinifera	2
703	142	2007	6	2007-06-09 01:59:56	2007-06-09 01:59:56	2007-06-08 01:59:56	116	36.74	-121.976666666667	350	287	deep	C	Monterey Bay Inside	T. spinifera	0
703	143	2007	6	2007-06-09 03:37:34	2007-06-09 03:37:34	2007-06-08 03:37:34	114	36.7666666666667	-121.866666666667	80	73	shallow	C	Monterey Bay Inside	T. spinifera	128
703	144	2007	6	2007-06-09 04:51:54	2007-06-09 04:51:54	2007-06-08 04:51:54	119	36.8466666666667	-121.983333333333	89	91	shallow	C	Monterey Bay Inside	T. spinifera	384
803	1	2008	5	2008-05-05 01:25:47	2008-05-05 01:25:47	2008-05-04 01:25:47	116	36.74	-121.976666666667	238	287	deep	C	Monterey Bay Inside	T. spinifera	4752
803	2	2008	5	2008-05-05 03:14:11	2008-05-05 03:14:11	2008-05-04 03:14:11	115	36.7083333333333	-121.908333333333	91	91	shallow	C	Monterey Bay Inside	T. spinifera	870
803	3	2008	5	2008-05-05 04:40:14	2008-05-05 04:40:14	2008-05-04 04:40:14	112	36.655	-121.946666666667	91	73	shallow	C	Monterey Bay Inside	T. spinifera	236
803	5	2008	5	2008-05-05 23:09:36	2008-05-05 23:09:36	2008-05-05 23:09:36	117	36.7	-122.108333333333	1746	1920	deep	C	Monterey Bay Outside	T. spinifera	3920
803	6	2008	5	2008-05-06 01:52:17	2008-05-06 01:52:17	2008-05-05 01:52:17	110	36.5833333333333	-122.175	2295	2304	deep	C	Monterey Bay Outside	T. spinifera	936
803	9	2008	5	2008-05-07 22:30:49	2008-05-07 22:30:49	2008-05-07 22:30:49	133	37.275	-122.816666666667	165	184	shallow	C	Pescadero	T. spinifera	6072
803	10	2008	5	2008-05-08 00:55:42	2008-05-08 00:55:42	2008-05-07 00:55:42	132	37.275	-122.65	95	95	shallow	C	Pescadero	T. spinifera	200800
803	11	2008	5	2008-05-08 02:25:46	2008-05-08 02:25:46	2008-05-07 02:25:46	131	37.275	-122.566666666667	82	82	shallow	C	Pescadero	T. spinifera	336444
803	14	2008	5	2008-05-13 21:09:22	2008-05-13 21:09:22	2008-05-13 21:09:22	139	37.7916666666667	-122.866666666667	57	55	shallow	C	Gulf of the Farallones	T. spinifera	4980
803	15	2008	5	2008-05-13 21:57:28	2008-05-13 21:57:28	2008-05-13 21:57:28	139	37.7916666666667	-122.866666666667	57	55	shallow	C	Gulf of the Farallones	T. spinifera	16588
803	16	2008	5	2008-05-13 23:35:28	2008-05-13 23:35:28	2008-05-13 23:35:28	138	37.7	-122.908333333333	57	55	shallow	C	Gulf of the Farallones	T. spinifera	46056
803	17	2008	5	2008-05-14 00:14:41	2008-05-14 00:14:41	2008-05-13 00:14:41	138	37.7	-122.908333333333	57	55	shallow	C	Gulf of the Farallones	T. spinifera	49288
803	18	2008	5	2008-05-14 01:59:07	2008-05-14 01:59:07	2008-05-13 01:59:07	237	37.5966666666667	-122.831666666667	72	74	shallow	C	Gulf of the Farallones	T. spinifera	412776
803	19	2008	5	2008-05-14 02:30:50	2008-05-14 02:30:50	2008-05-13 02:30:50	237	37.5966666666667	-122.831666666667	73	74	shallow	C	Gulf of the Farallones	T. spinifera	179520
803	20	2008	5	2008-05-14 21:24:44	2008-05-14 21:24:44	2008-05-14 21:24:44	127	36.9833333333333	-122.758333333333	900	1045	deep	C	Davenport	T. spinifera	28
803	21	2008	5	2008-05-14 23:40:05	2008-05-14 23:40:05	2008-05-14 23:40:05	126	36.9833333333333	-122.591666666667	402	432	deep	C	Davenport	T. spinifera	10080
803	22	2008	5	2008-05-15 01:20:36	2008-05-15 01:20:36	2008-05-14 01:20:36	125	36.9833333333333	-122.425	497	446	deep	C	Davenport	T. spinifera	13416
803	23	2008	5	2008-05-15 02:55:58	2008-05-15 02:55:58	2008-05-14 02:55:58	124	36.9833333333333	-122.375	120	128	shallow	C	Davenport	T. spinifera	35154
803	56	2008	5	2008-05-29 23:19:07	2008-05-29 23:19:07	2008-05-29 23:19:07	117	36.7	-122.108333333333	1900	1920	deep	C	Monterey Bay Outside	T. spinifera	0
803	57	2008	5	2008-05-30 01:20:15	2008-05-30 01:20:15	2008-05-29 01:20:15	113	36.6466666666667	-122.05	923	900	deep	C	Monterey Bay Outside	T. spinifera	0
803	58	2008	5	2008-05-30 03:04:53	2008-05-30 03:04:53	2008-05-29 03:04:53	109	36.5833333333333	-122.033333333333	551	608	deep	C	Monterey Bay Outside	T. spinifera	0
803	59	2008	5	2008-05-30 04:41:52	2008-05-30 04:41:52	2008-05-29 04:41:52	110	36.5833333333333	-122.175	2323	2304	deep	C	Monterey Bay Outside	T. spinifera	0
803	60	2008	5	2008-05-30 21:14:40	2008-05-30 21:14:40	2008-05-30 21:14:40	135	37.275	-123.15	1006	950	deep	C	Pescadero	T. spinifera	0
803	61	2008	5	2008-05-30 23:40:33	2008-05-30 23:40:33	2008-05-30 23:40:33	134	37.275	-122.983333333333	512	518	deep	C	Pescadero	T. spinifera	0
803	62	2008	5	2008-05-31 01:40:27	2008-05-31 01:40:27	2008-05-30 01:40:27	133	37.275	-122.816666666667	185	184	shallow	C	Pescadero	T. spinifera	104
803	63	2008	5	2008-05-31 04:22:19	2008-05-31 04:22:19	2008-05-30 04:22:19	132	37.275	-122.65	99	95	shallow	C	Pescadero	T. spinifera	91504
803	64	2008	5	2008-05-31 21:19:28	2008-05-31 21:19:28	2008-05-31 21:19:28	162	37.8833333333333	-123.5	1463	1328	deep	C	Farallones Outside	T. spinifera	0
803	65	2008	5	2008-05-31 23:37:14	2008-05-31 23:37:14	2008-05-31 23:37:14	160	37.8833333333333	-123.316666666667	89	91	shallow	C	Farallones Outside	T. spinifera	2325
803	66	2008	6	2008-06-01 01:56:18	2008-06-01 01:56:18	2008-05-31 01:56:18	156	37.7433333333333	-123.138333333333	92	91	shallow	C	Farallones Outside	T. spinifera	64752
803	67	2008	6	2008-06-01 03:37:20	2008-06-01 03:37:20	2008-05-31 03:37:20	152	37.6583333333333	-123.041666666667	109	108	shallow	C	Farallones Outside	T. spinifera	552
803	77	2008	6	2008-06-05 21:31:08	2008-06-05 21:31:08	2008-06-05 21:31:08	171	38.1666666666667	-123.483333333333	394	400	deep	C	Point Reyes	T. spinifera	0
803	79	2008	6	2008-06-12 01:01:55	2008-06-12 01:01:55	2008-06-11 01:01:55	116	36.74	-121.976666666667	705	287	deep	C	Monterey Bay Inside	T. spinifera	62196
803	80	2008	6	2008-06-12 02:04:35	2008-06-12 02:04:35	2008-06-11 02:04:35	116	36.74	-121.976666666667	664	287	deep	C	Monterey Bay Inside	T. spinifera	38080
902	1	2009	5	2009-05-20 22:12:46	2009-05-20 22:12:46	2009-05-20 22:12:46	119	36.8466666666667	-121.983333333333	282	91	shallow	C	Monterey Bay Inside	T. spinifera	260
902	2	2009	5	2009-05-21 00:30:06	2009-05-21 00:30:06	2009-05-20 00:30:06	114	36.7666666666667	-121.866666666667	50	73	shallow	C	Monterey Bay Inside	T. spinifera	5688
902	3	2009	5	2009-05-21 20:39:59	2009-05-21 20:39:59	2009-05-21 20:39:59	110	36.5833333333333	-122.175	2331	2304	deep	C	Monterey Bay Outside	T. spinifera	864
902	4	2009	5	2009-05-21 22:57:18	2009-05-21 22:57:18	2009-05-21 22:57:18	109	36.5833333333333	-122.033333333333	700	608	deep	C	Monterey Bay Outside	T. spinifera	40
902	5	2009	5	2009-05-22 00:39:30	2009-05-22 00:39:30	2009-05-21 00:39:30	113	36.6466666666667	-122.05	457	900	deep	C	Monterey Bay Outside	T. spinifera	0
902	6	2009	5	2009-05-22 02:23:06	2009-05-22 02:23:06	2009-05-21 02:23:06	117	36.7	-122.108333333333	1868	1920	deep	C	Monterey Bay Outside	T. spinifera	0
902	8	2009	5	2009-05-22 21:04:25	2009-05-22 21:04:25	2009-05-22 21:04:25	123	36.9833333333333	-122.291666666667	96	82	shallow	C	Davenport	T. spinifera	0
902	9	2009	5	2009-05-22 23:02:21	2009-05-22 23:02:21	2009-05-22 23:02:21	124	36.9833333333333	-122.375	195	128	shallow	C	Davenport	T. spinifera	7676
902	10	2009	5	2009-05-23 00:31:31	2009-05-23 00:31:31	2009-05-22 00:31:31	125	36.9833333333333	-122.425	212	446	deep	C	Davenport	T. spinifera	0
902	11	2009	5	2009-05-23 02:42:53	2009-05-23 02:42:53	2009-05-22 02:42:53	126	36.9833333333333	-122.591666666667	497	432	deep	C	Davenport	T. spinifera	0
902	12	2009	5	2009-05-23 04:16:26	2009-05-23 04:16:26	2009-05-22 04:16:26	127	36.9833333333333	-122.758333333333	1205	1045	deep	C	Davenport	T. spinifera	0
902	13	2009	5	2009-05-23 21:05:37	2009-05-23 21:05:37	2009-05-23 21:05:37	131	37.275	-122.566666666667	86	82	shallow	C	Pescadero	T. spinifera	89
902	14	2009	5	2009-05-23 22:25:29	2009-05-23 22:25:29	2009-05-23 22:25:29	132	37.275	-122.65	96	95	shallow	C	Pescadero	T. spinifera	221760
902	15	2009	5	2009-05-24 00:23:10	2009-05-24 00:23:10	2009-05-23 00:23:10	133	37.275	-122.816666666667	180	184	shallow	C	Pescadero	T. spinifera	2304
902	16	2009	5	2009-05-24 02:32:37	2009-05-24 02:32:37	2009-05-23 02:32:37	134	37.275	-122.983333333333	500	518	deep	C	Pescadero	T. spinifera	0
902	17	2009	5	2009-05-24 04:10:15	2009-05-24 04:10:15	2009-05-23 04:10:15	135	37.275	-123.15	1000	950	deep	C	Pescadero	T. spinifera	0
902	18	2009	5	2009-05-24 21:08:11	2009-05-24 21:08:11	2009-05-24 21:08:11	154	37.6583333333333	-123.208333333333	1152	1301	deep	C	Farallones Outside	T. spinifera	568
902	19	2009	5	2009-05-24 23:06:50	2009-05-24 23:06:50	2009-05-24 23:06:50	152	37.6583333333333	-123.041666666667	120	108	shallow	C	Farallones Outside	T. spinifera	8136
902	20	2009	5	2009-05-25 00:47:25	2009-05-25 00:47:25	2009-05-24 00:47:25	156	37.7433333333333	-123.138333333333	95	91	shallow	C	Farallones Outside	T. spinifera	48048
902	21	2009	5	2009-05-25 03:09:05	2009-05-25 03:09:05	2009-05-24 03:09:05	160	37.8833333333333	-123.316666666667	109	91	shallow	C	Farallones Outside	T. spinifera	5760
902	22	2009	5	2009-05-25 04:37:46	2009-05-25 04:37:46	2009-05-24 04:37:46	162	37.8833333333333	-123.5	1205	1328	deep	C	Farallones Outside	T. spinifera	0
902	27	2009	5	2009-05-26 23:36:53	2009-05-26 23:36:53	2009-05-26 23:36:53	170	38.1666666666667	-123.366666666667	166	183	shallow	C	Point Reyes	T. spinifera	61920
902	29	2009	5	2009-05-27 03:13:46	2009-05-27 03:13:46	2009-05-26 03:13:46	167	38.1666666666667	-123.166666666667	88	91	shallow	C	Point Reyes	T. spinifera	16008
902	30	2009	5	2009-05-29 22:10:47	2009-05-29 22:10:47	2009-05-29 22:10:47	237	37.5966666666667	-122.831666666667	70	74	shallow	C	Gulf of the Farallones	T. spinifera	211896
902	31	2009	5	2009-05-29 23:57:29	2009-05-29 23:57:29	2009-05-29 23:57:29	138	37.7	-122.908333333333	58	55	shallow	C	Gulf of the Farallones	T. spinifera	16848
902	32	2009	5	2009-05-30 00:50:08	2009-05-30 00:50:08	2009-05-29 00:50:08	138	37.7	-122.908333333333	58	55	shallow	C	Gulf of the Farallones	T. spinifera	5215
902	33	2009	5	2009-05-30 03:07:00	2009-05-30 03:07:00	2009-05-29 03:07:00	139	37.7916666666667	-122.866666666667	57	55	shallow	C	Gulf of the Farallones	T. spinifera	95472
902	34	2009	5	2009-05-30 03:46:10	2009-05-30 03:46:10	2009-05-29 03:46:10	139	37.7916666666667	-122.866666666667	57	55	shallow	C	Gulf of the Farallones	T. spinifera	153360
902	35	2009	5	2009-05-30 21:39:25	2009-05-30 21:39:25	2009-05-30 21:39:25	154	37.6583333333333	-123.208333333333	1267	1301	deep	C	Farallones Outside	T. spinifera	0
902	36	2009	5	2009-05-30 23:25:43	2009-05-30 23:25:43	2009-05-30 23:25:43	152	37.6583333333333	-123.041666666667	98	108	shallow	C	Farallones Outside	T. spinifera	8064
902	37	2009	5	2009-05-31 01:07:15	2009-05-31 01:07:15	2009-05-30 01:07:15	156	37.7433333333333	-123.138333333333	80	91	shallow	C	Farallones Outside	T. spinifera	1513
902	38	2009	5	2009-05-31 02:55:27	2009-05-31 02:55:27	2009-05-30 02:55:27	160	37.8833333333333	-123.316666666667	108	91	shallow	C	Farallones Outside	T. spinifera	1980
902	39	2009	5	2009-05-31 04:18:11	2009-05-31 04:18:11	2009-05-30 04:18:11	162	37.8833333333333	-123.5	1317	1328	deep	C	Farallones Outside	T. spinifera	0
902	51	2009	6	2009-06-04 22:50:51	2009-06-04 22:50:51	2009-06-04 22:50:51	167	38.1666666666667	-123.166666666667	88	91	shallow	C	Point Reyes	T. spinifera	21004
902	53	2009	6	2009-06-05 01:47:10	2009-06-05 01:47:10	2009-06-04 01:47:10	170	38.1666666666667	-123.366666666667	159	183	shallow	C	Point Reyes	T. spinifera	23088
902	54	2009	6	2009-06-05 02:50:16	2009-06-05 02:50:16	2009-06-04 02:50:16	171	38.1666666666667	-123.483333333333	323	400	deep	C	Point Reyes	T. spinifera	2276
902	55	2009	6	2009-06-05 21:43:47	2009-06-05 21:43:47	2009-06-05 21:43:47	131	37.275	-122.566666666667	88	82	shallow	C	Pescadero	T. spinifera	6624
902	56	2009	6	2009-06-05 22:59:53	2009-06-05 22:59:53	2009-06-05 22:59:53	132	37.275	-122.65	99	95	shallow	C	Pescadero	T. spinifera	24
902	57	2009	6	2009-06-06 00:54:04	2009-06-06 00:54:04	2009-06-05 00:54:04	133	37.275	-122.816666666667	200	184	shallow	C	Pescadero	T. spinifera	0
902	58	2009	6	2009-06-06 02:51:19	2009-06-06 02:51:19	2009-06-05 02:51:19	134	37.275	-122.983333333333	534	518	deep	C	Pescadero	T. spinifera	0
902	59	2009	6	2009-06-06 04:21:38	2009-06-06 04:21:38	2009-06-05 04:21:38	135	37.275	-123.15	1100	950	deep	C	Pescadero	T. spinifera	0
902	60	2009	6	2009-06-06 21:30:29	2009-06-06 21:30:29	2009-06-06 21:30:29	110	36.5833333333333	-122.175	2104	2304	deep	C	Monterey Bay Outside	T. spinifera	0
902	61	2009	6	2009-06-06 23:21:38	2009-06-06 23:21:38	2009-06-06 23:21:38	109	36.5833333333333	-122.033333333333	564	608	deep	C	Monterey Bay Outside	T. spinifera	0
902	62	2009	6	2009-06-07 01:05:20	2009-06-07 01:05:20	2009-06-06 01:05:20	113	36.6466666666667	-122.05	636	900	deep	C	Monterey Bay Outside	T. spinifera	0
902	63	2009	6	2009-06-07 02:58:06	2009-06-07 02:58:06	2009-06-06 02:58:06	117	36.7	-122.108333333333	1860	1920	deep	C	Monterey Bay Outside	T. spinifera	0
902	65	2009	6	2009-06-07 21:34:55	2009-06-07 21:34:55	2009-06-07 21:34:55	112	36.655	-121.946666666667	81	73	shallow	C	Monterey Bay Inside	T. spinifera	0
902	68	2009	6	2009-06-08 03:52:09	2009-06-08 03:52:09	2009-06-07 03:52:09	114	36.7666666666667	-121.866666666667	89	73	shallow	C	Monterey Bay Inside	T. spinifera	4896
902	69	2009	6	2009-06-08 21:35:34	2009-06-08 21:35:34	2009-06-08 21:35:34	123	36.9833333333333	-122.291666666667	89	82	shallow	C	Davenport	T. spinifera	86400
902	70	2009	6	2009-06-08 22:54:08	2009-06-08 22:54:08	2009-06-08 22:54:08	124	36.9833333333333	-122.375	214	128	shallow	C	Davenport	T. spinifera	209216
902	71	2009	6	2009-06-09 00:09:36	2009-06-09 00:09:36	2009-06-08 00:09:36	125	36.9833333333333	-122.425	226	446	deep	C	Davenport	T. spinifera	7872
902	72	2009	6	2009-06-09 02:06:14	2009-06-09 02:06:14	2009-06-08 02:06:14	126	36.9833333333333	-122.591666666667	511	432	deep	C	Davenport	T. spinifera	0
902	73	2009	6	2009-06-09 03:24:36	2009-06-09 03:24:36	2009-06-08 03:24:36	127	36.9833333333333	-122.758333333333	1122	1045	deep	C	Davenport	T. spinifera	0
902	74	2009	6	2009-06-09 21:16:24	2009-06-09 21:16:24	2009-06-09 21:16:24	131	37.275	-122.566666666667	84	82	shallow	C	Pescadero	T. spinifera	0
902	75	2009	6	2009-06-09 22:38:35	2009-06-09 22:38:35	2009-06-09 22:38:35	132	37.275	-122.65	95	95	shallow	C	Pescadero	T. spinifera	0
902	76	2009	6	2009-06-10 00:11:32	2009-06-10 00:11:32	2009-06-09 00:11:32	133	37.275	-122.816666666667	153	184	shallow	C	Pescadero	T. spinifera	0
902	77	2009	6	2009-06-10 01:57:55	2009-06-10 01:57:55	2009-06-09 01:57:55	134	37.275	-122.983333333333	470	518	deep	C	Pescadero	T. spinifera	472
902	78	2009	6	2009-06-10 03:07:35	2009-06-10 03:07:35	2009-06-09 03:07:35	135	37.275	-123.15	1000	950	deep	C	Pescadero	T. spinifera	0
902	79	2009	6	2009-06-10 21:31:12	2009-06-10 21:31:12	2009-06-10 21:31:12	110	36.5833333333333	-122.175	1900	2304	deep	C	Monterey Bay Outside	T. spinifera	0
902	80	2009	6	2009-06-10 23:27:05	2009-06-10 23:27:05	2009-06-10 23:27:05	109	36.5833333333333	-122.033333333333	494	608	deep	C	Monterey Bay Outside	T. spinifera	128
902	81	2009	6	2009-06-11 01:09:37	2009-06-11 01:09:37	2009-06-10 01:09:37	113	36.6466666666667	-122.05	1050	900	deep	C	Monterey Bay Outside	T. spinifera	0
902	82	2009	6	2009-06-11 03:07:43	2009-06-11 03:07:43	2009-06-10 03:07:43	117	36.7	-122.108333333333	1800	1920	deep	C	Monterey Bay Outside	T. spinifera	0
902	84	2009	6	2009-06-11 21:33:04	2009-06-11 21:33:04	2009-06-11 21:33:04	154	37.6583333333333	-123.208333333333	1250	1301	deep	C	Farallones Outside	T. spinifera	0
902	85	2009	6	2009-06-11 23:15:47	2009-06-11 23:15:47	2009-06-11 23:15:47	152	37.6583333333333	-123.041666666667	105	108	shallow	C	Farallones Outside	T. spinifera	16064
902	86	2009	6	2009-06-12 00:55:50	2009-06-12 00:55:50	2009-06-11 00:55:50	156	37.7433333333333	-123.138333333333	104	91	shallow	C	Farallones Outside	T. spinifera	0
902	87	2009	6	2009-06-12 02:49:38	2009-06-12 02:49:38	2009-06-11 02:49:38	160	37.8833333333333	-123.316666666667	107	91	shallow	C	Farallones Outside	T. spinifera	11968
902	88	2009	6	2009-06-12 04:11:40	2009-06-12 04:11:40	2009-06-11 04:11:40	162	37.8833333333333	-123.5	1281	1328	deep	C	Farallones Outside	T. spinifera	0
902	89	2009	6	2009-06-14 22:29:08	2009-06-14 22:29:08	2009-06-14 22:29:08	139	37.7916666666667	-122.866666666667	56	55	shallow	C	Gulf of the Farallones	T. spinifera	0
902	90	2009	6	2009-06-15 00:08:28	2009-06-15 00:08:28	2009-06-14 00:08:28	138	37.7	-122.908333333333	60	55	shallow	C	Gulf of the Farallones	T. spinifera	0
902	91	2009	6	2009-06-15 00:56:02	2009-06-15 00:56:02	2009-06-14 00:56:02	138	37.7	-122.908333333333	60	55	shallow	C	Gulf of the Farallones	T. spinifera	0
902	92	2009	6	2009-06-15 02:31:50	2009-06-15 02:31:50	2009-06-14 02:31:50	237	37.5966666666667	-122.831666666667	73	74	shallow	C	Gulf of the Farallones	T. spinifera	0
902	93	2009	6	2009-06-15 03:17:14	2009-06-15 03:17:14	2009-06-14 03:17:14	237	37.5966666666667	-122.831666666667	73	74	shallow	C	Gulf of the Farallones	T. spinifera	0
902	94	2009	6	2009-06-15 21:38:56	2009-06-15 21:38:56	2009-06-15 21:38:56	119	36.8466666666667	-121.983333333333	90	91	shallow	C	Monterey Bay Inside	T. spinifera	6160
902	95	2009	6	2009-06-16 00:27:06	2009-06-16 00:27:06	2009-06-15 00:27:06	114	36.7666666666667	-121.866666666667	88	73	shallow	C	Monterey Bay Inside	T. spinifera	1552
902	96	2009	6	2009-06-16 02:37:51	2009-06-16 02:37:51	2009-06-15 02:37:51	116	36.74	-121.976666666667	309	287	deep	C	Monterey Bay Inside	T. spinifera	5600
902	97	2009	6	2009-06-16 03:41:45	2009-06-16 03:41:45	2009-06-15 03:41:45	115	36.7083333333333	-121.908333333333	100	91	shallow	C	Monterey Bay Inside	T. spinifera	2
902	134	2009	6	2009-06-24 23:35:30	2009-06-24 23:35:30	2009-06-24 23:35:30	237	37.5966666666667	-122.831666666667	71	74	shallow	C	Gulf of the Farallones	T. spinifera	15
1002	1	2010	5	2010-05-01 21:27:07	2010-05-01 21:27:07	2010-05-01 21:27:07	119	36.8466666666667	-121.983333333333	275	91	shallow	C	Monterey Bay Inside	T. spinifera	92
1002	2	2010	5	2010-05-01 23:27:32	2010-05-01 23:27:32	2010-05-01 23:27:32	114	36.7666666666667	-121.866666666667	73	73	shallow	C	Monterey Bay Inside	T. spinifera	2240
1002	3	2010	5	2010-05-02 00:47:45	2010-05-02 00:47:45	2010-05-01 00:47:45	116	36.74	-121.976666666667	184	287	deep	C	Monterey Bay Inside	T. spinifera	1700
1002	4	2010	5	2010-05-02 02:11:00	2010-05-02 02:11:00	2010-05-01 02:11:00	115	36.7083333333333	-121.908333333333	91	91	shallow	C	Monterey Bay Inside	T. spinifera	64
1002	6	2010	5	2010-05-02 21:14:00	2010-05-02 21:14:00	2010-05-02 21:14:00	112	36.655	-121.946666666667	71	73	shallow	C	Monterey Bay Inside	T. spinifera	0
1002	7	2010	5	2010-05-02 22:28:51	2010-05-02 22:28:51	2010-05-02 22:28:51	115	36.7083333333333	-121.908333333333	91	91	shallow	C	Monterey Bay Inside	T. spinifera	0
1002	8	2010	5	2010-05-02 23:33:37	2010-05-02 23:33:37	2010-05-02 23:33:37	116	36.74	-121.976666666667	182	287	deep	C	Monterey Bay Inside	T. spinifera	931
1002	10	2010	5	2010-05-03 03:23:00	2010-05-03 03:23:00	2010-05-02 03:23:00	119	36.8466666666667	-121.983333333333	107	91	shallow	C	Monterey Bay Inside	T. spinifera	104
1002	11	2010	5	2010-05-03 21:22:00	2010-05-03 21:22:00	2010-05-03 21:22:00	124	36.9833333333333	-122.375	181	128	shallow	C	Davenport	T. spinifera	53265
1002	12	2010	5	2010-05-03 22:39:00	2010-05-03 22:39:00	2010-05-03 22:39:00	125	36.9833333333333	-122.425	276	446	deep	C	Davenport	T. spinifera	137809
1002	13	2010	5	2010-05-04 00:49:00	2010-05-04 00:49:00	2010-05-03 00:49:00	126	36.9833333333333	-122.591666666667	456	432	deep	C	Davenport	T. spinifera	576
1002	14	2010	5	2010-05-04 03:06:45	2010-05-04 03:06:45	2010-05-03 03:06:45	127	36.9833333333333	-122.758333333333	1069	1045	deep	C	Davenport	T. spinifera	0
1002	15	2010	5	2010-05-04 21:08:36	2010-05-04 21:08:36	2010-05-04 21:08:36	131	37.275	-122.566666666667	86	82	shallow	C	Pescadero	T. spinifera	0
1002	16	2010	5	2010-05-04 22:41:39	2010-05-04 22:41:39	2010-05-04 22:41:39	132	37.275	-122.65	96	95	shallow	C	Pescadero	T. spinifera	53664
1002	17	2010	5	2010-05-05 00:45:56	2010-05-05 00:45:56	2010-05-04 00:45:56	133	37.275	-122.816666666667	179	184	shallow	C	Pescadero	T. spinifera	4500
1002	18	2010	5	2010-05-06 21:02:00	2010-05-06 21:02:00	2010-05-06 21:02:00	154	37.6583333333333	-123.208333333333	1305	1301	deep	C	Farallones Outside	T. spinifera	168
1002	19	2010	5	2010-05-06 22:38:00	2010-05-06 22:38:00	2010-05-06 22:38:00	152	37.6583333333333	-123.041666666667	111	108	shallow	C	Farallones Outside	T. spinifera	58752
1002	20	2010	5	2010-05-07 00:49:00	2010-05-07 00:49:00	2010-05-06 00:49:00	156	37.7433333333333	-123.138333333333	77	91	shallow	C	Farallones Outside	T. spinifera	62000
1002	22	2010	5	2010-05-07 04:38:00	2010-05-07 04:38:00	2010-05-06 04:38:00	162	37.8833333333333	-123.5	1039	1328	deep	C	Farallones Outside	T. spinifera	204
1002	23	2010	5	2010-05-07 20:54:58	2010-05-07 20:54:58	2010-05-07 20:54:58	165	38.1666666666667	-123	53	55	shallow	C	Point Reyes	T. spinifera	0
1002	25	2010	5	2010-05-07 23:28:53	2010-05-07 23:28:53	2010-05-07 23:28:53	167	38.1666666666667	-123.166666666667	91	91	shallow	C	Point Reyes	T. spinifera	9424
1002	27	2010	5	2010-05-08 02:27:21	2010-05-08 02:27:21	2010-05-07 02:27:21	170	38.1666666666667	-123.366666666667	177	183	shallow	C	Point Reyes	T. spinifera	1720
1002	28	2010	5	2010-05-08 04:18:25	2010-05-08 04:18:25	2010-05-07 04:18:25	171	38.1666666666667	-123.483333333333	374	400	deep	C	Point Reyes	T. spinifera	0
1002	41	2010	5	2010-05-11 21:00:25	2010-05-11 21:00:25	2010-05-11 21:00:25	138	37.7	-122.908333333333	58	55	shallow	C	Gulf of the Farallones	T. spinifera	128736
1002	42	2010	5	2010-05-11 21:27:55	2010-05-11 21:27:55	2010-05-11 21:27:55	138	37.7	-122.908333333333	57	55	shallow	C	Gulf of the Farallones	T. spinifera	196936
1002	43	2010	5	2010-05-11 23:16:00	2010-05-11 23:16:00	2010-05-11 23:16:00	237	37.5966666666667	-122.831666666667	75	74	shallow	C	Gulf of the Farallones	T. spinifera	442500
1002	44	2010	5	2010-05-12 21:03:00	2010-05-12 21:03:00	2010-05-12 21:03:00	109	36.5833333333333	-122.033333333333	596	608	deep	C	Monterey Bay Outside	T. spinifera	1294
1002	45	2010	5	2010-05-12 22:54:38	2010-05-12 22:54:38	2010-05-12 22:54:38	113	36.6466666666667	-122.05	889	900	deep	C	Monterey Bay Outside	T. spinifera	87
1002	46	2010	5	2010-05-13 01:16:44	2010-05-13 01:16:44	2010-05-12 01:16:44	117	36.7	-122.108333333333	1906	1920	deep	C	Monterey Bay Outside	T. spinifera	0
1002	48	2010	5	2010-05-13 20:59:35	2010-05-13 20:59:35	2010-05-13 20:59:35	123	36.9833333333333	-122.291666666667	91	82	shallow	C	Davenport	T. spinifera	6547
1002	49	2010	5	2010-05-13 22:36:17	2010-05-13 22:36:17	2010-05-13 22:36:17	124	36.9833333333333	-122.375	262	128	shallow	C	Davenport	T. spinifera	15552
1002	50	2010	5	2010-05-13 23:53:08	2010-05-13 23:53:08	2010-05-13 23:53:08	125	36.9833333333333	-122.425	199	446	deep	C	Davenport	T. spinifera	11628
1002	51	2010	5	2010-05-14 02:03:15	2010-05-14 02:03:15	2010-05-13 02:03:15	126	36.9833333333333	-122.591666666667	474	432	deep	C	Davenport	T. spinifera	576
1002	52	2010	5	2010-05-14 03:46:07	2010-05-14 03:46:07	2010-05-13 03:46:07	127	36.9833333333333	-122.758333333333	1039	1045	deep	C	Davenport	T. spinifera	0
1002	53	2010	5	2010-05-14 21:08:26	2010-05-14 21:08:26	2010-05-14 21:08:26	135	37.275	-123.15	870	950	deep	C	Pescadero	T. spinifera	0
1002	54	2010	5	2010-05-14 23:10:37	2010-05-14 23:10:37	2010-05-14 23:10:37	134	37.275	-122.983333333333	502	518	deep	C	Pescadero	T. spinifera	2773
1002	55	2010	5	2010-05-15 01:12:33	2010-05-15 01:12:33	2010-05-14 01:12:33	133	37.275	-122.816666666667	200	184	shallow	C	Pescadero	T. spinifera	0
1002	56	2010	5	2010-05-15 02:56:00	2010-05-15 02:56:00	2010-05-14 02:56:00	132	37.275	-122.65	95	95	shallow	C	Pescadero	T. spinifera	4704
1002	57	2010	5	2010-05-15 04:00:01	2010-05-15 04:00:01	2010-05-14 04:00:01	131	37.275	-122.566666666667	88	82	shallow	C	Pescadero	T. spinifera	5424
1002	58	2010	5	2010-05-17 22:43:03	2010-05-17 22:43:03	2010-05-17 22:43:03	237	37.5966666666667	-122.831666666667	73	74	shallow	C	Gulf of the Farallones	T. spinifera	7128
1002	59	2010	5	2010-05-17 23:10:00	2010-05-17 23:10:00	2010-05-17 23:10:00	237	37.5966666666667	-122.831666666667	77	74	shallow	C	Gulf of the Farallones	T. spinifera	22892
1002	60	2010	5	2010-05-18 01:26:22	2010-05-18 01:26:22	2010-05-17 01:26:22	152	37.6583333333333	-123.041666666667	115	108	shallow	C	Farallones Outside	T. spinifera	0
1002	61	2010	5	2010-05-18 03:04:40	2010-05-18 03:04:40	2010-05-17 03:04:40	154	37.6583333333333	-123.208333333333	1284	1301	deep	C	Farallones Outside	T. spinifera	96
1002	62	2010	5	2010-05-18 21:14:25	2010-05-18 21:14:25	2010-05-18 21:14:25	162	37.8833333333333	-123.5	1505	1328	deep	C	Farallones Outside	T. spinifera	1392
1002	63	2010	5	2010-05-18 23:01:00	2010-05-18 23:01:00	2010-05-18 23:01:00	160	37.8833333333333	-123.316666666667	89	91	shallow	C	Farallones Outside	T. spinifera	3276
1002	64	2010	5	2010-05-19 01:06:04	2010-05-19 01:06:04	2010-05-18 01:06:04	156	37.7433333333333	-123.138333333333	78	91	shallow	C	Farallones Outside	T. spinifera	11136
1002	65	2010	5	2010-05-19 02:26:11	2010-05-19 02:26:11	2010-05-18 02:26:11	152	37.6583333333333	-123.041666666667	104	108	shallow	C	Farallones Outside	T. spinifera	0
1002	66	2010	5	2010-05-19 03:53:00	2010-05-19 03:53:00	2010-05-18 03:53:00	154	37.6583333333333	-123.208333333333	1264	1301	deep	C	Farallones Outside	T. spinifera	0
1002	67	2010	5	2010-05-19 21:10:00	2010-05-19 21:10:00	2010-05-19 21:10:00	110	36.5833333333333	-122.175	2230	2304	deep	C	Monterey Bay Outside	T. spinifera	1340
1002	68	2010	5	2010-05-19 23:08:00	2010-05-19 23:08:00	2010-05-19 23:08:00	109	36.5833333333333	-122.033333333333	562	608	deep	C	Monterey Bay Outside	T. spinifera	0
1002	69	2010	5	2010-05-20 00:51:00	2010-05-20 00:51:00	2010-05-19 00:51:00	113	36.6466666666667	-122.05	755	900	deep	C	Monterey Bay Outside	T. spinifera	0
1002	70	2010	5	2010-05-20 02:30:00	2010-05-20 02:30:00	2010-05-19 02:30:00	117	36.7	-122.108333333333	1909	1920	deep	C	Monterey Bay Outside	T. spinifera	0
1002	72	2010	5	2010-05-20 21:14:13	2010-05-20 21:14:13	2010-05-20 21:14:13	119	36.8466666666667	-121.983333333333	308	91	shallow	C	Monterey Bay Inside	T. spinifera	1530
1002	73	2010	5	2010-05-20 22:53:24	2010-05-20 22:53:24	2010-05-20 22:53:24	114	36.7666666666667	-121.866666666667	63	73	shallow	C	Monterey Bay Inside	T. spinifera	41952
1002	74	2010	5	2010-05-21 00:57:44	2010-05-21 00:57:44	2010-05-20 00:57:44	116	36.74	-121.976666666667	139	287	deep	C	Monterey Bay Inside	T. spinifera	1914
1002	75	2010	5	2010-05-21 02:22:00	2010-05-21 02:22:00	2010-05-20 02:22:00	115	36.7083333333333	-121.908333333333	90	91	shallow	C	Monterey Bay Inside	T. spinifera	5568
1002	76	2010	5	2010-05-21 04:19:20	2010-05-21 04:19:20	2010-05-20 04:19:20	112	36.655	-121.946666666667	84	73	shallow	C	Monterey Bay Inside	T. spinifera	30744
1002	101	2010	5	2010-05-30 22:48:31	2010-05-30 22:48:31	2010-05-30 22:48:31	135	37.275	-123.15	970	950	deep	C	Pescadero	T. spinifera	0
1002	102	2010	5	2010-05-31 01:09:00	2010-05-31 01:09:00	2010-05-30 01:09:00	134	37.275	-122.983333333333	495	518	deep	C	Pescadero	T. spinifera	0
1002	103	2010	5	2010-05-31 03:11:00	2010-05-31 03:11:00	2010-05-30 03:11:00	133	37.275	-122.816666666667	190	184	shallow	C	Pescadero	T. spinifera	32
1002	104	2010	6	2010-06-02 21:23:00	2010-06-02 21:23:00	2010-06-02 21:23:00	237	37.5966666666667	-122.831666666667	73	74	shallow	C	Gulf of the Farallones	T. spinifera	184392
1002	105	2010	6	2010-06-02 22:53:00	2010-06-02 22:53:00	2010-06-02 22:53:00	138	37.7	-122.908333333333	57	55	shallow	C	Gulf of the Farallones	T. spinifera	137088
1002	107	2010	6	2010-06-03 23:34:00	2010-06-03 23:34:00	2010-06-03 23:34:00	170	38.1666666666667	-123.366666666667	185	183	shallow	C	Point Reyes	T. spinifera	0
1002	108	2010	6	2010-06-04 01:57:00	2010-06-04 01:57:00	2010-06-03 01:57:00	171	38.1666666666667	-123.483333333333	400	400	deep	C	Point Reyes	T. spinifera	0
1002	120	2010	6	2010-06-07 21:30:00	2010-06-07 21:30:00	2010-06-07 21:30:00	154	37.6583333333333	-123.208333333333	1168	1301	deep	C	Farallones Outside	T. spinifera	0
1002	121	2010	6	2010-06-07 23:22:00	2010-06-07 23:22:00	2010-06-07 23:22:00	156	37.7433333333333	-123.138333333333	89	91	shallow	C	Farallones Outside	T. spinifera	40392
1002	122	2010	6	2010-06-08 01:08:00	2010-06-08 01:08:00	2010-06-07 01:08:00	152	37.6583333333333	-123.041666666667	111	108	shallow	C	Farallones Outside	T. spinifera	34800
1002	123	2010	6	2010-06-08 03:32:00	2010-06-08 03:32:00	2010-06-07 03:32:00	237	37.5966666666667	-122.831666666667	70	74	shallow	C	Gulf of the Farallones	T. spinifera	925968
1002	125	2010	6	2010-06-08 22:54:00	2010-06-08 22:54:00	2010-06-08 22:54:00	170	38.1666666666667	-123.366666666667	176	183	shallow	C	Point Reyes	T. spinifera	0
1002	126	2010	6	2010-06-09 01:55:00	2010-06-09 01:55:00	2010-06-08 01:55:00	171	38.1666666666667	-123.483333333333	350	400	deep	C	Point Reyes	T. spinifera	440
1002	128	2010	6	2010-06-09 23:25:00	2010-06-09 23:25:00	2010-06-09 23:25:00	117	36.7	-122.108333333333	1934	1920	deep	C	Monterey Bay Outside	T. spinifera	2184
1002	129	2010	6	2010-06-10 01:17:00	2010-06-10 01:17:00	2010-06-09 01:17:00	113	36.6466666666667	-122.05	752	900	deep	C	Monterey Bay Outside	T. spinifera	5632
1002	130	2010	6	2010-06-10 02:56:00	2010-06-10 02:56:00	2010-06-09 02:56:00	109	36.5833333333333	-122.033333333333	744	608	deep	C	Monterey Bay Outside	T. spinifera	144
1002	131	2010	6	2010-06-10 04:25:00	2010-06-10 04:25:00	2010-06-09 04:25:00	110	36.5833333333333	-122.175	2217	2304	deep	C	Monterey Bay Outside	T. spinifera	1925
1002	132	2010	6	2010-06-10 21:32:00	2010-06-10 21:32:00	2010-06-10 21:32:00	119	36.8466666666667	-121.983333333333	194	91	shallow	C	Monterey Bay Inside	T. spinifera	180
1002	133	2010	6	2010-06-10 23:19:00	2010-06-10 23:19:00	2010-06-10 23:19:00	114	36.7666666666667	-121.866666666667	199	73	shallow	C	Monterey Bay Inside	T. spinifera	162
1002	134	2010	6	2010-06-11 01:13:00	2010-06-11 01:13:00	2010-06-10 01:13:00	116	36.74	-121.976666666667	486	287	deep	C	Monterey Bay Inside	T. spinifera	18816
1002	135	2010	6	2010-06-11 02:55:00	2010-06-11 02:55:00	2010-06-10 02:55:00	115	36.7083333333333	-121.908333333333	95	91	shallow	C	Monterey Bay Inside	T. spinifera	18
1002	136	2010	6	2010-06-11 03:54:00	2010-06-11 03:54:00	2010-06-10 03:54:00	112	36.655	-121.946666666667	93	73	shallow	C	Monterey Bay Inside	T. spinifera	13
1101	10	2011	5	2011-05-06 23:15:00	2011-05-06 23:15:00	2011-05-06 23:15:00	138	37.7	-122.908333333333	59	55	shallow	C	Gulf of the Farallones	T. spinifera	62988
1101	11	2011	5	2011-05-07 21:15:00	2011-05-07 21:15:00	2011-05-07 21:15:00	160	37.8833333333333	-123.316666666667	99	91	shallow	C	Farallones Outside	T. spinifera	340
1101	12	2011	5	2011-05-07 23:39:00	2011-05-07 23:39:00	2011-05-07 23:39:00	156	37.7433333333333	-123.138333333333	99	91	shallow	C	Farallones Outside	T. spinifera	1372
1101	13	2011	5	2011-05-08 01:29:00	2011-05-08 01:29:00	2011-05-07 01:29:00	154	37.6583333333333	-123.208333333333	1236	1301	deep	C	Farallones Outside	T. spinifera	160
1101	14	2011	5	2011-05-08 03:45:00	2011-05-08 03:45:00	2011-05-07 03:45:00	152	37.6583333333333	-123.041666666667	106	108	shallow	C	Farallones Outside	T. spinifera	0
1101	15	2011	5	2011-05-08 21:04:00	2011-05-08 21:04:00	2011-05-08 21:04:00	135	37.275	-123.15	955	950	deep	C	Pescadero	T. spinifera	0
1101	16	2011	5	2011-05-08 22:54:00	2011-05-08 22:54:00	2011-05-08 22:54:00	134	37.275	-122.983333333333	529	518	deep	C	Pescadero	T. spinifera	0
1101	17	2011	5	2011-05-09 01:02:00	2011-05-09 01:02:00	2011-05-08 01:02:00	133	37.275	-122.816666666667	190	184	shallow	C	Pescadero	T. spinifera	0
1101	18	2011	5	2011-05-09 03:17:00	2011-05-09 03:17:00	2011-05-08 03:17:00	132	37.275	-122.65	95	95	shallow	C	Pescadero	T. spinifera	29592
1101	19	2011	5	2011-05-11 21:13:00	2011-05-11 21:13:00	2011-05-11 21:13:00	127	36.9833333333333	-122.758333333333	982	1045	deep	C	Davenport	T. spinifera	0
1101	20	2011	5	2011-05-11 23:09:00	2011-05-11 23:09:00	2011-05-11 23:09:00	126	36.9833333333333	-122.591666666667	419	432	deep	C	Davenport	T. spinifera	0
1101	21	2011	5	2011-05-12 00:47:00	2011-05-12 00:47:00	2011-05-11 00:47:00	125	36.9833333333333	-122.425	503	446	deep	C	Davenport	T. spinifera	18018
1101	22	2011	5	2011-05-12 01:49:00	2011-05-12 01:49:00	2011-05-11 01:49:00	124	36.9833333333333	-122.375	142	128	shallow	C	Davenport	T. spinifera	28908
1101	23	2011	5	2011-05-12 02:59:00	2011-05-12 02:59:00	2011-05-11 02:59:00	123	36.9833333333333	-122.291666666667	86	82	shallow	C	Davenport	T. spinifera	69
1101	24	2011	5	2011-05-12 21:05:00	2011-05-12 21:05:00	2011-05-12 21:05:00	119	36.8466666666667	-121.983333333333	86	91	shallow	C	Monterey Bay Inside	T. spinifera	9936
1101	25	2011	5	2011-05-12 22:33:00	2011-05-12 22:33:00	2011-05-12 22:33:00	116	36.74	-121.976666666667	276	287	deep	C	Monterey Bay Inside	T. spinifera	76
1101	26	2011	5	2011-05-12 23:54:00	2011-05-12 23:54:00	2011-05-12 23:54:00	114	36.7666666666667	-121.866666666667	80	73	shallow	C	Monterey Bay Inside	T. spinifera	135360
1101	27	2011	5	2011-05-13 00:54:00	2011-05-13 00:54:00	2011-05-12 00:54:00	115	36.7083333333333	-121.908333333333	90	91	shallow	C	Monterey Bay Inside	T. spinifera	5940
1101	28	2011	5	2011-05-13 02:10:00	2011-05-13 02:10:00	2011-05-12 02:10:00	112	36.655	-121.946666666667	86	73	shallow	C	Monterey Bay Inside	T. spinifera	71508
1101	29	2011	5	2011-05-13 21:01:00	2011-05-13 21:01:00	2011-05-13 21:01:00	109	36.5833333333333	-122.033333333333	569	608	deep	C	Monterey Bay Outside	T. spinifera	0
1101	30	2011	5	2011-05-13 22:47:00	2011-05-13 22:47:00	2011-05-13 22:47:00	110	36.5833333333333	-122.175	2374	2304	deep	C	Monterey Bay Outside	T. spinifera	0
1101	31	2011	5	2011-05-14 00:23:00	2011-05-14 00:23:00	2011-05-13 00:23:00	113	36.6466666666667	-122.05	1000	900	deep	C	Monterey Bay Outside	T. spinifera	48
1101	32	2011	5	2011-05-14 01:44:00	2011-05-14 01:44:00	2011-05-13 01:44:00	117	36.7	-122.108333333333	1867	1920	deep	C	Monterey Bay Outside	T. spinifera	180
1101	33	2011	5	2011-05-14 22:25:00	2011-05-14 22:25:00	2011-05-14 22:25:00	154	37.6583333333333	-123.208333333333	1286	1301	deep	C	Farallones Outside	T. spinifera	16
1101	34	2011	5	2011-05-14 23:41:00	2011-05-14 23:41:00	2011-05-14 23:41:00	156	37.7433333333333	-123.138333333333	86	91	shallow	C	Farallones Outside	T. spinifera	136104
1101	35	2011	5	2011-05-15 01:50:00	2011-05-15 01:50:00	2011-05-14 01:50:00	160	37.8833333333333	-123.316666666667	90	91	shallow	C	Farallones Outside	T. spinifera	9280
1101	36	2011	5	2011-05-15 03:38:00	2011-05-15 03:38:00	2011-05-14 03:38:00	162	37.8833333333333	-123.5	1250	1328	deep	C	Farallones Outside	T. spinifera	0
1101	37	2011	5	2011-05-15 21:17:00	2011-05-15 21:17:00	2011-05-15 21:17:00	165	38.1666666666667	-123	55	55	shallow	C	Point Reyes	T. spinifera	242190
1101	39	2011	5	2011-05-15 23:35:00	2011-05-15 23:35:00	2011-05-15 23:35:00	167	38.1666666666667	-123.166666666667	93	91	shallow	C	Point Reyes	T. spinifera	11880
1101	41	2011	5	2011-05-16 01:52:00	2011-05-16 01:52:00	2011-05-15 01:52:00	170	38.1666666666667	-123.366666666667	198	183	shallow	C	Point Reyes	T. spinifera	176
1101	42	2011	5	2011-05-16 03:30:00	2011-05-16 03:30:00	2011-05-15 03:30:00	171	38.1666666666667	-123.483333333333	424	400	deep	C	Point Reyes	T. spinifera	0
1101	44	2011	5	2011-05-18 22:26:00	2011-05-18 22:26:00	2011-05-18 22:26:00	117	36.7	-122.108333333333	1812	1920	deep	C	Monterey Bay Outside	T. spinifera	0
1101	45	2011	5	2011-05-18 23:36:00	2011-05-18 23:36:00	2011-05-18 23:36:00	113	36.6466666666667	-122.05	1041	900	deep	C	Monterey Bay Outside	T. spinifera	0
1101	46	2011	5	2011-05-19 01:25:00	2011-05-19 01:25:00	2011-05-18 01:25:00	110	36.5833333333333	-122.175	2376	2304	deep	C	Monterey Bay Outside	T. spinifera	0
1101	47	2011	5	2011-05-19 03:08:00	2011-05-19 03:08:00	2011-05-18 03:08:00	109	36.5833333333333	-122.033333333333	598	608	deep	C	Monterey Bay Outside	T. spinifera	256
1101	50	2011	5	2011-05-20 21:21:00	2011-05-20 21:21:00	2011-05-20 21:21:00	112	36.655	-121.946666666667	82	73	shallow	C	Monterey Bay Inside	T. spinifera	225
1101	51	2011	5	2011-05-20 22:50:00	2011-05-20 22:50:00	2011-05-20 22:50:00	115	36.7083333333333	-121.908333333333	91	91	shallow	C	Monterey Bay Inside	T. spinifera	6840
1101	52	2011	5	2011-05-21 00:06:00	2011-05-21 00:06:00	2011-05-20 00:06:00	116	36.74	-121.976666666667	331	287	deep	C	Monterey Bay Inside	T. spinifera	810
1101	53	2011	5	2011-05-21 01:25:00	2011-05-21 01:25:00	2011-05-20 01:25:00	114	36.7666666666667	-121.866666666667	82	73	shallow	C	Monterey Bay Inside	T. spinifera	852
1101	54	2011	5	2011-05-21 03:06:00	2011-05-21 03:06:00	2011-05-20 03:06:00	119	36.8466666666667	-121.983333333333	93	91	shallow	C	Monterey Bay Inside	T. spinifera	12880
1101	55	2011	5	2011-05-23 21:06:00	2011-05-23 21:06:00	2011-05-23 21:06:00	123	36.9833333333333	-122.291666666667	86	82	shallow	C	Davenport	T. spinifera	0
1101	56	2011	5	2011-05-23 22:31:00	2011-05-23 22:31:00	2011-05-23 22:31:00	124	36.9833333333333	-122.375	128	128	shallow	C	Davenport	T. spinifera	2120
1101	57	2011	5	2011-05-24 00:00:00	2011-05-24 00:00:00	2011-05-23 00:00:00	125	36.9833333333333	-122.425	633	446	deep	C	Davenport	T. spinifera	100
1101	59	2011	5	2011-05-24 23:23:00	2011-05-24 23:23:00	2011-05-24 23:23:00	138	37.7	-122.908333333333	57	55	shallow	C	Gulf of the Farallones	T. spinifera	684000
1101	61	2011	5	2011-05-25 02:51:00	2011-05-25 02:51:00	2011-05-24 02:51:00	154	37.6583333333333	-123.208333333333	1368	1301	deep	C	Farallones Outside	T. spinifera	160
1101	62	2011	5	2011-05-25 21:30:00	2011-05-25 21:30:00	2011-05-25 21:30:00	171	38.1666666666667	-123.483333333333	391	400	deep	C	Point Reyes	T. spinifera	0
1101	63	2011	5	2011-05-25 23:04:00	2011-05-25 23:04:00	2011-05-25 23:04:00	170	38.1666666666667	-123.366666666667	170	183	shallow	C	Point Reyes	T. spinifera	1995
1101	65	2011	5	2011-05-26 01:36:00	2011-05-26 01:36:00	2011-05-25 01:36:00	167	38.1666666666667	-123.166666666667	91	91	shallow	C	Point Reyes	T. spinifera	20944
1203	2	2012	5	2012-05-07 02:42:02	2012-05-07 02:42:02	2012-05-06 02:42:02	139	37.7916666666667	-122.866666666667	55	55	shallow	C	Gulf of the Farallones	T. spinifera	1287
1203	3	2012	5	2012-05-07 04:24:19	2012-05-07 04:24:19	2012-05-06 04:24:19	138	37.7	-122.908333333333	57	55	shallow	C	Gulf of the Farallones	T. spinifera	1959
1203	4	2012	5	2012-05-07 21:05:48	2012-05-07 21:05:48	2012-05-07 21:05:48	119	36.8466666666667	-121.983333333333	92	91	shallow	C	Monterey Bay Inside	T. spinifera	919836
1203	5	2012	5	2012-05-07 23:06:08	2012-05-07 23:06:08	2012-05-07 23:06:08	114	36.7666666666667	-121.866666666667	70	73	shallow	C	Monterey Bay Inside	T. spinifera	196650
1203	6	2012	5	2012-05-08 00:40:07	2012-05-08 00:40:07	2012-05-07 00:40:07	116	36.74	-121.976666666667	259	287	deep	C	Monterey Bay Inside	T. spinifera	2412
1203	7	2012	5	2012-05-08 02:22:08	2012-05-08 02:22:08	2012-05-07 02:22:08	115	36.7083333333333	-121.908333333333	89	91	shallow	C	Monterey Bay Inside	T. spinifera	41160
1203	8	2012	5	2012-05-08 03:36:21	2012-05-08 03:36:21	2012-05-07 03:36:21	112	36.655	-121.946666666667	76	73	shallow	C	Monterey Bay Inside	T. spinifera	131274
1203	9	2012	5	2012-05-08 21:13:48	2012-05-08 21:13:48	2012-05-08 21:13:48	110	36.5833333333333	-122.175	2316	2304	deep	C	Monterey Bay Outside	T. spinifera	1013
1203	10	2012	5	2012-05-08 23:43:52	2012-05-08 23:43:52	2012-05-08 23:43:52	109	36.5833333333333	-122.033333333333	638	608	deep	C	Monterey Bay Outside	T. spinifera	7573
1203	11	2012	5	2012-05-09 01:18:59	2012-05-09 01:18:59	2012-05-08 01:18:59	113	36.6466666666667	-122.05	907	900	deep	C	Monterey Bay Outside	T. spinifera	0
1203	12	2012	5	2012-05-09 02:49:54	2012-05-09 02:49:54	2012-05-08 02:49:54	117	36.7	-122.108333333333	1889	1920	deep	C	Monterey Bay Outside	T. spinifera	2119
1203	15	2012	5	2012-05-09 21:15:50	2012-05-09 21:15:50	2012-05-09 21:15:50	123	36.9833333333333	-122.291666666667	86	82	shallow	C	Davenport	T. spinifera	0
1203	16	2012	5	2012-05-09 23:10:00	2012-05-09 23:10:00	2012-05-09 23:10:00	124	36.9833333333333	-122.375	137	128	shallow	C	Davenport	T. spinifera	9960
1203	17	2012	5	2012-05-10 00:57:51	2012-05-10 00:57:51	2012-05-09 00:57:51	125	36.9833333333333	-122.425	520	446	deep	C	Davenport	T. spinifera	17906
1203	18	2012	5	2012-05-10 03:16:34	2012-05-10 03:16:34	2012-05-09 03:16:34	126	36.9833333333333	-122.591666666667	426	432	deep	C	Davenport	T. spinifera	68
1203	19	2012	5	2012-05-10 21:10:54	2012-05-10 21:10:54	2012-05-10 21:10:54	134	37.275	-122.983333333333	523	518	deep	C	Pescadero	T. spinifera	11
1203	20	2012	5	2012-05-10 23:38:38	2012-05-10 23:38:38	2012-05-10 23:38:38	133	37.275	-122.816666666667	188	184	shallow	C	Pescadero	T. spinifera	0
1203	21	2012	5	2012-05-11 02:06:58	2012-05-11 02:06:58	2012-05-10 02:06:58	132	37.275	-122.65	96	95	shallow	C	Pescadero	T. spinifera	11055
1203	22	2012	5	2012-05-11 03:54:58	2012-05-11 03:54:58	2012-05-10 03:54:58	131	37.275	-122.566666666667	88	82	shallow	C	Pescadero	T. spinifera	3060
1203	24	2012	5	2012-05-11 23:38:56	2012-05-11 23:38:56	2012-05-11 23:38:56	152	37.6583333333333	-123.041666666667	110	108	shallow	C	Farallones Outside	T. spinifera	10374
1203	26	2012	5	2012-05-13 21:10:59	2012-05-13 21:10:59	2012-05-13 21:10:59	162	37.8833333333333	-123.5	1188	1328	deep	C	Farallones Outside	T. spinifera	590
1203	27	2012	5	2012-05-13 23:01:56	2012-05-13 23:01:56	2012-05-13 23:01:56	160	37.8833333333333	-123.316666666667	88	91	shallow	C	Farallones Outside	T. spinifera	3652
1203	28	2012	5	2012-05-14 01:11:14	2012-05-14 01:11:14	2012-05-13 01:11:14	156	37.7433333333333	-123.138333333333	99	91	shallow	C	Farallones Outside	T. spinifera	10252
1203	29	2012	5	2012-05-14 03:42:05	2012-05-14 03:42:05	2012-05-13 03:42:05	237	37.5966666666667	-122.831666666667	74	74	shallow	C	Gulf of the Farallones	T. spinifera	23250
1203	31	2012	5	2012-05-14 21:08:22	2012-05-14 21:08:22	2012-05-14 21:08:22	165	38.1666666666667	-123	64	55	shallow	C	Point Reyes	T. spinifera	12835
1203	34	2012	5	2012-05-15 02:01:10	2012-05-15 02:01:10	2012-05-14 02:01:10	170	38.1666666666667	-123.366666666667	189	183	shallow	C	Point Reyes	T. spinifera	157
1203	35	2012	5	2012-05-15 03:50:43	2012-05-15 03:50:43	2012-05-14 03:50:43	171	38.1666666666667	-123.483333333333	422	400	deep	C	Point Reyes	T. spinifera	0
1203	37	2012	5	2012-05-16 03:13:41	2012-05-16 03:13:41	2012-05-15 03:13:41	117	36.7	-122.108333333333	1857	1920	deep	C	Monterey Bay Outside	T. spinifera	404
1203	39	2012	5	2012-05-16 21:23:16	2012-05-16 21:23:16	2012-05-16 21:23:16	131	37.275	-122.566666666667	86	82	shallow	C	Pescadero	T. spinifera	0
1203	40	2012	5	2012-05-21 21:12:46	2012-05-21 21:12:46	2012-05-21 21:12:46	139	37.7916666666667	-122.866666666667	56	55	shallow	C	Gulf of the Farallones	T. spinifera	45696
1203	41	2012	5	2012-05-21 23:18:18	2012-05-21 23:18:18	2012-05-21 23:18:18	138	37.7	-122.908333333333	54	55	shallow	C	Gulf of the Farallones	T. spinifera	29670
1203	42	2012	5	2012-05-22 01:40:02	2012-05-22 01:40:02	2012-05-21 01:40:02	237	37.5966666666667	-122.831666666667	78	74	shallow	C	Gulf of the Farallones	T. spinifera	11100
1203	67	2012	5	2012-05-30 21:38:23	2012-05-30 21:38:23	2012-05-30 21:38:23	119	36.8466666666667	-121.983333333333	85	91	shallow	C	Monterey Bay Inside	T. spinifera	24108
1203	68	2012	5	2012-05-30 23:34:12	2012-05-30 23:34:12	2012-05-30 23:34:12	114	36.7666666666667	-121.866666666667	87	73	shallow	C	Monterey Bay Inside	T. spinifera	28896
1203	69	2012	5	2012-05-31 00:49:21	2012-05-31 00:49:21	2012-05-30 00:49:21	116	36.74	-121.976666666667	342	287	deep	C	Monterey Bay Inside	T. spinifera	5148
1203	70	2012	5	2012-05-31 02:05:43	2012-05-31 02:05:43	2012-05-30 02:05:43	115	36.7083333333333	-121.908333333333	88	91	shallow	C	Monterey Bay Inside	T. spinifera	41625
1203	72	2012	5	2012-05-31 03:53:18	2012-05-31 03:53:18	2012-05-30 03:53:18	112	36.655	-121.946666666667	71	73	shallow	C	Monterey Bay Inside	T. spinifera	16200
1203	73	2012	5	2012-05-31 21:35:40	2012-05-31 21:35:40	2012-05-31 21:35:40	110	36.5833333333333	-122.175	1958	2304	deep	C	Monterey Bay Outside	T. spinifera	1991
1203	74	2012	5	2012-05-31 23:34:14	2012-05-31 23:34:14	2012-05-31 23:34:14	109	36.5833333333333	-122.033333333333	1018	608	deep	C	Monterey Bay Outside	T. spinifera	2736
1203	75	2012	6	2012-06-01 00:55:46	2012-06-01 00:55:46	2012-05-31 00:55:46	113	36.6466666666667	-122.05	1045	900	deep	C	Monterey Bay Outside	T. spinifera	312
1203	76	2012	6	2012-06-01 02:18:08	2012-06-01 02:18:08	2012-05-31 02:18:08	117	36.7	-122.108333333333	1867	1920	deep	C	Monterey Bay Outside	T. spinifera	0
1203	78	2012	6	2012-06-01 21:17:44	2012-06-01 21:17:44	2012-06-01 21:17:44	123	36.9833333333333	-122.291666666667	90	82	shallow	C	Davenport	T. spinifera	47970
1203	79	2012	6	2012-06-01 22:54:15	2012-06-01 22:54:15	2012-06-01 22:54:15	124	36.9833333333333	-122.375	119	128	shallow	C	Davenport	T. spinifera	7695
1203	80	2012	6	2012-06-02 00:17:07	2012-06-02 00:17:07	2012-06-01 00:17:07	125	36.9833333333333	-122.425	429	446	deep	C	Davenport	T. spinifera	960
1203	81	2012	6	2012-06-02 02:00:46	2012-06-02 02:00:46	2012-06-01 02:00:46	126	36.9833333333333	-122.591666666667	379	432	deep	C	Davenport	T. spinifera	360
1203	82	2012	6	2012-06-02 04:00:17	2012-06-02 04:00:17	2012-06-01 04:00:17	127	36.9833333333333	-122.758333333333	1005	1045	deep	C	Davenport	T. spinifera	0
1203	83	2012	6	2012-06-03 00:19:08	2012-06-03 00:19:08	2012-06-02 00:19:08	133	37.275	-122.816666666667	206	184	shallow	C	Pescadero	T. spinifera	0
1203	84	2012	6	2012-06-03 01:57:36	2012-06-03 01:57:36	2012-06-02 01:57:36	132	37.275	-122.65	99	95	shallow	C	Pescadero	T. spinifera	1051380
1203	85	2012	6	2012-06-03 03:14:36	2012-06-03 03:14:36	2012-06-02 03:14:36	131	37.275	-122.566666666667	87	82	shallow	C	Pescadero	T. spinifera	395888
1203	86	2012	6	2012-06-09 21:34:25	2012-06-09 21:34:25	2012-06-09 21:34:25	139	37.7916666666667	-122.866666666667	54	55	shallow	C	Gulf of the Farallones	T. spinifera	123
1203	87	2012	6	2012-06-09 23:49:21	2012-06-09 23:49:21	2012-06-09 23:49:21	138	37.7	-122.908333333333	54	55	shallow	C	Gulf of the Farallones	T. spinifera	2310
1203	88	2012	6	2012-06-10 02:08:40	2012-06-10 02:08:40	2012-06-09 02:08:40	237	37.5966666666667	-122.831666666667	74	74	shallow	C	Gulf of the Farallones	T. spinifera	770
1203	89	2012	6	2012-06-10 04:17:12	2012-06-10 04:17:12	2012-06-09 04:17:12	152	37.6583333333333	-123.041666666667	107	108	shallow	C	Farallones Outside	T. spinifera	2700
1203	90	2012	6	2012-06-10 21:40:56	2012-06-10 21:40:56	2012-06-10 21:40:56	123	36.9833333333333	-122.291666666667	84	82	shallow	C	Davenport	T. spinifera	34965
1203	91	2012	6	2012-06-10 23:21:03	2012-06-10 23:21:03	2012-06-10 23:21:03	124	36.9833333333333	-122.375	125	128	shallow	C	Davenport	T. spinifera	92250
1203	92	2012	6	2012-06-11 00:59:30	2012-06-11 00:59:30	2012-06-10 00:59:30	125	36.9833333333333	-122.425	200	446	deep	C	Davenport	T. spinifera	18891
1203	93	2012	6	2012-06-11 03:36:42	2012-06-11 03:36:42	2012-06-10 03:36:42	126	36.9833333333333	-122.591666666667	464	432	deep	C	Davenport	T. spinifera	43200
1203	98	2012	6	2012-06-12 21:40:49	2012-06-12 21:40:49	2012-06-12 21:40:49	112	36.655	-121.946666666667	78	73	shallow	C	Monterey Bay Inside	T. spinifera	54264
1203	100	2012	6	2012-06-13 00:29:21	2012-06-13 00:29:21	2012-06-12 00:29:21	115	36.7083333333333	-121.908333333333	88	91	shallow	C	Monterey Bay Inside	T. spinifera	6786
1203	101	2012	6	2012-06-13 02:05:27	2012-06-13 02:05:27	2012-06-12 02:05:27	116	36.74	-121.976666666667	360	287	deep	C	Monterey Bay Inside	T. spinifera	51188
1203	102	2012	6	2012-06-13 03:46:50	2012-06-13 03:46:50	2012-06-12 03:46:50	114	36.7666666666667	-121.866666666667	83	73	shallow	C	Monterey Bay Inside	T. spinifera	309060
1305	1	2013	5	2013-05-09 22:30:15	2013-05-09 22:30:15	2013-05-09 22:30:15	127	36.9833333333333	-122.758333333333	941	1045	deep	C	Davenport	T. spinifera	1170
1305	2	2013	5	2013-05-10 01:04:07	2013-05-10 01:04:07	2013-05-09 01:04:07	126	36.9833333333333	-122.591666666667	364	432	deep	C	Davenport	T. spinifera	495
1305	3	2013	5	2013-05-10 03:06:00	2013-05-10 03:06:00	2013-05-09 03:06:00	125	36.9833333333333	-122.425	364	446	deep	C	Davenport	T. spinifera	13800
1305	4	2013	5	2013-05-10 04:37:44	2013-05-10 04:37:44	2013-05-09 04:37:44	123	36.9833333333333	-122.291666666667	86	82	shallow	C	Davenport	T. spinifera	27
1305	5	2013	5	2013-05-10 21:04:53	2013-05-10 21:04:53	2013-05-10 21:04:53	119	36.8466666666667	-121.983333333333	91	91	shallow	C	Monterey Bay Inside	T. spinifera	81696
1305	6	2013	5	2013-05-10 22:51:50	2013-05-10 22:51:50	2013-05-10 22:51:50	114	36.7666666666667	-121.866666666667	76	73	shallow	C	Monterey Bay Inside	T. spinifera	6670
1305	7	2013	5	2013-05-11 00:43:50	2013-05-11 00:43:50	2013-05-10 00:43:50	116	36.74	-121.976666666667	216	287	deep	C	Monterey Bay Inside	T. spinifera	0
1305	8	2013	5	2013-05-11 02:16:26	2013-05-11 02:16:26	2013-05-10 02:16:26	115	36.7083333333333	-121.908333333333	89	91	shallow	C	Monterey Bay Inside	T. spinifera	5
1305	9	2013	5	2013-05-11 03:38:37	2013-05-11 03:38:37	2013-05-10 03:38:37	112	36.655	-121.946666666667	73	73	shallow	C	Monterey Bay Inside	T. spinifera	0
1305	11	2013	5	2013-05-11 21:01:51	2013-05-11 21:01:51	2013-05-11 21:01:51	110	36.5833333333333	-122.175	2277	2304	deep	C	Monterey Bay Outside	T. spinifera	0
1305	12	2013	5	2013-05-11 23:09:18	2013-05-11 23:09:18	2013-05-11 23:09:18	109	36.5833333333333	-122.033333333333	685	608	deep	C	Monterey Bay Outside	T. spinifera	28961
1305	13	2013	5	2013-05-12 01:01:15	2013-05-12 01:01:15	2013-05-11 01:01:15	113	36.6466666666667	-122.05	750	900	deep	C	Monterey Bay Outside	T. spinifera	6120
1305	14	2013	5	2013-05-12 02:42:23	2013-05-12 02:42:23	2013-05-11 02:42:23	117	36.7	-122.108333333333	1844	1920	deep	C	Monterey Bay Outside	T. spinifera	75
1305	16	2013	5	2013-05-12 21:06:11	2013-05-12 21:06:11	2013-05-12 21:06:11	131	37.275	-122.566666666667	83	82	shallow	C	Pescadero	T. spinifera	190507
1305	17	2013	5	2013-05-12 22:16:27	2013-05-12 22:16:27	2013-05-12 22:16:27	132	37.275	-122.65	95	95	shallow	C	Pescadero	T. spinifera	5880
1305	18	2013	5	2013-05-13 00:18:14	2013-05-13 00:18:14	2013-05-12 00:18:14	133	37.275	-122.816666666667	174	184	shallow	C	Pescadero	T. spinifera	620
1305	19	2013	5	2013-05-13 02:15:55	2013-05-13 02:15:55	2013-05-12 02:15:55	134	37.275	-122.983333333333	472	518	deep	C	Pescadero	T. spinifera	63333
1305	20	2013	5	2013-05-13 04:26:24	2013-05-13 04:26:24	2013-05-12 04:26:24	135	37.275	-123.15	942	950	deep	C	Pescadero	T. spinifera	1980
1305	21	2013	5	2013-05-16 03:10:16	2013-05-16 03:10:16	2013-05-15 03:10:16	139	37.7916666666667	-122.866666666667	58	55	shallow	C	Gulf of the Farallones	T. spinifera	23563
1305	22	2013	5	2013-05-16 04:37:16	2013-05-16 04:37:16	2013-05-15 04:37:16	138	37.7	-122.908333333333	60	55	shallow	C	Gulf of the Farallones	T. spinifera	429000
1305	23	2013	5	2013-05-16 21:27:08	2013-05-16 21:27:08	2013-05-16 21:27:08	165	38.1666666666667	-123	55	55	shallow	C	Point Reyes	T. spinifera	0
1305	25	2013	5	2013-05-17 00:08:12	2013-05-17 00:08:12	2013-05-16 00:08:12	167	38.1666666666667	-123.166666666667	90	91	shallow	C	Point Reyes	T. spinifera	38507
1305	27	2013	5	2013-05-17 03:14:58	2013-05-17 03:14:58	2013-05-16 03:14:58	170	38.1666666666667	-123.366666666667	184	183	shallow	C	Point Reyes	T. spinifera	1120
1305	28	2013	5	2013-05-17 04:55:59	2013-05-17 04:55:59	2013-05-16 04:55:59	171	38.1666666666667	-123.483333333333	297	400	deep	C	Point Reyes	T. spinifera	0
1305	36	2013	5	2013-05-19 21:20:51	2013-05-19 21:20:51	2013-05-19 21:20:51	132	37.275	-122.65	95	95	shallow	C	Pescadero	T. spinifera	657360
1305	37	2013	5	2013-05-19 22:41:10	2013-05-19 22:41:10	2013-05-19 22:41:10	131	37.275	-122.566666666667	85	82	shallow	C	Pescadero	T. spinifera	21120
1305	38	2013	5	2013-05-20 01:47:23	2013-05-20 01:47:23	2013-05-19 01:47:23	124	36.9833333333333	-122.375	121	128	shallow	C	Davenport	T. spinifera	19500
1305	39	2013	5	2013-05-20 03:18:29	2013-05-20 03:18:29	2013-05-19 03:18:29	123	36.9833333333333	-122.291666666667	88	82	shallow	C	Davenport	T. spinifera	60720
1305	44	2013	5	2013-05-21 22:08:56	2013-05-21 22:08:56	2013-05-21 22:08:56	114	36.7666666666667	-121.866666666667	77	73	shallow	C	Monterey Bay Inside	T. spinifera	18443
1305	45	2013	5	2013-05-21 23:56:00	2013-05-21 23:56:00	2013-05-21 23:56:00	115	36.7083333333333	-121.908333333333	90	91	shallow	C	Monterey Bay Inside	T. spinifera	11051
1305	46	2013	5	2013-05-22 01:39:42	2013-05-22 01:39:42	2013-05-21 01:39:42	116	36.74	-121.976666666667	210	287	deep	C	Monterey Bay Inside	T. spinifera	91168
1305	47	2013	5	2013-05-22 03:57:46	2013-05-22 03:57:46	2013-05-21 03:57:46	119	36.8466666666667	-121.983333333333	87	91	shallow	C	Monterey Bay Inside	T. spinifera	11340
1305	48	2013	5	2013-05-23 21:36:39	2013-05-23 21:36:39	2013-05-23 21:36:39	109	36.5833333333333	-122.033333333333	715	608	deep	C	Monterey Bay Outside	T. spinifera	20542
1305	49	2013	5	2013-05-23 23:09:02	2013-05-23 23:09:02	2013-05-23 23:09:02	113	36.6466666666667	-122.05	765	900	deep	C	Monterey Bay Outside	T. spinifera	14911
1305	50	2013	5	2013-05-24 01:01:42	2013-05-24 01:01:42	2013-05-23 01:01:42	117	36.7	-122.108333333333	1911	1920	deep	C	Monterey Bay Outside	T. spinifera	1865
1305	52	2013	5	2013-05-24 21:31:58	2013-05-24 21:31:58	2013-05-24 21:31:58	139	37.7916666666667	-122.866666666667	56	55	shallow	C	Gulf of the Farallones	T. spinifera	60
1305	53	2013	5	2013-05-24 22:03:53	2013-05-24 22:03:53	2013-05-24 22:03:53	139	37.7916666666667	-122.866666666667	56	55	shallow	C	Gulf of the Farallones	T. spinifera	102
1305	54	2013	5	2013-05-25 00:15:35	2013-05-25 00:15:35	2013-05-24 00:15:35	138	37.7	-122.908333333333	59	55	shallow	C	Gulf of the Farallones	T. spinifera	0
1305	55	2013	5	2013-05-25 00:47:43	2013-05-25 00:47:43	2013-05-24 00:47:43	138	37.7	-122.908333333333	59	55	shallow	C	Gulf of the Farallones	T. spinifera	0
1305	56	2013	5	2013-05-25 03:13:02	2013-05-25 03:13:02	2013-05-24 03:13:02	237	37.5966666666667	-122.831666666667	74	74	shallow	C	Gulf of the Farallones	T. spinifera	1728
1305	57	2013	5	2013-05-25 21:28:13	2013-05-25 21:28:13	2013-05-25 21:28:13	162	37.8833333333333	-123.5	1361	1328	deep	C	Farallones Outside	T. spinifera	0
1305	58	2013	5	2013-05-25 23:07:58	2013-05-25 23:07:58	2013-05-25 23:07:58	160	37.8833333333333	-123.316666666667	90	91	shallow	C	Farallones Outside	T. spinifera	153
1305	59	2013	5	2013-05-26 01:23:48	2013-05-26 01:23:48	2013-05-25 01:23:48	156	37.7433333333333	-123.138333333333	85	91	shallow	C	Farallones Outside	T. spinifera	3960
1305	60	2013	5	2013-05-26 03:06:07	2013-05-26 03:06:07	2013-05-25 03:06:07	152	37.6583333333333	-123.041666666667	105	108	shallow	C	Farallones Outside	T. spinifera	38304
1305	61	2013	5	2013-05-26 04:53:06	2013-05-26 04:53:06	2013-05-25 04:53:06	154	37.6583333333333	-123.208333333333	1122	1301	deep	C	Farallones Outside	T. spinifera	2888
1305	62	2013	5	2013-05-26 22:39:22	2013-05-26 22:39:22	2013-05-26 22:39:22	165	38.1666666666667	-123	54	55	shallow	C	Point Reyes	T. spinifera	1926
1305	64	2013	5	2013-05-27 00:44:38	2013-05-27 00:44:38	2013-05-26 00:44:38	167	38.1666666666667	-123.166666666667	91	91	shallow	C	Point Reyes	T. spinifera	720
1305	65	2013	5	2013-05-27 02:39:53	2013-05-27 02:39:53	2013-05-26 02:39:53	170	38.1666666666667	-123.366666666667	181	183	shallow	C	Point Reyes	T. spinifera	156
1305	66	2013	5	2013-05-27 04:12:27	2013-05-27 04:12:27	2013-05-26 04:12:27	171	38.1666666666667	-123.483333333333	368	400	deep	C	Point Reyes	T. spinifera	0
1305	68	2013	5	2013-05-27 21:05:13	2013-05-27 21:05:13	2013-05-27 21:05:13	127	36.9833333333333	-122.758333333333	1046	1045	deep	C	Davenport	T. spinifera	25200
1305	69	2013	5	2013-05-27 22:55:56	2013-05-27 22:55:56	2013-05-27 22:55:56	126	36.9833333333333	-122.591666666667	458	432	deep	C	Davenport	T. spinifera	90417
1305	70	2013	5	2013-05-28 00:53:35	2013-05-28 00:53:35	2013-05-27 00:53:35	125	36.9833333333333	-122.425	484	446	deep	C	Davenport	T. spinifera	180600
1305	71	2013	5	2013-05-28 02:11:02	2013-05-28 02:11:02	2013-05-27 02:11:02	124	36.9833333333333	-122.375	122	128	shallow	C	Davenport	T. spinifera	162667
1305	72	2013	5	2013-05-28 03:29:12	2013-05-28 03:29:12	2013-05-27 03:29:12	123	36.9833333333333	-122.291666666667	87	82	shallow	C	Davenport	T. spinifera	3621
1305	73	2013	5	2013-05-28 21:18:42	2013-05-28 21:18:42	2013-05-28 21:18:42	135	37.275	-123.15	954	950	deep	C	Pescadero	T. spinifera	1500
1305	74	2013	5	2013-05-28 22:56:41	2013-05-28 22:56:41	2013-05-28 22:56:41	134	37.275	-122.983333333333	521	518	deep	C	Pescadero	T. spinifera	0
1305	75	2013	5	2013-05-29 00:48:10	2013-05-29 00:48:10	2013-05-28 00:48:10	133	37.275	-122.816666666667	187	184	shallow	C	Pescadero	T. spinifera	0
1305	76	2013	6	2013-06-01 21:40:58	2013-06-01 21:40:58	2013-06-01 21:40:58	114	36.7666666666667	-121.866666666667	90	73	shallow	C	Monterey Bay Inside	T. spinifera	32499
1305	77	2013	6	2013-06-01 23:08:59	2013-06-01 23:08:59	2013-06-01 23:08:59	115	36.7083333333333	-121.908333333333	89	91	shallow	C	Monterey Bay Inside	T. spinifera	189108
1305	78	2013	6	2013-06-02 00:28:29	2013-06-02 00:28:29	2013-06-01 00:28:29	116	36.74	-121.976666666667	312	287	deep	C	Monterey Bay Inside	T. spinifera	9800
1305	79	2013	6	2013-06-02 01:55:18	2013-06-02 01:55:18	2013-06-01 01:55:18	112	36.655	-121.946666666667	83	73	shallow	C	Monterey Bay Inside	T. spinifera	8160
1405	1	2014	5	2014-05-02 21:42:10	2014-05-02 21:42:10	2014-05-02 21:42:10	152	37.6583333333333	-123.041666666667	125	108	shallow	C	Farallones Outside	T. spinifera	294300
1405	2	2014	5	2014-05-02 23:39:28	2014-05-02 23:39:28	2014-05-02 23:39:28	154	37.6583333333333	-123.208333333333	1297	1301	deep	C	Farallones Outside	T. spinifera	0
1405	3	2014	5	2014-05-03 01:51:41	2014-05-03 01:51:41	2014-05-02 01:51:41	156	37.7433333333333	-123.138333333333	102	91	shallow	C	Farallones Outside	T. spinifera	2950
1405	4	2014	5	2014-05-03 04:35:28	2014-05-03 04:35:28	2014-05-02 04:35:28	160	37.8833333333333	-123.316666666667	91	91	shallow	C	Farallones Outside	T. spinifera	1170
1405	5	2014	5	2014-05-03 21:12:19	2014-05-03 21:12:19	2014-05-03 21:12:19	165	38.1666666666667	-123	57	55	shallow	C	Point Reyes	T. spinifera	147630
1405	7	2014	5	2014-05-03 23:36:27	2014-05-03 23:36:27	2014-05-03 23:36:27	167	38.1666666666667	-123.166666666667	91	91	shallow	C	Point Reyes	T. spinifera	130425
[truncated: 345 more rows]
