# Supplementary material for: Diverse integrated ecosystem approach overcomes pandemic-related fisheries monitoring challenges
Source: Nat Commun. 2021 Nov 11;12:6492. doi: 10.1038/s41467-021-26484-5 (PMC8585921; doi:10.1038/s41467-021-26484-5)
Supplement: Supplementary file 3 — Supplementary Software [file 41467_2021_26484_MOESM3_ESM.zip › Index_effort_reduction/data_8_species_1990_2020.csv]

CRUISE	HAUL_NO	YEAR	MONTH	HAUL_DATE	HAUL_TIME	NIGHT	STATION	LATDD	LONDD	BOTTOM_DEPTH	STATION_BOTTOM_DEPTH	STATION_DEPTH_BIN	STRATA	AREA	NAME	TOTAL_NO
9005	3	1990	5	1990-05-13 00:00:00	1990-05-13 20:52:00	1990-05-13 00:00:00	119	36.8466666666667	-121.983333333333	91	91	shallow	C	Monterey Bay Inside	YOY Rockfish	5
9005	4	1990	5	1990-05-13 00:00:00	1990-05-13 22:20:00	1990-05-13 00:00:00	114	36.7666666666667	-121.866666666667	73	73	shallow	C	Monterey Bay Inside	YOY Rockfish	3
9005	5	1990	5	1990-05-14 00:00:00	1990-05-14 00:07:00	1990-05-13 00:00:00	116	36.74	-121.976666666667	400	287	deep	C	Monterey Bay Inside	YOY Rockfish	6
9005	6	1990	5	1990-05-14 00:00:00	1990-05-14 01:28:00	1990-05-13 00:00:00	115	36.7083333333333	-121.908333333333	85	91	shallow	C	Monterey Bay Inside	YOY Rockfish	1
9005	8	1990	5	1990-05-14 00:00:00	1990-05-14 04:24:00	1990-05-13 00:00:00	112	36.655	-121.946666666667	80	73	shallow	C	Monterey Bay Inside	YOY Rockfish	5
9005	13	1990	5	1990-05-15 00:00:00	1990-05-15 21:35:00	1990-05-15 00:00:00	110	36.5833333333333	-122.175	2322	2304	deep	C	Monterey Bay Outside	YOY Rockfish	5246
9005	15	1990	5	1990-05-15 00:00:00	1990-05-15 23:38:00	1990-05-15 00:00:00	109	36.5833333333333	-122.033333333333	530	608	deep	C	Monterey Bay Outside	YOY Rockfish	16
9005	16	1990	5	1990-05-16 00:00:00	1990-05-16 01:51:00	1990-05-15 00:00:00	113	36.6466666666667	-122.05	914	900	deep	C	Monterey Bay Outside	YOY Rockfish	3
9005	17	1990	5	1990-05-16 00:00:00	1990-05-16 03:04:00	1990-05-15 00:00:00	117	36.7	-122.108333333333	1920	1920	deep	C	Monterey Bay Outside	YOY Rockfish	0
9005	23	1990	5	1990-05-16 00:00:00	1990-05-16 22:06:00	1990-05-16 00:00:00	123	36.9833333333333	-122.291666666667	76	82	shallow	C	Davenport	YOY Rockfish	22
9005	24	1990	5	1990-05-16 00:00:00	1990-05-16 23:44:00	1990-05-16 00:00:00	124	36.9833333333333	-122.375	117	128	shallow	C	Davenport	YOY Rockfish	4
9005	26	1990	5	1990-05-17 00:00:00	1990-05-17 01:46:00	1990-05-16 00:00:00	125	36.9833333333333	-122.425	457	446	deep	C	Davenport	YOY Rockfish	22
9005	28	1990	5	1990-05-17 00:00:00	1990-05-17 04:40:00	1990-05-16 00:00:00	126	36.9833333333333	-122.591666666667	422	432	deep	C	Davenport	YOY Rockfish	57
9005	32	1990	5	1990-05-17 00:00:00	1990-05-17 22:21:00	1990-05-17 00:00:00	131	37.275	-122.566666666667	84	82	shallow	C	Pescadero	YOY Rockfish	37
9005	33	1990	5	1990-05-18 00:00:00	1990-05-18 00:15:00	1990-05-17 00:00:00	132	37.275	-122.65	95	95	shallow	C	Pescadero	YOY Rockfish	7
9005	34	1990	5	1990-05-18 00:00:00	1990-05-18 01:59:00	1990-05-17 00:00:00	133	37.275	-122.816666666667	164	184	shallow	C	Pescadero	YOY Rockfish	3
9005	35	1990	5	1990-05-18 00:00:00	1990-05-18 04:44:00	1990-05-17 00:00:00	134	37.275	-122.983333333333	565	518	deep	C	Pescadero	YOY Rockfish	4
9005	38	1990	5	1990-05-18 00:00:00	1990-05-18 22:36:00	1990-05-18 00:00:00	138	37.7	-122.908333333333	54	55	shallow	C	Gulf of the Farallones	YOY Rockfish	4
9005	39	1990	5	1990-05-19 00:00:00	1990-05-19 00:43:00	1990-05-18 00:00:00	139	37.7916666666667	-122.866666666667	54	55	shallow	C	Gulf of the Farallones	YOY Rockfish	1
9005	45	1990	5	1990-05-19 00:00:00	1990-05-19 21:03:00	1990-05-19 00:00:00	152	37.6583333333333	-123.041666666667	106	108	shallow	C	Farallones Outside	YOY Rockfish	1
9005	46	1990	5	1990-05-19 00:00:00	1990-05-19 22:36:00	1990-05-19 00:00:00	154	37.6583333333333	-123.208333333333	1243	1301	deep	C	Farallones Outside	YOY Rockfish	7
9005	50	1990	5	1990-05-20 00:00:00	1990-05-20 21:00:00	1990-05-20 00:00:00	165	38.1666666666667	-123	54	55	shallow	C	Point Reyes	YOY Rockfish	1
9005	52	1990	5	1990-05-20 00:00:00	1990-05-20 23:14:00	1990-05-20 00:00:00	167	38.1666666666667	-123.166666666667	91	91	shallow	C	Point Reyes	YOY Rockfish	1
9005	54	1990	5	1990-05-21 00:00:00	1990-05-21 01:39:00	1990-05-20 00:00:00	170	38.1666666666667	-123.366666666667	190	183	shallow	C	Point Reyes	YOY Rockfish	4
9005	57	1990	5	1990-05-21 00:00:00	1990-05-21 21:25:00	1990-05-21 00:00:00	162	37.8833333333333	-123.5	1463	1328	deep	C	Farallones Outside	YOY Rockfish	7
9005	58	1990	5	1990-05-21 00:00:00	1990-05-21 23:00:00	1990-05-21 00:00:00	160	37.8833333333333	-123.316666666667	82	91	shallow	C	Farallones Outside	YOY Rockfish	3
9005	59	1990	5	1990-05-22 00:00:00	1990-05-22 01:47:00	1990-05-21 00:00:00	156	37.7433333333333	-123.138333333333	91	91	shallow	C	Farallones Outside	YOY Rockfish	23
9005	64	1990	5	1990-05-22 00:00:00	1990-05-22 21:43:00	1990-05-22 00:00:00	110	36.5833333333333	-122.175	2322	2304	deep	C	Monterey Bay Outside	YOY Rockfish	1
9005	66	1990	5	1990-05-22 00:00:00	1990-05-22 23:44:00	1990-05-22 00:00:00	109	36.5833333333333	-122.033333333333	493	608	deep	C	Monterey Bay Outside	YOY Rockfish	2
9005	67	1990	5	1990-05-23 00:00:00	1990-05-23 01:24:00	1990-05-22 00:00:00	113	36.6466666666667	-122.05	914	900	deep	C	Monterey Bay Outside	YOY Rockfish	13
9005	68	1990	5	1990-05-23 00:00:00	1990-05-23 02:24:00	1990-05-22 00:00:00	117	36.7	-122.108333333333	2011	1920	deep	C	Monterey Bay Outside	YOY Rockfish	3
9005	73	1990	5	1990-05-23 00:00:00	1990-05-23 21:48:00	1990-05-23 00:00:00	112	36.655	-121.946666666667	74	73	shallow	C	Monterey Bay Inside	YOY Rockfish	25
9005	75	1990	5	1990-05-24 00:00:00	1990-05-24 00:15:00	1990-05-23 00:00:00	115	36.7083333333333	-121.908333333333	85	91	shallow	C	Monterey Bay Inside	YOY Rockfish	2
9005	76	1990	5	1990-05-24 00:00:00	1990-05-24 01:24:00	1990-05-23 00:00:00	116	36.74	-121.976666666667	246	287	deep	C	Monterey Bay Inside	YOY Rockfish	1
9005	77	1990	5	1990-05-24 00:00:00	1990-05-24 02:51:00	1990-05-23 00:00:00	114	36.7666666666667	-121.866666666667	69	73	shallow	C	Monterey Bay Inside	YOY Rockfish	1
9005	78	1990	5	1990-05-24 00:00:00	1990-05-24 04:06:00	1990-05-23 00:00:00	119	36.8466666666667	-121.983333333333	91	91	shallow	C	Monterey Bay Inside	YOY Rockfish	0
9005	84	1990	5	1990-05-24 00:00:00	1990-05-24 21:59:00	1990-05-24 00:00:00	123	36.9833333333333	-122.291666666667	82	82	shallow	C	Davenport	YOY Rockfish	18
9005	85	1990	5	1990-05-24 00:00:00	1990-05-24 23:30:00	1990-05-24 00:00:00	124	36.9833333333333	-122.375	120	128	shallow	C	Davenport	YOY Rockfish	26
9005	87	1990	5	1990-05-25 00:00:00	1990-05-25 01:12:00	1990-05-24 00:00:00	125	36.9833333333333	-122.425	457	446	deep	C	Davenport	YOY Rockfish	0
9005	89	1990	5	1990-05-25 00:00:00	1990-05-25 04:08:00	1990-05-24 00:00:00	126	36.9833333333333	-122.591666666667	405	432	deep	C	Davenport	YOY Rockfish	1
9005	93	1990	5	1990-05-25 00:00:00	1990-05-25 21:57:00	1990-05-25 00:00:00	131	37.275	-122.566666666667	85	82	shallow	C	Pescadero	YOY Rockfish	1
9005	94	1990	5	1990-05-25 00:00:00	1990-05-25 23:08:00	1990-05-25 00:00:00	132	37.275	-122.65	96	95	shallow	C	Pescadero	YOY Rockfish	0
9005	96	1990	5	1990-05-26 00:00:00	1990-05-26 01:05:00	1990-05-25 00:00:00	133	37.275	-122.816666666667	213	184	shallow	C	Pescadero	YOY Rockfish	0
9005	98	1990	5	1990-05-26 00:00:00	1990-05-26 03:30:00	1990-05-25 00:00:00	134	37.275	-122.983333333333	535	518	deep	C	Pescadero	YOY Rockfish	8
9005	111	1990	5	1990-05-27 00:00:00	1990-05-27 21:08:00	1990-05-27 00:00:00	152	37.6583333333333	-123.041666666667	100	108	shallow	C	Farallones Outside	YOY Rockfish	0
9005	112	1990	5	1990-05-27 00:00:00	1990-05-27 22:43:00	1990-05-27 00:00:00	154	37.6583333333333	-123.208333333333	1097	1301	deep	C	Farallones Outside	YOY Rockfish	3
9005	113	1990	5	1990-05-28 00:00:00	1990-05-28 00:31:00	1990-05-27 00:00:00	156	37.7433333333333	-123.138333333333	71	91	shallow	C	Farallones Outside	YOY Rockfish	1
9005	114	1990	5	1990-05-28 00:00:00	1990-05-28 02:24:00	1990-05-27 00:00:00	160	37.8833333333333	-123.316666666667	89	91	shallow	C	Farallones Outside	YOY Rockfish	4
9005	115	1990	5	1990-05-28 00:00:00	1990-05-28 04:38:00	1990-05-27 00:00:00	162	37.8833333333333	-123.5	1501	1328	deep	C	Farallones Outside	YOY Rockfish	1
9005	119	1990	5	1990-05-28 00:00:00	1990-05-28 21:47:00	1990-05-28 00:00:00	170	38.1666666666667	-123.366666666667	184	183	shallow	C	Point Reyes	YOY Rockfish	2
9005	122	1990	5	1990-05-29 00:00:00	1990-05-29 01:12:00	1990-05-28 00:00:00	167	38.1666666666667	-123.166666666667	89	91	shallow	C	Point Reyes	YOY Rockfish	0
9005	124	1990	5	1990-05-29 00:00:00	1990-05-29 04:07:00	1990-05-28 00:00:00	165	38.1666666666667	-123	54	55	shallow	C	Point Reyes	YOY Rockfish	29
9005	128	1990	5	1990-05-29 00:00:00	1990-05-29 22:50:00	1990-05-29 00:00:00	138	37.7	-122.908333333333	56	55	shallow	C	Gulf of the Farallones	YOY Rockfish	27
9005	129	1990	5	1990-05-30 00:00:00	1990-05-30 01:00:00	1990-05-29 00:00:00	139	37.7916666666667	-122.866666666667	56	55	shallow	C	Gulf of the Farallones	YOY Rockfish	9
9005	156	1990	6	1990-06-01 00:00:00	1990-06-01 21:14:00	1990-06-01 00:00:00	119	36.8466666666667	-121.983333333333	84	91	shallow	C	Monterey Bay Inside	YOY Rockfish	1
9005	157	1990	6	1990-06-01 00:00:00	1990-06-01 22:21:00	1990-06-01 00:00:00	114	36.7666666666667	-121.866666666667	82	73	shallow	C	Monterey Bay Inside	YOY Rockfish	0
9005	158	1990	6	1990-06-02 00:00:00	1990-06-02 00:16:00	1990-06-01 00:00:00	116	36.74	-121.976666666667	325	287	deep	C	Monterey Bay Inside	YOY Rockfish	1
9005	159	1990	6	1990-06-02 00:00:00	1990-06-02 01:23:00	1990-06-01 00:00:00	115	36.7083333333333	-121.908333333333	85	91	shallow	C	Monterey Bay Inside	YOY Rockfish	0
9005	161	1990	6	1990-06-02 00:00:00	1990-06-02 03:49:00	1990-06-01 00:00:00	112	36.655	-121.946666666667	85	73	shallow	C	Monterey Bay Inside	YOY Rockfish	11
9005	166	1990	6	1990-06-02 00:00:00	1990-06-02 21:44:00	1990-06-02 00:00:00	110	36.5833333333333	-122.175	2322	2304	deep	C	Monterey Bay Outside	YOY Rockfish	0
9005	168	1990	6	1990-06-02 00:00:00	1990-06-02 23:47:00	1990-06-02 00:00:00	109	36.5833333333333	-122.033333333333	438	608	deep	C	Monterey Bay Outside	YOY Rockfish	0
9005	169	1990	6	1990-06-03 00:00:00	1990-06-03 01:55:00	1990-06-02 00:00:00	113	36.6466666666667	-122.05	914	900	deep	C	Monterey Bay Outside	YOY Rockfish	1
9005	170	1990	6	1990-06-03 00:00:00	1990-06-03 03:00:00	1990-06-02 00:00:00	117	36.7	-122.108333333333	1920	1920	deep	C	Monterey Bay Outside	YOY Rockfish	0
9005	175	1990	6	1990-06-03 00:00:00	1990-06-03 22:21:00	1990-06-03 00:00:00	123	36.9833333333333	-122.291666666667	80	82	shallow	C	Davenport	YOY Rockfish	0
9005	176	1990	6	1990-06-04 00:00:00	1990-06-04 00:44:00	1990-06-03 00:00:00	124	36.9833333333333	-122.375	117	128	shallow	C	Davenport	YOY Rockfish	2
9005	177	1990	6	1990-06-04 00:00:00	1990-06-04 01:43:00	1990-06-03 00:00:00	125	36.9833333333333	-122.425	330	446	deep	C	Davenport	YOY Rockfish	0
9005	178	1990	6	1990-06-04 00:00:00	1990-06-04 03:35:00	1990-06-03 00:00:00	126	36.9833333333333	-122.591666666667	400	432	deep	C	Davenport	YOY Rockfish	2
9005	188	1990	6	1990-06-06 00:00:00	1990-06-06 00:15:00	1990-06-05 00:00:00	139	37.7916666666667	-122.866666666667	54	55	shallow	C	Gulf of the Farallones	YOY Rockfish	0
9005	189	1990	6	1990-06-06 00:00:00	1990-06-06 01:24:00	1990-06-05 00:00:00	138	37.7	-122.908333333333	56	55	shallow	C	Gulf of the Farallones	YOY Rockfish	2
9005	192	1990	6	1990-06-06 00:00:00	1990-06-06 21:45:00	1990-06-06 00:00:00	131	37.275	-122.566666666667	84	82	shallow	C	Pescadero	YOY Rockfish	0
9005	193	1990	6	1990-06-06 00:00:00	1990-06-06 22:54:00	1990-06-06 00:00:00	132	37.275	-122.65	95	95	shallow	C	Pescadero	YOY Rockfish	0
9005	194	1990	6	1990-06-07 00:00:00	1990-06-07 00:53:00	1990-06-06 00:00:00	133	37.275	-122.816666666667	170	184	shallow	C	Pescadero	YOY Rockfish	0
9005	195	1990	6	1990-06-07 00:00:00	1990-06-07 02:25:00	1990-06-06 00:00:00	134	37.275	-122.983333333333	528	518	deep	C	Pescadero	YOY Rockfish	1
9005	202	1990	6	1990-06-09 00:00:00	1990-06-09 21:25:00	1990-06-09 00:00:00	152	37.6583333333333	-123.041666666667	113	108	shallow	C	Farallones Outside	YOY Rockfish	2
9005	203	1990	6	1990-06-09 00:00:00	1990-06-09 22:50:00	1990-06-09 00:00:00	154	37.6583333333333	-123.208333333333	1243	1301	deep	C	Farallones Outside	YOY Rockfish	0
9005	204	1990	6	1990-06-10 00:00:00	1990-06-10 00:36:00	1990-06-09 00:00:00	156	37.7433333333333	-123.138333333333	64	91	shallow	C	Farallones Outside	YOY Rockfish	1
9005	205	1990	6	1990-06-10 00:00:00	1990-06-10 02:54:00	1990-06-09 00:00:00	160	37.8833333333333	-123.316666666667	80	91	shallow	C	Farallones Outside	YOY Rockfish	1
9005	206	1990	6	1990-06-10 00:00:00	1990-06-10 04:45:00	1990-06-09 00:00:00	162	37.8833333333333	-123.5	1463	1328	deep	C	Farallones Outside	YOY Rockfish	4
9005	209	1990	6	1990-06-10 00:00:00	1990-06-10 21:22:00	1990-06-10 00:00:00	165	38.1666666666667	-123	51	55	shallow	C	Point Reyes	YOY Rockfish	0
9005	211	1990	6	1990-06-10 00:00:00	1990-06-10 23:38:00	1990-06-10 00:00:00	167	38.1666666666667	-123.166666666667	91	91	shallow	C	Point Reyes	YOY Rockfish	0
9105	2	1991	5	1991-05-14 00:00:00	1991-05-14 21:10:00	1991-05-14 00:00:00	119	36.8466666666667	-121.983333333333	85	91	shallow	C	Monterey Bay Inside	YOY Rockfish	3
9105	3	1991	5	1991-05-14 00:00:00	1991-05-14 22:42:00	1991-05-14 00:00:00	114	36.7666666666667	-121.866666666667	73	73	shallow	C	Monterey Bay Inside	YOY Rockfish	10
9105	4	1991	5	1991-05-15 00:00:00	1991-05-15 00:38:00	1991-05-14 00:00:00	116	36.74	-121.976666666667	338	287	deep	C	Monterey Bay Inside	YOY Rockfish	3
9105	5	1991	5	1991-05-15 00:00:00	1991-05-15 01:55:00	1991-05-14 00:00:00	115	36.7083333333333	-121.908333333333	85	91	shallow	C	Monterey Bay Inside	YOY Rockfish	4
9105	7	1991	5	1991-05-15 00:00:00	1991-05-15 04:30:00	1991-05-14 00:00:00	112	36.655	-121.946666666667	80	73	shallow	C	Monterey Bay Inside	YOY Rockfish	5
9105	11	1991	5	1991-05-15 00:00:00	1991-05-15 21:46:00	1991-05-15 00:00:00	110	36.5833333333333	-122.175	2194	2304	deep	C	Monterey Bay Outside	YOY Rockfish	0
9105	13	1991	5	1991-05-15 00:00:00	1991-05-15 23:50:00	1991-05-15 00:00:00	109	36.5833333333333	-122.033333333333	530	608	deep	C	Monterey Bay Outside	YOY Rockfish	4
9105	14	1991	5	1991-05-16 00:00:00	1991-05-16 01:56:00	1991-05-15 00:00:00	113	36.6466666666667	-122.05	914	900	deep	C	Monterey Bay Outside	YOY Rockfish	3
9105	15	1991	5	1991-05-16 00:00:00	1991-05-16 03:09:00	1991-05-15 00:00:00	117	36.7	-122.108333333333	1920	1920	deep	C	Monterey Bay Outside	YOY Rockfish	3
9105	19	1991	5	1991-05-16 00:00:00	1991-05-16 22:40:00	1991-05-16 00:00:00	123	36.9833333333333	-122.291666666667	82	82	shallow	C	Davenport	YOY Rockfish	0
9105	20	1991	5	1991-05-17 00:00:00	1991-05-17 00:23:00	1991-05-16 00:00:00	124	36.9833333333333	-122.375	118	128	shallow	C	Davenport	YOY Rockfish	0
9105	22	1991	5	1991-05-17 00:00:00	1991-05-17 02:13:00	1991-05-16 00:00:00	125	36.9833333333333	-122.425	347	446	deep	C	Davenport	YOY Rockfish	0
9105	23	1991	5	1991-05-17 00:00:00	1991-05-17 04:32:00	1991-05-16 00:00:00	126	36.9833333333333	-122.591666666667	405	432	deep	C	Davenport	YOY Rockfish	28
9105	26	1991	5	1991-05-18 00:00:00	1991-05-18 22:53:00	1991-05-18 00:00:00	138	37.7	-122.908333333333	54	55	shallow	C	Gulf of the Farallones	YOY Rockfish	4
9105	27	1991	5	1991-05-19 00:00:00	1991-05-19 00:33:00	1991-05-18 00:00:00	139	37.7916666666667	-122.866666666667	54	55	shallow	C	Gulf of the Farallones	YOY Rockfish	1
9105	32	1991	5	1991-05-19 00:00:00	1991-05-19 22:01:00	1991-05-19 00:00:00	131	37.275	-122.566666666667	87	82	shallow	C	Pescadero	YOY Rockfish	2
9105	33	1991	5	1991-05-19 00:00:00	1991-05-19 23:34:00	1991-05-19 00:00:00	132	37.275	-122.65	95	95	shallow	C	Pescadero	YOY Rockfish	0
9105	35	1991	5	1991-05-20 00:00:00	1991-05-20 01:35:00	1991-05-19 00:00:00	133	37.275	-122.816666666667	146	184	shallow	C	Pescadero	YOY Rockfish	16
9105	37	1991	5	1991-05-20 00:00:00	1991-05-20 04:18:00	1991-05-19 00:00:00	134	37.275	-122.983333333333	585	518	deep	C	Pescadero	YOY Rockfish	28
9105	39	1991	5	1991-05-20 00:00:00	1991-05-20 20:58:00	1991-05-20 00:00:00	152	37.6583333333333	-123.041666666667	106	108	shallow	C	Farallones Outside	YOY Rockfish	12
9105	40	1991	5	1991-05-20 00:00:00	1991-05-20 22:21:00	1991-05-20 00:00:00	154	37.6583333333333	-123.208333333333	1243	1301	deep	C	Farallones Outside	YOY Rockfish	28
9105	41	1991	5	1991-05-21 00:00:00	1991-05-21 00:18:00	1991-05-20 00:00:00	156	37.7433333333333	-123.138333333333	71	91	shallow	C	Farallones Outside	YOY Rockfish	7
9105	42	1991	5	1991-05-21 00:00:00	1991-05-21 02:30:00	1991-05-20 00:00:00	160	37.8833333333333	-123.316666666667	91	91	shallow	C	Farallones Outside	YOY Rockfish	1
9105	43	1991	5	1991-05-21 00:00:00	1991-05-21 04:29:00	1991-05-20 00:00:00	162	37.8833333333333	-123.5	1225	1328	deep	C	Farallones Outside	YOY Rockfish	1
9105	45	1991	5	1991-05-21 00:00:00	1991-05-21 21:00:00	1991-05-21 00:00:00	165	38.1666666666667	-123	54	55	shallow	C	Point Reyes	YOY Rockfish	0
9105	47	1991	5	1991-05-21 00:00:00	1991-05-21 23:50:00	1991-05-21 00:00:00	167	38.1666666666667	-123.166666666667	91	91	shallow	C	Point Reyes	YOY Rockfish	0
9105	49	1991	5	1991-05-22 00:00:00	1991-05-22 02:51:00	1991-05-21 00:00:00	170	38.1666666666667	-123.366666666667	182	183	shallow	C	Point Reyes	YOY Rockfish	11
9105	50	1991	5	1991-05-22 00:00:00	1991-05-22 21:00:00	1991-05-22 00:00:00	126	36.9833333333333	-122.591666666667	380	432	deep	C	Davenport	YOY Rockfish	0
9105	61	1991	5	1991-05-24 00:00:00	1991-05-24 21:10:00	1991-05-24 00:00:00	119	36.8466666666667	-121.983333333333	89	91	shallow	C	Monterey Bay Inside	YOY Rockfish	17
9105	62	1991	5	1991-05-24 00:00:00	1991-05-24 22:31:00	1991-05-24 00:00:00	114	36.7666666666667	-121.866666666667	73	73	shallow	C	Monterey Bay Inside	YOY Rockfish	9
9105	63	1991	5	1991-05-25 00:00:00	1991-05-25 00:02:00	1991-05-24 00:00:00	116	36.74	-121.976666666667	135	287	deep	C	Monterey Bay Inside	YOY Rockfish	7
9105	64	1991	5	1991-05-25 00:00:00	1991-05-25 00:59:00	1991-05-24 00:00:00	115	36.7083333333333	-121.908333333333	87	91	shallow	C	Monterey Bay Inside	YOY Rockfish	12
9105	66	1991	5	1991-05-25 00:00:00	1991-05-25 03:25:00	1991-05-24 00:00:00	112	36.655	-121.946666666667	84	73	shallow	C	Monterey Bay Inside	YOY Rockfish	74
9105	68	1991	5	1991-05-25 00:00:00	1991-05-25 23:55:00	1991-05-25 00:00:00	112	36.655	-121.946666666667	78	73	shallow	C	Monterey Bay Inside	YOY Rockfish	40
9105	69	1991	5	1991-05-26 00:00:00	1991-05-26 00:39:00	1991-05-25 00:00:00	112	36.655	-121.946666666667	74	73	shallow	C	Monterey Bay Inside	YOY Rockfish	58
9105	73	1991	5	1991-05-26 00:00:00	1991-05-26 04:00:00	1991-05-25 00:00:00	115	36.7083333333333	-121.908333333333	91	91	shallow	C	Monterey Bay Inside	YOY Rockfish	19
9105	74	1991	5	1991-05-26 00:00:00	1991-05-26 04:45:00	1991-05-25 00:00:00	115	36.7083333333333	-121.908333333333	91	91	shallow	C	Monterey Bay Inside	YOY Rockfish	16
9105	76	1991	5	1991-05-26 00:00:00	1991-05-26 21:12:00	1991-05-26 00:00:00	119	36.8466666666667	-121.983333333333	91	91	shallow	C	Monterey Bay Inside	YOY Rockfish	12
9105	77	1991	5	1991-05-26 00:00:00	1991-05-26 22:13:00	1991-05-26 00:00:00	114	36.7666666666667	-121.866666666667	73	73	shallow	C	Monterey Bay Inside	YOY Rockfish	5
9105	78	1991	5	1991-05-26 00:00:00	1991-05-26 23:53:00	1991-05-26 00:00:00	116	36.74	-121.976666666667	237	287	deep	C	Monterey Bay Inside	YOY Rockfish	2
9105	79	1991	5	1991-05-27 00:00:00	1991-05-27 00:44:00	1991-05-26 00:00:00	115	36.7083333333333	-121.908333333333	85	91	shallow	C	Monterey Bay Inside	YOY Rockfish	16
9105	81	1991	5	1991-05-27 00:00:00	1991-05-27 03:04:00	1991-05-26 00:00:00	112	36.655	-121.946666666667	74	73	shallow	C	Monterey Bay Inside	YOY Rockfish	10
9105	85	1991	5	1991-05-27 00:00:00	1991-05-27 22:56:00	1991-05-27 00:00:00	138	37.7	-122.908333333333	54	55	shallow	C	Gulf of the Farallones	YOY Rockfish	13
9105	86	1991	5	1991-05-28 00:00:00	1991-05-28 00:45:00	1991-05-27 00:00:00	139	37.7916666666667	-122.866666666667	56	55	shallow	C	Gulf of the Farallones	YOY Rockfish	7
9105	91	1991	5	1991-05-28 00:00:00	1991-05-28 22:03:00	1991-05-28 00:00:00	131	37.275	-122.566666666667	82	82	shallow	C	Pescadero	YOY Rockfish	8
9105	92	1991	5	1991-05-28 00:00:00	1991-05-28 23:43:00	1991-05-28 00:00:00	132	37.275	-122.65	96	95	shallow	C	Pescadero	YOY Rockfish	7
9105	93	1991	5	1991-05-29 00:00:00	1991-05-29 01:59:00	1991-05-28 00:00:00	133	37.275	-122.816666666667	164	184	shallow	C	Pescadero	YOY Rockfish	10
9105	96	1991	5	1991-05-29 00:00:00	1991-05-29 22:10:00	1991-05-29 00:00:00	123	36.9833333333333	-122.291666666667	87	82	shallow	C	Davenport	YOY Rockfish	8
9105	97	1991	5	1991-05-29 00:00:00	1991-05-29 23:35:00	1991-05-29 00:00:00	124	36.9833333333333	-122.375	121	128	shallow	C	Davenport	YOY Rockfish	11
9105	99	1991	5	1991-05-30 00:00:00	1991-05-30 00:52:00	1991-05-29 00:00:00	125	36.9833333333333	-122.425	173	446	deep	C	Davenport	YOY Rockfish	7
9105	101	1991	5	1991-05-30 00:00:00	1991-05-30 03:13:00	1991-05-29 00:00:00	126	36.9833333333333	-122.591666666667	384	432	deep	C	Davenport	YOY Rockfish	7
9105	102	1991	5	1991-05-30 00:00:00	1991-05-30 21:12:00	1991-05-30 00:00:00	119	36.8466666666667	-121.983333333333	91	91	shallow	C	Monterey Bay Inside	YOY Rockfish	4
9105	103	1991	5	1991-05-30 00:00:00	1991-05-30 22:12:00	1991-05-30 00:00:00	114	36.7666666666667	-121.866666666667	73	73	shallow	C	Monterey Bay Inside	YOY Rockfish	12
9105	104	1991	5	1991-05-30 00:00:00	1991-05-30 23:54:00	1991-05-30 00:00:00	116	36.74	-121.976666666667	283	287	deep	C	Monterey Bay Inside	YOY Rockfish	10
9105	105	1991	5	1991-05-31 00:00:00	1991-05-31 00:45:00	1991-05-30 00:00:00	115	36.7083333333333	-121.908333333333	89	91	shallow	C	Monterey Bay Inside	YOY Rockfish	16
9105	107	1991	5	1991-05-31 00:00:00	1991-05-31 03:10:00	1991-05-30 00:00:00	112	36.655	-121.946666666667	74	73	shallow	C	Monterey Bay Inside	YOY Rockfish	40
9105	110	1991	5	1991-05-31 00:00:00	1991-05-31 21:36:00	1991-05-31 00:00:00	110	36.5833333333333	-122.175	2322	2304	deep	C	Monterey Bay Outside	YOY Rockfish	38
9105	111	1991	5	1991-05-31 00:00:00	1991-05-31 22:52:00	1991-05-31 00:00:00	109	36.5833333333333	-122.033333333333	530	608	deep	C	Monterey Bay Outside	YOY Rockfish	24
9105	112	1991	6	1991-06-01 00:00:00	1991-06-01 00:40:00	1991-05-31 00:00:00	113	36.6466666666667	-122.05	914	900	deep	C	Monterey Bay Outside	YOY Rockfish	2
9105	113	1991	6	1991-06-01 00:00:00	1991-06-01 01:56:00	1991-05-31 00:00:00	117	36.7	-122.108333333333	1920	1920	deep	C	Monterey Bay Outside	YOY Rockfish	16
9105	118	1991	6	1991-06-01 00:00:00	1991-06-01 21:17:00	1991-06-01 00:00:00	152	37.6583333333333	-123.041666666667	118	108	shallow	C	Farallones Outside	YOY Rockfish	19
9105	119	1991	6	1991-06-01 00:00:00	1991-06-01 22:52:00	1991-06-01 00:00:00	154	37.6583333333333	-123.208333333333	1243	1301	deep	C	Farallones Outside	YOY Rockfish	70
9105	120	1991	6	1991-06-02 00:00:00	1991-06-02 00:37:00	1991-06-01 00:00:00	156	37.7433333333333	-123.138333333333	74	91	shallow	C	Farallones Outside	YOY Rockfish	11
9105	121	1991	6	1991-06-02 00:00:00	1991-06-02 02:24:00	1991-06-01 00:00:00	160	37.8833333333333	-123.316666666667	85	91	shallow	C	Farallones Outside	YOY Rockfish	6
9105	122	1991	6	1991-06-02 00:00:00	1991-06-02 04:21:00	1991-06-01 00:00:00	162	37.8833333333333	-123.5	1188	1328	deep	C	Farallones Outside	YOY Rockfish	9
9105	124	1991	6	1991-06-02 00:00:00	1991-06-02 21:17:00	1991-06-02 00:00:00	165	38.1666666666667	-123	54	55	shallow	C	Point Reyes	YOY Rockfish	4
9105	126	1991	6	1991-06-02 00:00:00	1991-06-02 23:26:00	1991-06-02 00:00:00	167	38.1666666666667	-123.166666666667	91	91	shallow	C	Point Reyes	YOY Rockfish	1
9105	128	1991	6	1991-06-03 00:00:00	1991-06-03 01:58:00	1991-06-02 00:00:00	170	38.1666666666667	-123.366666666667	164	183	shallow	C	Point Reyes	YOY Rockfish	0
9105	133	1991	6	1991-06-03 00:00:00	1991-06-03 22:15:00	1991-06-03 00:00:00	117	36.7	-122.108333333333	1920	1920	deep	C	Monterey Bay Outside	YOY Rockfish	93
9105	134	1991	6	1991-06-03 00:00:00	1991-06-03 23:41:00	1991-06-03 00:00:00	113	36.6466666666667	-122.05	914	900	deep	C	Monterey Bay Outside	YOY Rockfish	11
9105	135	1991	6	1991-06-04 00:00:00	1991-06-04 00:38:00	1991-06-03 00:00:00	109	36.5833333333333	-122.033333333333	451	608	deep	C	Monterey Bay Outside	YOY Rockfish	4
9105	137	1991	6	1991-06-04 00:00:00	1991-06-04 03:02:00	1991-06-03 00:00:00	110	36.5833333333333	-122.175	2322	2304	deep	C	Monterey Bay Outside	YOY Rockfish	1
9105	141	1991	6	1991-06-04 00:00:00	1991-06-04 22:06:00	1991-06-04 00:00:00	123	36.9833333333333	-122.291666666667	82	82	shallow	C	Davenport	YOY Rockfish	19
9105	142	1991	6	1991-06-04 00:00:00	1991-06-04 23:29:00	1991-06-04 00:00:00	124	36.9833333333333	-122.375	128	128	shallow	C	Davenport	YOY Rockfish	5
9105	144	1991	6	1991-06-05 00:00:00	1991-06-05 00:46:00	1991-06-04 00:00:00	125	36.9833333333333	-122.425	457	446	deep	C	Davenport	YOY Rockfish	5
9105	146	1991	6	1991-06-05 00:00:00	1991-06-05 02:57:00	1991-06-04 00:00:00	126	36.9833333333333	-122.591666666667	385	432	deep	C	Davenport	YOY Rockfish	44
9105	148	1991	6	1991-06-05 00:00:00	1991-06-05 21:16:00	1991-06-05 00:00:00	112	36.655	-121.946666666667	73	73	shallow	C	Monterey Bay Inside	YOY Rockfish	311
9105	151	1991	6	1991-06-06 00:00:00	1991-06-06 00:14:00	1991-06-05 00:00:00	115	36.7083333333333	-121.908333333333	87	91	shallow	C	Monterey Bay Inside	YOY Rockfish	23
9105	152	1991	6	1991-06-06 00:00:00	1991-06-06 01:06:00	1991-06-05 00:00:00	116	36.74	-121.976666666667	276	287	deep	C	Monterey Bay Inside	YOY Rockfish	17
9105	153	1991	6	1991-06-06 00:00:00	1991-06-06 02:44:00	1991-06-05 00:00:00	114	36.7666666666667	-121.866666666667	104	73	shallow	C	Monterey Bay Inside	YOY Rockfish	9
9105	154	1991	6	1991-06-06 00:00:00	1991-06-06 04:00:00	1991-06-05 00:00:00	119	36.8466666666667	-121.983333333333	91	91	shallow	C	Monterey Bay Inside	YOY Rockfish	5
9105	157	1991	6	1991-06-06 00:00:00	1991-06-06 22:48:00	1991-06-06 00:00:00	131	37.275	-122.566666666667	82	82	shallow	C	Pescadero	YOY Rockfish	1016
9105	159	1991	6	1991-06-07 00:00:00	1991-06-07 02:01:00	1991-06-06 00:00:00	133	37.275	-122.816666666667	184	184	shallow	C	Pescadero	YOY Rockfish	12
9105	161	1991	6	1991-06-07 00:00:00	1991-06-07 04:08:00	1991-06-06 00:00:00	134	37.275	-122.983333333333	548	518	deep	C	Pescadero	YOY Rockfish	120
9105	163	1991	6	1991-06-07 00:00:00	1991-06-07 21:19:00	1991-06-07 00:00:00	152	37.6583333333333	-123.041666666667	118	108	shallow	C	Farallones Outside	YOY Rockfish	9
9105	164	1991	6	1991-06-07 00:00:00	1991-06-07 22:50:00	1991-06-07 00:00:00	154	37.6583333333333	-123.208333333333	1243	1301	deep	C	Farallones Outside	YOY Rockfish	44
9105	165	1991	6	1991-06-08 00:00:00	1991-06-08 00:35:00	1991-06-07 00:00:00	156	37.7433333333333	-123.138333333333	69	91	shallow	C	Farallones Outside	YOY Rockfish	13
9105	166	1991	6	1991-06-08 00:00:00	1991-06-08 03:11:00	1991-06-07 00:00:00	160	37.8833333333333	-123.316666666667	109	91	shallow	C	Farallones Outside	YOY Rockfish	232
9105	170	1991	6	1991-06-08 00:00:00	1991-06-08 23:16:00	1991-06-08 00:00:00	138	37.7	-122.908333333333	54	55	shallow	C	Gulf of the Farallones	YOY Rockfish	88
9105	171	1991	6	1991-06-09 00:00:00	1991-06-09 00:54:00	1991-06-08 00:00:00	139	37.7916666666667	-122.866666666667	54	55	shallow	C	Gulf of the Farallones	YOY Rockfish	73
9105	175	1991	6	1991-06-09 00:00:00	1991-06-09 21:17:00	1991-06-09 00:00:00	165	38.1666666666667	-123	54	55	shallow	C	Point Reyes	YOY Rockfish	27
9105	177	1991	6	1991-06-09 00:00:00	1991-06-09 23:53:00	1991-06-09 00:00:00	167	38.1666666666667	-123.166666666667	91	91	shallow	C	Point Reyes	YOY Rockfish	8
9105	180	1991	6	1991-06-10 00:00:00	1991-06-10 03:28:00	1991-06-09 00:00:00	170	38.1666666666667	-123.366666666667	164	183	shallow	C	Point Reyes	YOY Rockfish	27
9206	3	1992	5	1992-05-11 00:00:00	1992-05-11 21:31:00	1992-05-11 00:00:00	119	36.8466666666667	-121.983333333333	91	91	shallow	C	Monterey Bay Inside	YOY Rockfish	0
9206	4	1992	5	1992-05-11 00:00:00	1992-05-11 22:43:00	1992-05-11 00:00:00	114	36.7666666666667	-121.866666666667	73	73	shallow	C	Monterey Bay Inside	YOY Rockfish	1
9206	5	1992	5	1992-05-12 00:00:00	1992-05-12 00:39:00	1992-05-11 00:00:00	116	36.74	-121.976666666667	237	287	deep	C	Monterey Bay Inside	YOY Rockfish	0
9206	6	1992	5	1992-05-12 00:00:00	1992-05-12 01:49:00	1992-05-11 00:00:00	115	36.7083333333333	-121.908333333333	91	91	shallow	C	Monterey Bay Inside	YOY Rockfish	0
9206	8	1992	5	1992-05-12 00:00:00	1992-05-12 04:11:00	1992-05-11 00:00:00	112	36.655	-121.946666666667	72	73	shallow	C	Monterey Bay Inside	YOY Rockfish	0
9206	11	1992	5	1992-05-12 00:00:00	1992-05-12 22:05:00	1992-05-12 00:00:00	110	36.5833333333333	-122.175	2322	2304	deep	C	Monterey Bay Outside	YOY Rockfish	0
9206	13	1992	5	1992-05-13 00:00:00	1992-05-13 00:01:00	1992-05-12 00:00:00	109	36.5833333333333	-122.033333333333	530	608	deep	C	Monterey Bay Outside	YOY Rockfish	2
9206	14	1992	5	1992-05-13 00:00:00	1992-05-13 01:52:00	1992-05-12 00:00:00	113	36.6466666666667	-122.05	914	900	deep	C	Monterey Bay Outside	YOY Rockfish	6
9206	15	1992	5	1992-05-13 00:00:00	1992-05-13 02:47:00	1992-05-12 00:00:00	117	36.7	-122.108333333333	1920	1920	deep	C	Monterey Bay Outside	YOY Rockfish	14
9206	19	1992	5	1992-05-13 00:00:00	1992-05-13 22:00:00	1992-05-13 00:00:00	123	36.9833333333333	-122.291666666667	82	82	shallow	C	Davenport	YOY Rockfish	0
9206	20	1992	5	1992-05-13 00:00:00	1992-05-13 23:35:00	1992-05-13 00:00:00	124	36.9833333333333	-122.375	128	128	shallow	C	Davenport	YOY Rockfish	0
9206	22	1992	5	1992-05-14 00:00:00	1992-05-14 01:01:00	1992-05-13 00:00:00	125	36.9833333333333	-122.425	457	446	deep	C	Davenport	YOY Rockfish	2
9206	24	1992	5	1992-05-14 00:00:00	1992-05-14 03:46:00	1992-05-13 00:00:00	126	36.9833333333333	-122.591666666667	402	432	deep	C	Davenport	YOY Rockfish	0
9206	27	1992	5	1992-05-14 00:00:00	1992-05-14 21:59:00	1992-05-14 00:00:00	131	37.275	-122.566666666667	82	82	shallow	C	Pescadero	YOY Rockfish	0
9206	28	1992	5	1992-05-14 00:00:00	1992-05-14 23:22:00	1992-05-14 00:00:00	132	37.275	-122.65	95	95	shallow	C	Pescadero	YOY Rockfish	0
9206	30	1992	5	1992-05-15 00:00:00	1992-05-15 01:15:00	1992-05-14 00:00:00	133	37.275	-122.816666666667	164	184	shallow	C	Pescadero	YOY Rockfish	0
9206	32	1992	5	1992-05-15 00:00:00	1992-05-15 03:55:00	1992-05-14 00:00:00	134	37.275	-122.983333333333	548	518	deep	C	Pescadero	YOY Rockfish	0
9206	34	1992	5	1992-05-15 00:00:00	1992-05-15 20:56:00	1992-05-15 00:00:00	152	37.6583333333333	-123.041666666667	118	108	shallow	C	Farallones Outside	YOY Rockfish	1
9206	35	1992	5	1992-05-15 00:00:00	1992-05-15 22:26:00	1992-05-15 00:00:00	154	37.6583333333333	-123.208333333333	1243	1301	deep	C	Farallones Outside	YOY Rockfish	0
9206	36	1992	5	1992-05-16 00:00:00	1992-05-16 00:25:00	1992-05-15 00:00:00	156	37.7433333333333	-123.138333333333	91	91	shallow	C	Farallones Outside	YOY Rockfish	1
9206	37	1992	5	1992-05-16 00:00:00	1992-05-16 02:23:00	1992-05-15 00:00:00	160	37.8833333333333	-123.316666666667	91	91	shallow	C	Farallones Outside	YOY Rockfish	0
9206	38	1992	5	1992-05-16 00:00:00	1992-05-16 04:14:00	1992-05-15 00:00:00	162	37.8833333333333	-123.5	1097	1328	deep	C	Farallones Outside	YOY Rockfish	0
9206	42	1992	5	1992-05-16 00:00:00	1992-05-16 23:01:00	1992-05-16 00:00:00	167	38.1666666666667	-123.166666666667	91	91	shallow	C	Point Reyes	YOY Rockfish	0
9206	44	1992	5	1992-05-17 00:00:00	1992-05-17 01:58:00	1992-05-16 00:00:00	170	38.1666666666667	-123.366666666667	182	183	shallow	C	Point Reyes	YOY Rockfish	0
9206	50	1992	5	1992-05-18 00:00:00	1992-05-18 01:34:00	1992-05-17 00:00:00	138	37.7	-122.908333333333	54	55	shallow	C	Gulf of the Farallones	YOY Rockfish	0
9206	60	1992	5	1992-05-19 00:00:00	1992-05-19 21:53:00	1992-05-19 00:00:00	110	36.5833333333333	-122.175	2322	2304	deep	C	Monterey Bay Outside	YOY Rockfish	17
9206	62	1992	5	1992-05-20 00:00:00	1992-05-19 23:59:00	1992-05-20 00:00:00	109	36.5833333333333	-122.033333333333	530	608	deep	C	Monterey Bay Outside	YOY Rockfish	30
9206	63	1992	5	1992-05-20 00:00:00	1992-05-20 02:04:00	1992-05-19 00:00:00	113	36.6466666666667	-122.05	914	900	deep	C	Monterey Bay Outside	YOY Rockfish	32
9206	64	1992	5	1992-05-20 00:00:00	1992-05-20 03:15:00	1992-05-19 00:00:00	117	36.7	-122.108333333333	1920	1920	deep	C	Monterey Bay Outside	YOY Rockfish	33
9206	67	1992	5	1992-05-20 00:00:00	1992-05-20 21:01:00	1992-05-20 00:00:00	112	36.655	-121.946666666667	73	73	shallow	C	Monterey Bay Inside	YOY Rockfish	0
9206	69	1992	5	1992-05-20 00:00:00	1992-05-20 23:23:00	1992-05-20 00:00:00	115	36.7083333333333	-121.908333333333	91	91	shallow	C	Monterey Bay Inside	YOY Rockfish	0
9206	70	1992	5	1992-05-21 00:00:00	1992-05-21 00:35:00	1992-05-20 00:00:00	116	36.74	-121.976666666667	237	287	deep	C	Monterey Bay Inside	YOY Rockfish	0
9206	71	1992	5	1992-05-21 00:00:00	1992-05-21 02:19:00	1992-05-20 00:00:00	114	36.7666666666667	-121.866666666667	73	73	shallow	C	Monterey Bay Inside	YOY Rockfish	1
9206	72	1992	5	1992-05-21 00:00:00	1992-05-21 03:47:00	1992-05-20 00:00:00	119	36.8466666666667	-121.983333333333	91	91	shallow	C	Monterey Bay Inside	YOY Rockfish	0
9206	75	1992	5	1992-05-21 00:00:00	1992-05-21 22:15:00	1992-05-21 00:00:00	123	36.9833333333333	-122.291666666667	82	82	shallow	C	Davenport	YOY Rockfish	0
9206	76	1992	5	1992-05-22 00:00:00	1992-05-21 23:53:00	1992-05-22 00:00:00	124	36.9833333333333	-122.375	128	128	shallow	C	Davenport	YOY Rockfish	0
9206	78	1992	5	1992-05-22 00:00:00	1992-05-22 01:45:00	1992-05-21 00:00:00	125	36.9833333333333	-122.425	457	446	deep	C	Davenport	YOY Rockfish	1
9206	80	1992	5	1992-05-22 00:00:00	1992-05-22 04:25:00	1992-05-21 00:00:00	126	36.9833333333333	-122.591666666667	402	432	deep	C	Davenport	YOY Rockfish	2
9206	83	1992	5	1992-05-22 00:00:00	1992-05-22 22:06:00	1992-05-22 00:00:00	131	37.275	-122.566666666667	82	82	shallow	C	Pescadero	YOY Rockfish	0
9206	84	1992	5	1992-05-22 00:00:00	1992-05-22 23:41:00	1992-05-22 00:00:00	132	37.275	-122.65	95	95	shallow	C	Pescadero	YOY Rockfish	0
9206	86	1992	5	1992-05-23 00:00:00	1992-05-23 01:59:00	1992-05-22 00:00:00	133	37.275	-122.816666666667	164	184	shallow	C	Pescadero	YOY Rockfish	0
9206	88	1992	5	1992-05-23 00:00:00	1992-05-23 04:40:00	1992-05-22 00:00:00	134	37.275	-122.983333333333	548	518	deep	C	Pescadero	YOY Rockfish	0
9206	90	1992	5	1992-05-23 00:00:00	1992-05-23 21:00:00	1992-05-23 00:00:00	152	37.6583333333333	-123.041666666667	118	108	shallow	C	Farallones Outside	YOY Rockfish	1
9206	91	1992	5	1992-05-23 00:00:00	1992-05-23 22:35:00	1992-05-23 00:00:00	154	37.6583333333333	-123.208333333333	1243	1301	deep	C	Farallones Outside	YOY Rockfish	6
9206	92	1992	5	1992-05-24 00:00:00	1992-05-24 00:33:00	1992-05-23 00:00:00	156	37.7433333333333	-123.138333333333	78	91	shallow	C	Farallones Outside	YOY Rockfish	3
9206	93	1992	5	1992-05-24 00:00:00	1992-05-24 02:15:00	1992-05-23 00:00:00	160	37.8833333333333	-123.316666666667	100	91	shallow	C	Farallones Outside	YOY Rockfish	0
9206	94	1992	5	1992-05-24 00:00:00	1992-05-24 04:09:00	1992-05-23 00:00:00	162	37.8833333333333	-123.5	1463	1328	deep	C	Farallones Outside	YOY Rockfish	1
9206	148	1992	6	1992-06-04 00:00:00	1992-06-04 21:20:00	1992-06-04 00:00:00	119	36.8466666666667	-121.983333333333	91	91	shallow	C	Monterey Bay Inside	YOY Rockfish	7
9206	149	1992	6	1992-06-04 00:00:00	1992-06-04 22:35:00	1992-06-04 00:00:00	114	36.7666666666667	-121.866666666667	76	73	shallow	C	Monterey Bay Inside	YOY Rockfish	1
9206	150	1992	6	1992-06-05 00:00:00	1992-06-05 00:26:00	1992-06-04 00:00:00	116	36.74	-121.976666666667	237	287	deep	C	Monterey Bay Inside	YOY Rockfish	1
9206	151	1992	6	1992-06-05 00:00:00	1992-06-05 01:27:00	1992-06-04 00:00:00	115	36.7083333333333	-121.908333333333	91	91	shallow	C	Monterey Bay Inside	YOY Rockfish	4
9206	153	1992	6	1992-06-05 00:00:00	1992-06-05 04:09:00	1992-06-04 00:00:00	112	36.655	-121.946666666667	73	73	shallow	C	Monterey Bay Inside	YOY Rockfish	14
9206	156	1992	6	1992-06-05 00:00:00	1992-06-05 21:51:00	1992-06-05 00:00:00	110	36.5833333333333	-122.175	2322	2304	deep	C	Monterey Bay Outside	YOY Rockfish	350
9206	157	1992	6	1992-06-05 00:00:00	1992-06-05 23:18:00	1992-06-05 00:00:00	109	36.5833333333333	-122.033333333333	647	608	deep	C	Monterey Bay Outside	YOY Rockfish	129
9206	158	1992	6	1992-06-06 00:00:00	1992-06-06 01:31:00	1992-06-05 00:00:00	113	36.6466666666667	-122.05	914	900	deep	C	Monterey Bay Outside	YOY Rockfish	35
9206	159	1992	6	1992-06-06 00:00:00	1992-06-06 02:23:00	1992-06-05 00:00:00	117	36.7	-122.108333333333	1920	1920	deep	C	Monterey Bay Outside	YOY Rockfish	69
9206	164	1992	6	1992-06-06 00:00:00	1992-06-06 22:15:00	1992-06-06 00:00:00	123	36.9833333333333	-122.291666666667	85	82	shallow	C	Davenport	YOY Rockfish	7
9206	165	1992	6	1992-06-07 00:00:00	1992-06-07 00:00:00	1992-06-06 00:00:00	124	36.9833333333333	-122.375	128	128	shallow	C	Davenport	YOY Rockfish	386
9206	167	1992	6	1992-06-07 00:00:00	1992-06-07 01:40:00	1992-06-06 00:00:00	125	36.9833333333333	-122.425	457	446	deep	C	Davenport	YOY Rockfish	1637
9206	169	1992	6	1992-06-07 00:00:00	1992-06-07 04:45:00	1992-06-06 00:00:00	126	36.9833333333333	-122.591666666667	402	432	deep	C	Davenport	YOY Rockfish	4
9206	178	1992	6	1992-06-08 00:00:00	1992-06-08 22:23:00	1992-06-08 00:00:00	131	37.275	-122.566666666667	82	82	shallow	C	Pescadero	YOY Rockfish	2
9206	179	1992	6	1992-06-08 00:00:00	1992-06-08 23:59:00	1992-06-08 00:00:00	132	37.275	-122.65	95	95	shallow	C	Pescadero	YOY Rockfish	17
9206	180	1992	6	1992-06-09 00:00:00	1992-06-09 01:36:00	1992-06-08 00:00:00	133	37.275	-122.816666666667	164	184	shallow	C	Pescadero	YOY Rockfish	33
9206	182	1992	6	1992-06-09 00:00:00	1992-06-09 04:16:00	1992-06-08 00:00:00	134	37.275	-122.983333333333	475	518	deep	C	Pescadero	YOY Rockfish	148
9206	184	1992	6	1992-06-09 00:00:00	1992-06-09 21:18:00	1992-06-09 00:00:00	152	37.6583333333333	-123.041666666667	118	108	shallow	C	Farallones Outside	YOY Rockfish	5
9206	185	1992	6	1992-06-09 00:00:00	1992-06-09 22:50:00	1992-06-09 00:00:00	154	37.6583333333333	-123.208333333333	1243	1301	deep	C	Farallones Outside	YOY Rockfish	146
9206	186	1992	6	1992-06-10 00:00:00	1992-06-10 00:44:00	1992-06-09 00:00:00	156	37.7433333333333	-123.138333333333	91	91	shallow	C	Farallones Outside	YOY Rockfish	8
9206	187	1992	6	1992-06-10 00:00:00	1992-06-10 02:57:00	1992-06-09 00:00:00	160	37.8833333333333	-123.316666666667	91	91	shallow	C	Farallones Outside	YOY Rockfish	4
9206	188	1992	6	1992-06-10 00:00:00	1992-06-10 04:47:00	1992-06-09 00:00:00	162	37.8833333333333	-123.5	1463	1328	deep	C	Farallones Outside	YOY Rockfish	15
9206	190	1992	6	1992-06-10 00:00:00	1992-06-10 22:06:00	1992-06-10 00:00:00	170	38.1666666666667	-123.366666666667	182	183	shallow	C	Point Reyes	YOY Rockfish	5
9206	193	1992	6	1992-06-11 00:00:00	1992-06-11 01:14:00	1992-06-10 00:00:00	167	38.1666666666667	-123.166666666667	91	91	shallow	C	Point Reyes	YOY Rockfish	0
9206	194	1992	6	1992-06-11 00:00:00	1992-06-11 01:50:00	1992-06-10 00:00:00	167	38.1666666666667	-123.166666666667	91	91	shallow	C	Point Reyes	YOY Rockfish	2
9206	200	1992	6	1992-06-13 00:00:00	1992-06-13 01:14:00	1992-06-12 00:00:00	139	37.7916666666667	-122.866666666667	54	55	shallow	C	Gulf of the Farallones	YOY Rockfish	3
9307	1	1993	5	1993-05-13 00:00:00	1993-05-13 21:01:00	1993-05-13 00:00:00	119	36.8466666666667	-121.983333333333	91	91	shallow	C	Monterey Bay Inside	YOY Rockfish	188
9307	2	1993	5	1993-05-13 00:00:00	1993-05-13 22:19:00	1993-05-13 00:00:00	114	36.7666666666667	-121.866666666667	73	73	shallow	C	Monterey Bay Inside	YOY Rockfish	26
9307	3	1993	5	1993-05-13 00:00:00	1993-05-13 23:57:00	1993-05-13 00:00:00	116	36.74	-121.976666666667	237	287	deep	C	Monterey Bay Inside	YOY Rockfish	169
9307	4	1993	5	1993-05-14 00:00:00	1993-05-14 00:56:00	1993-05-13 00:00:00	115	36.7083333333333	-121.908333333333	91	91	shallow	C	Monterey Bay Inside	YOY Rockfish	178
9307	6	1993	5	1993-05-14 00:00:00	1993-05-14 03:13:00	1993-05-13 00:00:00	112	36.655	-121.946666666667	73	73	shallow	C	Monterey Bay Inside	YOY Rockfish	210
9307	9	1993	5	1993-05-14 00:00:00	1993-05-14 21:46:00	1993-05-14 00:00:00	110	36.5833333333333	-122.175	2322	2304	deep	C	Monterey Bay Outside	YOY Rockfish	22
9307	11	1993	5	1993-05-15 00:00:00	1993-05-15 00:18:00	1993-05-14 00:00:00	109	36.5833333333333	-122.033333333333	530	608	deep	C	Monterey Bay Outside	YOY Rockfish	393
9307	12	1993	5	1993-05-15 00:00:00	1993-05-15 02:26:00	1993-05-14 00:00:00	113	36.6466666666667	-122.05	914	900	deep	C	Monterey Bay Outside	YOY Rockfish	114
9307	13	1993	5	1993-05-15 00:00:00	1993-05-15 03:30:00	1993-05-14 00:00:00	117	36.7	-122.108333333333	1920	1920	deep	C	Monterey Bay Outside	YOY Rockfish	37
9307	15	1993	5	1993-05-15 00:00:00	1993-05-15 21:00:00	1993-05-15 00:00:00	126	36.9833333333333	-122.591666666667	402	432	deep	C	Davenport	YOY Rockfish	5
9307	17	1993	5	1993-05-15 00:00:00	1993-05-15 23:07:00	1993-05-15 00:00:00	125	36.9833333333333	-122.425	457	446	deep	C	Davenport	YOY Rockfish	11
9307	19	1993	5	1993-05-16 00:00:00	1993-05-16 01:27:00	1993-05-15 00:00:00	124	36.9833333333333	-122.375	128	128	shallow	C	Davenport	YOY Rockfish	12
9307	20	1993	5	1993-05-16 00:00:00	1993-05-16 02:26:00	1993-05-15 00:00:00	123	36.9833333333333	-122.291666666667	82	82	shallow	C	Davenport	YOY Rockfish	11
9307	23	1993	5	1993-05-16 00:00:00	1993-05-16 22:01:00	1993-05-16 00:00:00	131	37.275	-122.566666666667	82	82	shallow	C	Pescadero	YOY Rockfish	4
9307	24	1993	5	1993-05-16 00:00:00	1993-05-16 23:35:00	1993-05-16 00:00:00	132	37.275	-122.65	95	95	shallow	C	Pescadero	YOY Rockfish	3
9307	26	1993	5	1993-05-17 00:00:00	1993-05-17 01:54:00	1993-05-16 00:00:00	133	37.275	-122.816666666667	164	184	shallow	C	Pescadero	YOY Rockfish	174
9307	28	1993	5	1993-05-17 00:00:00	1993-05-17 04:54:00	1993-05-16 00:00:00	134	37.275	-122.983333333333	548	518	deep	C	Pescadero	YOY Rockfish	7
9307	29	1993	5	1993-05-17 00:00:00	1993-05-17 21:15:00	1993-05-17 00:00:00	152	37.6583333333333	-123.041666666667	118	108	shallow	C	Farallones Outside	YOY Rockfish	56
9307	30	1993	5	1993-05-17 00:00:00	1993-05-17 22:44:00	1993-05-17 00:00:00	154	37.6583333333333	-123.208333333333	1243	1301	deep	C	Farallones Outside	YOY Rockfish	69
9307	31	1993	5	1993-05-18 00:00:00	1993-05-18 00:27:00	1993-05-17 00:00:00	156	37.7433333333333	-123.138333333333	91	91	shallow	C	Farallones Outside	YOY Rockfish	30
9307	32	1993	5	1993-05-18 00:00:00	1993-05-18 02:10:00	1993-05-17 00:00:00	160	37.8833333333333	-123.316666666667	91	91	shallow	C	Farallones Outside	YOY Rockfish	8
9307	33	1993	5	1993-05-18 00:00:00	1993-05-18 03:54:00	1993-05-17 00:00:00	162	37.8833333333333	-123.5	1463	1328	deep	C	Farallones Outside	YOY Rockfish	17
9307	35	1993	5	1993-05-18 00:00:00	1993-05-18 21:01:00	1993-05-18 00:00:00	170	38.1666666666667	-123.366666666667	182	183	shallow	C	Point Reyes	YOY Rockfish	1
9307	39	1993	5	1993-05-19 00:00:00	1993-05-19 01:43:00	1993-05-18 00:00:00	167	38.1666666666667	-123.166666666667	91	91	shallow	C	Point Reyes	YOY Rockfish	11
9307	41	1993	5	1993-05-19 00:00:00	1993-05-19 04:19:00	1993-05-18 00:00:00	165	38.1666666666667	-123	54	55	shallow	C	Point Reyes	YOY Rockfish	8
9307	56	1993	5	1993-05-21 00:00:00	1993-05-21 21:00:00	1993-05-21 00:00:00	119	36.8466666666667	-121.983333333333	91	91	shallow	C	Monterey Bay Inside	YOY Rockfish	109
9307	57	1993	5	1993-05-21 00:00:00	1993-05-21 22:11:00	1993-05-21 00:00:00	114	36.7666666666667	-121.866666666667	73	73	shallow	C	Monterey Bay Inside	YOY Rockfish	92
9307	58	1993	5	1993-05-21 00:00:00	1993-05-21 23:53:00	1993-05-21 00:00:00	116	36.74	-121.976666666667	237	287	deep	C	Monterey Bay Inside	YOY Rockfish	181
9307	59	1993	5	1993-05-22 00:00:00	1993-05-22 00:49:00	1993-05-21 00:00:00	115	36.7083333333333	-121.908333333333	91	91	shallow	C	Monterey Bay Inside	YOY Rockfish	399
9307	61	1993	5	1993-05-22 00:00:00	1993-05-22 03:08:00	1993-05-21 00:00:00	112	36.655	-121.946666666667	73	73	shallow	C	Monterey Bay Inside	YOY Rockfish	143
9307	64	1993	5	1993-05-22 00:00:00	1993-05-22 21:55:00	1993-05-22 00:00:00	110	36.5833333333333	-122.175	2322	2304	deep	C	Monterey Bay Outside	YOY Rockfish	28
9307	66	1993	5	1993-05-23 00:00:00	1993-05-23 00:11:00	1993-05-22 00:00:00	109	36.5833333333333	-122.033333333333	530	608	deep	C	Monterey Bay Outside	YOY Rockfish	88
9307	67	1993	5	1993-05-23 00:00:00	1993-05-23 02:10:00	1993-05-22 00:00:00	113	36.6466666666667	-122.05	914	900	deep	C	Monterey Bay Outside	YOY Rockfish	29
9307	68	1993	5	1993-05-23 00:00:00	1993-05-23 03:26:00	1993-05-22 00:00:00	117	36.7	-122.108333333333	1920	1920	deep	C	Monterey Bay Outside	YOY Rockfish	97
9307	70	1993	5	1993-05-23 00:00:00	1993-05-23 23:42:00	1993-05-23 00:00:00	126	36.9833333333333	-122.591666666667	402	432	deep	C	Davenport	YOY Rockfish	30
9307	71	1993	5	1993-05-24 00:00:00	1993-05-24 01:05:00	1993-05-23 00:00:00	125	36.9833333333333	-122.425	457	446	deep	C	Davenport	YOY Rockfish	362
9307	72	1993	5	1993-05-24 00:00:00	1993-05-24 02:02:00	1993-05-23 00:00:00	124	36.9833333333333	-122.375	128	128	shallow	C	Davenport	YOY Rockfish	82
9307	73	1993	5	1993-05-24 00:00:00	1993-05-24 03:14:00	1993-05-23 00:00:00	123	36.9833333333333	-122.291666666667	82	82	shallow	C	Davenport	YOY Rockfish	7
9307	76	1993	5	1993-05-24 00:00:00	1993-05-24 21:58:00	1993-05-24 00:00:00	131	37.275	-122.566666666667	82	82	shallow	C	Pescadero	YOY Rockfish	40
9307	77	1993	5	1993-05-24 00:00:00	1993-05-24 23:20:00	1993-05-24 00:00:00	132	37.275	-122.65	95	95	shallow	C	Pescadero	YOY Rockfish	18
9307	79	1993	5	1993-05-25 00:00:00	1993-05-25 01:17:00	1993-05-24 00:00:00	133	37.275	-122.816666666667	164	184	shallow	C	Pescadero	YOY Rockfish	42
9307	81	1993	5	1993-05-25 00:00:00	1993-05-25 03:47:00	1993-05-24 00:00:00	134	37.275	-122.983333333333	548	518	deep	C	Pescadero	YOY Rockfish	0
9307	82	1993	5	1993-05-25 00:00:00	1993-05-25 21:07:00	1993-05-25 00:00:00	152	37.6583333333333	-123.041666666667	118	108	shallow	C	Farallones Outside	YOY Rockfish	4
9307	83	1993	5	1993-05-25 00:00:00	1993-05-25 22:58:00	1993-05-25 00:00:00	154	37.6583333333333	-123.208333333333	1243	1301	deep	C	Farallones Outside	YOY Rockfish	0
9307	84	1993	5	1993-05-26 00:00:00	1993-05-26 00:32:00	1993-05-25 00:00:00	156	37.7433333333333	-123.138333333333	91	91	shallow	C	Farallones Outside	YOY Rockfish	10
9307	85	1993	5	1993-05-26 00:00:00	1993-05-26 02:19:00	1993-05-25 00:00:00	160	37.8833333333333	-123.316666666667	91	91	shallow	C	Farallones Outside	YOY Rockfish	30
9307	86	1993	5	1993-05-26 00:00:00	1993-05-26 04:25:00	1993-05-25 00:00:00	162	37.8833333333333	-123.5	1463	1328	deep	C	Farallones Outside	YOY Rockfish	11
9307	87	1993	5	1993-05-26 00:00:00	1993-05-26 21:01:00	1993-05-26 00:00:00	170	38.1666666666667	-123.366666666667	182	183	shallow	C	Point Reyes	YOY Rockfish	2
9307	91	1993	5	1993-05-27 00:00:00	1993-05-27 01:27:00	1993-05-26 00:00:00	167	38.1666666666667	-123.166666666667	91	91	shallow	C	Point Reyes	YOY Rockfish	2
9307	93	1993	5	1993-05-27 00:00:00	1993-05-27 03:54:00	1993-05-26 00:00:00	165	38.1666666666667	-123	54	55	shallow	C	Point Reyes	YOY Rockfish	4
9307	97	1993	5	1993-05-28 00:00:00	1993-05-28 01:30:00	1993-05-27 00:00:00	138	37.7	-122.908333333333	54	55	shallow	C	Gulf of the Farallones	YOY Rockfish	10
9307	132	1993	6	1993-06-03 00:00:00	1993-06-03 21:17:00	1993-06-03 00:00:00	119	36.8466666666667	-121.983333333333	91	91	shallow	C	Monterey Bay Inside	YOY Rockfish	1
9307	133	1993	6	1993-06-03 00:00:00	1993-06-03 22:31:00	1993-06-03 00:00:00	114	36.7666666666667	-121.866666666667	73	73	shallow	C	Monterey Bay Inside	YOY Rockfish	11
9307	134	1993	6	1993-06-04 00:00:00	1993-06-04 00:20:00	1993-06-03 00:00:00	116	36.74	-121.976666666667	237	287	deep	C	Monterey Bay Inside	YOY Rockfish	2
9307	135	1993	6	1993-06-04 00:00:00	1993-06-04 01:09:00	1993-06-03 00:00:00	115	36.7083333333333	-121.908333333333	91	91	shallow	C	Monterey Bay Inside	YOY Rockfish	4
9307	137	1993	6	1993-06-04 00:00:00	1993-06-04 03:26:00	1993-06-03 00:00:00	112	36.655	-121.946666666667	73	73	shallow	C	Monterey Bay Inside	YOY Rockfish	27
9307	140	1993	6	1993-06-04 00:00:00	1993-06-04 22:20:00	1993-06-04 00:00:00	110	36.5833333333333	-122.175	2322	2304	deep	C	Monterey Bay Outside	YOY Rockfish	33
9307	142	1993	6	1993-06-05 00:00:00	1993-06-05 01:01:00	1993-06-04 00:00:00	109	36.5833333333333	-122.033333333333	530	608	deep	C	Monterey Bay Outside	YOY Rockfish	3
9307	143	1993	6	1993-06-05 00:00:00	1993-06-05 02:54:00	1993-06-04 00:00:00	113	36.6466666666667	-122.05	914	900	deep	C	Monterey Bay Outside	YOY Rockfish	4
9307	144	1993	6	1993-06-05 00:00:00	1993-06-05 04:20:00	1993-06-04 00:00:00	117	36.7	-122.108333333333	1920	1920	deep	C	Monterey Bay Outside	YOY Rockfish	7
9307	145	1993	6	1993-06-05 00:00:00	1993-06-05 21:38:00	1993-06-05 00:00:00	126	36.9833333333333	-122.591666666667	402	432	deep	C	Davenport	YOY Rockfish	84
9307	147	1993	6	1993-06-05 00:00:00	1993-06-05 23:50:00	1993-06-05 00:00:00	125	36.9833333333333	-122.425	457	446	deep	C	Davenport	YOY Rockfish	16
9307	149	1993	6	1993-06-06 00:00:00	1993-06-06 01:47:00	1993-06-05 00:00:00	124	36.9833333333333	-122.375	128	128	shallow	C	Davenport	YOY Rockfish	213
9307	150	1993	6	1993-06-06 00:00:00	1993-06-06 21:11:00	1993-06-06 00:00:00	134	37.275	-122.983333333333	548	518	deep	C	Pescadero	YOY Rockfish	31
9307	152	1993	6	1993-06-06 00:00:00	1993-06-06 23:21:00	1993-06-06 00:00:00	133	37.275	-122.816666666667	164	184	shallow	C	Pescadero	YOY Rockfish	141
9307	153	1993	6	1993-06-07 00:00:00	1993-06-07 01:09:00	1993-06-06 00:00:00	132	37.275	-122.65	95	95	shallow	C	Pescadero	YOY Rockfish	252
9307	154	1993	6	1993-06-07 00:00:00	1993-06-07 02:03:00	1993-06-06 00:00:00	131	37.275	-122.566666666667	82	82	shallow	C	Pescadero	YOY Rockfish	44
9307	156	1993	6	1993-06-07 00:00:00	1993-06-07 21:15:00	1993-06-07 00:00:00	152	37.6583333333333	-123.041666666667	118	108	shallow	C	Farallones Outside	YOY Rockfish	123
9307	157	1993	6	1993-06-07 00:00:00	1993-06-07 23:31:00	1993-06-07 00:00:00	154	37.6583333333333	-123.208333333333	1133	1301	deep	C	Farallones Outside	YOY Rockfish	0
9307	158	1993	6	1993-06-08 00:00:00	1993-06-08 01:57:00	1993-06-07 00:00:00	156	37.7433333333333	-123.138333333333	91	91	shallow	C	Farallones Outside	YOY Rockfish	11
9307	162	1993	6	1993-06-10 00:00:00	1993-06-10 00:22:00	1993-06-09 00:00:00	139	37.7916666666667	-122.866666666667	54	55	shallow	C	Gulf of the Farallones	YOY Rockfish	0
9307	163	1993	6	1993-06-10 00:00:00	1993-06-10 00:58:00	1993-06-09 00:00:00	139	37.7916666666667	-122.866666666667	54	55	shallow	C	Gulf of the Farallones	YOY Rockfish	1
9307	164	1993	6	1993-06-10 00:00:00	1993-06-10 02:30:00	1993-06-09 00:00:00	138	37.7	-122.908333333333	54	55	shallow	C	Gulf of the Farallones	YOY Rockfish	0
9307	167	1993	6	1993-06-12 00:00:00	1993-06-12 00:34:00	1993-06-11 00:00:00	123	36.9833333333333	-122.291666666667	84	82	shallow	C	Davenport	YOY Rockfish	14
9307	170	1993	6	1993-06-13 00:00:00	1993-06-13 01:51:00	1993-06-12 00:00:00	167	38.1666666666667	-123.166666666667	91	91	shallow	C	Point Reyes	YOY Rockfish	29
9406	2	1994	5	1994-05-19 00:00:00	1994-05-19 00:38:00	1994-05-18 00:00:00	117	36.7	-122.108333333333	1775	1920	deep	C	Monterey Bay Outside	YOY Rockfish	1
9406	3	1994	5	1994-05-19 00:00:00	1994-05-19 01:46:00	1994-05-18 00:00:00	113	36.6466666666667	-122.05	747	900	deep	C	Monterey Bay Outside	YOY Rockfish	8
9406	4	1994	5	1994-05-19 00:00:00	1994-05-19 03:51:00	1994-05-18 00:00:00	109	36.5833333333333	-122.033333333333	627	608	deep	C	Monterey Bay Outside	YOY Rockfish	1
9406	5	1994	5	1994-05-19 00:00:00	1994-05-19 05:21:00	1994-05-18 00:00:00	110	36.5833333333333	-122.175	2331	2304	deep	C	Monterey Bay Outside	YOY Rockfish	0
9406	6	1994	5	1994-05-20 00:00:00	1994-05-20 00:54:00	1994-05-19 00:00:00	112	36.655	-121.946666666667	84	73	shallow	C	Monterey Bay Inside	YOY Rockfish	4
9406	7	1994	5	1994-05-20 00:00:00	1994-05-20 01:53:00	1994-05-19 00:00:00	115	36.7083333333333	-121.908333333333	91	91	shallow	C	Monterey Bay Inside	YOY Rockfish	0
9406	8	1994	5	1994-05-20 00:00:00	1994-05-20 02:51:00	1994-05-19 00:00:00	116	36.74	-121.976666666667	213	287	deep	C	Monterey Bay Inside	YOY Rockfish	2
9406	9	1994	5	1994-05-20 00:00:00	1994-05-20 04:24:00	1994-05-19 00:00:00	119	36.8466666666667	-121.983333333333	76	91	shallow	C	Monterey Bay Inside	YOY Rockfish	0
9406	11	1994	5	1994-05-20 00:00:00	1994-05-20 22:10:00	1994-05-20 00:00:00	123	36.9833333333333	-122.291666666667	87	82	shallow	C	Davenport	YOY Rockfish	2
9406	12	1994	5	1994-05-20 00:00:00	1994-05-20 23:49:00	1994-05-20 00:00:00	124	36.9833333333333	-122.375	179	128	shallow	C	Davenport	YOY Rockfish	2
9406	14	1994	5	1994-05-21 00:00:00	1994-05-21 01:59:00	1994-05-20 00:00:00	125	36.9833333333333	-122.425	320	446	deep	C	Davenport	YOY Rockfish	1
9406	16	1994	5	1994-05-21 00:00:00	1994-05-21 05:09:00	1994-05-20 00:00:00	126	36.9833333333333	-122.591666666667	484	432	deep	C	Davenport	YOY Rockfish	2
9406	23	1994	5	1994-05-21 00:00:00	1994-05-21 22:08:00	1994-05-21 00:00:00	131	37.275	-122.566666666667	85	82	shallow	C	Pescadero	YOY Rockfish	0
9406	24	1994	5	1994-05-21 00:00:00	1994-05-21 23:43:00	1994-05-21 00:00:00	132	37.275	-122.65	96	95	shallow	C	Pescadero	YOY Rockfish	0
9406	26	1994	5	1994-05-22 00:00:00	1994-05-22 02:08:00	1994-05-21 00:00:00	133	37.275	-122.816666666667	177	184	shallow	C	Pescadero	YOY Rockfish	0
9406	28	1994	5	1994-05-22 00:00:00	1994-05-22 04:50:00	1994-05-21 00:00:00	134	37.275	-122.983333333333	521	518	deep	C	Pescadero	YOY Rockfish	6
9406	29	1994	5	1994-05-22 00:00:00	1994-05-22 21:15:00	1994-05-22 00:00:00	152	37.6583333333333	-123.041666666667	106	108	shallow	C	Farallones Outside	YOY Rockfish	10
9406	30	1994	5	1994-05-22 00:00:00	1994-05-22 23:00:00	1994-05-22 00:00:00	154	37.6583333333333	-123.208333333333	1234	1301	deep	C	Farallones Outside	YOY Rockfish	1
9406	31	1994	5	1994-05-23 00:00:00	1994-05-23 01:13:00	1994-05-22 00:00:00	156	37.7433333333333	-123.138333333333	100	91	shallow	C	Farallones Outside	YOY Rockfish	1
9406	32	1994	5	1994-05-23 00:00:00	1994-05-23 03:51:00	1994-05-22 00:00:00	160	37.8833333333333	-123.316666666667	96	91	shallow	C	Farallones Outside	YOY Rockfish	2
9406	34	1994	5	1994-05-23 00:00:00	1994-05-23 21:28:00	1994-05-23 00:00:00	170	38.1666666666667	-123.366666666667	181	183	shallow	C	Point Reyes	YOY Rockfish	1
9406	37	1994	5	1994-05-25 00:00:00	1994-05-25 00:24:00	1994-05-24 00:00:00	139	37.7916666666667	-122.866666666667	54	55	shallow	C	Gulf of the Farallones	YOY Rockfish	4
9406	38	1994	5	1994-05-25 00:00:00	1994-05-25 02:07:00	1994-05-24 00:00:00	138	37.7	-122.908333333333	56	55	shallow	C	Gulf of the Farallones	YOY Rockfish	1
9406	40	1994	5	1994-05-26 00:00:00	1994-05-26 21:29:00	1994-05-26 00:00:00	119	36.8466666666667	-121.983333333333	96	91	shallow	C	Monterey Bay Inside	YOY Rockfish	0
9406	41	1994	5	1994-05-26 00:00:00	1994-05-26 22:45:00	1994-05-26 00:00:00	114	36.7666666666667	-121.866666666667	87	73	shallow	C	Monterey Bay Inside	YOY Rockfish	5
9406	42	1994	5	1994-05-27 00:00:00	1994-05-27 00:21:00	1994-05-26 00:00:00	116	36.74	-121.976666666667	219	287	deep	C	Monterey Bay Inside	YOY Rockfish	1
9406	43	1994	5	1994-05-27 00:00:00	1994-05-27 01:41:00	1994-05-26 00:00:00	115	36.7083333333333	-121.908333333333	85	91	shallow	C	Monterey Bay Inside	YOY Rockfish	1
9406	45	1994	5	1994-05-27 00:00:00	1994-05-27 04:12:00	1994-05-26 00:00:00	112	36.655	-121.946666666667	82	73	shallow	C	Monterey Bay Inside	YOY Rockfish	1
9406	48	1994	5	1994-05-27 00:00:00	1994-05-27 22:42:00	1994-05-27 00:00:00	110	36.5833333333333	-122.175	2331	2304	deep	C	Monterey Bay Outside	YOY Rockfish	48
9406	50	1994	5	1994-05-28 00:00:00	1994-05-28 01:09:00	1994-05-27 00:00:00	109	36.5833333333333	-122.033333333333	577	608	deep	C	Monterey Bay Outside	YOY Rockfish	5
9406	51	1994	5	1994-05-28 00:00:00	1994-05-28 02:24:00	1994-05-27 00:00:00	113	36.6466666666667	-122.05	758	900	deep	C	Monterey Bay Outside	YOY Rockfish	19
9406	52	1994	5	1994-05-28 00:00:00	1994-05-28 03:45:00	1994-05-27 00:00:00	117	36.7	-122.108333333333	1920	1920	deep	C	Monterey Bay Outside	YOY Rockfish	11
9406	55	1994	5	1994-05-28 00:00:00	1994-05-28 22:27:00	1994-05-28 00:00:00	123	36.9833333333333	-122.291666666667	89	82	shallow	C	Davenport	YOY Rockfish	0
9406	56	1994	5	1994-05-29 00:00:00	1994-05-29 00:02:00	1994-05-28 00:00:00	124	36.9833333333333	-122.375	173	128	shallow	C	Davenport	YOY Rockfish	0
9406	58	1994	5	1994-05-29 00:00:00	1994-05-29 01:59:00	1994-05-28 00:00:00	125	36.9833333333333	-122.425	415	446	deep	C	Davenport	YOY Rockfish	1
9406	60	1994	5	1994-05-29 00:00:00	1994-05-29 04:48:00	1994-05-28 00:00:00	126	36.9833333333333	-122.591666666667	479	432	deep	C	Davenport	YOY Rockfish	20
9406	63	1994	5	1994-05-29 00:00:00	1994-05-29 22:07:00	1994-05-29 00:00:00	131	37.275	-122.566666666667	84	82	shallow	C	Pescadero	YOY Rockfish	1
9406	64	1994	5	1994-05-29 00:00:00	1994-05-29 23:43:00	1994-05-29 00:00:00	132	37.275	-122.65	96	95	shallow	C	Pescadero	YOY Rockfish	1
9406	66	1994	5	1994-05-30 00:00:00	1994-05-30 02:30:00	1994-05-29 00:00:00	133	37.275	-122.816666666667	175	184	shallow	C	Pescadero	YOY Rockfish	3
9406	67	1994	5	1994-05-30 00:00:00	1994-05-30 04:39:00	1994-05-29 00:00:00	134	37.275	-122.983333333333	512	518	deep	C	Pescadero	YOY Rockfish	2
9406	68	1994	5	1994-05-30 00:00:00	1994-05-30 21:23:00	1994-05-30 00:00:00	152	37.6583333333333	-123.041666666667	106	108	shallow	C	Farallones Outside	YOY Rockfish	2
9406	69	1994	5	1994-05-30 00:00:00	1994-05-30 22:46:00	1994-05-30 00:00:00	154	37.6583333333333	-123.208333333333	1362	1301	deep	C	Farallones Outside	YOY Rockfish	2
9406	70	1994	5	1994-05-31 00:00:00	1994-05-31 00:37:00	1994-05-30 00:00:00	156	37.7433333333333	-123.138333333333	65	91	shallow	C	Farallones Outside	YOY Rockfish	3
9406	71	1994	5	1994-05-31 00:00:00	1994-05-31 02:20:00	1994-05-30 00:00:00	160	37.8833333333333	-123.316666666667	102	91	shallow	C	Farallones Outside	YOY Rockfish	5
9406	72	1994	5	1994-05-31 00:00:00	1994-05-31 04:10:00	1994-05-30 00:00:00	162	37.8833333333333	-123.5	1417	1328	deep	C	Farallones Outside	YOY Rockfish	10
9406	75	1994	5	1994-05-31 00:00:00	1994-05-31 21:52:00	1994-05-31 00:00:00	170	38.1666666666667	-123.366666666667	160	183	shallow	C	Point Reyes	YOY Rockfish	0
9406	78	1994	6	1994-06-01 00:00:00	1994-06-01 01:20:00	1994-05-31 00:00:00	167	38.1666666666667	-123.166666666667	87	91	shallow	C	Point Reyes	YOY Rockfish	0
9406	80	1994	6	1994-06-01 00:00:00	1994-06-01 03:33:00	1994-05-31 00:00:00	165	38.1666666666667	-123	53	55	shallow	C	Point Reyes	YOY Rockfish	0
9406	83	1994	6	1994-06-02 00:00:00	1994-06-02 00:43:00	1994-06-01 00:00:00	139	37.7916666666667	-122.866666666667	54	55	shallow	C	Gulf of the Farallones	YOY Rockfish	0
9406	84	1994	6	1994-06-02 00:00:00	1994-06-02 02:10:00	1994-06-01 00:00:00	138	37.7	-122.908333333333	56	55	shallow	C	Gulf of the Farallones	YOY Rockfish	4
9406	104	1994	6	1994-06-11 00:00:00	1994-06-11 21:30:00	1994-06-11 00:00:00	119	36.8466666666667	-121.983333333333	107	91	shallow	C	Monterey Bay Inside	YOY Rockfish	0
9406	105	1994	6	1994-06-11 00:00:00	1994-06-11 22:44:00	1994-06-11 00:00:00	114	36.7666666666667	-121.866666666667	85	73	shallow	C	Monterey Bay Inside	YOY Rockfish	3
9406	106	1994	6	1994-06-12 00:00:00	1994-06-12 00:29:00	1994-06-11 00:00:00	116	36.74	-121.976666666667	236	287	deep	C	Monterey Bay Inside	YOY Rockfish	0
9406	107	1994	6	1994-06-12 00:00:00	1994-06-12 01:24:00	1994-06-11 00:00:00	115	36.7083333333333	-121.908333333333	85	91	shallow	C	Monterey Bay Inside	YOY Rockfish	3
9406	109	1994	6	1994-06-12 00:00:00	1994-06-12 03:42:00	1994-06-11 00:00:00	112	36.655	-121.946666666667	85	73	shallow	C	Monterey Bay Inside	YOY Rockfish	1
9406	112	1994	6	1994-06-12 00:00:00	1994-06-12 21:41:00	1994-06-12 00:00:00	110	36.5833333333333	-122.175	2057	2304	deep	C	Monterey Bay Outside	YOY Rockfish	1
9406	114	1994	6	1994-06-12 00:00:00	1994-06-12 23:52:00	1994-06-12 00:00:00	109	36.5833333333333	-122.033333333333	643	608	deep	C	Monterey Bay Outside	YOY Rockfish	0
9406	115	1994	6	1994-06-13 00:00:00	1994-06-13 01:36:00	1994-06-12 00:00:00	113	36.6466666666667	-122.05	1111	900	deep	C	Monterey Bay Outside	YOY Rockfish	2
9406	116	1994	6	1994-06-13 00:00:00	1994-06-13 02:33:00	1994-06-12 00:00:00	117	36.7	-122.108333333333	1901	1920	deep	C	Monterey Bay Outside	YOY Rockfish	6
9406	119	1994	6	1994-06-13 00:00:00	1994-06-13 22:23:00	1994-06-13 00:00:00	123	36.9833333333333	-122.291666666667	87	82	shallow	C	Davenport	YOY Rockfish	1
9406	120	1994	6	1994-06-14 00:00:00	1994-06-14 00:09:00	1994-06-13 00:00:00	124	36.9833333333333	-122.375	187	128	shallow	C	Davenport	YOY Rockfish	15
9406	122	1994	6	1994-06-14 00:00:00	1994-06-14 02:10:00	1994-06-13 00:00:00	125	36.9833333333333	-122.425	256	446	deep	C	Davenport	YOY Rockfish	10
9406	123	1994	6	1994-06-14 00:00:00	1994-06-14 04:19:00	1994-06-13 00:00:00	126	36.9833333333333	-122.591666666667	495	432	deep	C	Davenport	YOY Rockfish	0
9406	125	1994	6	1994-06-15 00:00:00	1994-06-15 01:29:00	1994-06-14 00:00:00	131	37.275	-122.566666666667	87	82	shallow	C	Pescadero	YOY Rockfish	6
9406	126	1994	6	1994-06-15 00:00:00	1994-06-15 03:11:00	1994-06-14 00:00:00	132	37.275	-122.65	98	95	shallow	C	Pescadero	YOY Rockfish	4
9406	128	1994	6	1994-06-15 00:00:00	1994-06-15 21:16:00	1994-06-15 00:00:00	162	37.8833333333333	-123.5	1249	1328	deep	C	Farallones Outside	YOY Rockfish	94
9406	129	1994	6	1994-06-15 00:00:00	1994-06-15 22:43:00	1994-06-15 00:00:00	160	37.8833333333333	-123.316666666667	102	91	shallow	C	Farallones Outside	YOY Rockfish	3
9406	130	1994	6	1994-06-16 00:00:00	1994-06-16 01:04:00	1994-06-15 00:00:00	156	37.7433333333333	-123.138333333333	80	91	shallow	C	Farallones Outside	YOY Rockfish	577
9406	131	1994	6	1994-06-16 00:00:00	1994-06-16 02:24:00	1994-06-15 00:00:00	154	37.6583333333333	-123.208333333333	1298	1301	deep	C	Farallones Outside	YOY Rockfish	44
9406	132	1994	6	1994-06-16 00:00:00	1994-06-16 04:14:00	1994-06-15 00:00:00	152	37.6583333333333	-123.041666666667	100	108	shallow	C	Farallones Outside	YOY Rockfish	124
9406	134	1994	6	1994-06-16 00:00:00	1994-06-16 21:58:00	1994-06-16 00:00:00	170	38.1666666666667	-123.366666666667	164	183	shallow	C	Point Reyes	YOY Rockfish	0
9406	137	1994	6	1994-06-17 00:00:00	1994-06-17 01:52:00	1994-06-16 00:00:00	167	38.1666666666667	-123.166666666667	89	91	shallow	C	Point Reyes	YOY Rockfish	0
9406	139	1994	6	1994-06-17 00:00:00	1994-06-17 04:13:00	1994-06-16 00:00:00	165	38.1666666666667	-123	65	55	shallow	C	Point Reyes	YOY Rockfish	1
9406	142	1994	6	1994-06-18 00:00:00	1994-06-18 00:50:00	1994-06-17 00:00:00	139	37.7916666666667	-122.866666666667	54	55	shallow	C	Gulf of the Farallones	YOY Rockfish	10
9406	143	1994	6	1994-06-18 00:00:00	1994-06-18 02:24:00	1994-06-17 00:00:00	138	37.7	-122.908333333333	54	55	shallow	C	Gulf of the Farallones	YOY Rockfish	8
9506	1	1995	5	1995-05-17 00:00:00	1995-05-17 22:58:00	1995-05-17 00:00:00	119	36.8466666666667	-121.983333333333	85	91	shallow	C	Monterey Bay Inside	YOY Rockfish	9
9506	2	1995	5	1995-05-18 00:00:00	1995-05-18 00:22:00	1995-05-17 00:00:00	114	36.7666666666667	-121.866666666667	82	73	shallow	C	Monterey Bay Inside	YOY Rockfish	35
9506	3	1995	5	1995-05-18 00:00:00	1995-05-18 01:35:00	1995-05-17 00:00:00	116	36.74	-121.976666666667	128	287	deep	C	Monterey Bay Inside	YOY Rockfish	0
9506	4	1995	5	1995-05-18 00:00:00	1995-05-18 02:33:00	1995-05-17 00:00:00	115	36.7083333333333	-121.908333333333	84	91	shallow	C	Monterey Bay Inside	YOY Rockfish	28
9506	6	1995	5	1995-05-18 00:00:00	1995-05-18 04:21:00	1995-05-17 00:00:00	112	36.655	-121.946666666667	85	73	shallow	C	Monterey Bay Inside	YOY Rockfish	21
9506	8	1995	5	1995-05-18 00:00:00	1995-05-18 22:20:00	1995-05-18 00:00:00	110	36.5833333333333	-122.175	2322	2304	deep	C	Monterey Bay Outside	YOY Rockfish	2
9506	10	1995	5	1995-05-19 00:00:00	1995-05-19 01:18:00	1995-05-18 00:00:00	109	36.5833333333333	-122.033333333333	621	608	deep	C	Monterey Bay Outside	YOY Rockfish	6
9506	11	1995	5	1995-05-19 00:00:00	1995-05-19 02:50:00	1995-05-18 00:00:00	113	36.6466666666667	-122.05	1133	900	deep	C	Monterey Bay Outside	YOY Rockfish	3
9506	12	1995	5	1995-05-19 00:00:00	1995-05-19 03:47:00	1995-05-18 00:00:00	117	36.7	-122.108333333333	1828	1920	deep	C	Monterey Bay Outside	YOY Rockfish	2
9506	14	1995	5	1995-05-19 00:00:00	1995-05-19 21:05:00	1995-05-19 00:00:00	126	36.9833333333333	-122.591666666667	433	432	deep	C	Davenport	YOY Rockfish	2
9506	16	1995	5	1995-05-19 00:00:00	1995-05-19 23:24:00	1995-05-19 00:00:00	125	36.9833333333333	-122.425	199	446	deep	C	Davenport	YOY Rockfish	0
9506	18	1995	5	1995-05-20 00:00:00	1995-05-20 01:50:00	1995-05-19 00:00:00	124	36.9833333333333	-122.375	128	128	shallow	C	Davenport	YOY Rockfish	1
9506	19	1995	5	1995-05-20 00:00:00	1995-05-20 02:54:00	1995-05-19 00:00:00	123	36.9833333333333	-122.291666666667	87	82	shallow	C	Davenport	YOY Rockfish	2
9506	22	1995	5	1995-05-20 00:00:00	1995-05-20 21:59:00	1995-05-20 00:00:00	131	37.275	-122.566666666667	82	82	shallow	C	Pescadero	YOY Rockfish	0
9506	23	1995	5	1995-05-21 00:00:00	1995-05-20 23:54:00	1995-05-21 00:00:00	132	37.275	-122.65	96	95	shallow	C	Pescadero	YOY Rockfish	0
9506	25	1995	5	1995-05-21 00:00:00	1995-05-21 02:02:00	1995-05-20 00:00:00	133	37.275	-122.816666666667	179	184	shallow	C	Pescadero	YOY Rockfish	1
9506	27	1995	5	1995-05-21 00:00:00	1995-05-21 04:37:00	1995-05-20 00:00:00	134	37.275	-122.983333333333	497	518	deep	C	Pescadero	YOY Rockfish	0
9506	28	1995	5	1995-05-21 00:00:00	1995-05-21 20:57:00	1995-05-21 00:00:00	152	37.6583333333333	-123.041666666667	115	108	shallow	C	Farallones Outside	YOY Rockfish	2
9506	29	1995	5	1995-05-21 00:00:00	1995-05-21 22:23:00	1995-05-21 00:00:00	154	37.6583333333333	-123.208333333333	1280	1301	deep	C	Farallones Outside	YOY Rockfish	1
9506	30	1995	5	1995-05-22 00:00:00	1995-05-22 00:45:00	1995-05-21 00:00:00	156	37.7433333333333	-123.138333333333	104	91	shallow	C	Farallones Outside	YOY Rockfish	6
9506	31	1995	5	1995-05-22 00:00:00	1995-05-22 02:52:00	1995-05-21 00:00:00	160	37.8833333333333	-123.316666666667	96	91	shallow	C	Farallones Outside	YOY Rockfish	0
9506	36	1995	5	1995-05-24 00:00:00	1995-05-24 02:23:00	1995-05-23 00:00:00	139	37.7916666666667	-122.866666666667	54	55	shallow	C	Gulf of the Farallones	YOY Rockfish	0
9506	38	1995	5	1995-05-25 00:00:00	1995-05-25 21:42:00	1995-05-25 00:00:00	170	38.1666666666667	-123.366666666667	155	183	shallow	C	Point Reyes	YOY Rockfish	0
9506	41	1995	5	1995-05-26 00:00:00	1995-05-26 01:19:00	1995-05-25 00:00:00	167	38.1666666666667	-123.166666666667	91	91	shallow	C	Point Reyes	YOY Rockfish	0
9506	53	1995	5	1995-05-27 00:00:00	1995-05-27 21:00:00	1995-05-27 00:00:00	119	36.8466666666667	-121.983333333333	116	91	shallow	C	Monterey Bay Inside	YOY Rockfish	0
9506	54	1995	5	1995-05-27 00:00:00	1995-05-27 22:18:00	1995-05-27 00:00:00	114	36.7666666666667	-121.866666666667	74	73	shallow	C	Monterey Bay Inside	YOY Rockfish	0
9506	55	1995	5	1995-05-28 00:00:00	1995-05-28 00:07:00	1995-05-27 00:00:00	116	36.74	-121.976666666667	228	287	deep	C	Monterey Bay Inside	YOY Rockfish	1
9506	56	1995	5	1995-05-28 00:00:00	1995-05-28 01:01:00	1995-05-27 00:00:00	115	36.7083333333333	-121.908333333333	84	91	shallow	C	Monterey Bay Inside	YOY Rockfish	1
9506	58	1995	5	1995-05-28 00:00:00	1995-05-28 03:29:00	1995-05-27 00:00:00	112	36.655	-121.946666666667	84	73	shallow	C	Monterey Bay Inside	YOY Rockfish	1
9506	61	1995	5	1995-05-28 00:00:00	1995-05-28 21:41:00	1995-05-28 00:00:00	110	36.5833333333333	-122.175	2322	2304	deep	C	Monterey Bay Outside	YOY Rockfish	1
9506	63	1995	5	1995-05-29 00:00:00	1995-05-29 00:07:00	1995-05-28 00:00:00	109	36.5833333333333	-122.033333333333	480	608	deep	C	Monterey Bay Outside	YOY Rockfish	4
9506	64	1995	5	1995-05-29 00:00:00	1995-05-29 02:28:00	1995-05-28 00:00:00	113	36.6466666666667	-122.05	1005	900	deep	C	Monterey Bay Outside	YOY Rockfish	5
9506	65	1995	5	1995-05-29 00:00:00	1995-05-29 03:42:00	1995-05-28 00:00:00	117	36.7	-122.108333333333	1828	1920	deep	C	Monterey Bay Outside	YOY Rockfish	2
9506	67	1995	5	1995-05-29 00:00:00	1995-05-29 21:03:00	1995-05-29 00:00:00	126	36.9833333333333	-122.591666666667	471	432	deep	C	Davenport	YOY Rockfish	17
9506	69	1995	5	1995-05-29 00:00:00	1995-05-29 23:07:00	1995-05-29 00:00:00	125	36.9833333333333	-122.425	261	446	deep	C	Davenport	YOY Rockfish	11
9506	71	1995	5	1995-05-30 00:00:00	1995-05-30 01:38:00	1995-05-29 00:00:00	124	36.9833333333333	-122.375	175	128	shallow	C	Davenport	YOY Rockfish	0
9506	72	1995	5	1995-05-30 00:00:00	1995-05-30 02:41:00	1995-05-29 00:00:00	123	36.9833333333333	-122.291666666667	85	82	shallow	C	Davenport	YOY Rockfish	0
9506	75	1995	5	1995-05-30 00:00:00	1995-05-30 21:44:00	1995-05-30 00:00:00	131	37.275	-122.566666666667	84	82	shallow	C	Pescadero	YOY Rockfish	0
9506	76	1995	5	1995-05-30 00:00:00	1995-05-30 23:04:00	1995-05-30 00:00:00	132	37.275	-122.65	95	95	shallow	C	Pescadero	YOY Rockfish	0
9506	78	1995	5	1995-05-31 00:00:00	1995-05-31 01:09:00	1995-05-30 00:00:00	133	37.275	-122.816666666667	206	184	shallow	C	Pescadero	YOY Rockfish	5
9506	80	1995	5	1995-05-31 00:00:00	1995-05-31 03:48:00	1995-05-30 00:00:00	134	37.275	-122.983333333333	327	518	deep	C	Pescadero	YOY Rockfish	1
9506	81	1995	5	1995-05-31 00:00:00	1995-05-31 21:00:00	1995-05-31 00:00:00	152	37.6583333333333	-123.041666666667	122	108	shallow	C	Farallones Outside	YOY Rockfish	0
9506	82	1995	5	1995-05-31 00:00:00	1995-05-31 22:36:00	1995-05-31 00:00:00	154	37.6583333333333	-123.208333333333	1280	1301	deep	C	Farallones Outside	YOY Rockfish	5
9506	83	1995	6	1995-06-01 00:00:00	1995-06-01 00:52:00	1995-05-31 00:00:00	156	37.7433333333333	-123.138333333333	102	91	shallow	C	Farallones Outside	YOY Rockfish	0
9506	84	1995	6	1995-06-01 00:00:00	1995-06-01 03:16:00	1995-05-31 00:00:00	160	37.8833333333333	-123.316666666667	107	91	shallow	C	Farallones Outside	YOY Rockfish	1
9506	86	1995	6	1995-06-01 00:00:00	1995-06-01 21:18:00	1995-06-01 00:00:00	170	38.1666666666667	-123.366666666667	210	183	shallow	C	Point Reyes	YOY Rockfish	0
9506	88	1995	6	1995-06-02 00:00:00	1995-06-02 00:27:00	1995-06-01 00:00:00	167	38.1666666666667	-123.166666666667	89	91	shallow	C	Point Reyes	YOY Rockfish	0
9506	90	1995	6	1995-06-02 00:00:00	1995-06-02 03:28:00	1995-06-01 00:00:00	165	38.1666666666667	-123	54	55	shallow	C	Point Reyes	YOY Rockfish	2
9506	123	1995	6	1995-06-08 00:00:00	1995-06-08 21:05:00	1995-06-08 00:00:00	119	36.8466666666667	-121.983333333333	87	91	shallow	C	Monterey Bay Inside	YOY Rockfish	0
9506	124	1995	6	1995-06-08 00:00:00	1995-06-08 22:49:00	1995-06-08 00:00:00	114	36.7666666666667	-121.866666666667	85	73	shallow	C	Monterey Bay Inside	YOY Rockfish	0
9506	125	1995	6	1995-06-09 00:00:00	1995-06-09 00:36:00	1995-06-08 00:00:00	116	36.74	-121.976666666667	219	287	deep	C	Monterey Bay Inside	YOY Rockfish	0
9506	126	1995	6	1995-06-09 00:00:00	1995-06-09 01:26:00	1995-06-08 00:00:00	115	36.7083333333333	-121.908333333333	84	91	shallow	C	Monterey Bay Inside	YOY Rockfish	0
9506	128	1995	6	1995-06-09 00:00:00	1995-06-09 03:39:00	1995-06-08 00:00:00	112	36.655	-121.946666666667	80	73	shallow	C	Monterey Bay Inside	YOY Rockfish	0
9506	131	1995	6	1995-06-09 00:00:00	1995-06-09 23:26:00	1995-06-09 00:00:00	110	36.5833333333333	-122.175	2194	2304	deep	C	Monterey Bay Outside	YOY Rockfish	10
9506	132	1995	6	1995-06-10 00:00:00	1995-06-10 01:05:00	1995-06-09 00:00:00	109	36.5833333333333	-122.033333333333	621	608	deep	C	Monterey Bay Outside	YOY Rockfish	2
9506	133	1995	6	1995-06-10 00:00:00	1995-06-10 02:35:00	1995-06-09 00:00:00	113	36.6466666666667	-122.05	1024	900	deep	C	Monterey Bay Outside	YOY Rockfish	0
9506	134	1995	6	1995-06-10 00:00:00	1995-06-10 03:29:00	1995-06-09 00:00:00	117	36.7	-122.108333333333	1920	1920	deep	C	Monterey Bay Outside	YOY Rockfish	6
9506	136	1995	6	1995-06-10 00:00:00	1995-06-10 21:32:00	1995-06-10 00:00:00	126	36.9833333333333	-122.591666666667	493	432	deep	C	Davenport	YOY Rockfish	5
9506	138	1995	6	1995-06-10 00:00:00	1995-06-10 23:32:00	1995-06-10 00:00:00	125	36.9833333333333	-122.425	237	446	deep	C	Davenport	YOY Rockfish	2
9506	140	1995	6	1995-06-11 00:00:00	1995-06-11 01:39:00	1995-06-10 00:00:00	124	36.9833333333333	-122.375	138	128	shallow	C	Davenport	YOY Rockfish	2
9506	141	1995	6	1995-06-11 00:00:00	1995-06-11 02:32:00	1995-06-10 00:00:00	123	36.9833333333333	-122.291666666667	87	82	shallow	C	Davenport	YOY Rockfish	2
9506	144	1995	6	1995-06-11 00:00:00	1995-06-11 22:09:00	1995-06-11 00:00:00	131	37.275	-122.566666666667	84	82	shallow	C	Pescadero	YOY Rockfish	0
9506	145	1995	6	1995-06-11 00:00:00	1995-06-11 23:34:00	1995-06-11 00:00:00	132	37.275	-122.65	95	95	shallow	C	Pescadero	YOY Rockfish	2
9506	147	1995	6	1995-06-12 00:00:00	1995-06-12 01:36:00	1995-06-11 00:00:00	133	37.275	-122.816666666667	170	184	shallow	C	Pescadero	YOY Rockfish	30
9506	149	1995	6	1995-06-12 00:00:00	1995-06-12 04:27:00	1995-06-11 00:00:00	134	37.275	-122.983333333333	501	518	deep	C	Pescadero	YOY Rockfish	54
9506	150	1995	6	1995-06-12 00:00:00	1995-06-12 21:16:00	1995-06-12 00:00:00	152	37.6583333333333	-123.041666666667	118	108	shallow	C	Farallones Outside	YOY Rockfish	7
9506	151	1995	6	1995-06-12 00:00:00	1995-06-12 23:30:00	1995-06-12 00:00:00	154	37.6583333333333	-123.208333333333	1207	1301	deep	C	Farallones Outside	YOY Rockfish	1
9506	152	1995	6	1995-06-13 00:00:00	1995-06-13 01:44:00	1995-06-12 00:00:00	156	37.7433333333333	-123.138333333333	107	91	shallow	C	Farallones Outside	YOY Rockfish	1
9506	153	1995	6	1995-06-13 00:00:00	1995-06-13 04:19:00	1995-06-12 00:00:00	160	37.8833333333333	-123.316666666667	91	91	shallow	C	Farallones Outside	YOY Rockfish	1
9506	155	1995	6	1995-06-13 00:00:00	1995-06-13 21:43:00	1995-06-13 00:00:00	170	38.1666666666667	-123.366666666667	184	183	shallow	C	Point Reyes	YOY Rockfish	0
9506	158	1995	6	1995-06-14 00:00:00	1995-06-14 01:10:00	1995-06-13 00:00:00	167	38.1666666666667	-123.166666666667	91	91	shallow	C	Point Reyes	YOY Rockfish	3
9506	160	1995	6	1995-06-14 00:00:00	1995-06-14 03:25:00	1995-06-13 00:00:00	165	38.1666666666667	-123	58	55	shallow	C	Point Reyes	YOY Rockfish	0
9506	162	1995	6	1995-06-14 00:00:00	1995-06-14 22:52:00	1995-06-14 00:00:00	138	37.7	-122.908333333333	56	55	shallow	C	Gulf of the Farallones	YOY Rockfish	0
9506	163	1995	6	1995-06-15 00:00:00	1995-06-15 00:11:00	1995-06-14 00:00:00	139	37.7916666666667	-122.866666666667	58	55	shallow	C	Gulf of the Farallones	YOY Rockfish	0
9606	1	1996	5	1996-05-17 00:00:00	1996-05-17 20:50:00	1996-05-17 00:00:00	119	36.8466666666667	-121.983333333333	82	91	shallow	C	Monterey Bay Inside	YOY Rockfish	42
9606	2	1996	5	1996-05-17 00:00:00	1996-05-17 22:43:00	1996-05-17 00:00:00	114	36.7666666666667	-121.866666666667	73	73	shallow	C	Monterey Bay Inside	YOY Rockfish	32
9606	3	1996	5	1996-05-18 00:00:00	1996-05-18 00:47:00	1996-05-17 00:00:00	116	36.74	-121.976666666667	241	287	deep	C	Monterey Bay Inside	YOY Rockfish	1
9606	4	1996	5	1996-05-18 00:00:00	1996-05-18 01:48:00	1996-05-17 00:00:00	115	36.7083333333333	-121.908333333333	85	91	shallow	C	Monterey Bay Inside	YOY Rockfish	2
9606	6	1996	5	1996-05-18 00:00:00	1996-05-18 04:32:00	1996-05-17 00:00:00	112	36.655	-121.946666666667	80	73	shallow	C	Monterey Bay Inside	YOY Rockfish	2
9606	8	1996	5	1996-05-18 00:00:00	1996-05-18 21:47:00	1996-05-18 00:00:00	110	36.5833333333333	-122.175	2331	2304	deep	C	Monterey Bay Outside	YOY Rockfish	2
9606	10	1996	5	1996-05-19 00:00:00	1996-05-19 00:22:00	1996-05-18 00:00:00	109	36.5833333333333	-122.033333333333	438	608	deep	C	Monterey Bay Outside	YOY Rockfish	12
9606	11	1996	5	1996-05-19 00:00:00	1996-05-19 02:07:00	1996-05-18 00:00:00	113	36.6466666666667	-122.05	960	900	deep	C	Monterey Bay Outside	YOY Rockfish	2
9606	12	1996	5	1996-05-19 00:00:00	1996-05-19 03:13:00	1996-05-18 00:00:00	117	36.7	-122.108333333333	2011	1920	deep	C	Monterey Bay Outside	YOY Rockfish	2
9606	14	1996	5	1996-05-19 00:00:00	1996-05-19 21:13:00	1996-05-19 00:00:00	126	36.9833333333333	-122.591666666667	497	432	deep	C	Davenport	YOY Rockfish	1
9606	16	1996	5	1996-05-19 00:00:00	1996-05-19 23:39:00	1996-05-19 00:00:00	125	36.9833333333333	-122.425	217	446	deep	C	Davenport	YOY Rockfish	52
9606	17	1996	5	1996-05-20 00:00:00	1996-05-20 01:01:00	1996-05-19 00:00:00	124	36.9833333333333	-122.375	126	128	shallow	C	Davenport	YOY Rockfish	197
9606	18	1996	5	1996-05-20 00:00:00	1996-05-20 02:06:00	1996-05-19 00:00:00	123	36.9833333333333	-122.291666666667	85	82	shallow	C	Davenport	YOY Rockfish	44
9606	21	1996	5	1996-05-20 00:00:00	1996-05-20 22:38:00	1996-05-20 00:00:00	131	37.275	-122.566666666667	84	82	shallow	C	Pescadero	YOY Rockfish	45
9606	22	1996	5	1996-05-21 00:00:00	1996-05-21 00:08:00	1996-05-20 00:00:00	132	37.275	-122.65	95	95	shallow	C	Pescadero	YOY Rockfish	4
9606	24	1996	5	1996-05-21 00:00:00	1996-05-21 02:03:00	1996-05-20 00:00:00	133	37.275	-122.816666666667	188	184	shallow	C	Pescadero	YOY Rockfish	1
9606	26	1996	5	1996-05-21 00:00:00	1996-05-21 04:22:00	1996-05-20 00:00:00	134	37.275	-122.983333333333	526	518	deep	C	Pescadero	YOY Rockfish	0
9606	27	1996	5	1996-05-21 00:00:00	1996-05-21 21:01:00	1996-05-21 00:00:00	152	37.6583333333333	-123.041666666667	104	108	shallow	C	Farallones Outside	YOY Rockfish	3
9606	28	1996	5	1996-05-21 00:00:00	1996-05-21 22:40:00	1996-05-21 00:00:00	154	37.6583333333333	-123.208333333333	1230	1301	deep	C	Farallones Outside	YOY Rockfish	4
9606	29	1996	5	1996-05-22 00:00:00	1996-05-22 00:47:00	1996-05-21 00:00:00	156	37.7433333333333	-123.138333333333	102	91	shallow	C	Farallones Outside	YOY Rockfish	2
9606	30	1996	5	1996-05-22 00:00:00	1996-05-22 03:15:00	1996-05-21 00:00:00	160	37.8833333333333	-123.316666666667	100	91	shallow	C	Farallones Outside	YOY Rockfish	0
9606	36	1996	5	1996-05-24 00:00:00	1996-05-24 23:40:00	1996-05-24 00:00:00	170	38.1666666666667	-123.366666666667	168	183	shallow	C	Point Reyes	YOY Rockfish	0
9606	37	1996	5	1996-05-25 00:00:00	1996-05-25 01:39:00	1996-05-24 00:00:00	167	38.1666666666667	-123.166666666667	91	91	shallow	C	Point Reyes	YOY Rockfish	5
9606	39	1996	5	1996-05-25 00:00:00	1996-05-25 03:55:00	1996-05-24 00:00:00	165	38.1666666666667	-123	56	55	shallow	C	Point Reyes	YOY Rockfish	0
9606	40	1996	5	1996-05-25 00:00:00	1996-05-25 21:49:00	1996-05-25 00:00:00	162	37.8833333333333	-123.5	1463	1328	deep	C	Farallones Outside	YOY Rockfish	1
9606	42	1996	5	1996-05-26 00:00:00	1996-05-26 01:21:00	1996-05-25 00:00:00	156	37.7433333333333	-123.138333333333	102	91	shallow	C	Farallones Outside	YOY Rockfish	5
9606	43	1996	5	1996-05-26 00:00:00	1996-05-26 21:51:00	1996-05-26 00:00:00	126	36.9833333333333	-122.591666666667	502	432	deep	C	Davenport	YOY Rockfish	1
9606	44	1996	5	1996-05-26 00:00:00	1996-05-26 23:22:00	1996-05-26 00:00:00	125	36.9833333333333	-122.425	223	446	deep	C	Davenport	YOY Rockfish	44
9606	46	1996	5	1996-05-27 00:00:00	1996-05-27 01:52:00	1996-05-26 00:00:00	124	36.9833333333333	-122.375	135	128	shallow	C	Davenport	YOY Rockfish	12
9606	47	1996	5	1996-05-27 00:00:00	1996-05-27 03:01:00	1996-05-26 00:00:00	123	36.9833333333333	-122.291666666667	85	82	shallow	C	Davenport	YOY Rockfish	4
9606	49	1996	5	1996-05-27 00:00:00	1996-05-27 21:09:00	1996-05-27 00:00:00	119	36.8466666666667	-121.983333333333	115	91	shallow	C	Monterey Bay Inside	YOY Rockfish	4
9606	50	1996	5	1996-05-27 00:00:00	1996-05-27 22:47:00	1996-05-27 00:00:00	114	36.7666666666667	-121.866666666667	64	73	shallow	C	Monterey Bay Inside	YOY Rockfish	2
9606	51	1996	5	1996-05-28 00:00:00	1996-05-28 00:40:00	1996-05-27 00:00:00	116	36.74	-121.976666666667	174	287	deep	C	Monterey Bay Inside	YOY Rockfish	2
9606	52	1996	5	1996-05-28 00:00:00	1996-05-28 01:29:00	1996-05-27 00:00:00	115	36.7083333333333	-121.908333333333	84	91	shallow	C	Monterey Bay Inside	YOY Rockfish	21
9606	54	1996	5	1996-05-28 00:00:00	1996-05-28 03:50:00	1996-05-27 00:00:00	112	36.655	-121.946666666667	73	73	shallow	C	Monterey Bay Inside	YOY Rockfish	1
9606	57	1996	5	1996-05-28 00:00:00	1996-05-28 22:05:00	1996-05-28 00:00:00	110	36.5833333333333	-122.175	2331	2304	deep	C	Monterey Bay Outside	YOY Rockfish	11
9606	59	1996	5	1996-05-29 00:00:00	1996-05-29 00:12:00	1996-05-28 00:00:00	109	36.5833333333333	-122.033333333333	544	608	deep	C	Monterey Bay Outside	YOY Rockfish	16
9606	60	1996	5	1996-05-29 00:00:00	1996-05-29 02:21:00	1996-05-28 00:00:00	113	36.6466666666667	-122.05	877	900	deep	C	Monterey Bay Outside	YOY Rockfish	2
9606	61	1996	5	1996-05-29 00:00:00	1996-05-29 03:50:00	1996-05-28 00:00:00	117	36.7	-122.108333333333	1900	1920	deep	C	Monterey Bay Outside	YOY Rockfish	23
9606	62	1996	5	1996-05-29 00:00:00	1996-05-29 21:11:00	1996-05-29 00:00:00	134	37.275	-122.983333333333	460	518	deep	C	Pescadero	YOY Rockfish	1
9606	63	1996	5	1996-05-29 00:00:00	1996-05-29 22:39:00	1996-05-29 00:00:00	133	37.275	-122.816666666667	171	184	shallow	C	Pescadero	YOY Rockfish	2
9606	64	1996	5	1996-05-30 00:00:00	1996-05-30 00:34:00	1996-05-29 00:00:00	132	37.275	-122.65	95	95	shallow	C	Pescadero	YOY Rockfish	2
9606	65	1996	5	1996-05-30 00:00:00	1996-05-30 01:44:00	1996-05-29 00:00:00	131	37.275	-122.566666666667	82	82	shallow	C	Pescadero	YOY Rockfish	1
9606	67	1996	5	1996-05-30 00:00:00	1996-05-30 21:21:00	1996-05-30 00:00:00	152	37.6583333333333	-123.041666666667	98	108	shallow	C	Farallones Outside	YOY Rockfish	154
9606	68	1996	5	1996-05-30 00:00:00	1996-05-30 23:16:00	1996-05-30 00:00:00	154	37.6583333333333	-123.208333333333	1106	1301	deep	C	Farallones Outside	YOY Rockfish	2
9606	69	1996	5	1996-05-31 00:00:00	1996-05-31 01:24:00	1996-05-30 00:00:00	156	37.7433333333333	-123.138333333333	80	91	shallow	C	Farallones Outside	YOY Rockfish	2
9606	70	1996	5	1996-05-31 00:00:00	1996-05-31 03:52:00	1996-05-30 00:00:00	160	37.8833333333333	-123.316666666667	96	91	shallow	C	Farallones Outside	YOY Rockfish	1
9606	75	1996	6	1996-06-01 00:00:00	1996-06-01 01:34:00	1996-05-31 00:00:00	167	38.1666666666667	-123.166666666667	89	91	shallow	C	Point Reyes	YOY Rockfish	15
9606	77	1996	6	1996-06-01 00:00:00	1996-06-01 03:51:00	1996-05-31 00:00:00	165	38.1666666666667	-123	51	55	shallow	C	Point Reyes	YOY Rockfish	0
9606	80	1996	6	1996-06-02 00:00:00	1996-06-02 00:20:00	1996-06-01 00:00:00	139	37.7916666666667	-122.866666666667	56	55	shallow	C	Gulf of the Farallones	YOY Rockfish	8
9606	81	1996	6	1996-06-02 00:00:00	1996-06-02 01:42:00	1996-06-01 00:00:00	138	37.7	-122.908333333333	56	55	shallow	C	Gulf of the Farallones	YOY Rockfish	7
9606	147	1996	6	1996-06-10 00:00:00	1996-06-10 21:27:00	1996-06-10 00:00:00	119	36.8466666666667	-121.983333333333	87	91	shallow	C	Monterey Bay Inside	YOY Rockfish	1
9606	149	1996	6	1996-06-11 00:00:00	1996-06-11 00:42:00	1996-06-10 00:00:00	116	36.74	-121.976666666667	176	287	deep	C	Monterey Bay Inside	YOY Rockfish	12
9606	150	1996	6	1996-06-11 00:00:00	1996-06-11 01:24:00	1996-06-10 00:00:00	115	36.7083333333333	-121.908333333333	85	91	shallow	C	Monterey Bay Inside	YOY Rockfish	2
9606	152	1996	6	1996-06-11 00:00:00	1996-06-11 03:43:00	1996-06-10 00:00:00	112	36.655	-121.946666666667	78	73	shallow	C	Monterey Bay Inside	YOY Rockfish	4
9606	155	1996	6	1996-06-11 00:00:00	1996-06-11 22:05:00	1996-06-11 00:00:00	110	36.5833333333333	-122.175	2322	2304	deep	C	Monterey Bay Outside	YOY Rockfish	32
9606	157	1996	6	1996-06-12 00:00:00	1996-06-12 00:12:00	1996-06-11 00:00:00	109	36.5833333333333	-122.033333333333	658	608	deep	C	Monterey Bay Outside	YOY Rockfish	32
9606	158	1996	6	1996-06-12 00:00:00	1996-06-12 01:58:00	1996-06-11 00:00:00	113	36.6466666666667	-122.05	1051	900	deep	C	Monterey Bay Outside	YOY Rockfish	13
9606	159	1996	6	1996-06-12 00:00:00	1996-06-12 02:55:00	1996-06-11 00:00:00	117	36.7	-122.108333333333	1920	1920	deep	C	Monterey Bay Outside	YOY Rockfish	279
9606	161	1996	6	1996-06-12 00:00:00	1996-06-12 21:21:00	1996-06-12 00:00:00	126	36.9833333333333	-122.591666666667	402	432	deep	C	Davenport	YOY Rockfish	72
9606	163	1996	6	1996-06-12 00:00:00	1996-06-12 23:25:00	1996-06-12 00:00:00	125	36.9833333333333	-122.425	217	446	deep	C	Davenport	YOY Rockfish	15
9606	165	1996	6	1996-06-13 00:00:00	1996-06-13 01:47:00	1996-06-12 00:00:00	124	36.9833333333333	-122.375	142	128	shallow	C	Davenport	YOY Rockfish	176
9606	166	1996	6	1996-06-13 00:00:00	1996-06-13 02:49:00	1996-06-12 00:00:00	123	36.9833333333333	-122.291666666667	84	82	shallow	C	Davenport	YOY Rockfish	3
9606	168	1996	6	1996-06-13 00:00:00	1996-06-13 22:58:00	1996-06-13 00:00:00	134	37.275	-122.983333333333	548	518	deep	C	Pescadero	YOY Rockfish	2
9606	169	1996	6	1996-06-14 00:00:00	1996-06-14 00:18:00	1996-06-13 00:00:00	133	37.275	-122.816666666667	175	184	shallow	C	Pescadero	YOY Rockfish	3
9606	170	1996	6	1996-06-14 00:00:00	1996-06-14 02:09:00	1996-06-13 00:00:00	132	37.275	-122.65	95	95	shallow	C	Pescadero	YOY Rockfish	8
9606	171	1996	6	1996-06-14 00:00:00	1996-06-14 03:03:00	1996-06-13 00:00:00	131	37.275	-122.566666666667	84	82	shallow	C	Pescadero	YOY Rockfish	29
9606	174	1996	6	1996-06-16 00:00:00	1996-06-16 01:11:00	1996-06-15 00:00:00	139	37.7916666666667	-122.866666666667	56	55	shallow	C	Gulf of the Farallones	YOY Rockfish	14
9606	175	1996	6	1996-06-16 00:00:00	1996-06-16 02:37:00	1996-06-15 00:00:00	138	37.7	-122.908333333333	56	55	shallow	C	Gulf of the Farallones	YOY Rockfish	93
9606	177	1996	6	1996-06-16 00:00:00	1996-06-16 21:31:00	1996-06-16 00:00:00	162	37.8833333333333	-123.5	1463	1328	deep	C	Farallones Outside	YOY Rockfish	0
9606	178	1996	6	1996-06-16 00:00:00	1996-06-16 23:00:00	1996-06-16 00:00:00	160	37.8833333333333	-123.316666666667	91	91	shallow	C	Farallones Outside	YOY Rockfish	1
9606	179	1996	6	1996-06-17 00:00:00	1996-06-17 01:18:00	1996-06-16 00:00:00	156	37.7433333333333	-123.138333333333	102	91	shallow	C	Farallones Outside	YOY Rockfish	25
9606	180	1996	6	1996-06-17 00:00:00	1996-06-17 02:40:00	1996-06-16 00:00:00	154	37.6583333333333	-123.208333333333	1307	1301	deep	C	Farallones Outside	YOY Rockfish	2
9606	204	1996	6	1996-06-18 00:00:00	1996-06-18 22:23:00	1996-06-18 00:00:00	170	38.1666666666667	-123.366666666667	175	183	shallow	C	Point Reyes	YOY Rockfish	5
9606	206	1996	6	1996-06-19 00:00:00	1996-06-19 01:13:00	1996-06-18 00:00:00	167	38.1666666666667	-123.166666666667	91	91	shallow	C	Point Reyes	YOY Rockfish	0
9606	208	1996	6	1996-06-19 00:00:00	1996-06-19 03:30:00	1996-06-18 00:00:00	165	38.1666666666667	-123	53	55	shallow	C	Point Reyes	YOY Rockfish	0
9707	1	1997	5	1997-05-14 00:00:00	1997-05-14 21:35:00	1997-05-14 00:00:00	114	36.7666666666667	-121.866666666667	61	73	shallow	C	Monterey Bay Inside	YOY Rockfish	3
9707	2	1997	5	1997-05-14 00:00:00	1997-05-14 23:22:00	1997-05-14 00:00:00	116	36.74	-121.976666666667	118	287	deep	C	Monterey Bay Inside	YOY Rockfish	1
9707	3	1997	5	1997-05-15 00:00:00	1997-05-15 00:17:00	1997-05-14 00:00:00	115	36.7083333333333	-121.908333333333	82	91	shallow	C	Monterey Bay Inside	YOY Rockfish	5
9707	5	1997	5	1997-05-15 00:00:00	1997-05-15 02:30:00	1997-05-14 00:00:00	112	36.655	-121.946666666667	76	73	shallow	C	Monterey Bay Inside	YOY Rockfish	3
9707	9	1997	5	1997-05-15 00:00:00	1997-05-15 21:44:00	1997-05-15 00:00:00	110	36.5833333333333	-122.175	2331	2304	deep	C	Monterey Bay Outside	YOY Rockfish	21
9707	11	1997	5	1997-05-16 00:00:00	1997-05-16 02:05:00	1997-05-15 00:00:00	113	36.6466666666667	-122.05	921	900	deep	C	Monterey Bay Outside	YOY Rockfish	24
9707	12	1997	5	1997-05-16 00:00:00	1997-05-16 03:18:00	1997-05-15 00:00:00	117	36.7	-122.108333333333	1900	1920	deep	C	Monterey Bay Outside	YOY Rockfish	19
9707	14	1997	5	1997-05-16 00:00:00	1997-05-16 22:28:00	1997-05-16 00:00:00	123	36.9833333333333	-122.291666666667	80	82	shallow	C	Davenport	YOY Rockfish	4
9707	15	1997	5	1997-05-16 00:00:00	1997-05-16 23:21:00	1997-05-16 00:00:00	124	36.9833333333333	-122.375	164	128	shallow	C	Davenport	YOY Rockfish	144
9707	16	1997	5	1997-05-17 00:00:00	1997-05-17 01:05:00	1997-05-16 00:00:00	125	36.9833333333333	-122.425	533	446	deep	C	Davenport	YOY Rockfish	8
9707	18	1997	5	1997-05-17 00:00:00	1997-05-17 03:17:00	1997-05-16 00:00:00	126	36.9833333333333	-122.591666666667	380	432	deep	C	Davenport	YOY Rockfish	10
9707	20	1997	5	1997-05-17 00:00:00	1997-05-17 21:00:00	1997-05-17 00:00:00	131	37.275	-122.566666666667	84	82	shallow	C	Pescadero	YOY Rockfish	15
9707	21	1997	5	1997-05-17 00:00:00	1997-05-17 22:19:00	1997-05-17 00:00:00	132	37.275	-122.65	95	95	shallow	C	Pescadero	YOY Rockfish	8
9707	23	1997	5	1997-05-18 00:00:00	1997-05-18 01:03:00	1997-05-17 00:00:00	133	37.275	-122.816666666667	120	184	shallow	C	Pescadero	YOY Rockfish	3
9707	25	1997	5	1997-05-18 00:00:00	1997-05-18 03:05:00	1997-05-17 00:00:00	134	37.275	-122.983333333333	504	518	deep	C	Pescadero	YOY Rockfish	131
9707	27	1997	5	1997-05-18 00:00:00	1997-05-18 20:59:00	1997-05-18 00:00:00	152	37.6583333333333	-123.041666666667	113	108	shallow	C	Farallones Outside	YOY Rockfish	2
9707	28	1997	5	1997-05-18 00:00:00	1997-05-18 22:26:00	1997-05-18 00:00:00	154	37.6583333333333	-123.208333333333	1303	1301	deep	C	Farallones Outside	YOY Rockfish	8
9707	29	1997	5	1997-05-19 00:00:00	1997-05-19 00:35:00	1997-05-18 00:00:00	156	37.7433333333333	-123.138333333333	74	91	shallow	C	Farallones Outside	YOY Rockfish	0
9707	30	1997	5	1997-05-19 00:00:00	1997-05-19 02:22:00	1997-05-18 00:00:00	160	37.8833333333333	-123.316666666667	91	91	shallow	C	Farallones Outside	YOY Rockfish	0
9707	31	1997	5	1997-05-19 00:00:00	1997-05-19 04:10:00	1997-05-18 00:00:00	162	37.8833333333333	-123.5	1455	1328	deep	C	Farallones Outside	YOY Rockfish	0
9707	33	1997	5	1997-05-19 00:00:00	1997-05-19 21:55:00	1997-05-19 00:00:00	170	38.1666666666667	-123.366666666667	162	183	shallow	C	Point Reyes	YOY Rockfish	1
9707	36	1997	5	1997-05-20 00:00:00	1997-05-20 01:40:00	1997-05-19 00:00:00	167	38.1666666666667	-123.166666666667	85	91	shallow	C	Point Reyes	YOY Rockfish	0
9707	38	1997	5	1997-05-20 00:00:00	1997-05-20 03:39:00	1997-05-19 00:00:00	165	38.1666666666667	-123	54	55	shallow	C	Point Reyes	YOY Rockfish	1
9707	43	1997	5	1997-05-21 00:00:00	1997-05-21 01:50:00	1997-05-20 00:00:00	138	37.7	-122.908333333333	54	55	shallow	C	Gulf of the Farallones	YOY Rockfish	8
9707	44	1997	5	1997-05-21 00:00:00	1997-05-21 03:00:00	1997-05-20 00:00:00	139	37.7916666666667	-122.866666666667	51	55	shallow	C	Gulf of the Farallones	YOY Rockfish	11
9707	45	1997	5	1997-05-22 00:00:00	1997-05-21 23:58:00	1997-05-22 00:00:00	119	36.8466666666667	-121.983333333333	84	91	shallow	C	Monterey Bay Inside	YOY Rockfish	135
9707	46	1997	5	1997-05-22 00:00:00	1997-05-22 01:04:00	1997-05-21 00:00:00	114	36.7666666666667	-121.866666666667	117	73	shallow	C	Monterey Bay Inside	YOY Rockfish	53
9707	47	1997	5	1997-05-22 00:00:00	1997-05-22 02:16:00	1997-05-21 00:00:00	116	36.74	-121.976666666667	226	287	deep	C	Monterey Bay Inside	YOY Rockfish	28
9707	48	1997	5	1997-05-22 00:00:00	1997-05-22 02:59:00	1997-05-21 00:00:00	115	36.7083333333333	-121.908333333333	82	91	shallow	C	Monterey Bay Inside	YOY Rockfish	28
9707	49	1997	5	1997-05-22 00:00:00	1997-05-22 03:53:00	1997-05-21 00:00:00	112	36.655	-121.946666666667	85	73	shallow	C	Monterey Bay Inside	YOY Rockfish	32
9707	52	1997	5	1997-05-22 00:00:00	1997-05-22 21:41:00	1997-05-22 00:00:00	110	36.5833333333333	-122.175	2267	2304	deep	C	Monterey Bay Outside	YOY Rockfish	0
9707	54	1997	5	1997-05-23 00:00:00	1997-05-23 00:15:00	1997-05-22 00:00:00	109	36.5833333333333	-122.033333333333	559	608	deep	C	Monterey Bay Outside	YOY Rockfish	6
9707	55	1997	5	1997-05-23 00:00:00	1997-05-23 01:27:00	1997-05-22 00:00:00	113	36.6466666666667	-122.05	850	900	deep	C	Monterey Bay Outside	YOY Rockfish	3
9707	56	1997	5	1997-05-23 00:00:00	1997-05-23 02:43:00	1997-05-22 00:00:00	117	36.7	-122.108333333333	1998	1920	deep	C	Monterey Bay Outside	YOY Rockfish	2
9707	58	1997	5	1997-05-23 00:00:00	1997-05-23 21:01:00	1997-05-23 00:00:00	123	36.9833333333333	-122.291666666667	82	82	shallow	C	Davenport	YOY Rockfish	1
9707	59	1997	5	1997-05-23 00:00:00	1997-05-23 22:33:00	1997-05-23 00:00:00	124	36.9833333333333	-122.375	124	128	shallow	C	Davenport	YOY Rockfish	28
9707	61	1997	5	1997-05-24 00:00:00	1997-05-24 00:11:00	1997-05-23 00:00:00	125	36.9833333333333	-122.425	164	446	deep	C	Davenport	YOY Rockfish	6
9707	64	1997	5	1997-05-24 00:00:00	1997-05-24 02:47:00	1997-05-23 00:00:00	126	36.9833333333333	-122.591666666667	468	432	deep	C	Davenport	YOY Rockfish	96
9707	66	1997	5	1997-05-24 00:00:00	1997-05-24 21:09:00	1997-05-24 00:00:00	131	37.275	-122.566666666667	82	82	shallow	C	Pescadero	YOY Rockfish	1
9707	67	1997	5	1997-05-24 00:00:00	1997-05-24 22:31:00	1997-05-24 00:00:00	132	37.275	-122.65	93	95	shallow	C	Pescadero	YOY Rockfish	0
9707	69	1997	5	1997-05-25 00:00:00	1997-05-25 01:08:00	1997-05-24 00:00:00	133	37.275	-122.816666666667	171	184	shallow	C	Pescadero	YOY Rockfish	1
9707	72	1997	5	1997-05-25 00:00:00	1997-05-25 04:15:00	1997-05-24 00:00:00	134	37.275	-122.983333333333	497	518	deep	C	Pescadero	YOY Rockfish	9
9707	73	1997	5	1997-05-25 00:00:00	1997-05-25 22:00:00	1997-05-25 00:00:00	152	37.6583333333333	-123.041666666667	100	108	shallow	C	Farallones Outside	YOY Rockfish	5
9707	74	1997	5	1997-05-26 00:00:00	1997-05-26 00:05:00	1997-05-25 00:00:00	154	37.6583333333333	-123.208333333333	1280	1301	deep	C	Farallones Outside	YOY Rockfish	2
9707	75	1997	5	1997-05-26 00:00:00	1997-05-26 01:25:00	1997-05-25 00:00:00	156	37.7433333333333	-123.138333333333	96	91	shallow	C	Farallones Outside	YOY Rockfish	5
9707	76	1997	5	1997-05-26 00:00:00	1997-05-26 03:12:00	1997-05-25 00:00:00	160	37.8833333333333	-123.316666666667	89	91	shallow	C	Farallones Outside	YOY Rockfish	3
9707	77	1997	5	1997-05-26 00:00:00	1997-05-26 04:34:00	1997-05-25 00:00:00	162	37.8833333333333	-123.5	1455	1328	deep	C	Farallones Outside	YOY Rockfish	0
9707	79	1997	5	1997-05-26 00:00:00	1997-05-26 21:53:00	1997-05-26 00:00:00	170	38.1666666666667	-123.366666666667	182	183	shallow	C	Point Reyes	YOY Rockfish	0
9707	82	1997	5	1997-05-27 00:00:00	1997-05-27 01:38:00	1997-05-26 00:00:00	167	38.1666666666667	-123.166666666667	87	91	shallow	C	Point Reyes	YOY Rockfish	2
9707	84	1997	5	1997-05-27 00:00:00	1997-05-27 03:38:00	1997-05-26 00:00:00	165	38.1666666666667	-123	51	55	shallow	C	Point Reyes	YOY Rockfish	2
9707	85	1997	5	1997-05-27 00:00:00	1997-05-27 21:10:00	1997-05-27 00:00:00	138	37.7	-122.908333333333	49	55	shallow	C	Gulf of the Farallones	YOY Rockfish	1
9707	186	1997	6	1997-06-09 00:00:00	1997-06-09 02:04:00	1997-06-08 00:00:00	116	36.74	-121.976666666667	288	287	deep	C	Monterey Bay Inside	YOY Rockfish	0
9707	187	1997	6	1997-06-09 00:00:00	1997-06-09 02:51:00	1997-06-08 00:00:00	115	36.7083333333333	-121.908333333333	80	91	shallow	C	Monterey Bay Inside	YOY Rockfish	0
9707	188	1997	6	1997-06-09 00:00:00	1997-06-09 03:43:00	1997-06-08 00:00:00	112	36.655	-121.946666666667	73	73	shallow	C	Monterey Bay Inside	YOY Rockfish	2
9707	192	1997	6	1997-06-09 00:00:00	1997-06-09 21:52:00	1997-06-09 00:00:00	110	36.5833333333333	-122.175	2313	2304	deep	C	Monterey Bay Outside	YOY Rockfish	21
9707	194	1997	6	1997-06-10 00:00:00	1997-06-10 00:29:00	1997-06-09 00:00:00	109	36.5833333333333	-122.033333333333	630	608	deep	C	Monterey Bay Outside	YOY Rockfish	11
9707	196	1997	6	1997-06-10 00:00:00	1997-06-10 03:17:00	1997-06-09 00:00:00	117	36.7	-122.108333333333	1828	1920	deep	C	Monterey Bay Outside	YOY Rockfish	4
9707	198	1997	6	1997-06-10 00:00:00	1997-06-10 21:21:00	1997-06-10 00:00:00	123	36.9833333333333	-122.291666666667	78	82	shallow	C	Davenport	YOY Rockfish	0
9707	199	1997	6	1997-06-10 00:00:00	1997-06-10 22:52:00	1997-06-10 00:00:00	124	36.9833333333333	-122.375	137	128	shallow	C	Davenport	YOY Rockfish	0
9707	201	1997	6	1997-06-11 00:00:00	1997-06-11 00:58:00	1997-06-10 00:00:00	125	36.9833333333333	-122.425	153	446	deep	C	Davenport	YOY Rockfish	20
9707	204	1997	6	1997-06-11 00:00:00	1997-06-11 03:50:00	1997-06-10 00:00:00	126	36.9833333333333	-122.591666666667	429	432	deep	C	Davenport	YOY Rockfish	88
9707	206	1997	6	1997-06-11 00:00:00	1997-06-11 21:20:00	1997-06-11 00:00:00	131	37.275	-122.566666666667	82	82	shallow	C	Pescadero	YOY Rockfish	0
9707	207	1997	6	1997-06-11 00:00:00	1997-06-11 22:39:00	1997-06-11 00:00:00	132	37.275	-122.65	93	95	shallow	C	Pescadero	YOY Rockfish	2
9707	209	1997	6	1997-06-12 00:00:00	1997-06-12 00:53:00	1997-06-11 00:00:00	133	37.275	-122.816666666667	175	184	shallow	C	Pescadero	YOY Rockfish	2
9707	212	1997	6	1997-06-12 00:00:00	1997-06-12 03:40:00	1997-06-11 00:00:00	134	37.275	-122.983333333333	523	518	deep	C	Pescadero	YOY Rockfish	0
9707	215	1997	6	1997-06-13 00:00:00	1997-06-13 22:57:00	1997-06-13 00:00:00	138	37.7	-122.908333333333	45	55	shallow	C	Gulf of the Farallones	YOY Rockfish	0
9707	216	1997	6	1997-06-14 00:00:00	1997-06-14 00:30:00	1997-06-13 00:00:00	152	37.6583333333333	-123.041666666667	96	108	shallow	C	Farallones Outside	YOY Rockfish	8
9707	217	1997	6	1997-06-14 00:00:00	1997-06-14 02:43:00	1997-06-13 00:00:00	154	37.6583333333333	-123.208333333333	1307	1301	deep	C	Farallones Outside	YOY Rockfish	3
9707	218	1997	6	1997-06-14 00:00:00	1997-06-14 04:12:00	1997-06-13 00:00:00	156	37.7433333333333	-123.138333333333	74	91	shallow	C	Farallones Outside	YOY Rockfish	29
9707	220	1997	6	1997-06-14 00:00:00	1997-06-14 21:55:00	1997-06-14 00:00:00	170	38.1666666666667	-123.366666666667	182	183	shallow	C	Point Reyes	YOY Rockfish	2
9707	223	1997	6	1997-06-15 00:00:00	1997-06-15 01:09:00	1997-06-14 00:00:00	167	38.1666666666667	-123.166666666667	84	91	shallow	C	Point Reyes	YOY Rockfish	1
9707	225	1997	6	1997-06-15 00:00:00	1997-06-15 03:32:00	1997-06-14 00:00:00	165	38.1666666666667	-123	49	55	shallow	C	Point Reyes	YOY Rockfish	0
9707	240	1997	6	1997-06-15 00:00:00	1997-06-15 22:49:00	1997-06-15 00:00:00	160	37.8833333333333	-123.316666666667	98	91	shallow	C	Farallones Outside	YOY Rockfish	7
9707	241	1997	6	1997-06-16 00:00:00	1997-06-16 01:00:00	1997-06-15 00:00:00	162	37.8833333333333	-123.5	1463	1328	deep	C	Farallones Outside	YOY Rockfish	0
9807	44	1998	5	1998-05-07 00:00:00	1998-05-07 20:49:00	1998-05-07 00:00:00	119	36.8466666666667	-121.983333333333	95	91	shallow	C	Monterey Bay Inside	YOY Rockfish	0
9807	45	1998	5	1998-05-07 00:00:00	1998-05-07 22:01:00	1998-05-07 00:00:00	114	36.7666666666667	-121.866666666667	73	73	shallow	C	Monterey Bay Inside	YOY Rockfish	0
9807	46	1998	5	1998-05-08 00:00:00	1998-05-08 00:01:00	1998-05-07 00:00:00	116	36.74	-121.976666666667	113	287	deep	C	Monterey Bay Inside	YOY Rockfish	0
9807	47	1998	5	1998-05-08 00:00:00	1998-05-08 00:54:00	1998-05-07 00:00:00	115	36.7083333333333	-121.908333333333	80	91	shallow	C	Monterey Bay Inside	YOY Rockfish	0
9807	49	1998	5	1998-05-08 00:00:00	1998-05-08 03:12:00	1998-05-07 00:00:00	112	36.655	-121.946666666667	84	73	shallow	C	Monterey Bay Inside	YOY Rockfish	1
9807	53	1998	5	1998-05-08 00:00:00	1998-05-08 21:30:00	1998-05-08 00:00:00	110	36.5833333333333	-122.175	2377	2304	deep	C	Monterey Bay Outside	YOY Rockfish	0
9807	55	1998	5	1998-05-08 00:00:00	1998-05-08 23:54:00	1998-05-08 00:00:00	109	36.5833333333333	-122.033333333333	674	608	deep	C	Monterey Bay Outside	YOY Rockfish	0
9807	56	1998	5	1998-05-09 00:00:00	1998-05-09 02:07:00	1998-05-08 00:00:00	113	36.6466666666667	-122.05	793	900	deep	C	Monterey Bay Outside	YOY Rockfish	2
9807	57	1998	5	1998-05-09 00:00:00	1998-05-09 03:47:00	1998-05-08 00:00:00	117	36.7	-122.108333333333	1918	1920	deep	C	Monterey Bay Outside	YOY Rockfish	0
9807	60	1998	5	1998-05-09 00:00:00	1998-05-09 20:50:00	1998-05-09 00:00:00	123	36.9833333333333	-122.291666666667	82	82	shallow	C	Davenport	YOY Rockfish	0
9807	63	1998	5	1998-05-10 00:00:00	1998-05-10 01:04:00	1998-05-09 00:00:00	125	36.9833333333333	-122.425	243	446	deep	C	Davenport	YOY Rockfish	0
9807	65	1998	5	1998-05-10 00:00:00	1998-05-10 03:46:00	1998-05-09 00:00:00	126	36.9833333333333	-122.591666666667	407	432	deep	C	Davenport	YOY Rockfish	0
9807	67	1998	5	1998-05-10 00:00:00	1998-05-10 20:55:00	1998-05-10 00:00:00	131	37.275	-122.566666666667	84	82	shallow	C	Pescadero	YOY Rockfish	1
9807	72	1998	5	1998-05-11 00:00:00	1998-05-11 03:37:00	1998-05-10 00:00:00	134	37.275	-122.983333333333	473	518	deep	C	Pescadero	YOY Rockfish	0
9807	75	1998	5	1998-05-11 00:00:00	1998-05-11 20:53:00	1998-05-11 00:00:00	152	37.6583333333333	-123.041666666667	100	108	shallow	C	Farallones Outside	YOY Rockfish	0
9807	76	1998	5	1998-05-11 00:00:00	1998-05-11 22:20:00	1998-05-11 00:00:00	154	37.6583333333333	-123.208333333333	1316	1301	deep	C	Farallones Outside	YOY Rockfish	0
9807	77	1998	5	1998-05-12 00:00:00	1998-05-12 00:20:00	1998-05-11 00:00:00	156	37.7433333333333	-123.138333333333	74	91	shallow	C	Farallones Outside	YOY Rockfish	10
9807	78	1998	5	1998-05-12 00:00:00	1998-05-12 02:28:00	1998-05-11 00:00:00	160	37.8833333333333	-123.316666666667	96	91	shallow	C	Farallones Outside	YOY Rockfish	0
9807	79	1998	5	1998-05-12 00:00:00	1998-05-12 04:20:00	1998-05-11 00:00:00	162	37.8833333333333	-123.5	1241	1328	deep	C	Farallones Outside	YOY Rockfish	0
9807	82	1998	5	1998-05-12 00:00:00	1998-05-12 21:33:00	1998-05-12 00:00:00	170	38.1666666666667	-123.366666666667	148	183	shallow	C	Point Reyes	YOY Rockfish	0
9807	85	1998	5	1998-05-13 00:00:00	1998-05-13 01:14:00	1998-05-12 00:00:00	167	38.1666666666667	-123.166666666667	85	91	shallow	C	Point Reyes	YOY Rockfish	0
9807	87	1998	5	1998-05-13 00:00:00	1998-05-13 03:15:00	1998-05-12 00:00:00	165	38.1666666666667	-123	58	55	shallow	C	Point Reyes	YOY Rockfish	0
9807	89	1998	5	1998-05-13 00:00:00	1998-05-13 21:09:00	1998-05-13 00:00:00	139	37.7916666666667	-122.866666666667	54	55	shallow	C	Gulf of the Farallones	YOY Rockfish	0
9807	90	1998	5	1998-05-13 00:00:00	1998-05-13 22:21:00	1998-05-13 00:00:00	138	37.7	-122.908333333333	54	55	shallow	C	Gulf of the Farallones	YOY Rockfish	0
9807	91	1998	5	1998-05-14 00:00:00	1998-05-14 00:53:00	1998-05-13 00:00:00	156	37.7433333333333	-123.138333333333	76	91	shallow	C	Farallones Outside	YOY Rockfish	0
9807	92	1998	5	1998-05-14 00:00:00	1998-05-14 02:10:00	1998-05-13 00:00:00	154	37.6583333333333	-123.208333333333	1049	1301	deep	C	Farallones Outside	YOY Rockfish	2
9807	97	1998	5	1998-05-14 00:00:00	1998-05-14 21:01:00	1998-05-14 00:00:00	119	36.8466666666667	-121.983333333333	102	91	shallow	C	Monterey Bay Inside	YOY Rockfish	0
9807	98	1998	5	1998-05-14 00:00:00	1998-05-14 22:18:00	1998-05-14 00:00:00	114	36.7666666666667	-121.866666666667	84	73	shallow	C	Monterey Bay Inside	YOY Rockfish	0
9807	99	1998	5	1998-05-15 00:00:00	1998-05-15 00:03:00	1998-05-14 00:00:00	116	36.74	-121.976666666667	184	287	deep	C	Monterey Bay Inside	YOY Rockfish	1
9807	100	1998	5	1998-05-15 00:00:00	1998-05-15 00:59:00	1998-05-14 00:00:00	115	36.7083333333333	-121.908333333333	82	91	shallow	C	Monterey Bay Inside	YOY Rockfish	0
9807	103	1998	5	1998-05-15 00:00:00	1998-05-15 03:57:00	1998-05-14 00:00:00	112	36.655	-121.946666666667	76	73	shallow	C	Monterey Bay Inside	YOY Rockfish	0
9807	106	1998	5	1998-05-15 00:00:00	1998-05-15 21:38:00	1998-05-15 00:00:00	110	36.5833333333333	-122.175	2284	2304	deep	C	Monterey Bay Outside	YOY Rockfish	0
9807	108	1998	5	1998-05-16 00:00:00	1998-05-16 00:15:00	1998-05-15 00:00:00	109	36.5833333333333	-122.033333333333	623	608	deep	C	Monterey Bay Outside	YOY Rockfish	1
9807	109	1998	5	1998-05-16 00:00:00	1998-05-16 02:18:00	1998-05-15 00:00:00	113	36.6466666666667	-122.05	738	900	deep	C	Monterey Bay Outside	YOY Rockfish	0
9807	110	1998	5	1998-05-16 00:00:00	1998-05-16 03:29:00	1998-05-15 00:00:00	117	36.7	-122.108333333333	1768	1920	deep	C	Monterey Bay Outside	YOY Rockfish	0
9807	112	1998	5	1998-05-16 00:00:00	1998-05-16 21:00:00	1998-05-16 00:00:00	123	36.9833333333333	-122.291666666667	84	82	shallow	C	Davenport	YOY Rockfish	1
9807	113	1998	5	1998-05-16 00:00:00	1998-05-16 21:56:00	1998-05-16 00:00:00	124	36.9833333333333	-122.375	166	128	shallow	C	Davenport	YOY Rockfish	2
9807	117	1998	5	1998-05-17 00:00:00	1998-05-17 02:51:00	1998-05-16 00:00:00	126	36.9833333333333	-122.591666666667	369	432	deep	C	Davenport	YOY Rockfish	1
9807	119	1998	5	1998-05-17 00:00:00	1998-05-17 21:01:00	1998-05-17 00:00:00	131	37.275	-122.566666666667	82	82	shallow	C	Pescadero	YOY Rockfish	0
9807	120	1998	5	1998-05-18 00:00:00	1998-05-18 01:30:00	1998-05-17 00:00:00	132	37.275	-122.65	93	95	shallow	C	Pescadero	YOY Rockfish	1
9807	121	1998	5	1998-05-18 00:00:00	1998-05-18 02:57:00	1998-05-17 00:00:00	133	37.275	-122.816666666667	170	184	shallow	C	Pescadero	YOY Rockfish	1
9807	122	1998	5	1998-05-18 00:00:00	1998-05-18 04:43:00	1998-05-17 00:00:00	134	37.275	-122.983333333333	486	518	deep	C	Pescadero	YOY Rockfish	0
9807	123	1998	5	1998-05-18 00:00:00	1998-05-18 21:43:00	1998-05-18 00:00:00	162	37.8833333333333	-123.5	1199	1328	deep	C	Farallones Outside	YOY Rockfish	9
9807	124	1998	5	1998-05-18 00:00:00	1998-05-18 23:18:00	1998-05-18 00:00:00	160	37.8833333333333	-123.316666666667	98	91	shallow	C	Farallones Outside	YOY Rockfish	1
9807	125	1998	5	1998-05-19 00:00:00	1998-05-19 00:51:00	1998-05-18 00:00:00	156	37.7433333333333	-123.138333333333	107	91	shallow	C	Farallones Outside	YOY Rockfish	2
9807	126	1998	5	1998-05-19 00:00:00	1998-05-19 01:49:00	1998-05-18 00:00:00	152	37.6583333333333	-123.041666666667	98	108	shallow	C	Farallones Outside	YOY Rockfish	0
9807	127	1998	5	1998-05-19 00:00:00	1998-05-19 03:42:00	1998-05-18 00:00:00	154	37.6583333333333	-123.208333333333	1168	1301	deep	C	Farallones Outside	YOY Rockfish	0
9807	129	1998	5	1998-05-19 00:00:00	1998-05-19 21:39:00	1998-05-19 00:00:00	170	38.1666666666667	-123.366666666667	171	183	shallow	C	Point Reyes	YOY Rockfish	0
9807	132	1998	5	1998-05-20 00:00:00	1998-05-20 01:18:00	1998-05-19 00:00:00	167	38.1666666666667	-123.166666666667	89	91	shallow	C	Point Reyes	YOY Rockfish	0
9807	134	1998	5	1998-05-20 00:00:00	1998-05-20 03:30:00	1998-05-19 00:00:00	165	38.1666666666667	-123	53	55	shallow	C	Point Reyes	YOY Rockfish	0
9807	136	1998	5	1998-05-20 00:00:00	1998-05-20 21:21:00	1998-05-20 00:00:00	139	37.7916666666667	-122.866666666667	54	55	shallow	C	Gulf of the Farallones	YOY Rockfish	0
9807	137	1998	5	1998-05-20 00:00:00	1998-05-20 22:30:00	1998-05-20 00:00:00	138	37.7	-122.908333333333	56	55	shallow	C	Gulf of the Farallones	YOY Rockfish	0
9807	138	1998	5	1998-05-23 00:00:00	1998-05-23 22:20:00	1998-05-23 00:00:00	138	37.7	-122.908333333333	54	55	shallow	C	Gulf of the Farallones	YOY Rockfish	1
9807	139	1998	5	1998-05-23 00:00:00	1998-05-23 23:34:00	1998-05-23 00:00:00	139	37.7916666666667	-122.866666666667	54	55	shallow	C	Gulf of the Farallones	YOY Rockfish	4
9807	143	1998	5	1998-05-24 00:00:00	1998-05-24 21:15:00	1998-05-24 00:00:00	119	36.8466666666667	-121.983333333333	87	91	shallow	C	Monterey Bay Inside	YOY Rockfish	1
9807	144	1998	5	1998-05-24 00:00:00	1998-05-24 22:30:00	1998-05-24 00:00:00	114	36.7666666666667	-121.866666666667	76	73	shallow	C	Monterey Bay Inside	YOY Rockfish	0
9807	145	1998	5	1998-05-25 00:00:00	1998-05-25 00:06:00	1998-05-24 00:00:00	116	36.74	-121.976666666667	276	287	deep	C	Monterey Bay Inside	YOY Rockfish	4
9807	146	1998	5	1998-05-25 00:00:00	1998-05-25 00:54:00	1998-05-24 00:00:00	115	36.7083333333333	-121.908333333333	85	91	shallow	C	Monterey Bay Inside	YOY Rockfish	0
9807	148	1998	5	1998-05-25 00:00:00	1998-05-25 03:04:00	1998-05-24 00:00:00	112	36.655	-121.946666666667	73	73	shallow	C	Monterey Bay Inside	YOY Rockfish	0
9807	152	1998	5	1998-05-25 00:00:00	1998-05-25 21:45:00	1998-05-25 00:00:00	110	36.5833333333333	-122.175	2284	2304	deep	C	Monterey Bay Outside	YOY Rockfish	1
9807	154	1998	5	1998-05-26 00:00:00	1998-05-26 00:08:00	1998-05-25 00:00:00	109	36.5833333333333	-122.033333333333	513	608	deep	C	Monterey Bay Outside	YOY Rockfish	1
9807	155	1998	5	1998-05-26 00:00:00	1998-05-26 01:58:00	1998-05-25 00:00:00	113	36.6466666666667	-122.05	799	900	deep	C	Monterey Bay Outside	YOY Rockfish	4
9807	156	1998	5	1998-05-26 00:00:00	1998-05-26 03:11:00	1998-05-25 00:00:00	117	36.7	-122.108333333333	1773	1920	deep	C	Monterey Bay Outside	YOY Rockfish	0
9807	159	1998	5	1998-05-26 00:00:00	1998-05-26 21:20:00	1998-05-26 00:00:00	123	36.9833333333333	-122.291666666667	84	82	shallow	C	Davenport	YOY Rockfish	0
9807	160	1998	5	1998-05-26 00:00:00	1998-05-26 22:39:00	1998-05-26 00:00:00	124	36.9833333333333	-122.375	129	128	shallow	C	Davenport	YOY Rockfish	3
9807	162	1998	5	1998-05-27 00:00:00	1998-05-27 00:55:00	1998-05-26 00:00:00	125	36.9833333333333	-122.425	418	446	deep	C	Davenport	YOY Rockfish	8
9807	164	1998	5	1998-05-27 00:00:00	1998-05-27 03:00:00	1998-05-26 00:00:00	126	36.9833333333333	-122.591666666667	389	432	deep	C	Davenport	YOY Rockfish	2
9807	166	1998	5	1998-05-27 00:00:00	1998-05-27 21:14:00	1998-05-27 00:00:00	131	37.275	-122.566666666667	82	82	shallow	C	Pescadero	YOY Rockfish	0
9807	167	1998	5	1998-05-27 00:00:00	1998-05-27 22:25:00	1998-05-27 00:00:00	132	37.275	-122.65	93	95	shallow	C	Pescadero	YOY Rockfish	30
9807	169	1998	5	1998-05-28 00:00:00	1998-05-28 01:01:00	1998-05-27 00:00:00	133	37.275	-122.816666666667	177	184	shallow	C	Pescadero	YOY Rockfish	2
9807	171	1998	5	1998-05-28 00:00:00	1998-05-28 03:23:00	1998-05-27 00:00:00	134	37.275	-122.983333333333	512	518	deep	C	Pescadero	YOY Rockfish	0
9807	172	1998	5	1998-05-28 00:00:00	1998-05-28 21:15:00	1998-05-28 00:00:00	152	37.6583333333333	-123.041666666667	122	108	shallow	C	Farallones Outside	YOY Rockfish	3
9807	173	1998	5	1998-05-28 00:00:00	1998-05-28 23:06:00	1998-05-28 00:00:00	154	37.6583333333333	-123.208333333333	1199	1301	deep	C	Farallones Outside	YOY Rockfish	0
9807	174	1998	5	1998-05-29 00:00:00	1998-05-29 00:34:00	1998-05-28 00:00:00	156	37.7433333333333	-123.138333333333	107	91	shallow	C	Farallones Outside	YOY Rockfish	0
9807	175	1998	5	1998-05-29 00:00:00	1998-05-29 02:54:00	1998-05-28 00:00:00	160	37.8833333333333	-123.316666666667	80	91	shallow	C	Farallones Outside	YOY Rockfish	1
9807	178	1998	5	1998-05-29 00:00:00	1998-05-29 21:49:00	1998-05-29 00:00:00	170	38.1666666666667	-123.366666666667	146	183	shallow	C	Point Reyes	YOY Rockfish	1
9807	181	1998	5	1998-05-30 00:00:00	1998-05-30 00:56:00	1998-05-29 00:00:00	167	38.1666666666667	-123.166666666667	85	91	shallow	C	Point Reyes	YOY Rockfish	2
9807	183	1998	5	1998-05-30 00:00:00	1998-05-30 02:42:00	1998-05-29 00:00:00	165	38.1666666666667	-123	51	55	shallow	C	Point Reyes	YOY Rockfish	0
9903	1	1999	5	1999-05-09 00:00:00	1999-05-09 23:31:00	1999-05-09 00:00:00	139	37.7916666666667	-122.866666666667	54	55	shallow	C	Gulf of the Farallones	YOY Rockfish	0
9903	2	1999	5	1999-05-10 00:00:00	1999-05-10 02:02:00	1999-05-09 00:00:00	138	37.7	-122.908333333333	56	55	shallow	C	Gulf of the Farallones	YOY Rockfish	0
9903	3	1999	5	1999-05-10 00:00:00	1999-05-10 21:12:00	1999-05-10 00:00:00	119	36.8466666666667	-121.983333333333	96	91	shallow	C	Monterey Bay Inside	YOY Rockfish	0
9903	4	1999	5	1999-05-10 00:00:00	1999-05-10 22:26:00	1999-05-10 00:00:00	114	36.7666666666667	-121.866666666667	100	73	shallow	C	Monterey Bay Inside	YOY Rockfish	0
9903	5	1999	5	1999-05-11 00:00:00	1999-05-11 00:33:00	1999-05-10 00:00:00	116	36.74	-121.976666666667	199	287	deep	C	Monterey Bay Inside	YOY Rockfish	1
9903	6	1999	5	1999-05-11 00:00:00	1999-05-11 01:33:00	1999-05-10 00:00:00	115	36.7083333333333	-121.908333333333	82	91	shallow	C	Monterey Bay Inside	YOY Rockfish	0
9903	9	1999	5	1999-05-11 00:00:00	1999-05-11 21:35:00	1999-05-11 00:00:00	110	36.5833333333333	-122.175	2296	2304	deep	C	Monterey Bay Outside	YOY Rockfish	9
9903	10	1999	5	1999-05-11 00:00:00	1999-05-11 23:07:00	1999-05-11 00:00:00	109	36.5833333333333	-122.033333333333	499	608	deep	C	Monterey Bay Outside	YOY Rockfish	13
9903	11	1999	5	1999-05-12 00:00:00	1999-05-12 01:36:00	1999-05-11 00:00:00	113	36.6466666666667	-122.05	854	900	deep	C	Monterey Bay Outside	YOY Rockfish	1
9903	12	1999	5	1999-05-12 00:00:00	1999-05-12 03:04:00	1999-05-11 00:00:00	117	36.7	-122.108333333333	1918	1920	deep	C	Monterey Bay Outside	YOY Rockfish	2
9903	14	1999	5	1999-05-12 00:00:00	1999-05-12 21:26:00	1999-05-12 00:00:00	123	36.9833333333333	-122.291666666667	85	82	shallow	C	Davenport	YOY Rockfish	0
9903	15	1999	5	1999-05-12 00:00:00	1999-05-12 23:15:00	1999-05-12 00:00:00	124	36.9833333333333	-122.375	303	128	shallow	C	Davenport	YOY Rockfish	8
9903	16	1999	5	1999-05-13 00:00:00	1999-05-13 01:37:00	1999-05-12 00:00:00	125	36.9833333333333	-122.425	400	446	deep	C	Davenport	YOY Rockfish	0
9903	17	1999	5	1999-05-13 00:00:00	1999-05-13 03:55:00	1999-05-12 00:00:00	126	36.9833333333333	-122.591666666667	490	432	deep	C	Davenport	YOY Rockfish	2
9903	18	1999	5	1999-05-14 00:00:00	1999-05-14 21:09:00	1999-05-14 00:00:00	131	37.275	-122.566666666667	80	82	shallow	C	Pescadero	YOY Rockfish	0
9903	19	1999	5	1999-05-14 00:00:00	1999-05-14 22:47:00	1999-05-14 00:00:00	132	37.275	-122.65	93	95	shallow	C	Pescadero	YOY Rockfish	1
9903	20	1999	5	1999-05-15 00:00:00	1999-05-15 01:33:00	1999-05-14 00:00:00	133	37.275	-122.816666666667	166	184	shallow	C	Pescadero	YOY Rockfish	1
9903	21	1999	5	1999-05-15 00:00:00	1999-05-15 03:41:00	1999-05-14 00:00:00	134	37.275	-122.983333333333	480	518	deep	C	Pescadero	YOY Rockfish	12
9903	22	1999	5	1999-05-15 00:00:00	1999-05-15 21:07:00	1999-05-15 00:00:00	162	37.8833333333333	-123.5	1342	1328	deep	C	Farallones Outside	YOY Rockfish	50
9903	23	1999	5	1999-05-15 00:00:00	1999-05-15 22:46:00	1999-05-15 00:00:00	160	37.8833333333333	-123.316666666667	104	91	shallow	C	Farallones Outside	YOY Rockfish	1
9903	24	1999	5	1999-05-16 00:00:00	1999-05-16 00:59:00	1999-05-15 00:00:00	156	37.7433333333333	-123.138333333333	80	91	shallow	C	Farallones Outside	YOY Rockfish	1
9903	25	1999	5	1999-05-16 00:00:00	1999-05-16 02:15:00	1999-05-15 00:00:00	152	37.6583333333333	-123.041666666667	107	108	shallow	C	Farallones Outside	YOY Rockfish	0
9903	30	1999	5	1999-05-17 00:00:00	1999-05-17 00:59:00	1999-05-16 00:00:00	167	38.1666666666667	-123.166666666667	87	91	shallow	C	Point Reyes	YOY Rockfish	0
9903	32	1999	5	1999-05-17 00:00:00	1999-05-17 03:14:00	1999-05-16 00:00:00	165	38.1666666666667	-123	56	55	shallow	C	Point Reyes	YOY Rockfish	0
9903	33	1999	5	1999-05-17 00:00:00	1999-05-17 21:12:00	1999-05-17 00:00:00	119	36.8466666666667	-121.983333333333	87	91	shallow	C	Monterey Bay Inside	YOY Rockfish	0
9903	34	1999	5	1999-05-17 00:00:00	1999-05-17 22:49:00	1999-05-17 00:00:00	114	36.7666666666667	-121.866666666667	74	73	shallow	C	Monterey Bay Inside	YOY Rockfish	0
9903	35	1999	5	1999-05-18 00:00:00	1999-05-18 00:24:00	1999-05-17 00:00:00	116	36.74	-121.976666666667	163	287	deep	C	Monterey Bay Inside	YOY Rockfish	0
9903	36	1999	5	1999-05-18 00:00:00	1999-05-18 01:15:00	1999-05-17 00:00:00	115	36.7083333333333	-121.908333333333	85	91	shallow	C	Monterey Bay Inside	YOY Rockfish	0
9903	38	1999	5	1999-05-18 00:00:00	1999-05-18 03:29:00	1999-05-17 00:00:00	112	36.655	-121.946666666667	73	73	shallow	C	Monterey Bay Inside	YOY Rockfish	1
9903	40	1999	5	1999-05-18 00:00:00	1999-05-18 21:14:00	1999-05-18 00:00:00	110	36.5833333333333	-122.175	2328	2304	deep	C	Monterey Bay Outside	YOY Rockfish	1
9903	41	1999	5	1999-05-18 00:00:00	1999-05-18 22:34:00	1999-05-18 00:00:00	109	36.5833333333333	-122.033333333333	1038	608	deep	C	Monterey Bay Outside	YOY Rockfish	1
9903	42	1999	5	1999-05-19 00:00:00	1999-05-19 00:40:00	1999-05-18 00:00:00	113	36.6466666666667	-122.05	1191	900	deep	C	Monterey Bay Outside	YOY Rockfish	0
9903	43	1999	5	1999-05-19 00:00:00	1999-05-19 01:31:00	1999-05-18 00:00:00	117	36.7	-122.108333333333	1828	1920	deep	C	Monterey Bay Outside	YOY Rockfish	1
9903	47	1999	5	1999-05-19 00:00:00	1999-05-19 21:00:00	1999-05-19 00:00:00	123	36.9833333333333	-122.291666666667	84	82	shallow	C	Davenport	YOY Rockfish	1
9903	48	1999	5	1999-05-19 00:00:00	1999-05-19 22:25:00	1999-05-19 00:00:00	124	36.9833333333333	-122.375	162	128	shallow	C	Davenport	YOY Rockfish	0
9903	50	1999	5	1999-05-20 00:00:00	1999-05-20 01:54:00	1999-05-19 00:00:00	125	36.9833333333333	-122.425	206	446	deep	C	Davenport	YOY Rockfish	1
9903	51	1999	5	1999-05-20 00:00:00	1999-05-20 03:38:00	1999-05-19 00:00:00	126	36.9833333333333	-122.591666666667	427	432	deep	C	Davenport	YOY Rockfish	4
9903	52	1999	5	1999-05-20 00:00:00	1999-05-20 21:12:00	1999-05-20 00:00:00	131	37.275	-122.566666666667	84	82	shallow	C	Pescadero	YOY Rockfish	0
9903	53	1999	5	1999-05-20 00:00:00	1999-05-20 22:30:00	1999-05-20 00:00:00	132	37.275	-122.65	95	95	shallow	C	Pescadero	YOY Rockfish	0
9903	54	1999	5	1999-05-21 00:00:00	1999-05-21 00:56:00	1999-05-20 00:00:00	133	37.275	-122.816666666667	177	184	shallow	C	Pescadero	YOY Rockfish	5
9903	55	1999	5	1999-05-21 00:00:00	1999-05-21 02:46:00	1999-05-20 00:00:00	134	37.275	-122.983333333333	486	518	deep	C	Pescadero	YOY Rockfish	4
9903	57	1999	5	1999-05-21 00:00:00	1999-05-21 23:47:00	1999-05-21 00:00:00	138	37.7	-122.908333333333	54	55	shallow	C	Gulf of the Farallones	YOY Rockfish	2
9903	58	1999	5	1999-05-22 00:00:00	1999-05-22 01:00:00	1999-05-21 00:00:00	139	37.7916666666667	-122.866666666667	54	55	shallow	C	Gulf of the Farallones	YOY Rockfish	1
9903	62	1999	5	1999-05-22 00:00:00	1999-05-22 22:18:00	1999-05-22 00:00:00	170	38.1666666666667	-123.366666666667	223	183	shallow	C	Point Reyes	YOY Rockfish	0
9903	64	1999	5	1999-05-23 00:00:00	1999-05-23 01:25:00	1999-05-22 00:00:00	167	38.1666666666667	-123.166666666667	87	91	shallow	C	Point Reyes	YOY Rockfish	0
9903	66	1999	5	1999-05-23 00:00:00	1999-05-23 03:38:00	1999-05-22 00:00:00	165	38.1666666666667	-123	54	55	shallow	C	Point Reyes	YOY Rockfish	0
9903	67	1999	5	1999-05-23 00:00:00	1999-05-23 21:13:00	1999-05-23 00:00:00	152	37.6583333333333	-123.041666666667	91	108	shallow	C	Farallones Outside	YOY Rockfish	0
9903	68	1999	5	1999-05-23 00:00:00	1999-05-23 22:50:00	1999-05-23 00:00:00	154	37.6583333333333	-123.208333333333	1163	1301	deep	C	Farallones Outside	YOY Rockfish	4
9903	69	1999	5	1999-05-24 00:00:00	1999-05-24 00:47:00	1999-05-23 00:00:00	156	37.7433333333333	-123.138333333333	67	91	shallow	C	Farallones Outside	YOY Rockfish	4
9903	70	1999	5	1999-05-24 00:00:00	1999-05-24 02:32:00	1999-05-23 00:00:00	160	37.8833333333333	-123.316666666667	84	91	shallow	C	Farallones Outside	YOY Rockfish	17
9903	71	1999	5	1999-05-24 00:00:00	1999-05-24 04:27:00	1999-05-23 00:00:00	162	37.8833333333333	-123.5	1285	1328	deep	C	Farallones Outside	YOY Rockfish	21
9903	79	1999	5	1999-05-28 00:00:00	1999-05-28 21:16:00	1999-05-28 00:00:00	119	36.8466666666667	-121.983333333333	85	91	shallow	C	Monterey Bay Inside	YOY Rockfish	1
9903	80	1999	5	1999-05-28 00:00:00	1999-05-28 22:30:00	1999-05-28 00:00:00	114	36.7666666666667	-121.866666666667	62	73	shallow	C	Monterey Bay Inside	YOY Rockfish	2
9903	81	1999	5	1999-05-29 00:00:00	1999-05-29 00:20:00	1999-05-28 00:00:00	116	36.74	-121.976666666667	236	287	deep	C	Monterey Bay Inside	YOY Rockfish	1
9903	82	1999	5	1999-05-29 00:00:00	1999-05-29 01:08:00	1999-05-28 00:00:00	115	36.7083333333333	-121.908333333333	85	91	shallow	C	Monterey Bay Inside	YOY Rockfish	0
9903	84	1999	5	1999-05-29 00:00:00	1999-05-29 03:27:00	1999-05-28 00:00:00	112	36.655	-121.946666666667	76	73	shallow	C	Monterey Bay Inside	YOY Rockfish	3
9903	86	1999	5	1999-05-29 00:00:00	1999-05-29 21:10:00	1999-05-29 00:00:00	110	36.5833333333333	-122.175	2331	2304	deep	C	Monterey Bay Outside	YOY Rockfish	2
9903	87	1999	5	1999-05-29 00:00:00	1999-05-29 22:29:00	1999-05-29 00:00:00	109	36.5833333333333	-122.033333333333	574	608	deep	C	Monterey Bay Outside	YOY Rockfish	3
9903	88	1999	5	1999-05-30 00:00:00	1999-05-30 00:36:00	1999-05-29 00:00:00	113	36.6466666666667	-122.05	1038	900	deep	C	Monterey Bay Outside	YOY Rockfish	6
9903	89	1999	5	1999-05-30 00:00:00	1999-05-30 01:26:00	1999-05-29 00:00:00	117	36.7	-122.108333333333	1858	1920	deep	C	Monterey Bay Outside	YOY Rockfish	13
9903	93	1999	5	1999-05-30 00:00:00	1999-05-30 21:12:00	1999-05-30 00:00:00	123	36.9833333333333	-122.291666666667	84	82	shallow	C	Davenport	YOY Rockfish	6
9903	94	1999	5	1999-05-30 00:00:00	1999-05-30 22:07:00	1999-05-30 00:00:00	124	36.9833333333333	-122.375	120	128	shallow	C	Davenport	YOY Rockfish	5
9903	95	1999	5	1999-05-30 00:00:00	1999-05-30 23:33:00	1999-05-30 00:00:00	125	36.9833333333333	-122.425	278	446	deep	C	Davenport	YOY Rockfish	1
9903	96	1999	5	1999-05-31 00:00:00	1999-05-31 00:44:00	1999-05-30 00:00:00	126	36.9833333333333	-122.591666666667	387	432	deep	C	Davenport	YOY Rockfish	1
9903	100	1999	5	1999-05-31 00:00:00	1999-05-31 21:22:00	1999-05-31 00:00:00	131	37.275	-122.566666666667	84	82	shallow	C	Pescadero	YOY Rockfish	3
9903	101	1999	5	1999-05-31 00:00:00	1999-05-31 22:18:00	1999-05-31 00:00:00	132	37.275	-122.65	96	95	shallow	C	Pescadero	YOY Rockfish	2
9903	103	1999	6	1999-06-01 00:00:00	1999-06-01 01:25:00	1999-05-31 00:00:00	134	37.275	-122.983333333333	486	518	deep	C	Pescadero	YOY Rockfish	4
9903	106	1999	6	1999-06-01 00:00:00	1999-06-01 21:15:00	1999-06-01 00:00:00	152	37.6583333333333	-123.041666666667	102	108	shallow	C	Farallones Outside	YOY Rockfish	5
9903	107	1999	6	1999-06-01 00:00:00	1999-06-01 22:33:00	1999-06-01 00:00:00	154	37.6583333333333	-123.208333333333	1283	1301	deep	C	Farallones Outside	YOY Rockfish	38
9903	108	1999	6	1999-06-02 00:00:00	1999-06-02 00:41:00	1999-06-01 00:00:00	156	37.7433333333333	-123.138333333333	73	91	shallow	C	Farallones Outside	YOY Rockfish	42
9903	109	1999	6	1999-06-02 00:00:00	1999-06-02 02:20:00	1999-06-01 00:00:00	160	37.8833333333333	-123.316666666667	104	91	shallow	C	Farallones Outside	YOY Rockfish	10
9903	110	1999	6	1999-06-02 00:00:00	1999-06-02 04:25:00	1999-06-01 00:00:00	162	37.8833333333333	-123.5	1210	1328	deep	C	Farallones Outside	YOY Rockfish	0
9903	111	1999	6	1999-06-02 00:00:00	1999-06-02 21:19:00	1999-06-02 00:00:00	170	38.1666666666667	-123.366666666667	168	183	shallow	C	Point Reyes	YOY Rockfish	0
9903	113	1999	6	1999-06-02 00:00:00	1999-06-02 23:54:00	1999-06-02 00:00:00	167	38.1666666666667	-123.166666666667	85	91	shallow	C	Point Reyes	YOY Rockfish	4
9903	115	1999	6	1999-06-03 00:00:00	1999-06-03 02:06:00	1999-06-02 00:00:00	165	38.1666666666667	-123	51	55	shallow	C	Point Reyes	YOY Rockfish	2
9903	116	1999	6	1999-06-03 00:00:00	1999-06-03 21:27:00	1999-06-03 00:00:00	138	37.7	-122.908333333333	54	55	shallow	C	Gulf of the Farallones	YOY Rockfish	3
9903	117	1999	6	1999-06-03 00:00:00	1999-06-03 22:45:00	1999-06-03 00:00:00	139	37.7916666666667	-122.866666666667	51	55	shallow	C	Gulf of the Farallones	YOY Rockfish	0
2	1	2000	5	2000-05-11 00:00:00	2000-05-11 21:02:00	2000-05-11 00:00:00	119	36.8466666666667	-121.983333333333	89	91	shallow	C	Monterey Bay Inside	YOY Rockfish	11
2	2	2000	5	2000-05-11 00:00:00	2000-05-11 22:09:00	2000-05-11 00:00:00	114	36.7666666666667	-121.866666666667	232	73	shallow	C	Monterey Bay Inside	YOY Rockfish	1
2	3	2000	5	2000-05-12 00:00:00	2000-05-12 00:17:00	2000-05-11 00:00:00	116	36.74	-121.976666666667	159	287	deep	C	Monterey Bay Inside	YOY Rockfish	0
2	4	2000	5	2000-05-12 00:00:00	2000-05-12 01:14:00	2000-05-11 00:00:00	115	36.7083333333333	-121.908333333333	87	91	shallow	C	Monterey Bay Inside	YOY Rockfish	2
2	6	2000	5	2000-05-12 00:00:00	2000-05-12 03:49:00	2000-05-11 00:00:00	112	36.655	-121.946666666667	82	73	shallow	C	Monterey Bay Inside	YOY Rockfish	1
2	8	2000	5	2000-05-12 00:00:00	2000-05-12 21:49:00	2000-05-12 00:00:00	110	36.5833333333333	-122.175	2320	2304	deep	C	Monterey Bay Outside	YOY Rockfish	0
2	10	2000	5	2000-05-13 00:00:00	2000-05-13 00:19:00	2000-05-12 00:00:00	109	36.5833333333333	-122.033333333333	400	608	deep	C	Monterey Bay Outside	YOY Rockfish	14
2	11	2000	5	2000-05-13 00:00:00	2000-05-13 02:21:00	2000-05-12 00:00:00	113	36.6466666666667	-122.05	960	900	deep	C	Monterey Bay Outside	YOY Rockfish	16
2	12	2000	5	2000-05-13 00:00:00	2000-05-13 03:26:00	2000-05-12 00:00:00	117	36.7	-122.108333333333	1809	1920	deep	C	Monterey Bay Outside	YOY Rockfish	38
2	14	2000	5	2000-05-13 00:00:00	2000-05-13 21:02:00	2000-05-13 00:00:00	123	36.9833333333333	-122.291666666667	100	82	shallow	C	Davenport	YOY Rockfish	26
2	15	2000	5	2000-05-13 00:00:00	2000-05-13 22:38:00	2000-05-13 00:00:00	124	36.9833333333333	-122.375	133	128	shallow	C	Davenport	YOY Rockfish	23
2	17	2000	5	2000-05-14 00:00:00	2000-05-14 01:00:00	2000-05-13 00:00:00	125	36.9833333333333	-122.425	398	446	deep	C	Davenport	YOY Rockfish	7
2	19	2000	5	2000-05-14 00:00:00	2000-05-14 03:31:00	2000-05-13 00:00:00	126	36.9833333333333	-122.591666666667	374	432	deep	C	Davenport	YOY Rockfish	4
2	20	2000	5	2000-05-14 00:00:00	2000-05-14 21:06:00	2000-05-14 00:00:00	131	37.275	-122.566666666667	85	82	shallow	C	Pescadero	YOY Rockfish	7
2	21	2000	5	2000-05-14 00:00:00	2000-05-14 22:30:00	2000-05-14 00:00:00	132	37.275	-122.65	96	95	shallow	C	Pescadero	YOY Rockfish	88
2	23	2000	5	2000-05-15 00:00:00	2000-05-15 01:09:00	2000-05-14 00:00:00	133	37.275	-122.816666666667	195	184	shallow	C	Pescadero	YOY Rockfish	10
2	25	2000	5	2000-05-15 00:00:00	2000-05-15 03:22:00	2000-05-14 00:00:00	134	37.275	-122.983333333333	524	518	deep	C	Pescadero	YOY Rockfish	12
2	26	2000	5	2000-05-15 00:00:00	2000-05-15 20:59:00	2000-05-15 00:00:00	152	37.6583333333333	-123.041666666667	124	108	shallow	C	Farallones Outside	YOY Rockfish	14
2	27	2000	5	2000-05-15 00:00:00	2000-05-15 22:20:00	2000-05-15 00:00:00	154	37.6583333333333	-123.208333333333	1243	1301	deep	C	Farallones Outside	YOY Rockfish	27
2	28	2000	5	2000-05-16 00:00:00	2000-05-16 00:20:00	2000-05-15 00:00:00	156	37.7433333333333	-123.138333333333	107	91	shallow	C	Farallones Outside	YOY Rockfish	75
2	29	2000	5	2000-05-16 00:00:00	2000-05-16 02:26:00	2000-05-15 00:00:00	160	37.8833333333333	-123.316666666667	91	91	shallow	C	Farallones Outside	YOY Rockfish	0
2	30	2000	5	2000-05-16 00:00:00	2000-05-16 04:07:00	2000-05-15 00:00:00	162	37.8833333333333	-123.5	1272	1328	deep	C	Farallones Outside	YOY Rockfish	5
2	31	2000	5	2000-05-16 00:00:00	2000-05-16 21:00:00	2000-05-16 00:00:00	170	38.1666666666667	-123.366666666667	218	183	shallow	C	Point Reyes	YOY Rockfish	1
2	35	2000	5	2000-05-17 00:00:00	2000-05-17 01:26:00	2000-05-16 00:00:00	167	38.1666666666667	-123.166666666667	93	91	shallow	C	Point Reyes	YOY Rockfish	14
2	38	2000	5	2000-05-17 00:00:00	2000-05-17 22:49:00	2000-05-17 00:00:00	138	37.7	-122.908333333333	54	55	shallow	C	Gulf of the Farallones	YOY Rockfish	16
2	39	2000	5	2000-05-17 00:00:00	2000-05-17 23:24:00	2000-05-17 00:00:00	138	37.7	-122.908333333333	54	55	shallow	C	Gulf of the Farallones	YOY Rockfish	61
2	40	2000	5	2000-05-18 00:00:00	2000-05-18 21:11:00	2000-05-18 00:00:00	119	36.8466666666667	-121.983333333333	89	91	shallow	C	Monterey Bay Inside	YOY Rockfish	1
2	41	2000	5	2000-05-18 00:00:00	2000-05-18 22:34:00	2000-05-18 00:00:00	114	36.7666666666667	-121.866666666667	84	73	shallow	C	Monterey Bay Inside	YOY Rockfish	1
2	42	2000	5	2000-05-19 00:00:00	2000-05-19 00:18:00	2000-05-18 00:00:00	116	36.74	-121.976666666667	320	287	deep	C	Monterey Bay Inside	YOY Rockfish	1
2	43	2000	5	2000-05-19 00:00:00	2000-05-19 01:09:00	2000-05-18 00:00:00	115	36.7083333333333	-121.908333333333	84	91	shallow	C	Monterey Bay Inside	YOY Rockfish	0
2	45	2000	5	2000-05-19 00:00:00	2000-05-19 03:10:00	2000-05-18 00:00:00	112	36.655	-121.946666666667	69	73	shallow	C	Monterey Bay Inside	YOY Rockfish	0
2	47	2000	5	2000-05-19 00:00:00	2000-05-19 21:11:00	2000-05-19 00:00:00	110	36.5833333333333	-122.175	2120	2304	deep	C	Monterey Bay Outside	YOY Rockfish	1
2	49	2000	5	2000-05-19 00:00:00	2000-05-19 23:20:00	2000-05-19 00:00:00	109	36.5833333333333	-122.033333333333	748	608	deep	C	Monterey Bay Outside	YOY Rockfish	0
2	50	2000	5	2000-05-20 00:00:00	2000-05-20 01:10:00	2000-05-19 00:00:00	113	36.6466666666667	-122.05	683	900	deep	C	Monterey Bay Outside	YOY Rockfish	0
2	51	2000	5	2000-05-20 00:00:00	2000-05-20 02:31:00	2000-05-19 00:00:00	117	36.7	-122.108333333333	1640	1920	deep	C	Monterey Bay Outside	YOY Rockfish	5
2	53	2000	5	2000-05-20 00:00:00	2000-05-20 21:15:00	2000-05-20 00:00:00	123	36.9833333333333	-122.291666666667	84	82	shallow	C	Davenport	YOY Rockfish	4
2	54	2000	5	2000-05-20 00:00:00	2000-05-20 22:26:00	2000-05-20 00:00:00	124	36.9833333333333	-122.375	132	128	shallow	C	Davenport	YOY Rockfish	25
2	56	2000	5	2000-05-21 00:00:00	2000-05-21 00:48:00	2000-05-20 00:00:00	125	36.9833333333333	-122.425	210	446	deep	C	Davenport	YOY Rockfish	5
2	58	2000	5	2000-05-21 00:00:00	2000-05-21 03:10:00	2000-05-20 00:00:00	126	36.9833333333333	-122.591666666667	479	432	deep	C	Davenport	YOY Rockfish	133
2	59	2000	5	2000-05-21 00:00:00	2000-05-21 21:20:00	2000-05-21 00:00:00	131	37.275	-122.566666666667	85	82	shallow	C	Pescadero	YOY Rockfish	10
2	60	2000	5	2000-05-21 00:00:00	2000-05-21 22:30:00	2000-05-21 00:00:00	132	37.275	-122.65	96	95	shallow	C	Pescadero	YOY Rockfish	42
2	62	2000	5	2000-05-22 00:00:00	2000-05-22 01:06:00	2000-05-21 00:00:00	133	37.275	-122.816666666667	153	184	shallow	C	Pescadero	YOY Rockfish	3
2	64	2000	5	2000-05-22 00:00:00	2000-05-22 03:43:00	2000-05-21 00:00:00	134	37.275	-122.983333333333	513	518	deep	C	Pescadero	YOY Rockfish	36
2	65	2000	5	2000-05-22 00:00:00	2000-05-22 21:30:00	2000-05-22 00:00:00	152	37.6583333333333	-123.041666666667	98	108	shallow	C	Farallones Outside	YOY Rockfish	74
2	66	2000	5	2000-05-22 00:00:00	2000-05-22 23:12:00	2000-05-22 00:00:00	154	37.6583333333333	-123.208333333333	1221	1301	deep	C	Farallones Outside	YOY Rockfish	37
2	67	2000	5	2000-05-23 00:00:00	2000-05-23 01:07:00	2000-05-22 00:00:00	156	37.7433333333333	-123.138333333333	113	91	shallow	C	Farallones Outside	YOY Rockfish	24
2	68	2000	5	2000-05-23 00:00:00	2000-05-23 03:15:00	2000-05-22 00:00:00	160	37.8833333333333	-123.316666666667	102	91	shallow	C	Farallones Outside	YOY Rockfish	0
2	70	2000	5	2000-05-23 00:00:00	2000-05-23 21:02:00	2000-05-23 00:00:00	131	37.275	-122.566666666667	84	82	shallow	C	Pescadero	YOY Rockfish	2
2	71	2000	5	2000-05-23 00:00:00	2000-05-23 22:19:00	2000-05-23 00:00:00	132	37.275	-122.65	95	95	shallow	C	Pescadero	YOY Rockfish	76
2	72	2000	5	2000-05-23 00:00:00	2000-05-23 23:05:00	2000-05-23 00:00:00	132	37.275	-122.65	95	95	shallow	C	Pescadero	YOY Rockfish	116
2	73	2000	5	2000-05-24 00:00:00	2000-05-24 00:56:00	2000-05-23 00:00:00	133	37.275	-122.816666666667	148	184	shallow	C	Pescadero	YOY Rockfish	4
2	74	2000	5	2000-05-24 00:00:00	2000-05-24 02:37:00	2000-05-23 00:00:00	134	37.275	-122.983333333333	471	518	deep	C	Pescadero	YOY Rockfish	3
2	75	2000	5	2000-05-24 00:00:00	2000-05-24 03:30:00	2000-05-23 00:00:00	134	37.275	-122.983333333333	462	518	deep	C	Pescadero	YOY Rockfish	1
2	78	2000	5	2000-05-25 00:00:00	2000-05-25 21:30:00	2000-05-25 00:00:00	165	38.1666666666667	-123	54	55	shallow	C	Point Reyes	YOY Rockfish	0
2	80	2000	5	2000-05-26 00:00:00	2000-05-26 00:16:00	2000-05-25 00:00:00	167	38.1666666666667	-123.166666666667	91	91	shallow	C	Point Reyes	YOY Rockfish	10
2	82	2000	5	2000-05-26 00:00:00	2000-05-26 03:43:00	2000-05-25 00:00:00	170	38.1666666666667	-123.366666666667	177	183	shallow	C	Point Reyes	YOY Rockfish	0
2	83	2000	5	2000-05-28 00:00:00	2000-05-28 22:57:00	2000-05-28 00:00:00	139	37.7916666666667	-122.866666666667	54	55	shallow	C	Gulf of the Farallones	YOY Rockfish	8
2	84	2000	5	2000-05-29 00:00:00	2000-05-29 00:10:00	2000-05-28 00:00:00	138	37.7	-122.908333333333	56	55	shallow	C	Gulf of the Farallones	YOY Rockfish	2
2	85	2000	5	2000-05-29 00:00:00	2000-05-29 01:31:00	2000-05-28 00:00:00	237	37.5966666666667	-122.831666666667	71	74	shallow	C	Gulf of the Farallones	YOY Rockfish	17
2	86	2000	5	2000-05-29 00:00:00	2000-05-29 01:54:00	2000-05-28 00:00:00	237	37.5966666666667	-122.831666666667	73	74	shallow	C	Gulf of the Farallones	YOY Rockfish	23
2	89	2000	5	2000-05-30 00:00:00	2000-05-30 22:13:00	2000-05-30 00:00:00	114	36.7666666666667	-121.866666666667	84	73	shallow	C	Monterey Bay Inside	YOY Rockfish	2
2	90	2000	5	2000-05-30 00:00:00	2000-05-30 23:59:00	2000-05-30 00:00:00	116	36.74	-121.976666666667	298	287	deep	C	Monterey Bay Inside	YOY Rockfish	0
2	91	2000	5	2000-05-31 00:00:00	2000-05-31 00:30:00	2000-05-30 00:00:00	116	36.74	-121.976666666667	115	287	deep	C	Monterey Bay Inside	YOY Rockfish	3
2	92	2000	5	2000-05-31 00:00:00	2000-05-31 02:00:00	2000-05-30 00:00:00	115	36.7083333333333	-121.908333333333	85	91	shallow	C	Monterey Bay Inside	YOY Rockfish	1
2	94	2000	5	2000-05-31 00:00:00	2000-05-31 04:23:00	2000-05-30 00:00:00	112	36.655	-121.946666666667	78	73	shallow	C	Monterey Bay Inside	YOY Rockfish	0
2	96	2000	5	2000-05-31 00:00:00	2000-05-31 22:12:00	2000-05-31 00:00:00	110	36.5833333333333	-122.175	2101	2304	deep	C	Monterey Bay Outside	YOY Rockfish	6
2	98	2000	6	2000-06-01 00:00:00	2000-06-01 00:52:00	2000-05-31 00:00:00	109	36.5833333333333	-122.033333333333	1033	608	deep	C	Monterey Bay Outside	YOY Rockfish	6
2	99	2000	6	2000-06-01 00:00:00	2000-06-01 02:29:00	2000-05-31 00:00:00	113	36.6466666666667	-122.05	1038	900	deep	C	Monterey Bay Outside	YOY Rockfish	27
2	100	2000	6	2000-06-01 00:00:00	2000-06-01 03:36:00	2000-05-31 00:00:00	117	36.7	-122.108333333333	1719	1920	deep	C	Monterey Bay Outside	YOY Rockfish	69
2	102	2000	6	2000-06-01 00:00:00	2000-06-01 21:31:00	2000-06-01 00:00:00	123	36.9833333333333	-122.291666666667	85	82	shallow	C	Davenport	YOY Rockfish	2
2	103	2000	6	2000-06-01 00:00:00	2000-06-01 22:24:00	2000-06-01 00:00:00	124	36.9833333333333	-122.375	142	128	shallow	C	Davenport	YOY Rockfish	35
2	105	2000	6	2000-06-02 00:00:00	2000-06-02 00:33:00	2000-06-01 00:00:00	125	36.9833333333333	-122.425	201	446	deep	C	Davenport	YOY Rockfish	37
2	107	2000	6	2000-06-02 00:00:00	2000-06-02 03:19:00	2000-06-01 00:00:00	126	36.9833333333333	-122.591666666667	471	432	deep	C	Davenport	YOY Rockfish	32
2	109	2000	6	2000-06-02 00:00:00	2000-06-02 21:32:00	2000-06-02 00:00:00	131	37.275	-122.566666666667	85	82	shallow	C	Pescadero	YOY Rockfish	9
2	110	2000	6	2000-06-02 00:00:00	2000-06-02 22:04:00	2000-06-02 00:00:00	131	37.275	-122.566666666667	85	82	shallow	C	Pescadero	YOY Rockfish	7
2	111	2000	6	2000-06-02 00:00:00	2000-06-02 23:05:00	2000-06-02 00:00:00	132	37.275	-122.65	96	95	shallow	C	Pescadero	YOY Rockfish	67
2	113	2000	6	2000-06-03 00:00:00	2000-06-03 01:41:00	2000-06-02 00:00:00	133	37.275	-122.816666666667	164	184	shallow	C	Pescadero	YOY Rockfish	13
2	115	2000	6	2000-06-03 00:00:00	2000-06-03 04:15:00	2000-06-02 00:00:00	134	37.275	-122.983333333333	548	518	deep	C	Pescadero	YOY Rockfish	5
2	116	2000	6	2000-06-03 00:00:00	2000-06-03 21:16:00	2000-06-03 00:00:00	152	37.6583333333333	-123.041666666667	111	108	shallow	C	Farallones Outside	YOY Rockfish	812
2	117	2000	6	2000-06-03 00:00:00	2000-06-03 22:34:00	2000-06-03 00:00:00	154	37.6583333333333	-123.208333333333	1373	1301	deep	C	Farallones Outside	YOY Rockfish	3
2	118	2000	6	2000-06-04 00:00:00	2000-06-04 00:37:00	2000-06-03 00:00:00	156	37.7433333333333	-123.138333333333	73	91	shallow	C	Farallones Outside	YOY Rockfish	0
2	119	2000	6	2000-06-04 00:00:00	2000-06-04 02:15:00	2000-06-03 00:00:00	160	37.8833333333333	-123.316666666667	104	91	shallow	C	Farallones Outside	YOY Rockfish	7
2	120	2000	6	2000-06-04 00:00:00	2000-06-04 03:53:00	2000-06-03 00:00:00	162	37.8833333333333	-123.5	1216	1328	deep	C	Farallones Outside	YOY Rockfish	1
2	122	2000	6	2000-06-04 00:00:00	2000-06-04 21:59:00	2000-06-04 00:00:00	170	38.1666666666667	-123.366666666667	197	183	shallow	C	Point Reyes	YOY Rockfish	10
2	125	2000	6	2000-06-05 00:00:00	2000-06-05 01:41:00	2000-06-04 00:00:00	167	38.1666666666667	-123.166666666667	89	91	shallow	C	Point Reyes	YOY Rockfish	4
2	126	2000	6	2000-06-05 00:00:00	2000-06-05 23:50:00	2000-06-05 00:00:00	139	37.7916666666667	-122.866666666667	56	55	shallow	C	Gulf of the Farallones	YOY Rockfish	11
2	128	2000	6	2000-06-06 00:00:00	2000-06-06 02:27:00	2000-06-05 00:00:00	237	37.5966666666667	-122.831666666667	73	74	shallow	C	Gulf of the Farallones	YOY Rockfish	11
103	1	2001	5	2001-05-11 21:04:00	2001-05-11 21:04:00	2001-05-11 21:04:00	119	36.8466666666667	-121.983333333333	89	91	shallow	C	Monterey Bay Inside	YOY Rockfish	17
103	2	2001	5	2001-05-11 21:58:00	2001-05-11 21:58:00	2001-05-11 21:58:00	119	36.8466666666667	-121.983333333333	87	91	shallow	C	Monterey Bay Inside	YOY Rockfish	21
103	3	2001	5	2001-05-11 23:38:00	2001-05-11 23:38:00	2001-05-11 23:38:00	114	36.7666666666667	-121.866666666667	50	73	shallow	C	Monterey Bay Inside	YOY Rockfish	16
103	4	2001	5	2001-05-12 01:36:00	2001-05-12 01:36:00	2001-05-11 01:36:00	116	36.74	-121.976666666667	323	287	deep	C	Monterey Bay Inside	YOY Rockfish	66
103	5	2001	5	2001-05-12 02:52:00	2001-05-12 02:52:00	2001-05-11 02:52:00	115	36.7083333333333	-121.908333333333	93	91	shallow	C	Monterey Bay Inside	YOY Rockfish	33
103	9	2001	5	2001-05-12 21:54:00	2001-05-12 21:54:00	2001-05-12 21:54:00	110	36.5833333333333	-122.175	2333	2304	deep	C	Monterey Bay Outside	YOY Rockfish	7
103	11	2001	5	2001-05-13 00:42:00	2001-05-13 00:42:00	2001-05-12 00:42:00	109	36.5833333333333	-122.033333333333	548	608	deep	C	Monterey Bay Outside	YOY Rockfish	39
103	12	2001	5	2001-05-13 02:38:00	2001-05-13 02:38:00	2001-05-12 02:38:00	113	36.6466666666667	-122.05	708	900	deep	C	Monterey Bay Outside	YOY Rockfish	102
103	13	2001	5	2001-05-13 03:44:00	2001-05-13 03:44:00	2001-05-12 03:44:00	117	36.7	-122.108333333333	1890	1920	deep	C	Monterey Bay Outside	YOY Rockfish	7
103	15	2001	5	2001-05-13 20:46:00	2001-05-13 20:46:00	2001-05-13 20:46:00	123	36.9833333333333	-122.291666666667	84	82	shallow	C	Davenport	YOY Rockfish	45
103	16	2001	5	2001-05-13 21:57:00	2001-05-13 21:57:00	2001-05-13 21:57:00	124	36.9833333333333	-122.375	128	128	shallow	C	Davenport	YOY Rockfish	35
103	17	2001	5	2001-05-13 23:51:00	2001-05-13 23:51:00	2001-05-13 23:51:00	125	36.9833333333333	-122.425	587	446	deep	C	Davenport	YOY Rockfish	9
103	18	2001	5	2001-05-14 01:25:00	2001-05-14 01:25:00	2001-05-13 01:25:00	126	36.9833333333333	-122.591666666667	413	432	deep	C	Davenport	YOY Rockfish	17
103	19	2001	5	2001-05-14 03:44:00	2001-05-14 03:44:00	2001-05-13 03:44:00	127	36.9833333333333	-122.758333333333	1250	1045	deep	C	Davenport	YOY Rockfish	13
103	21	2001	5	2001-05-14 20:47:00	2001-05-14 20:47:00	2001-05-14 20:47:00	131	37.275	-122.566666666667	84	82	shallow	C	Pescadero	YOY Rockfish	72
103	22	2001	5	2001-05-14 21:53:00	2001-05-14 21:53:00	2001-05-14 21:53:00	132	37.275	-122.65	95	95	shallow	C	Pescadero	YOY Rockfish	145
103	23	2001	5	2001-05-14 23:56:00	2001-05-14 23:56:00	2001-05-14 23:56:00	133	37.275	-122.816666666667	184	184	shallow	C	Pescadero	YOY Rockfish	8
103	24	2001	5	2001-05-15 01:22:00	2001-05-15 01:22:00	2001-05-14 01:22:00	134	37.275	-122.983333333333	499	518	deep	C	Pescadero	YOY Rockfish	4
103	27	2001	5	2001-05-15 20:46:00	2001-05-15 20:46:00	2001-05-15 20:46:00	152	37.6583333333333	-123.041666666667	102	108	shallow	C	Farallones Outside	YOY Rockfish	66
103	28	2001	5	2001-05-15 22:14:00	2001-05-15 22:14:00	2001-05-15 22:14:00	154	37.6583333333333	-123.208333333333	1099	1301	deep	C	Farallones Outside	YOY Rockfish	68
103	29	2001	5	2001-05-16 00:27:00	2001-05-16 00:27:00	2001-05-15 00:27:00	156	37.7433333333333	-123.138333333333	100	91	shallow	C	Farallones Outside	YOY Rockfish	57
103	30	2001	5	2001-05-16 02:26:00	2001-05-16 02:26:00	2001-05-15 02:26:00	160	37.8833333333333	-123.316666666667	109	91	shallow	C	Farallones Outside	YOY Rockfish	193
103	31	2001	5	2001-05-16 04:50:00	2001-05-16 04:50:00	2001-05-15 04:50:00	162	37.8833333333333	-123.5	1313	1328	deep	C	Farallones Outside	YOY Rockfish	18
103	33	2001	5	2001-05-16 22:23:00	2001-05-16 22:23:00	2001-05-16 22:23:00	167	38.1666666666667	-123.166666666667	96	91	shallow	C	Point Reyes	YOY Rockfish	2
103	36	2001	5	2001-05-17 22:26:00	2001-05-17 22:26:00	2001-05-17 22:26:00	138	37.7	-122.908333333333	54	55	shallow	C	Gulf of the Farallones	YOY Rockfish	21
103	38	2001	5	2001-05-18 21:06:00	2001-05-18 21:06:00	2001-05-18 21:06:00	119	36.8466666666667	-121.983333333333	76	91	shallow	C	Monterey Bay Inside	YOY Rockfish	7
103	39	2001	5	2001-05-18 22:26:00	2001-05-18 22:26:00	2001-05-18 22:26:00	114	36.7666666666667	-121.866666666667	199	73	shallow	C	Monterey Bay Inside	YOY Rockfish	44
103	40	2001	5	2001-05-19 00:10:00	2001-05-19 00:10:00	2001-05-18 00:10:00	116	36.74	-121.976666666667	177	287	deep	C	Monterey Bay Inside	YOY Rockfish	27
103	41	2001	5	2001-05-19 01:13:00	2001-05-19 01:13:00	2001-05-18 01:13:00	115	36.7083333333333	-121.908333333333	104	91	shallow	C	Monterey Bay Inside	YOY Rockfish	110
103	42	2001	5	2001-05-19 02:39:00	2001-05-19 02:39:00	2001-05-18 02:39:00	112	36.655	-121.946666666667	80	73	shallow	C	Monterey Bay Inside	YOY Rockfish	11
103	46	2001	5	2001-05-19 21:55:00	2001-05-19 21:55:00	2001-05-19 21:55:00	110	36.5833333333333	-122.175	2286	2304	deep	C	Monterey Bay Outside	YOY Rockfish	9
103	48	2001	5	2001-05-20 00:20:00	2001-05-20 00:20:00	2001-05-19 00:20:00	109	36.5833333333333	-122.033333333333	757	608	deep	C	Monterey Bay Outside	YOY Rockfish	51
103	49	2001	5	2001-05-20 02:33:00	2001-05-20 02:33:00	2001-05-19 02:33:00	113	36.6466666666667	-122.05	740	900	deep	C	Monterey Bay Outside	YOY Rockfish	50
103	50	2001	5	2001-05-20 03:26:00	2001-05-20 03:26:00	2001-05-19 03:26:00	117	36.7	-122.108333333333	1781	1920	deep	C	Monterey Bay Outside	YOY Rockfish	20
103	52	2001	5	2001-05-20 21:04:00	2001-05-20 21:04:00	2001-05-20 21:04:00	123	36.9833333333333	-122.291666666667	82	82	shallow	C	Davenport	YOY Rockfish	2
103	53	2001	5	2001-05-20 21:42:00	2001-05-20 21:42:00	2001-05-20 21:42:00	123	36.9833333333333	-122.291666666667	87	82	shallow	C	Davenport	YOY Rockfish	15
103	54	2001	5	2001-05-20 22:49:00	2001-05-20 22:49:00	2001-05-20 22:49:00	124	36.9833333333333	-122.375	179	128	shallow	C	Davenport	YOY Rockfish	33
103	55	2001	5	2001-05-21 00:13:00	2001-05-21 00:13:00	2001-05-20 00:13:00	125	36.9833333333333	-122.425	166	446	deep	C	Davenport	YOY Rockfish	32
103	56	2001	5	2001-05-21 01:42:00	2001-05-21 01:42:00	2001-05-20 01:42:00	126	36.9833333333333	-122.591666666667	444	432	deep	C	Davenport	YOY Rockfish	12
103	57	2001	5	2001-05-21 04:05:00	2001-05-21 04:05:00	2001-05-20 04:05:00	127	36.9833333333333	-122.758333333333	985	1045	deep	C	Davenport	YOY Rockfish	12
103	58	2001	5	2001-05-21 20:59:00	2001-05-21 20:59:00	2001-05-21 20:59:00	131	37.275	-122.566666666667	84	82	shallow	C	Pescadero	YOY Rockfish	2
103	59	2001	5	2001-05-21 22:24:00	2001-05-21 22:24:00	2001-05-21 22:24:00	132	37.275	-122.65	95	95	shallow	C	Pescadero	YOY Rockfish	45
103	60	2001	5	2001-05-22 00:32:00	2001-05-22 00:32:00	2001-05-21 00:32:00	133	37.275	-122.816666666667	159	184	shallow	C	Pescadero	YOY Rockfish	11
103	61	2001	5	2001-05-22 02:03:00	2001-05-22 02:03:00	2001-05-21 02:03:00	134	37.275	-122.983333333333	501	518	deep	C	Pescadero	YOY Rockfish	3
103	64	2001	5	2001-05-22 21:03:00	2001-05-22 21:03:00	2001-05-22 21:03:00	152	37.6583333333333	-123.041666666667	104	108	shallow	C	Farallones Outside	YOY Rockfish	14
103	65	2001	5	2001-05-22 22:35:00	2001-05-22 22:35:00	2001-05-22 22:35:00	154	37.6583333333333	-123.208333333333	1280	1301	deep	C	Farallones Outside	YOY Rockfish	16
103	66	2001	5	2001-05-23 00:47:00	2001-05-23 00:47:00	2001-05-22 00:47:00	156	37.7433333333333	-123.138333333333	106	91	shallow	C	Farallones Outside	YOY Rockfish	19
103	67	2001	5	2001-05-23 02:43:00	2001-05-23 02:43:00	2001-05-22 02:43:00	160	37.8833333333333	-123.316666666667	107	91	shallow	C	Farallones Outside	YOY Rockfish	3
103	68	2001	5	2001-05-23 04:26:00	2001-05-23 04:26:00	2001-05-22 04:26:00	162	37.8833333333333	-123.5	1238	1328	deep	C	Farallones Outside	YOY Rockfish	12
103	70	2001	5	2001-05-23 22:03:00	2001-05-23 22:03:00	2001-05-23 22:03:00	170	38.1666666666667	-123.366666666667	199	183	shallow	C	Point Reyes	YOY Rockfish	8
103	73	2001	5	2001-05-24 01:57:00	2001-05-24 01:57:00	2001-05-23 01:57:00	167	38.1666666666667	-123.166666666667	98	91	shallow	C	Point Reyes	YOY Rockfish	31
103	76	2001	5	2001-05-24 21:16:00	2001-05-24 21:16:00	2001-05-24 21:16:00	237	37.5966666666667	-122.831666666667	73	74	shallow	C	Gulf of the Farallones	YOY Rockfish	141
103	77	2001	5	2001-05-24 22:49:00	2001-05-24 22:49:00	2001-05-24 22:49:00	138	37.7	-122.908333333333	54	55	shallow	C	Gulf of the Farallones	YOY Rockfish	166
103	87	2001	5	2001-05-30 21:22:00	2001-05-30 21:22:00	2001-05-30 21:22:00	119	36.8466666666667	-121.983333333333	84	91	shallow	C	Monterey Bay Inside	YOY Rockfish	2
103	88	2001	5	2001-05-30 22:40:00	2001-05-30 22:40:00	2001-05-30 22:40:00	114	36.7666666666667	-121.866666666667	217	73	shallow	C	Monterey Bay Inside	YOY Rockfish	6
103	89	2001	5	2001-05-31 00:21:00	2001-05-31 00:21:00	2001-05-30 00:21:00	116	36.74	-121.976666666667	104	287	deep	C	Monterey Bay Inside	YOY Rockfish	6
103	90	2001	5	2001-05-31 01:24:00	2001-05-31 01:24:00	2001-05-30 01:24:00	115	36.7083333333333	-121.908333333333	91	91	shallow	C	Monterey Bay Inside	YOY Rockfish	10
103	92	2001	5	2001-05-31 03:54:00	2001-05-31 03:54:00	2001-05-30 03:54:00	112	36.655	-121.946666666667	78	73	shallow	C	Monterey Bay Inside	YOY Rockfish	9
103	95	2001	5	2001-05-31 22:07:00	2001-05-31 22:07:00	2001-05-31 22:07:00	110	36.5833333333333	-122.175	2329	2304	deep	C	Monterey Bay Outside	YOY Rockfish	5
103	97	2001	6	2001-06-01 00:20:00	2001-06-01 00:20:00	2001-05-31 00:20:00	109	36.5833333333333	-122.033333333333	1091	608	deep	C	Monterey Bay Outside	YOY Rockfish	21
103	98	2001	6	2001-06-01 02:41:00	2001-06-01 02:41:00	2001-05-31 02:41:00	113	36.6466666666667	-122.05	910	900	deep	C	Monterey Bay Outside	YOY Rockfish	1021
103	99	2001	6	2001-06-01 03:41:00	2001-06-01 03:41:00	2001-05-31 03:41:00	117	36.7	-122.108333333333	1865	1920	deep	C	Monterey Bay Outside	YOY Rockfish	14
103	101	2001	6	2001-06-01 21:18:00	2001-06-01 21:18:00	2001-06-01 21:18:00	123	36.9833333333333	-122.291666666667	85	82	shallow	C	Davenport	YOY Rockfish	4
103	102	2001	6	2001-06-01 22:31:00	2001-06-01 22:31:00	2001-06-01 22:31:00	124	36.9833333333333	-122.375	124	128	shallow	C	Davenport	YOY Rockfish	1
103	103	2001	6	2001-06-02 00:06:00	2001-06-02 00:06:00	2001-06-01 00:06:00	125	36.9833333333333	-122.425	178	446	deep	C	Davenport	YOY Rockfish	1
103	104	2001	6	2001-06-02 01:52:00	2001-06-02 01:52:00	2001-06-01 01:52:00	126	36.9833333333333	-122.591666666667	358	432	deep	C	Davenport	YOY Rockfish	12
103	105	2001	6	2001-06-02 04:14:00	2001-06-02 04:14:00	2001-06-01 04:14:00	127	36.9833333333333	-122.758333333333	1000	1045	deep	C	Davenport	YOY Rockfish	127
103	106	2001	6	2001-06-03 00:41:00	2001-06-03 00:41:00	2001-06-02 00:41:00	131	37.275	-122.566666666667	82	82	shallow	C	Pescadero	YOY Rockfish	15
103	107	2001	6	2001-06-04 21:30:00	2001-06-04 21:30:00	2001-06-04 21:30:00	132	37.275	-122.65	98	95	shallow	C	Pescadero	YOY Rockfish	0
103	108	2001	6	2001-06-04 23:26:00	2001-06-04 23:26:00	2001-06-04 23:26:00	133	37.275	-122.816666666667	179	184	shallow	C	Pescadero	YOY Rockfish	291
103	109	2001	6	2001-06-05 02:02:00	2001-06-05 02:02:00	2001-06-04 02:02:00	134	37.275	-122.983333333333	550	518	deep	C	Pescadero	YOY Rockfish	3
103	111	2001	6	2001-06-05 21:31:00	2001-06-05 21:31:00	2001-06-05 21:31:00	152	37.6583333333333	-123.041666666667	109	108	shallow	C	Farallones Outside	YOY Rockfish	14
103	112	2001	6	2001-06-05 23:09:00	2001-06-05 23:09:00	2001-06-05 23:09:00	154	37.6583333333333	-123.208333333333	1280	1301	deep	C	Farallones Outside	YOY Rockfish	148
103	113	2001	6	2001-06-06 01:23:00	2001-06-06 01:23:00	2001-06-05 01:23:00	156	37.7433333333333	-123.138333333333	89	91	shallow	C	Farallones Outside	YOY Rockfish	10
103	114	2001	6	2001-06-06 03:39:00	2001-06-06 03:39:00	2001-06-05 03:39:00	160	37.8833333333333	-123.316666666667	80	91	shallow	C	Farallones Outside	YOY Rockfish	2
103	118	2001	6	2001-06-07 01:08:00	2001-06-07 01:08:00	2001-06-06 01:08:00	167	38.1666666666667	-123.166666666667	91	91	shallow	C	Point Reyes	YOY Rockfish	7
103	120	2001	6	2001-06-07 04:37:00	2001-06-07 04:37:00	2001-06-06 04:37:00	170	38.1666666666667	-123.366666666667	182	183	shallow	C	Point Reyes	YOY Rockfish	1
103	121	2001	6	2001-06-07 23:46:00	2001-06-07 23:46:00	2001-06-07 23:46:00	139	37.7916666666667	-122.866666666667	56	55	shallow	C	Gulf of the Farallones	YOY Rockfish	0
103	122	2001	6	2001-06-08 00:44:00	2001-06-08 00:44:00	2001-06-07 00:44:00	138	37.7	-122.908333333333	56	55	shallow	C	Gulf of the Farallones	YOY Rockfish	3
103	123	2001	6	2001-06-08 02:24:00	2001-06-08 02:24:00	2001-06-07 02:24:00	237	37.5966666666667	-122.831666666667	65	74	shallow	C	Gulf of the Farallones	YOY Rockfish	8
205	2	2002	5	2002-05-10 02:47:26	2002-05-10 02:47:26	2002-05-09 02:47:26	114	36.7666666666667	-121.866666666667	172	73	shallow	C	Monterey Bay Inside	YOY Rockfish	15
205	3	2002	5	2002-05-10 03:56:07	2002-05-10 03:56:07	2002-05-09 03:56:07	115	36.7083333333333	-121.908333333333	86	91	shallow	C	Monterey Bay Inside	YOY Rockfish	11
205	5	2002	5	2002-05-10 21:23:53	2002-05-10 21:23:53	2002-05-10 21:23:53	112	36.655	-121.946666666667	106	73	shallow	C	Monterey Bay Inside	YOY Rockfish	18
205	7	2002	5	2002-05-11 00:24:32	2002-05-11 00:24:32	2002-05-10 00:24:32	115	36.7083333333333	-121.908333333333	86	91	shallow	C	Monterey Bay Inside	YOY Rockfish	22
205	8	2002	5	2002-05-11 01:47:01	2002-05-11 01:47:01	2002-05-10 01:47:01	116	36.74	-121.976666666667	303	287	deep	C	Monterey Bay Inside	YOY Rockfish	7
205	9	2002	5	2002-05-11 03:36:28	2002-05-11 03:36:28	2002-05-10 03:36:28	114	36.7666666666667	-121.866666666667	78	73	shallow	C	Monterey Bay Inside	YOY Rockfish	35
205	12	2002	5	2002-05-11 22:14:00	2002-05-11 22:14:00	2002-05-11 22:14:00	110	36.5833333333333	-122.175	1973	2304	deep	C	Monterey Bay Outside	YOY Rockfish	36
205	13	2002	5	2002-05-11 23:36:56	2002-05-11 23:36:56	2002-05-11 23:36:56	109	36.5833333333333	-122.033333333333	1020	608	deep	C	Monterey Bay Outside	YOY Rockfish	18
205	14	2002	5	2002-05-12 01:57:48	2002-05-12 01:57:48	2002-05-11 01:57:48	113	36.6466666666667	-122.05	910	900	deep	C	Monterey Bay Outside	YOY Rockfish	7
205	15	2002	5	2002-05-12 03:24:12	2002-05-12 03:24:12	2002-05-11 03:24:12	117	36.7	-122.108333333333	1911	1920	deep	C	Monterey Bay Outside	YOY Rockfish	53
205	16	2002	5	2002-05-12 21:13:48	2002-05-12 21:13:48	2002-05-12 21:13:48	123	36.9833333333333	-122.291666666667	87	82	shallow	C	Davenport	YOY Rockfish	29
205	17	2002	5	2002-05-12 22:38:10	2002-05-12 22:38:10	2002-05-12 22:38:10	124	36.9833333333333	-122.375	121	128	shallow	C	Davenport	YOY Rockfish	37
205	18	2002	5	2002-05-13 02:01:27	2002-05-13 02:01:27	2002-05-12 02:01:27	125	36.9833333333333	-122.425	369	446	deep	C	Davenport	YOY Rockfish	41
205	19	2002	5	2002-05-13 03:49:22	2002-05-13 03:49:22	2002-05-12 03:49:22	126	36.9833333333333	-122.591666666667	395	432	deep	C	Davenport	YOY Rockfish	88
205	20	2002	5	2002-05-13 21:12:57	2002-05-13 21:12:57	2002-05-13 21:12:57	131	37.275	-122.566666666667	82	82	shallow	C	Pescadero	YOY Rockfish	5
205	21	2002	5	2002-05-13 22:32:48	2002-05-13 22:32:48	2002-05-13 22:32:48	132	37.275	-122.65	95	95	shallow	C	Pescadero	YOY Rockfish	4
205	22	2002	5	2002-05-14 01:46:40	2002-05-14 01:46:40	2002-05-13 01:46:40	133	37.275	-122.816666666667	164	184	shallow	C	Pescadero	YOY Rockfish	16
205	23	2002	5	2002-05-14 04:31:31	2002-05-14 04:31:31	2002-05-13 04:31:31	134	37.275	-122.983333333333	546	518	deep	C	Pescadero	YOY Rockfish	255
205	24	2002	5	2002-05-18 21:15:48	2002-05-18 21:15:48	2002-05-18 21:15:48	171	38.1666666666667	-123.483333333333	301	400	deep	C	Point Reyes	YOY Rockfish	1
205	25	2002	5	2002-05-18 22:48:50	2002-05-18 22:48:50	2002-05-18 22:48:50	170	38.1666666666667	-123.366666666667	207	183	shallow	C	Point Reyes	YOY Rockfish	0
205	27	2002	5	2002-05-19 02:23:00	2002-05-19 02:23:00	2002-05-18 02:23:00	167	38.1666666666667	-123.166666666667	94	91	shallow	C	Point Reyes	YOY Rockfish	8
205	29	2002	5	2002-05-19 22:05:42	2002-05-19 22:05:42	2002-05-19 22:05:42	162	37.8833333333333	-123.5	1438	1328	deep	C	Farallones Outside	YOY Rockfish	25
205	30	2002	5	2002-05-20 00:07:18	2002-05-20 00:07:18	2002-05-19 00:07:18	160	37.8833333333333	-123.316666666667	95	91	shallow	C	Farallones Outside	YOY Rockfish	25
205	31	2002	5	2002-05-20 02:48:10	2002-05-20 02:48:10	2002-05-19 02:48:10	156	37.7433333333333	-123.138333333333	115	91	shallow	C	Farallones Outside	YOY Rockfish	218
205	32	2002	5	2002-05-20 04:18:49	2002-05-20 04:18:49	2002-05-19 04:18:49	152	37.6583333333333	-123.041666666667	127	108	shallow	C	Farallones Outside	YOY Rockfish	28
205	34	2002	5	2002-05-21 03:03:28	2002-05-21 03:03:28	2002-05-20 03:03:28	138	37.7	-122.908333333333	55	55	shallow	C	Gulf of the Farallones	YOY Rockfish	95
205	35	2002	5	2002-05-21 04:20:34	2002-05-21 04:20:34	2002-05-20 04:20:34	237	37.5966666666667	-122.831666666667	76	74	shallow	C	Gulf of the Farallones	YOY Rockfish	5
205	36	2002	5	2002-05-21 21:27:41	2002-05-21 21:27:41	2002-05-21 21:27:41	114	36.7666666666667	-121.866666666667	73	73	shallow	C	Monterey Bay Inside	YOY Rockfish	196
205	37	2002	5	2002-05-21 23:23:01	2002-05-21 23:23:01	2002-05-21 23:23:01	116	36.74	-121.976666666667	237	287	deep	C	Monterey Bay Inside	YOY Rockfish	0
205	38	2002	5	2002-05-22 00:47:21	2002-05-22 00:47:21	2002-05-21 00:47:21	115	36.7083333333333	-121.908333333333	102	91	shallow	C	Monterey Bay Inside	YOY Rockfish	54
205	40	2002	5	2002-05-22 03:32:47	2002-05-22 03:32:47	2002-05-21 03:32:47	112	36.655	-121.946666666667	109	73	shallow	C	Monterey Bay Inside	YOY Rockfish	64
205	42	2002	5	2002-05-22 22:20:56	2002-05-22 22:20:56	2002-05-22 22:20:56	110	36.5833333333333	-122.175	2320	2304	deep	C	Monterey Bay Outside	YOY Rockfish	1
205	44	2002	5	2002-05-23 00:52:08	2002-05-23 00:52:08	2002-05-22 00:52:08	109	36.5833333333333	-122.033333333333	528	608	deep	C	Monterey Bay Outside	YOY Rockfish	2
205	45	2002	5	2002-05-23 02:48:02	2002-05-23 02:48:02	2002-05-22 02:48:02	113	36.6466666666667	-122.05	788	900	deep	C	Monterey Bay Outside	YOY Rockfish	1
205	46	2002	5	2002-05-23 04:09:29	2002-05-23 04:09:29	2002-05-22 04:09:29	117	36.7	-122.108333333333	1820	1920	deep	C	Monterey Bay Outside	YOY Rockfish	2
205	47	2002	5	2002-05-23 21:29:39	2002-05-23 21:29:39	2002-05-23 21:29:39	123	36.9833333333333	-122.291666666667	82	82	shallow	C	Davenport	YOY Rockfish	200
205	48	2002	5	2002-05-23 22:57:08	2002-05-23 22:57:08	2002-05-23 22:57:08	124	36.9833333333333	-122.375	116	128	shallow	C	Davenport	YOY Rockfish	13
205	49	2002	5	2002-05-24 00:54:31	2002-05-24 00:54:31	2002-05-23 00:54:31	125	36.9833333333333	-122.425	455	446	deep	C	Davenport	YOY Rockfish	6
205	50	2002	5	2002-05-24 02:47:32	2002-05-24 02:47:32	2002-05-23 02:47:32	126	36.9833333333333	-122.591666666667	418	432	deep	C	Davenport	YOY Rockfish	2
205	51	2002	5	2002-05-24 04:30:18	2002-05-24 04:30:18	2002-05-23 04:30:18	127	36.9833333333333	-122.758333333333	1092	1045	deep	C	Davenport	YOY Rockfish	2
205	52	2002	5	2002-05-24 21:23:46	2002-05-24 21:23:46	2002-05-24 21:23:46	131	37.275	-122.566666666667	88	82	shallow	C	Pescadero	YOY Rockfish	27
205	53	2002	5	2002-05-24 22:36:10	2002-05-24 22:36:10	2002-05-24 22:36:10	132	37.275	-122.65	88	95	shallow	C	Pescadero	YOY Rockfish	28
205	54	2002	5	2002-05-25 00:48:24	2002-05-25 00:48:24	2002-05-24 00:48:24	133	37.275	-122.816666666667	164	184	shallow	C	Pescadero	YOY Rockfish	29
205	55	2002	5	2002-05-25 02:28:21	2002-05-25 02:28:21	2002-05-24 02:28:21	134	37.275	-122.983333333333	582	518	deep	C	Pescadero	YOY Rockfish	48
205	56	2002	5	2002-05-25 04:31:28	2002-05-25 04:31:28	2002-05-24 04:31:28	135	37.275	-123.15	1047	950	deep	C	Pescadero	YOY Rockfish	7
205	57	2002	5	2002-05-25 21:39:47	2002-05-25 21:39:47	2002-05-25 21:39:47	162	37.8833333333333	-123.5	1456	1328	deep	C	Farallones Outside	YOY Rockfish	10
205	58	2002	5	2002-05-25 23:04:28	2002-05-25 23:04:28	2002-05-25 23:04:28	160	37.8833333333333	-123.316666666667	91	91	shallow	C	Farallones Outside	YOY Rockfish	53
205	59	2002	5	2002-05-26 01:06:56	2002-05-26 01:06:56	2002-05-25 01:06:56	156	37.7433333333333	-123.138333333333	91	91	shallow	C	Farallones Outside	YOY Rockfish	127
205	60	2002	5	2002-05-26 02:17:57	2002-05-26 02:17:57	2002-05-25 02:17:57	154	37.6583333333333	-123.208333333333	1274	1301	deep	C	Farallones Outside	YOY Rockfish	105
205	61	2002	5	2002-05-26 04:03:19	2002-05-26 04:03:19	2002-05-25 04:03:19	152	37.6583333333333	-123.041666666667	102	108	shallow	C	Farallones Outside	YOY Rockfish	11
205	63	2002	5	2002-05-28 23:02:48	2002-05-28 23:02:48	2002-05-28 23:02:48	167	38.1666666666667	-123.166666666667	92	91	shallow	C	Point Reyes	YOY Rockfish	78
205	65	2002	5	2002-05-29 02:22:30	2002-05-29 02:22:30	2002-05-28 02:22:30	170	38.1666666666667	-123.366666666667	166	183	shallow	C	Point Reyes	YOY Rockfish	18
205	66	2002	5	2002-05-29 04:10:43	2002-05-29 04:10:43	2002-05-28 04:10:43	171	38.1666666666667	-123.483333333333	298	400	deep	C	Point Reyes	YOY Rockfish	3
205	67	2002	5	2002-05-30 00:14:44	2002-05-30 00:14:44	2002-05-29 00:14:44	139	37.7916666666667	-122.866666666667	63	55	shallow	C	Gulf of the Farallones	YOY Rockfish	26
205	68	2002	5	2002-05-30 01:17:32	2002-05-30 01:17:32	2002-05-29 01:17:32	138	37.7	-122.908333333333	55	55	shallow	C	Gulf of the Farallones	YOY Rockfish	63
205	69	2002	5	2002-05-30 02:56:50	2002-05-30 02:56:50	2002-05-29 02:56:50	237	37.5966666666667	-122.831666666667	74	74	shallow	C	Gulf of the Farallones	YOY Rockfish	72
205	70	2002	5	2002-05-30 21:43:35	2002-05-30 21:43:35	2002-05-30 21:43:35	114	36.7666666666667	-121.866666666667	318	73	shallow	C	Monterey Bay Inside	YOY Rockfish	31
205	71	2002	5	2002-05-30 23:06:38	2002-05-30 23:06:38	2002-05-30 23:06:38	116	36.74	-121.976666666667	455	287	deep	C	Monterey Bay Inside	YOY Rockfish	11
205	72	2002	5	2002-05-31 00:28:04	2002-05-31 00:28:04	2002-05-30 00:28:04	115	36.7083333333333	-121.908333333333	98	91	shallow	C	Monterey Bay Inside	YOY Rockfish	13
205	74	2002	5	2002-05-31 03:14:58	2002-05-31 03:14:58	2002-05-30 03:14:58	112	36.655	-121.946666666667	76	73	shallow	C	Monterey Bay Inside	YOY Rockfish	28
205	76	2002	5	2002-05-31 22:33:06	2002-05-31 22:33:06	2002-05-31 22:33:06	110	36.5833333333333	-122.175	1750	2304	deep	C	Monterey Bay Outside	YOY Rockfish	3
205	78	2002	6	2002-06-01 00:39:41	2002-06-01 00:39:41	2002-05-31 00:39:41	109	36.5833333333333	-122.033333333333	1031	608	deep	C	Monterey Bay Outside	YOY Rockfish	1
205	79	2002	6	2002-06-01 02:34:21	2002-06-01 02:34:21	2002-05-31 02:34:21	113	36.6466666666667	-122.05	1163	900	deep	C	Monterey Bay Outside	YOY Rockfish	8
205	81	2002	6	2002-06-01 21:59:23	2002-06-01 21:59:23	2002-06-01 21:59:23	124	36.9833333333333	-122.375	116	128	shallow	C	Davenport	YOY Rockfish	20
205	82	2002	6	2002-06-01 23:18:29	2002-06-01 23:18:29	2002-06-01 23:18:29	125	36.9833333333333	-122.425	225	446	deep	C	Davenport	YOY Rockfish	14
205	83	2002	6	2002-06-02 02:25:14	2002-06-02 02:25:14	2002-06-01 02:25:14	126	36.9833333333333	-122.591666666667	392	432	deep	C	Davenport	YOY Rockfish	0
205	85	2002	6	2002-06-03 21:46:04	2002-06-03 21:46:04	2002-06-03 21:46:04	131	37.275	-122.566666666667	84	82	shallow	C	Pescadero	YOY Rockfish	55
304	2	2003	5	2003-05-14 22:31:43	2003-05-14 22:31:43	2003-05-14 22:31:43	117	36.7	-122.108333333333	1890	1920	deep	C	Monterey Bay Outside	YOY Rockfish	0
304	3	2003	5	2003-05-15 01:05:35	2003-05-15 01:05:35	2003-05-14 01:05:35	113	36.6466666666667	-122.05	788	900	deep	C	Monterey Bay Outside	YOY Rockfish	6
304	4	2003	5	2003-05-15 02:13:38	2003-05-15 02:13:38	2003-05-14 02:13:38	109	36.5833333333333	-122.033333333333	546	608	deep	C	Monterey Bay Outside	YOY Rockfish	9
304	5	2003	5	2003-05-15 04:40:12	2003-05-15 04:40:12	2003-05-14 04:40:12	110	36.5833333333333	-122.175	2320	2304	deep	C	Monterey Bay Outside	YOY Rockfish	1
304	6	2003	5	2003-05-15 21:53:52	2003-05-15 21:53:52	2003-05-15 21:53:52	112	36.655	-121.946666666667	85	73	shallow	C	Monterey Bay Inside	YOY Rockfish	2
304	8	2003	5	2003-05-16 01:19:21	2003-05-16 01:19:21	2003-05-15 01:19:21	115	36.7083333333333	-121.908333333333	89	91	shallow	C	Monterey Bay Inside	YOY Rockfish	5
304	9	2003	5	2003-05-16 02:46:40	2003-05-16 02:46:40	2003-05-15 02:46:40	116	36.74	-121.976666666667	277	287	deep	C	Monterey Bay Inside	YOY Rockfish	0
304	10	2003	5	2003-05-16 04:04:29	2003-05-16 04:04:29	2003-05-15 04:04:29	114	36.7666666666667	-121.866666666667	120	73	shallow	C	Monterey Bay Inside	YOY Rockfish	38
304	13	2003	5	2003-05-17 02:20:55	2003-05-17 02:20:55	2003-05-16 02:20:55	114	36.7666666666667	-121.866666666667	74	73	shallow	C	Monterey Bay Inside	YOY Rockfish	1
304	14	2003	5	2003-05-17 04:14:49	2003-05-17 04:14:49	2003-05-16 04:14:49	119	36.8466666666667	-121.983333333333	89	91	shallow	C	Monterey Bay Inside	YOY Rockfish	4
304	19	2003	5	2003-05-19 21:28:44	2003-05-19 21:28:44	2003-05-19 21:28:44	123	36.9833333333333	-122.291666666667	83	82	shallow	C	Davenport	YOY Rockfish	19
304	20	2003	5	2003-05-19 22:47:46	2003-05-19 22:47:46	2003-05-19 22:47:46	124	36.9833333333333	-122.375	132	128	shallow	C	Davenport	YOY Rockfish	0
304	21	2003	5	2003-05-20 00:39:05	2003-05-20 00:39:05	2003-05-19 00:39:05	125	36.9833333333333	-122.425	139	446	deep	C	Davenport	YOY Rockfish	0
304	22	2003	5	2003-05-20 02:30:15	2003-05-20 02:30:15	2003-05-19 02:30:15	126	36.9833333333333	-122.591666666667	405	432	deep	C	Davenport	YOY Rockfish	0
304	24	2003	5	2003-05-20 21:14:04	2003-05-20 21:14:04	2003-05-20 21:14:04	131	37.275	-122.566666666667	84	82	shallow	C	Pescadero	YOY Rockfish	14
304	25	2003	5	2003-05-20 22:32:57	2003-05-20 22:32:57	2003-05-20 22:32:57	132	37.275	-122.65	84	95	shallow	C	Pescadero	YOY Rockfish	9
304	26	2003	5	2003-05-21 00:59:19	2003-05-21 00:59:19	2003-05-20 00:59:19	133	37.275	-122.816666666667	200	184	shallow	C	Pescadero	YOY Rockfish	11
304	27	2003	5	2003-05-21 02:53:18	2003-05-21 02:53:18	2003-05-20 02:53:18	134	37.275	-122.983333333333	574	518	deep	C	Pescadero	YOY Rockfish	0
304	29	2003	5	2003-05-22 21:24:26	2003-05-22 21:24:26	2003-05-22 21:24:26	162	37.8833333333333	-123.5	1250	1328	deep	C	Farallones Outside	YOY Rockfish	0
304	30	2003	5	2003-05-22 22:53:42	2003-05-22 22:53:42	2003-05-22 22:53:42	160	37.8833333333333	-123.316666666667	105	91	shallow	C	Farallones Outside	YOY Rockfish	7
304	31	2003	5	2003-05-23 01:25:22	2003-05-23 01:25:22	2003-05-22 01:25:22	156	37.7433333333333	-123.138333333333	84	91	shallow	C	Farallones Outside	YOY Rockfish	12
304	32	2003	5	2003-05-23 02:44:18	2003-05-23 02:44:18	2003-05-22 02:44:18	154	37.6583333333333	-123.208333333333	1313	1301	deep	C	Farallones Outside	YOY Rockfish	0
304	33	2003	5	2003-05-23 21:06:28	2003-05-23 21:06:28	2003-05-23 21:06:28	119	36.8466666666667	-121.983333333333	81	91	shallow	C	Monterey Bay Inside	YOY Rockfish	10
304	34	2003	5	2003-05-23 22:29:51	2003-05-23 22:29:51	2003-05-23 22:29:51	114	36.7666666666667	-121.866666666667	180	73	shallow	C	Monterey Bay Inside	YOY Rockfish	8
304	35	2003	5	2003-05-24 00:40:42	2003-05-24 00:40:42	2003-05-23 00:40:42	116	36.74	-121.976666666667	797	287	deep	C	Monterey Bay Inside	YOY Rockfish	11
304	36	2003	5	2003-05-24 01:41:51	2003-05-24 01:41:51	2003-05-23 01:41:51	115	36.7083333333333	-121.908333333333	91	91	shallow	C	Monterey Bay Inside	YOY Rockfish	1
304	38	2003	5	2003-05-24 04:14:51	2003-05-24 04:14:51	2003-05-23 04:14:51	112	36.655	-121.946666666667	73	73	shallow	C	Monterey Bay Inside	YOY Rockfish	4
304	40	2003	5	2003-05-24 23:04:43	2003-05-24 23:04:43	2003-05-24 23:04:43	110	36.5833333333333	-122.175	2320	2304	deep	C	Monterey Bay Outside	YOY Rockfish	31
304	41	2003	5	2003-05-25 00:33:11	2003-05-25 00:33:11	2003-05-24 00:33:11	109	36.5833333333333	-122.033333333333	546	608	deep	C	Monterey Bay Outside	YOY Rockfish	1
304	42	2003	5	2003-05-25 01:38:54	2003-05-25 01:38:54	2003-05-24 01:38:54	113	36.6466666666667	-122.05	910	900	deep	C	Monterey Bay Outside	YOY Rockfish	0
304	43	2003	5	2003-05-25 02:40:19	2003-05-25 02:40:19	2003-05-24 02:40:19	117	36.7	-122.108333333333	1820	1920	deep	C	Monterey Bay Outside	YOY Rockfish	17
304	45	2003	5	2003-05-25 21:13:09	2003-05-25 21:13:09	2003-05-25 21:13:09	123	36.9833333333333	-122.291666666667	96	82	shallow	C	Davenport	YOY Rockfish	12
304	46	2003	5	2003-05-25 22:29:26	2003-05-25 22:29:26	2003-05-25 22:29:26	124	36.9833333333333	-122.375	130	128	shallow	C	Davenport	YOY Rockfish	8
304	47	2003	5	2003-05-26 00:02:44	2003-05-26 00:02:44	2003-05-25 00:02:44	125	36.9833333333333	-122.425	169	446	deep	C	Davenport	YOY Rockfish	5
304	48	2003	5	2003-05-26 01:26:06	2003-05-26 01:26:06	2003-05-25 01:26:06	126	36.9833333333333	-122.591666666667	491	432	deep	C	Davenport	YOY Rockfish	6
304	49	2003	5	2003-05-26 03:32:18	2003-05-26 03:32:18	2003-05-25 03:32:18	127	36.9833333333333	-122.758333333333	1010	1045	deep	C	Davenport	YOY Rockfish	0
304	50	2003	5	2003-05-26 21:33:35	2003-05-26 21:33:35	2003-05-26 21:33:35	131	37.275	-122.566666666667	81	82	shallow	C	Pescadero	YOY Rockfish	8
304	51	2003	5	2003-05-26 22:41:48	2003-05-26 22:41:48	2003-05-26 22:41:48	132	37.275	-122.65	94	95	shallow	C	Pescadero	YOY Rockfish	102
304	52	2003	5	2003-05-27 00:57:55	2003-05-27 00:57:55	2003-05-26 00:57:55	133	37.275	-122.816666666667	173	184	shallow	C	Pescadero	YOY Rockfish	1
304	53	2003	5	2003-05-27 02:41:43	2003-05-27 02:41:43	2003-05-26 02:41:43	134	37.275	-122.983333333333	546	518	deep	C	Pescadero	YOY Rockfish	3
304	55	2003	5	2003-05-27 21:41:12	2003-05-27 21:41:12	2003-05-27 21:41:12	152	37.6583333333333	-123.041666666667	115	108	shallow	C	Farallones Outside	YOY Rockfish	4
304	56	2003	5	2003-05-27 23:20:02	2003-05-27 23:20:02	2003-05-27 23:20:02	154	37.6583333333333	-123.208333333333	1080	1301	deep	C	Farallones Outside	YOY Rockfish	5
304	57	2003	5	2003-05-28 00:49:37	2003-05-28 00:49:37	2003-05-27 00:49:37	156	37.7433333333333	-123.138333333333	86	91	shallow	C	Farallones Outside	YOY Rockfish	14
304	58	2003	5	2003-05-28 03:03:24	2003-05-28 03:03:24	2003-05-27 03:03:24	160	37.8833333333333	-123.316666666667	89	91	shallow	C	Farallones Outside	YOY Rockfish	9
304	60	2003	5	2003-05-28 21:24:26	2003-05-28 21:24:26	2003-05-28 21:24:26	170	38.1666666666667	-123.366666666667	200	183	shallow	C	Point Reyes	YOY Rockfish	2
304	62	2003	5	2003-05-29 00:11:41	2003-05-29 00:11:41	2003-05-28 00:11:41	167	38.1666666666667	-123.166666666667	92	91	shallow	C	Point Reyes	YOY Rockfish	3
304	64	2003	5	2003-05-29 02:40:44	2003-05-29 02:40:44	2003-05-28 02:40:44	165	38.1666666666667	-123	53	55	shallow	C	Point Reyes	YOY Rockfish	27
304	65	2003	5	2003-05-29 03:05:33	2003-05-29 03:05:33	2003-05-28 03:05:33	165	38.1666666666667	-123	53	55	shallow	C	Point Reyes	YOY Rockfish	40
304	66	2003	5	2003-05-31 21:47:57	2003-05-31 21:47:57	2003-05-31 21:47:57	139	37.7916666666667	-122.866666666667	60	55	shallow	C	Gulf of the Farallones	YOY Rockfish	20
304	67	2003	5	2003-05-31 23:12:46	2003-05-31 23:12:46	2003-05-31 23:12:46	138	37.7	-122.908333333333	60	55	shallow	C	Gulf of the Farallones	YOY Rockfish	18
304	68	2003	6	2003-06-01 00:58:31	2003-06-01 00:58:31	2003-05-31 00:58:31	237	37.5966666666667	-122.831666666667	76	74	shallow	C	Gulf of the Farallones	YOY Rockfish	26
304	69	2003	6	2003-06-01 21:25:38	2003-06-01 21:25:38	2003-06-01 21:25:38	119	36.8466666666667	-121.983333333333	79	91	shallow	C	Monterey Bay Inside	YOY Rockfish	0
304	70	2003	6	2003-06-01 22:47:32	2003-06-01 22:47:32	2003-06-01 22:47:32	114	36.7666666666667	-121.866666666667	245	73	shallow	C	Monterey Bay Inside	YOY Rockfish	1
304	71	2003	6	2003-06-02 01:02:35	2003-06-02 01:02:35	2003-06-01 01:02:35	116	36.74	-121.976666666667	685	287	deep	C	Monterey Bay Inside	YOY Rockfish	4
304	72	2003	6	2003-06-02 02:00:03	2003-06-02 02:00:03	2003-06-01 02:00:03	115	36.7083333333333	-121.908333333333	96	91	shallow	C	Monterey Bay Inside	YOY Rockfish	1
304	74	2003	6	2003-06-02 04:03:54	2003-06-02 04:03:54	2003-06-01 04:03:54	112	36.655	-121.946666666667	75	73	shallow	C	Monterey Bay Inside	YOY Rockfish	11
304	75	2003	6	2003-06-02 21:34:40	2003-06-02 21:34:40	2003-06-02 21:34:40	110	36.5833333333333	-122.175	2307	2304	deep	C	Monterey Bay Outside	YOY Rockfish	29
304	76	2003	6	2003-06-02 23:02:51	2003-06-02 23:02:51	2003-06-02 23:02:51	109	36.5833333333333	-122.033333333333	1063	608	deep	C	Monterey Bay Outside	YOY Rockfish	11
304	77	2003	6	2003-06-03 01:12:17	2003-06-03 01:12:17	2003-06-02 01:12:17	113	36.6466666666667	-122.05	910	900	deep	C	Monterey Bay Outside	YOY Rockfish	1
304	78	2003	6	2003-06-03 02:33:06	2003-06-03 02:33:06	2003-06-02 02:33:06	117	36.7	-122.108333333333	1910	1920	deep	C	Monterey Bay Outside	YOY Rockfish	3
304	80	2003	6	2003-06-03 21:31:01	2003-06-03 21:31:01	2003-06-03 21:31:01	127	36.9833333333333	-122.758333333333	1001	1045	deep	C	Davenport	YOY Rockfish	0
304	81	2003	6	2003-06-03 23:04:38	2003-06-03 23:04:38	2003-06-03 23:04:38	126	36.9833333333333	-122.591666666667	455	432	deep	C	Davenport	YOY Rockfish	7
304	82	2003	6	2003-06-04 01:15:38	2003-06-04 01:15:38	2003-06-03 01:15:38	125	36.9833333333333	-122.425	167	446	deep	C	Davenport	YOY Rockfish	7
304	83	2003	6	2003-06-04 02:02:40	2003-06-04 02:02:40	2003-06-03 02:02:40	124	36.9833333333333	-122.375	130	128	shallow	C	Davenport	YOY Rockfish	2
304	84	2003	6	2003-06-04 03:37:34	2003-06-04 03:37:34	2003-06-03 03:37:34	123	36.9833333333333	-122.291666666667	83	82	shallow	C	Davenport	YOY Rockfish	4
304	85	2003	6	2003-06-04 21:41:12	2003-06-04 21:41:12	2003-06-04 21:41:12	131	37.275	-122.566666666667	87	82	shallow	C	Pescadero	YOY Rockfish	3
304	86	2003	6	2003-06-04 22:43:25	2003-06-04 22:43:25	2003-06-04 22:43:25	132	37.275	-122.65	97	95	shallow	C	Pescadero	YOY Rockfish	2
304	87	2003	6	2003-06-05 00:45:01	2003-06-05 00:45:01	2003-06-04 00:45:01	133	37.275	-122.816666666667	168	184	shallow	C	Pescadero	YOY Rockfish	1
304	88	2003	6	2003-06-05 02:04:31	2003-06-05 02:04:31	2003-06-04 02:04:31	134	37.275	-122.983333333333	546	518	deep	C	Pescadero	YOY Rockfish	1
304	89	2003	6	2003-06-05 04:09:43	2003-06-05 04:09:43	2003-06-04 04:09:43	135	37.275	-123.15	841	950	deep	C	Pescadero	YOY Rockfish	7
304	90	2003	6	2003-06-05 21:20:47	2003-06-05 21:20:47	2003-06-05 21:20:47	152	37.6583333333333	-123.041666666667	100	108	shallow	C	Farallones Outside	YOY Rockfish	2
304	91	2003	6	2003-06-05 22:46:25	2003-06-05 22:46:25	2003-06-05 22:46:25	154	37.6583333333333	-123.208333333333	1343	1301	deep	C	Farallones Outside	YOY Rockfish	2
304	92	2003	6	2003-06-06 00:33:46	2003-06-06 00:33:46	2003-06-05 00:33:46	156	37.7433333333333	-123.138333333333	77	91	shallow	C	Farallones Outside	YOY Rockfish	0
304	93	2003	6	2003-06-06 02:14:00	2003-06-06 02:14:00	2003-06-05 02:14:00	160	37.8833333333333	-123.316666666667	91	91	shallow	C	Farallones Outside	YOY Rockfish	3
304	94	2003	6	2003-06-06 03:59:15	2003-06-06 03:59:15	2003-06-05 03:59:15	162	37.8833333333333	-123.5	1335	1328	deep	C	Farallones Outside	YOY Rockfish	7
304	95	2003	6	2003-06-06 21:29:07	2003-06-06 21:29:07	2003-06-06 21:29:07	171	38.1666666666667	-123.483333333333	449	400	deep	C	Point Reyes	YOY Rockfish	0
304	96	2003	6	2003-06-06 22:23:56	2003-06-06 22:23:56	2003-06-06 22:23:56	170	38.1666666666667	-123.366666666667	204	183	shallow	C	Point Reyes	YOY Rockfish	11
304	98	2003	6	2003-06-07 01:00:50	2003-06-07 01:00:50	2003-06-06 01:00:50	167	38.1666666666667	-123.166666666667	91	91	shallow	C	Point Reyes	YOY Rockfish	3
304	100	2003	6	2003-06-07 03:38:41	2003-06-07 03:38:41	2003-06-06 03:38:41	165	38.1666666666667	-123	55	55	shallow	C	Point Reyes	YOY Rockfish	15
304	101	2003	6	2003-06-07 21:31:52	2003-06-07 21:31:52	2003-06-07 21:31:52	139	37.7916666666667	-122.866666666667	58	55	shallow	C	Gulf of the Farallones	YOY Rockfish	10
304	102	2003	6	2003-06-07 22:11:41	2003-06-07 22:11:41	2003-06-07 22:11:41	139	37.7916666666667	-122.866666666667	58	55	shallow	C	Gulf of the Farallones	YOY Rockfish	4
304	103	2003	6	2003-06-07 23:23:17	2003-06-07 23:23:17	2003-06-07 23:23:17	138	37.7	-122.908333333333	58	55	shallow	C	Gulf of the Farallones	YOY Rockfish	21
304	110	2003	6	2003-06-09 21:46:05	2003-06-09 21:46:05	2003-06-09 21:46:05	171	38.1666666666667	-123.483333333333	390	400	deep	C	Point Reyes	YOY Rockfish	0
304	111	2003	6	2003-06-09 23:03:18	2003-06-09 23:03:18	2003-06-09 23:03:18	170	38.1666666666667	-123.366666666667	210	183	shallow	C	Point Reyes	YOY Rockfish	2
304	113	2003	6	2003-06-10 01:38:18	2003-06-10 01:38:18	2003-06-09 01:38:18	167	38.1666666666667	-123.166666666667	91	91	shallow	C	Point Reyes	YOY Rockfish	4
304	115	2003	6	2003-06-10 03:46:08	2003-06-10 03:46:08	2003-06-09 03:46:08	165	38.1666666666667	-123	55	55	shallow	C	Point Reyes	YOY Rockfish	16
304	116	2003	6	2003-06-10 21:30:41	2003-06-10 21:30:41	2003-06-10 21:30:41	237	37.5966666666667	-122.831666666667	72	74	shallow	C	Gulf of the Farallones	YOY Rockfish	3
304	118	2003	6	2003-06-11 00:08:57	2003-06-11 00:08:57	2003-06-10 00:08:57	139	37.7916666666667	-122.866666666667	56	55	shallow	C	Gulf of the Farallones	YOY Rockfish	5
403	25	2004	5	2004-05-09 21:15:06	2004-05-09 21:15:06	2004-05-09 21:15:06	119	36.8466666666667	-121.983333333333	75	91	shallow	C	Monterey Bay Inside	YOY Rockfish	11
403	26	2004	5	2004-05-09 22:26:35	2004-05-09 22:26:35	2004-05-09 22:26:35	114	36.7666666666667	-121.866666666667	75	73	shallow	C	Monterey Bay Inside	YOY Rockfish	6
403	27	2004	5	2004-05-10 00:35:54	2004-05-10 00:35:54	2004-05-09 00:35:54	116	36.74	-121.976666666667	300	287	deep	C	Monterey Bay Inside	YOY Rockfish	19
403	28	2004	5	2004-05-10 01:35:02	2004-05-10 01:35:02	2004-05-09 01:35:02	115	36.7083333333333	-121.908333333333	90	91	shallow	C	Monterey Bay Inside	YOY Rockfish	7
403	30	2004	5	2004-05-10 04:27:26	2004-05-10 04:27:26	2004-05-09 04:27:26	112	36.655	-121.946666666667	70	73	shallow	C	Monterey Bay Inside	YOY Rockfish	8
403	31	2004	5	2004-05-10 21:05:22	2004-05-10 21:05:22	2004-05-10 21:05:22	110	36.5833333333333	-122.175	2330	2304	deep	C	Monterey Bay Outside	YOY Rockfish	14
403	32	2004	5	2004-05-10 23:47:46	2004-05-10 23:47:46	2004-05-10 23:47:46	109	36.5833333333333	-122.033333333333	936	608	deep	C	Monterey Bay Outside	YOY Rockfish	92
403	33	2004	5	2004-05-11 01:10:21	2004-05-11 01:10:21	2004-05-10 01:10:21	113	36.6466666666667	-122.05	900	900	deep	C	Monterey Bay Outside	YOY Rockfish	346
403	34	2004	5	2004-05-11 03:09:40	2004-05-11 03:09:40	2004-05-10 03:09:40	117	36.7	-122.108333333333	1900	1920	deep	C	Monterey Bay Outside	YOY Rockfish	124
403	36	2004	5	2004-05-11 21:18:41	2004-05-11 21:18:41	2004-05-11 21:18:41	123	36.9833333333333	-122.291666666667	84	82	shallow	C	Davenport	YOY Rockfish	29
403	37	2004	5	2004-05-11 22:37:13	2004-05-11 22:37:13	2004-05-11 22:37:13	124	36.9833333333333	-122.375	125	128	shallow	C	Davenport	YOY Rockfish	18
403	38	2004	5	2004-05-12 00:30:34	2004-05-12 00:30:34	2004-05-11 00:30:34	125	36.9833333333333	-122.425	500	446	deep	C	Davenport	YOY Rockfish	43
403	39	2004	5	2004-05-12 02:12:03	2004-05-12 02:12:03	2004-05-11 02:12:03	126	36.9833333333333	-122.591666666667	430	432	deep	C	Davenport	YOY Rockfish	1
403	40	2004	5	2004-05-12 04:29:48	2004-05-12 04:29:48	2004-05-11 04:29:48	127	36.9833333333333	-122.758333333333	1000	1045	deep	C	Davenport	YOY Rockfish	26
403	41	2004	5	2004-05-12 21:10:54	2004-05-12 21:10:54	2004-05-12 21:10:54	131	37.275	-122.566666666667	83	82	shallow	C	Pescadero	YOY Rockfish	6
403	42	2004	5	2004-05-12 22:55:07	2004-05-12 22:55:07	2004-05-12 22:55:07	132	37.275	-122.65	99	95	shallow	C	Pescadero	YOY Rockfish	7
403	43	2004	5	2004-05-13 00:52:10	2004-05-13 00:52:10	2004-05-12 00:52:10	133	37.275	-122.816666666667	160	184	shallow	C	Pescadero	YOY Rockfish	17
403	44	2004	5	2004-05-13 02:36:43	2004-05-13 02:36:43	2004-05-12 02:36:43	134	37.275	-122.983333333333	500	518	deep	C	Pescadero	YOY Rockfish	62
403	46	2004	5	2004-05-13 21:23:46	2004-05-13 21:23:46	2004-05-13 21:23:46	162	37.8833333333333	-123.5	1218	1328	deep	C	Farallones Outside	YOY Rockfish	55
403	47	2004	5	2004-05-13 23:04:02	2004-05-13 23:04:02	2004-05-13 23:04:02	160	37.8833333333333	-123.316666666667	87	91	shallow	C	Farallones Outside	YOY Rockfish	22
403	48	2004	5	2004-05-14 01:17:28	2004-05-14 01:17:28	2004-05-13 01:17:28	156	37.7433333333333	-123.138333333333	78	91	shallow	C	Farallones Outside	YOY Rockfish	20
403	49	2004	5	2004-05-14 02:32:35	2004-05-14 02:32:35	2004-05-13 02:32:35	154	37.6583333333333	-123.208333333333	1200	1301	deep	C	Farallones Outside	YOY Rockfish	61
403	50	2004	5	2004-05-14 04:24:09	2004-05-14 04:24:09	2004-05-13 04:24:09	152	37.6583333333333	-123.041666666667	105	108	shallow	C	Farallones Outside	YOY Rockfish	17
403	51	2004	5	2004-05-14 21:13:41	2004-05-14 21:13:41	2004-05-14 21:13:41	237	37.5966666666667	-122.831666666667	71	74	shallow	C	Gulf of the Farallones	YOY Rockfish	15
403	52	2004	5	2004-05-14 22:01:44	2004-05-14 22:01:44	2004-05-14 22:01:44	237	37.5966666666667	-122.831666666667	71	74	shallow	C	Gulf of the Farallones	YOY Rockfish	8
403	53	2004	5	2004-05-14 23:45:53	2004-05-14 23:45:53	2004-05-14 23:45:53	138	37.7	-122.908333333333	55	55	shallow	C	Gulf of the Farallones	YOY Rockfish	14
403	54	2004	5	2004-05-15 00:23:35	2004-05-15 00:23:35	2004-05-14 00:23:35	138	37.7	-122.908333333333	55	55	shallow	C	Gulf of the Farallones	YOY Rockfish	19
403	55	2004	5	2004-05-15 02:21:16	2004-05-15 02:21:16	2004-05-14 02:21:16	139	37.7916666666667	-122.866666666667	54	55	shallow	C	Gulf of the Farallones	YOY Rockfish	2
403	56	2004	5	2004-05-15 03:01:04	2004-05-15 03:01:04	2004-05-14 03:01:04	139	37.7916666666667	-122.866666666667	54	55	shallow	C	Gulf of the Farallones	YOY Rockfish	4
403	57	2004	5	2004-05-15 21:42:56	2004-05-15 21:42:56	2004-05-15 21:42:56	171	38.1666666666667	-123.483333333333	470	400	deep	C	Point Reyes	YOY Rockfish	68
403	58	2004	5	2004-05-15 23:09:27	2004-05-15 23:09:27	2004-05-15 23:09:27	170	38.1666666666667	-123.366666666667	200	183	shallow	C	Point Reyes	YOY Rockfish	6
403	60	2004	5	2004-05-16 01:32:17	2004-05-16 01:32:17	2004-05-15 01:32:17	167	38.1666666666667	-123.166666666667	90	91	shallow	C	Point Reyes	YOY Rockfish	1
403	62	2004	5	2004-05-16 03:37:58	2004-05-16 03:37:58	2004-05-15 03:37:58	165	38.1666666666667	-123	53	55	shallow	C	Point Reyes	YOY Rockfish	2
403	83	2004	5	2004-05-20 21:19:31	2004-05-20 21:19:31	2004-05-20 21:19:31	162	37.8833333333333	-123.5	1700	1328	deep	C	Farallones Outside	YOY Rockfish	147
403	84	2004	5	2004-05-20 22:58:26	2004-05-20 22:58:26	2004-05-20 22:58:26	160	37.8833333333333	-123.316666666667	90	91	shallow	C	Farallones Outside	YOY Rockfish	22
403	85	2004	5	2004-05-23 21:25:37	2004-05-23 21:25:37	2004-05-23 21:25:37	119	36.8466666666667	-121.983333333333	90	91	shallow	C	Monterey Bay Inside	YOY Rockfish	3
403	86	2004	5	2004-05-23 22:46:27	2004-05-23 22:46:27	2004-05-23 22:46:27	114	36.7666666666667	-121.866666666667	70	73	shallow	C	Monterey Bay Inside	YOY Rockfish	8
403	87	2004	5	2004-05-24 00:23:11	2004-05-24 00:23:11	2004-05-23 00:23:11	116	36.74	-121.976666666667	310	287	deep	C	Monterey Bay Inside	YOY Rockfish	6
403	88	2004	5	2004-05-24 01:14:47	2004-05-24 01:14:47	2004-05-23 01:14:47	115	36.7083333333333	-121.908333333333	90	91	shallow	C	Monterey Bay Inside	YOY Rockfish	8
403	90	2004	5	2004-05-24 03:30:39	2004-05-24 03:30:39	2004-05-23 03:30:39	112	36.655	-121.946666666667	75	73	shallow	C	Monterey Bay Inside	YOY Rockfish	6
403	91	2004	5	2004-05-24 21:13:30	2004-05-24 21:13:30	2004-05-24 21:13:30	110	36.5833333333333	-122.175	2300	2304	deep	C	Monterey Bay Outside	YOY Rockfish	14
403	92	2004	5	2004-05-24 22:40:22	2004-05-24 22:40:22	2004-05-24 22:40:22	109	36.5833333333333	-122.033333333333	660	608	deep	C	Monterey Bay Outside	YOY Rockfish	50
403	93	2004	5	2004-05-25 00:59:50	2004-05-25 00:59:50	2004-05-24 00:59:50	113	36.6466666666667	-122.05	900	900	deep	C	Monterey Bay Outside	YOY Rockfish	5
403	94	2004	5	2004-05-25 02:15:45	2004-05-25 02:15:45	2004-05-24 02:15:45	117	36.7	-122.108333333333	1900	1920	deep	C	Monterey Bay Outside	YOY Rockfish	11
403	96	2004	5	2004-05-25 21:22:42	2004-05-25 21:22:42	2004-05-25 21:22:42	123	36.9833333333333	-122.291666666667	80	82	shallow	C	Davenport	YOY Rockfish	17
403	97	2004	5	2004-05-25 22:30:01	2004-05-25 22:30:01	2004-05-25 22:30:01	124	36.9833333333333	-122.375	125	128	shallow	C	Davenport	YOY Rockfish	45
403	98	2004	5	2004-05-26 00:06:30	2004-05-26 00:06:30	2004-05-25 00:06:30	125	36.9833333333333	-122.425	530	446	deep	C	Davenport	YOY Rockfish	5
403	99	2004	5	2004-05-26 01:44:27	2004-05-26 01:44:27	2004-05-25 01:44:27	126	36.9833333333333	-122.591666666667	450	432	deep	C	Davenport	YOY Rockfish	13
403	100	2004	5	2004-05-26 03:51:00	2004-05-26 03:51:00	2004-05-25 03:51:00	127	36.9833333333333	-122.758333333333	1260	1045	deep	C	Davenport	YOY Rockfish	3
403	101	2004	5	2004-05-26 21:11:43	2004-05-26 21:11:43	2004-05-26 21:11:43	131	37.275	-122.566666666667	91	82	shallow	C	Pescadero	YOY Rockfish	4
403	102	2004	5	2004-05-26 22:25:27	2004-05-26 22:25:27	2004-05-26 22:25:27	132	37.275	-122.65	95	95	shallow	C	Pescadero	YOY Rockfish	4
403	103	2004	5	2004-05-27 00:31:57	2004-05-27 00:31:57	2004-05-26 00:31:57	133	37.275	-122.816666666667	200	184	shallow	C	Pescadero	YOY Rockfish	0
403	104	2004	5	2004-05-27 02:07:20	2004-05-27 02:07:20	2004-05-26 02:07:20	134	37.275	-122.983333333333	550	518	deep	C	Pescadero	YOY Rockfish	0
403	105	2004	5	2004-05-27 04:12:13	2004-05-27 04:12:13	2004-05-26 04:12:13	135	37.275	-123.15	1000	950	deep	C	Pescadero	YOY Rockfish	2
403	106	2004	5	2004-05-27 21:12:38	2004-05-27 21:12:38	2004-05-27 21:12:38	139	37.7916666666667	-122.866666666667	55	55	shallow	C	Gulf of the Farallones	YOY Rockfish	52
403	107	2004	5	2004-05-27 22:04:38	2004-05-27 22:04:38	2004-05-27 22:04:38	139	37.7916666666667	-122.866666666667	55	55	shallow	C	Gulf of the Farallones	YOY Rockfish	43
403	108	2004	5	2004-05-27 23:04:44	2004-05-27 23:04:44	2004-05-27 23:04:44	138	37.7	-122.908333333333	55	55	shallow	C	Gulf of the Farallones	YOY Rockfish	85
403	109	2004	5	2004-05-27 23:40:50	2004-05-27 23:40:50	2004-05-27 23:40:50	138	37.7	-122.908333333333	55	55	shallow	C	Gulf of the Farallones	YOY Rockfish	95
403	110	2004	5	2004-05-28 01:33:14	2004-05-28 01:33:14	2004-05-27 01:33:14	237	37.5966666666667	-122.831666666667	72	74	shallow	C	Gulf of the Farallones	YOY Rockfish	58
403	111	2004	5	2004-05-28 02:04:31	2004-05-28 02:04:31	2004-05-27 02:04:31	237	37.5966666666667	-122.831666666667	72	74	shallow	C	Gulf of the Farallones	YOY Rockfish	26
403	112	2004	5	2004-05-28 21:37:34	2004-05-28 21:37:34	2004-05-28 21:37:34	162	37.8833333333333	-123.5	1750	1328	deep	C	Farallones Outside	YOY Rockfish	0
403	113	2004	5	2004-05-28 23:36:04	2004-05-28 23:36:04	2004-05-28 23:36:04	160	37.8833333333333	-123.316666666667	95	91	shallow	C	Farallones Outside	YOY Rockfish	8
403	114	2004	5	2004-05-29 01:36:57	2004-05-29 01:36:57	2004-05-28 01:36:57	156	37.7433333333333	-123.138333333333	80	91	shallow	C	Farallones Outside	YOY Rockfish	6
403	115	2004	5	2004-05-29 03:08:10	2004-05-29 03:08:10	2004-05-28 03:08:10	154	37.6583333333333	-123.208333333333	1200	1301	deep	C	Farallones Outside	YOY Rockfish	7
403	117	2004	5	2004-05-30 21:28:28	2004-05-30 21:28:28	2004-05-30 21:28:28	119	36.8466666666667	-121.983333333333	87	91	shallow	C	Monterey Bay Inside	YOY Rockfish	0
403	118	2004	5	2004-05-30 22:42:33	2004-05-30 22:42:33	2004-05-30 22:42:33	114	36.7666666666667	-121.866666666667	70	73	shallow	C	Monterey Bay Inside	YOY Rockfish	1
403	119	2004	5	2004-05-31 00:59:55	2004-05-31 00:59:55	2004-05-30 00:59:55	116	36.74	-121.976666666667	200	287	deep	C	Monterey Bay Inside	YOY Rockfish	2
403	120	2004	5	2004-05-31 01:49:30	2004-05-31 01:49:30	2004-05-30 01:49:30	115	36.7083333333333	-121.908333333333	90	91	shallow	C	Monterey Bay Inside	YOY Rockfish	0
403	122	2004	5	2004-05-31 03:50:44	2004-05-31 03:50:44	2004-05-30 03:50:44	112	36.655	-121.946666666667	75	73	shallow	C	Monterey Bay Inside	YOY Rockfish	0
403	123	2004	6	2004-06-03 21:35:27	2004-06-03 21:35:27	2004-06-03 21:35:27	127	36.9833333333333	-122.758333333333	1018	1045	deep	C	Davenport	YOY Rockfish	4
403	124	2004	6	2004-06-03 23:14:05	2004-06-03 23:14:05	2004-06-03 23:14:05	126	36.9833333333333	-122.591666666667	395	432	deep	C	Davenport	YOY Rockfish	2
403	126	2004	6	2004-06-04 21:36:03	2004-06-04 21:36:03	2004-06-04 21:36:03	110	36.5833333333333	-122.175	2330	2304	deep	C	Monterey Bay Outside	YOY Rockfish	1
403	127	2004	6	2004-06-04 22:58:51	2004-06-04 22:58:51	2004-06-04 22:58:51	109	36.5833333333333	-122.033333333333	600	608	deep	C	Monterey Bay Outside	YOY Rockfish	9
403	128	2004	6	2004-06-05 01:23:15	2004-06-05 01:23:15	2004-06-04 01:23:15	113	36.6466666666667	-122.05	800	900	deep	C	Monterey Bay Outside	YOY Rockfish	51
403	129	2004	6	2004-06-05 02:41:04	2004-06-05 02:41:04	2004-06-04 02:41:04	117	36.7	-122.108333333333	1900	1920	deep	C	Monterey Bay Outside	YOY Rockfish	99
403	131	2004	6	2004-06-05 21:40:02	2004-06-05 21:40:02	2004-06-05 21:40:02	119	36.8466666666667	-121.983333333333	87	91	shallow	C	Monterey Bay Inside	YOY Rockfish	2
403	132	2004	6	2004-06-05 22:56:37	2004-06-05 22:56:37	2004-06-05 22:56:37	114	36.7666666666667	-121.866666666667	75	73	shallow	C	Monterey Bay Inside	YOY Rockfish	4
403	133	2004	6	2004-06-06 01:01:56	2004-06-06 01:01:56	2004-06-05 01:01:56	116	36.74	-121.976666666667	528	287	deep	C	Monterey Bay Inside	YOY Rockfish	2
403	134	2004	6	2004-06-06 01:55:07	2004-06-06 01:55:07	2004-06-05 01:55:07	115	36.7083333333333	-121.908333333333	90	91	shallow	C	Monterey Bay Inside	YOY Rockfish	2
403	136	2004	6	2004-06-06 04:12:10	2004-06-06 04:12:10	2004-06-05 04:12:10	112	36.655	-121.946666666667	75	73	shallow	C	Monterey Bay Inside	YOY Rockfish	0
504	22	2005	5	2005-05-08 20:42:41	2005-05-08 20:42:41	2005-05-08 20:42:41	119	36.8466666666667	-121.983333333333	78	91	shallow	C	Monterey Bay Inside	YOY Rockfish	0
504	23	2005	5	2005-05-08 22:31:05	2005-05-08 22:31:05	2005-05-08 22:31:05	114	36.7666666666667	-121.866666666667	75	73	shallow	C	Monterey Bay Inside	YOY Rockfish	2
504	24	2005	5	2005-05-09 00:55:48	2005-05-09 00:55:48	2005-05-08 00:55:48	116	36.74	-121.976666666667	203	287	deep	C	Monterey Bay Inside	YOY Rockfish	1
504	25	2005	5	2005-05-09 02:19:46	2005-05-09 02:19:46	2005-05-08 02:19:46	115	36.7083333333333	-121.908333333333	90	91	shallow	C	Monterey Bay Inside	YOY Rockfish	2
504	27	2005	5	2005-05-09 04:38:25	2005-05-09 04:38:25	2005-05-08 04:38:25	112	36.655	-121.946666666667	63	73	shallow	C	Monterey Bay Inside	YOY Rockfish	0
504	28	2005	5	2005-05-09 21:02:01	2005-05-09 21:02:01	2005-05-09 21:02:01	110	36.5833333333333	-122.175	2331	2304	deep	C	Monterey Bay Outside	YOY Rockfish	3
504	30	2005	5	2005-05-09 23:59:27	2005-05-09 23:59:27	2005-05-09 23:59:27	109	36.5833333333333	-122.033333333333	660	608	deep	C	Monterey Bay Outside	YOY Rockfish	1
504	31	2005	5	2005-05-10 01:21:47	2005-05-10 01:21:47	2005-05-09 01:21:47	113	36.6466666666667	-122.05	900	900	deep	C	Monterey Bay Outside	YOY Rockfish	9
504	32	2005	5	2005-05-10 02:43:27	2005-05-10 02:43:27	2005-05-09 02:43:27	117	36.7	-122.108333333333	1900	1920	deep	C	Monterey Bay Outside	YOY Rockfish	3
504	34	2005	5	2005-05-10 21:05:37	2005-05-10 21:05:37	2005-05-10 21:05:37	123	36.9833333333333	-122.291666666667	85	82	shallow	C	Davenport	YOY Rockfish	1
504	35	2005	5	2005-05-10 22:38:01	2005-05-10 22:38:01	2005-05-10 22:38:01	124	36.9833333333333	-122.375	130	128	shallow	C	Davenport	YOY Rockfish	0
504	36	2005	5	2005-05-11 00:42:57	2005-05-11 00:42:57	2005-05-10 00:42:57	125	36.9833333333333	-122.425	532	446	deep	C	Davenport	YOY Rockfish	0
504	37	2005	5	2005-05-11 02:46:40	2005-05-11 02:46:40	2005-05-10 02:46:40	126	36.9833333333333	-122.591666666667	450	432	deep	C	Davenport	YOY Rockfish	0
504	38	2005	5	2005-05-11 04:28:29	2005-05-11 04:28:29	2005-05-10 04:28:29	127	36.9833333333333	-122.758333333333	1000	1045	deep	C	Davenport	YOY Rockfish	0
504	39	2005	5	2005-05-12 00:46:01	2005-05-12 00:46:01	2005-05-11 00:46:01	139	37.7916666666667	-122.866666666667	55	55	shallow	C	Gulf of the Farallones	YOY Rockfish	2
504	40	2005	5	2005-05-12 02:00:53	2005-05-12 02:00:53	2005-05-11 02:00:53	138	37.7	-122.908333333333	59	55	shallow	C	Gulf of the Farallones	YOY Rockfish	0
504	41	2005	5	2005-05-12 02:45:14	2005-05-12 02:45:14	2005-05-11 02:45:14	138	37.7	-122.908333333333	58	55	shallow	C	Gulf of the Farallones	YOY Rockfish	1
504	42	2005	5	2005-05-12 03:56:07	2005-05-12 03:56:07	2005-05-11 03:56:07	237	37.5966666666667	-122.831666666667	71	74	shallow	C	Gulf of the Farallones	YOY Rockfish	4
504	43	2005	5	2005-05-12 04:33:45	2005-05-12 04:33:45	2005-05-11 04:33:45	237	37.5966666666667	-122.831666666667	71	74	shallow	C	Gulf of the Farallones	YOY Rockfish	4
504	44	2005	5	2005-05-12 21:03:26	2005-05-12 21:03:26	2005-05-12 21:03:26	131	37.275	-122.566666666667	82	82	shallow	C	Pescadero	YOY Rockfish	0
504	45	2005	5	2005-05-12 22:22:02	2005-05-12 22:22:02	2005-05-12 22:22:02	132	37.275	-122.65	95	95	shallow	C	Pescadero	YOY Rockfish	0
504	46	2005	5	2005-05-13 00:42:51	2005-05-13 00:42:51	2005-05-12 00:42:51	133	37.275	-122.816666666667	175	184	shallow	C	Pescadero	YOY Rockfish	0
504	47	2005	5	2005-05-13 02:35:56	2005-05-13 02:35:56	2005-05-12 02:35:56	134	37.275	-122.983333333333	500	518	deep	C	Pescadero	YOY Rockfish	1
504	48	2005	5	2005-05-13 04:21:28	2005-05-13 04:21:28	2005-05-12 04:21:28	135	37.275	-123.15	1000	950	deep	C	Pescadero	YOY Rockfish	2
504	49	2005	5	2005-05-13 21:04:45	2005-05-13 21:04:45	2005-05-13 21:04:45	162	37.8833333333333	-123.5	1218	1328	deep	C	Farallones Outside	YOY Rockfish	0
504	50	2005	5	2005-05-13 22:44:31	2005-05-13 22:44:31	2005-05-13 22:44:31	160	37.8833333333333	-123.316666666667	87	91	shallow	C	Farallones Outside	YOY Rockfish	0
504	51	2005	5	2005-05-14 01:00:30	2005-05-14 01:00:30	2005-05-13 01:00:30	156	37.7433333333333	-123.138333333333	78	91	shallow	C	Farallones Outside	YOY Rockfish	0
504	52	2005	5	2005-05-14 02:43:30	2005-05-14 02:43:30	2005-05-13 02:43:30	154	37.6583333333333	-123.208333333333	1346	1301	deep	C	Farallones Outside	YOY Rockfish	0
504	53	2005	5	2005-05-14 04:30:07	2005-05-14 04:30:07	2005-05-13 04:30:07	152	37.6583333333333	-123.041666666667	111	108	shallow	C	Farallones Outside	YOY Rockfish	0
504	55	2005	5	2005-05-14 23:52:14	2005-05-14 23:52:14	2005-05-14 23:52:14	167	38.1666666666667	-123.166666666667	90	91	shallow	C	Point Reyes	YOY Rockfish	0
504	57	2005	5	2005-05-15 02:43:01	2005-05-15 02:43:01	2005-05-14 02:43:01	170	38.1666666666667	-123.366666666667	200	183	shallow	C	Point Reyes	YOY Rockfish	0
504	58	2005	5	2005-05-15 03:55:51	2005-05-15 03:55:51	2005-05-14 03:55:51	171	38.1666666666667	-123.483333333333	410	400	deep	C	Point Reyes	YOY Rockfish	0
504	80	2005	5	2005-05-21 21:38:01	2005-05-21 21:38:01	2005-05-21 21:38:01	171	38.1666666666667	-123.483333333333	400	400	deep	C	Point Reyes	YOY Rockfish	0
504	81	2005	5	2005-05-21 23:24:35	2005-05-21 23:24:35	2005-05-21 23:24:35	170	38.1666666666667	-123.366666666667	200	183	shallow	C	Point Reyes	YOY Rockfish	0
504	82	2005	5	2005-05-25 21:34:51	2005-05-25 21:34:51	2005-05-25 21:34:51	162	37.8833333333333	-123.5	1218	1328	deep	C	Farallones Outside	YOY Rockfish	0
504	83	2005	5	2005-05-25 23:29:12	2005-05-25 23:29:12	2005-05-25 23:29:12	160	37.8833333333333	-123.316666666667	88	91	shallow	C	Farallones Outside	YOY Rockfish	0
504	84	2005	5	2005-05-26 01:41:22	2005-05-26 01:41:22	2005-05-25 01:41:22	156	37.7433333333333	-123.138333333333	80	91	shallow	C	Farallones Outside	YOY Rockfish	0
504	85	2005	5	2005-05-26 03:11:49	2005-05-26 03:11:49	2005-05-25 03:11:49	154	37.6583333333333	-123.208333333333	1000	1301	deep	C	Farallones Outside	YOY Rockfish	0
504	86	2005	5	2005-05-26 04:33:40	2005-05-26 04:33:40	2005-05-25 04:33:40	152	37.6583333333333	-123.041666666667	111	108	shallow	C	Farallones Outside	YOY Rockfish	0
504	87	2005	5	2005-05-26 21:29:52	2005-05-26 21:29:52	2005-05-26 21:29:52	131	37.275	-122.566666666667	85	82	shallow	C	Pescadero	YOY Rockfish	0
504	88	2005	5	2005-05-26 22:52:27	2005-05-26 22:52:27	2005-05-26 22:52:27	132	37.275	-122.65	95	95	shallow	C	Pescadero	YOY Rockfish	0
504	89	2005	5	2005-05-27 01:31:06	2005-05-27 01:31:06	2005-05-26 01:31:06	133	37.275	-122.816666666667	200	184	shallow	C	Pescadero	YOY Rockfish	0
504	90	2005	5	2005-05-27 03:26:01	2005-05-27 03:26:01	2005-05-26 03:26:01	134	37.275	-122.983333333333	500	518	deep	C	Pescadero	YOY Rockfish	0
504	92	2005	5	2005-05-27 21:33:00	2005-05-27 21:33:00	2005-05-27 21:33:00	123	36.9833333333333	-122.291666666667	85	82	shallow	C	Davenport	YOY Rockfish	0
504	93	2005	5	2005-05-27 22:46:29	2005-05-27 22:46:29	2005-05-27 22:46:29	124	36.9833333333333	-122.375	130	128	shallow	C	Davenport	YOY Rockfish	0
504	94	2005	5	2005-05-28 00:14:13	2005-05-28 00:14:13	2005-05-27 00:14:13	125	36.9833333333333	-122.425	500	446	deep	C	Davenport	YOY Rockfish	0
504	95	2005	5	2005-05-28 02:22:38	2005-05-28 02:22:38	2005-05-27 02:22:38	126	36.9833333333333	-122.591666666667	450	432	deep	C	Davenport	YOY Rockfish	0
504	96	2005	5	2005-05-28 04:04:27	2005-05-28 04:04:27	2005-05-27 04:04:27	127	36.9833333333333	-122.758333333333	1000	1045	deep	C	Davenport	YOY Rockfish	1
504	98	2005	5	2005-05-28 22:18:17	2005-05-28 22:18:17	2005-05-28 22:18:17	110	36.5833333333333	-122.175	2331	2304	deep	C	Monterey Bay Outside	YOY Rockfish	0
504	99	2005	5	2005-05-29 00:04:32	2005-05-29 00:04:32	2005-05-28 00:04:32	109	36.5833333333333	-122.033333333333	625	608	deep	C	Monterey Bay Outside	YOY Rockfish	4
504	100	2005	5	2005-05-29 01:05:03	2005-05-29 01:05:03	2005-05-28 01:05:03	113	36.6466666666667	-122.05	900	900	deep	C	Monterey Bay Outside	YOY Rockfish	0
504	101	2005	5	2005-05-29 02:08:05	2005-05-29 02:08:05	2005-05-28 02:08:05	117	36.7	-122.108333333333	1900	1920	deep	C	Monterey Bay Outside	YOY Rockfish	1
504	103	2005	5	2005-05-29 21:31:38	2005-05-29 21:31:38	2005-05-29 21:31:38	119	36.8466666666667	-121.983333333333	87	91	shallow	C	Monterey Bay Inside	YOY Rockfish	0
504	104	2005	5	2005-05-29 22:57:19	2005-05-29 22:57:19	2005-05-29 22:57:19	114	36.7666666666667	-121.866666666667	70	73	shallow	C	Monterey Bay Inside	YOY Rockfish	0
504	105	2005	5	2005-05-30 01:02:23	2005-05-30 01:02:23	2005-05-29 01:02:23	116	36.74	-121.976666666667	202	287	deep	C	Monterey Bay Inside	YOY Rockfish	0
504	106	2005	5	2005-05-30 02:05:20	2005-05-30 02:05:20	2005-05-29 02:05:20	115	36.7083333333333	-121.908333333333	90	91	shallow	C	Monterey Bay Inside	YOY Rockfish	1
504	108	2005	5	2005-05-30 04:24:21	2005-05-30 04:24:21	2005-05-29 04:24:21	112	36.655	-121.946666666667	90	73	shallow	C	Monterey Bay Inside	YOY Rockfish	0
504	135	2005	6	2005-06-07 21:39:49	2005-06-07 21:39:49	2005-06-07 21:39:49	110	36.5833333333333	-122.175	2330	2304	deep	C	Monterey Bay Outside	YOY Rockfish	0
504	137	2005	6	2005-06-08 00:35:33	2005-06-08 00:35:33	2005-06-07 00:35:33	109	36.5833333333333	-122.033333333333	600	608	deep	C	Monterey Bay Outside	YOY Rockfish	0
504	138	2005	6	2005-06-08 01:40:48	2005-06-08 01:40:48	2005-06-07 01:40:48	113	36.6466666666667	-122.05	900	900	deep	C	Monterey Bay Outside	YOY Rockfish	0
504	139	2005	6	2005-06-08 02:45:02	2005-06-08 02:45:02	2005-06-07 02:45:02	117	36.7	-122.108333333333	1900	1920	deep	C	Monterey Bay Outside	YOY Rockfish	1
504	141	2005	6	2005-06-08 21:22:41	2005-06-08 21:22:41	2005-06-08 21:22:41	123	36.9833333333333	-122.291666666667	86	82	shallow	C	Davenport	YOY Rockfish	0
504	142	2005	6	2005-06-08 22:39:04	2005-06-08 22:39:04	2005-06-08 22:39:04	124	36.9833333333333	-122.375	133	128	shallow	C	Davenport	YOY Rockfish	0
504	143	2005	6	2005-06-08 23:55:21	2005-06-08 23:55:21	2005-06-08 23:55:21	125	36.9833333333333	-122.425	200	446	deep	C	Davenport	YOY Rockfish	0
504	144	2005	6	2005-06-09 02:27:13	2005-06-09 02:27:13	2005-06-08 02:27:13	126	36.9833333333333	-122.591666666667	400	432	deep	C	Davenport	YOY Rockfish	0
504	145	2005	6	2005-06-09 04:21:52	2005-06-09 04:21:52	2005-06-08 04:21:52	127	36.9833333333333	-122.758333333333	1100	1045	deep	C	Davenport	YOY Rockfish	0
504	146	2005	6	2005-06-09 22:15:47	2005-06-09 22:15:47	2005-06-09 22:15:47	162	37.8833333333333	-123.5	1218	1328	deep	C	Farallones Outside	YOY Rockfish	1
504	147	2005	6	2005-06-10 00:21:05	2005-06-10 00:21:05	2005-06-09 00:21:05	160	37.8833333333333	-123.316666666667	85	91	shallow	C	Farallones Outside	YOY Rockfish	1
504	148	2005	6	2005-06-10 02:03:49	2005-06-10 02:03:49	2005-06-09 02:03:49	156	37.7433333333333	-123.138333333333	78	91	shallow	C	Farallones Outside	YOY Rockfish	0
504	149	2005	6	2005-06-10 03:39:42	2005-06-10 03:39:42	2005-06-09 03:39:42	152	37.6583333333333	-123.041666666667	111	108	shallow	C	Farallones Outside	YOY Rockfish	0
504	150	2005	6	2005-06-10 21:40:28	2005-06-10 21:40:28	2005-06-10 21:40:28	119	36.8466666666667	-121.983333333333	90	91	shallow	C	Monterey Bay Inside	YOY Rockfish	0
504	151	2005	6	2005-06-10 23:07:50	2005-06-10 23:07:50	2005-06-10 23:07:50	114	36.7666666666667	-121.866666666667	70	73	shallow	C	Monterey Bay Inside	YOY Rockfish	0
504	152	2005	6	2005-06-11 01:32:14	2005-06-11 01:32:14	2005-06-10 01:32:14	116	36.74	-121.976666666667	566	287	deep	C	Monterey Bay Inside	YOY Rockfish	0
504	153	2005	6	2005-06-11 02:35:40	2005-06-11 02:35:40	2005-06-10 02:35:40	115	36.7083333333333	-121.908333333333	91	91	shallow	C	Monterey Bay Inside	YOY Rockfish	0
504	155	2005	6	2005-06-11 04:36:43	2005-06-11 04:36:43	2005-06-10 04:36:43	112	36.655	-121.946666666667	80	73	shallow	C	Monterey Bay Inside	YOY Rockfish	0
603	1	2006	5	2006-05-06 21:45:23	2006-05-06 21:45:23	2006-05-06 21:45:23	135	37.275	-123.15	957	950	deep	C	Pescadero	YOY Rockfish	0
603	2	2006	5	2006-05-07 03:00:25	2006-05-07 03:00:25	2006-05-06 03:00:25	132	37.275	-122.65	95	95	shallow	C	Pescadero	YOY Rockfish	0
603	3	2006	5	2006-05-07 04:20:29	2006-05-07 04:20:29	2006-05-06 04:20:29	131	37.275	-122.566666666667	82	82	shallow	C	Pescadero	YOY Rockfish	3
603	4	2006	5	2006-05-07 21:53:38	2006-05-07 21:53:38	2006-05-07 21:53:38	123	36.9833333333333	-122.291666666667	85	82	shallow	C	Davenport	YOY Rockfish	0
603	5	2006	5	2006-05-07 23:51:27	2006-05-07 23:51:27	2006-05-07 23:51:27	124	36.9833333333333	-122.375	120	128	shallow	C	Davenport	YOY Rockfish	0
603	6	2006	5	2006-05-08 01:33:36	2006-05-08 01:33:36	2006-05-07 01:33:36	125	36.9833333333333	-122.425	457	446	deep	C	Davenport	YOY Rockfish	0
603	7	2006	5	2006-05-08 20:57:58	2006-05-08 20:57:58	2006-05-08 20:57:58	119	36.8466666666667	-121.983333333333	77	91	shallow	C	Monterey Bay Inside	YOY Rockfish	0
603	8	2006	5	2006-05-08 22:42:21	2006-05-08 22:42:21	2006-05-08 22:42:21	114	36.7666666666667	-121.866666666667	73	73	shallow	C	Monterey Bay Inside	YOY Rockfish	0
603	9	2006	5	2006-05-09 00:54:27	2006-05-09 00:54:27	2006-05-08 00:54:27	116	36.74	-121.976666666667	579	287	deep	C	Monterey Bay Inside	YOY Rockfish	2
603	10	2006	5	2006-05-09 01:59:30	2006-05-09 01:59:30	2006-05-08 01:59:30	115	36.7083333333333	-121.908333333333	90	91	shallow	C	Monterey Bay Inside	YOY Rockfish	0
603	12	2006	5	2006-05-09 04:13:40	2006-05-09 04:13:40	2006-05-08 04:13:40	112	36.655	-121.946666666667	71	73	shallow	C	Monterey Bay Inside	YOY Rockfish	0
603	14	2006	5	2006-05-09 22:55:35	2006-05-09 22:55:35	2006-05-09 22:55:35	117	36.7	-122.108333333333	1800	1920	deep	C	Monterey Bay Outside	YOY Rockfish	4
603	15	2006	5	2006-05-10 00:30:37	2006-05-10 00:30:37	2006-05-09 00:30:37	113	36.6466666666667	-122.05	913	900	deep	C	Monterey Bay Outside	YOY Rockfish	1
603	16	2006	5	2006-05-10 01:57:41	2006-05-10 01:57:41	2006-05-09 01:57:41	109	36.5833333333333	-122.033333333333	530	608	deep	C	Monterey Bay Outside	YOY Rockfish	1
603	17	2006	5	2006-05-10 03:37:19	2006-05-10 03:37:19	2006-05-09 03:37:19	110	36.5833333333333	-122.175	2300	2304	deep	C	Monterey Bay Outside	YOY Rockfish	0
603	45	2006	5	2006-05-21 03:00:46	2006-05-21 03:00:46	2006-05-20 03:00:46	112	36.655	-121.946666666667	70	73	shallow	C	Monterey Bay Inside	YOY Rockfish	0
603	47	2006	5	2006-05-21 21:01:51	2006-05-21 21:01:51	2006-05-21 21:01:51	110	36.5833333333333	-122.175	2300	2304	deep	C	Monterey Bay Outside	YOY Rockfish	0
603	49	2006	5	2006-05-21 23:55:25	2006-05-21 23:55:25	2006-05-21 23:55:25	109	36.5833333333333	-122.033333333333	433	608	deep	C	Monterey Bay Outside	YOY Rockfish	0
603	50	2006	5	2006-05-22 01:29:58	2006-05-22 01:29:58	2006-05-21 01:29:58	113	36.6466666666667	-122.05	700	900	deep	C	Monterey Bay Outside	YOY Rockfish	0
603	51	2006	5	2006-05-22 03:04:54	2006-05-22 03:04:54	2006-05-21 03:04:54	117	36.7	-122.108333333333	1900	1920	deep	C	Monterey Bay Outside	YOY Rockfish	0
603	53	2006	5	2006-05-22 21:17:07	2006-05-22 21:17:07	2006-05-22 21:17:07	154	37.6583333333333	-123.208333333333	1211	1301	deep	C	Farallones Outside	YOY Rockfish	4
603	54	2006	5	2006-05-22 23:15:42	2006-05-22 23:15:42	2006-05-22 23:15:42	152	37.6583333333333	-123.041666666667	111	108	shallow	C	Farallones Outside	YOY Rockfish	1
603	55	2006	5	2006-05-23 00:58:37	2006-05-23 00:58:37	2006-05-22 00:58:37	156	37.7433333333333	-123.138333333333	98	91	shallow	C	Farallones Outside	YOY Rockfish	0
603	56	2006	5	2006-05-23 03:04:08	2006-05-23 03:04:08	2006-05-22 03:04:08	160	37.8833333333333	-123.316666666667	100	91	shallow	C	Farallones Outside	YOY Rockfish	0
603	57	2006	5	2006-05-23 04:38:45	2006-05-23 04:38:45	2006-05-22 04:38:45	162	37.8833333333333	-123.5	1218	1328	deep	C	Farallones Outside	YOY Rockfish	1
603	58	2006	5	2006-05-23 21:16:50	2006-05-23 21:16:50	2006-05-23 21:16:50	171	38.1666666666667	-123.483333333333	378	400	deep	C	Point Reyes	YOY Rockfish	9
603	59	2006	5	2006-05-23 22:55:44	2006-05-23 22:55:44	2006-05-23 22:55:44	170	38.1666666666667	-123.366666666667	223	183	shallow	C	Point Reyes	YOY Rockfish	8
603	61	2006	5	2006-05-24 02:43:05	2006-05-24 02:43:05	2006-05-23 02:43:05	167	38.1666666666667	-123.166666666667	88	91	shallow	C	Point Reyes	YOY Rockfish	1
603	67	2006	5	2006-05-25 21:31:03	2006-05-25 21:31:03	2006-05-25 21:31:03	139	37.7916666666667	-122.866666666667	56	55	shallow	C	Gulf of the Farallones	YOY Rockfish	0
603	68	2006	5	2006-05-25 22:31:35	2006-05-25 22:31:35	2006-05-25 22:31:35	139	37.7916666666667	-122.866666666667	56	55	shallow	C	Gulf of the Farallones	YOY Rockfish	0
603	69	2006	5	2006-05-26 00:15:02	2006-05-26 00:15:02	2006-05-25 00:15:02	138	37.7	-122.908333333333	54	55	shallow	C	Gulf of the Farallones	YOY Rockfish	2
603	70	2006	5	2006-05-26 01:03:00	2006-05-26 01:03:00	2006-05-25 01:03:00	138	37.7	-122.908333333333	54	55	shallow	C	Gulf of the Farallones	YOY Rockfish	0
603	71	2006	5	2006-05-26 02:33:43	2006-05-26 02:33:43	2006-05-25 02:33:43	237	37.5966666666667	-122.831666666667	71	74	shallow	C	Gulf of the Farallones	YOY Rockfish	5
603	72	2006	5	2006-05-26 03:18:03	2006-05-26 03:18:03	2006-05-25 03:18:03	237	37.5966666666667	-122.831666666667	71	74	shallow	C	Gulf of the Farallones	YOY Rockfish	12
603	74	2006	5	2006-05-29 23:41:07	2006-05-29 23:41:07	2006-05-29 23:41:07	167	38.1666666666667	-123.166666666667	95	91	shallow	C	Point Reyes	YOY Rockfish	3
603	76	2006	5	2006-05-30 03:09:56	2006-05-30 03:09:56	2006-05-29 03:09:56	170	38.1666666666667	-123.366666666667	183	183	shallow	C	Point Reyes	YOY Rockfish	0
603	77	2006	5	2006-05-30 04:38:44	2006-05-30 04:38:44	2006-05-29 04:38:44	171	38.1666666666667	-123.483333333333	415	400	deep	C	Point Reyes	YOY Rockfish	0
603	103	2006	6	2006-06-05 21:15:58	2006-06-05 21:15:58	2006-06-05 21:15:58	237	37.5966666666667	-122.831666666667	75	74	shallow	C	Gulf of the Farallones	YOY Rockfish	3
603	104	2006	6	2006-06-05 21:56:51	2006-06-05 21:56:51	2006-06-05 21:56:51	237	37.5966666666667	-122.831666666667	75	74	shallow	C	Gulf of the Farallones	YOY Rockfish	0
603	105	2006	6	2006-06-06 00:28:00	2006-06-06 00:28:00	2006-06-05 00:28:00	138	37.7	-122.908333333333	55	55	shallow	C	Gulf of the Farallones	YOY Rockfish	0
603	106	2006	6	2006-06-06 01:16:15	2006-06-06 01:16:15	2006-06-05 01:16:15	138	37.7	-122.908333333333	55	55	shallow	C	Gulf of the Farallones	YOY Rockfish	0
603	107	2006	6	2006-06-06 03:43:19	2006-06-06 03:43:19	2006-06-05 03:43:19	139	37.7916666666667	-122.866666666667	58	55	shallow	C	Gulf of the Farallones	YOY Rockfish	0
603	108	2006	6	2006-06-06 04:21:09	2006-06-06 04:21:09	2006-06-05 04:21:09	139	37.7916666666667	-122.866666666667	58	55	shallow	C	Gulf of the Farallones	YOY Rockfish	1
603	110	2006	6	2006-06-07 01:43:17	2006-06-07 01:43:17	2006-06-06 01:43:17	167	38.1666666666667	-123.166666666667	91	91	shallow	C	Point Reyes	YOY Rockfish	0
603	112	2006	6	2006-06-07 04:15:46	2006-06-07 04:15:46	2006-06-06 04:15:46	165	38.1666666666667	-123	53	55	shallow	C	Point Reyes	YOY Rockfish	0
603	113	2006	6	2006-06-07 21:21:18	2006-06-07 21:21:18	2006-06-07 21:21:18	162	37.8833333333333	-123.5	1200	1328	deep	C	Farallones Outside	YOY Rockfish	0
603	114	2006	6	2006-06-07 23:17:48	2006-06-07 23:17:48	2006-06-07 23:17:48	160	37.8833333333333	-123.316666666667	88	91	shallow	C	Farallones Outside	YOY Rockfish	1
603	115	2006	6	2006-06-08 01:21:01	2006-06-08 01:21:01	2006-06-07 01:21:01	156	37.7433333333333	-123.138333333333	100	91	shallow	C	Farallones Outside	YOY Rockfish	0
603	116	2006	6	2006-06-08 02:59:58	2006-06-08 02:59:58	2006-06-07 02:59:58	154	37.6583333333333	-123.208333333333	1200	1301	deep	C	Farallones Outside	YOY Rockfish	0
603	117	2006	6	2006-06-08 04:34:14	2006-06-08 04:34:14	2006-06-07 04:34:14	152	37.6583333333333	-123.041666666667	111	108	shallow	C	Farallones Outside	YOY Rockfish	0
603	118	2006	6	2006-06-09 00:56:27	2006-06-09 00:56:27	2006-06-08 00:56:27	133	37.275	-122.816666666667	200	184	shallow	C	Pescadero	YOY Rockfish	0
603	119	2006	6	2006-06-09 02:43:38	2006-06-09 02:43:38	2006-06-08 02:43:38	132	37.275	-122.65	98	95	shallow	C	Pescadero	YOY Rockfish	0
603	120	2006	6	2006-06-09 03:53:32	2006-06-09 03:53:32	2006-06-08 03:53:32	131	37.275	-122.566666666667	89	82	shallow	C	Pescadero	YOY Rockfish	1
603	121	2006	6	2006-06-09 21:25:15	2006-06-09 21:25:15	2006-06-09 21:25:15	119	36.8466666666667	-121.983333333333	90	91	shallow	C	Monterey Bay Inside	YOY Rockfish	0
603	122	2006	6	2006-06-09 23:12:45	2006-06-09 23:12:45	2006-06-09 23:12:45	114	36.7666666666667	-121.866666666667	90	73	shallow	C	Monterey Bay Inside	YOY Rockfish	0
603	123	2006	6	2006-06-10 01:09:23	2006-06-10 01:09:23	2006-06-09 01:09:23	116	36.74	-121.976666666667	500	287	deep	C	Monterey Bay Inside	YOY Rockfish	0
603	124	2006	6	2006-06-10 02:22:08	2006-06-10 02:22:08	2006-06-09 02:22:08	115	36.7083333333333	-121.908333333333	90	91	shallow	C	Monterey Bay Inside	YOY Rockfish	0
603	126	2006	6	2006-06-10 04:29:51	2006-06-10 04:29:51	2006-06-09 04:29:51	112	36.655	-121.946666666667	75	73	shallow	C	Monterey Bay Inside	YOY Rockfish	0
603	127	2006	6	2006-06-10 21:13:58	2006-06-10 21:13:58	2006-06-10 21:13:58	127	36.9833333333333	-122.758333333333	1000	1045	deep	C	Davenport	YOY Rockfish	0
603	128	2006	6	2006-06-10 23:15:14	2006-06-10 23:15:14	2006-06-10 23:15:14	126	36.9833333333333	-122.591666666667	500	432	deep	C	Davenport	YOY Rockfish	0
603	129	2006	6	2006-06-11 01:21:04	2006-06-11 01:21:04	2006-06-10 01:21:04	125	36.9833333333333	-122.425	448	446	deep	C	Davenport	YOY Rockfish	0
603	130	2006	6	2006-06-11 02:43:15	2006-06-11 02:43:15	2006-06-10 02:43:15	124	36.9833333333333	-122.375	110	128	shallow	C	Davenport	YOY Rockfish	0
603	131	2006	6	2006-06-11 03:59:12	2006-06-11 03:59:12	2006-06-10 03:59:12	123	36.9833333333333	-122.291666666667	74	82	shallow	C	Davenport	YOY Rockfish	0
603	133	2006	6	2006-06-11 22:53:52	2006-06-11 22:53:52	2006-06-11 22:53:52	117	36.7	-122.108333333333	1700	1920	deep	C	Monterey Bay Outside	YOY Rockfish	2
603	134	2006	6	2006-06-12 00:30:08	2006-06-12 00:30:08	2006-06-11 00:30:08	113	36.6466666666667	-122.05	1300	900	deep	C	Monterey Bay Outside	YOY Rockfish	1
603	135	2006	6	2006-06-12 02:05:21	2006-06-12 02:05:21	2006-06-11 02:05:21	109	36.5833333333333	-122.033333333333	539	608	deep	C	Monterey Bay Outside	YOY Rockfish	0
603	137	2006	6	2006-06-12 04:20:19	2006-06-12 04:20:19	2006-06-11 04:20:19	110	36.5833333333333	-122.175	2400	2304	deep	C	Monterey Bay Outside	YOY Rockfish	0
703	1	2007	5	2007-05-05 21:30:35	2007-05-05 21:30:35	2007-05-05 21:30:35	119	36.8466666666667	-121.983333333333	88	91	shallow	C	Monterey Bay Inside	YOY Rockfish	2
703	2	2007	5	2007-05-05 23:05:13	2007-05-05 23:05:13	2007-05-05 23:05:13	114	36.7666666666667	-121.866666666667	73	73	shallow	C	Monterey Bay Inside	YOY Rockfish	7
703	3	2007	5	2007-05-06 01:30:04	2007-05-06 01:30:04	2007-05-05 01:30:04	116	36.74	-121.976666666667	266	287	deep	C	Monterey Bay Inside	YOY Rockfish	4
703	4	2007	5	2007-05-06 02:54:25	2007-05-06 02:54:25	2007-05-05 02:54:25	115	36.7083333333333	-121.908333333333	93	91	shallow	C	Monterey Bay Inside	YOY Rockfish	2
703	5	2007	5	2007-05-06 04:11:41	2007-05-06 04:11:41	2007-05-05 04:11:41	112	36.655	-121.946666666667	75	73	shallow	C	Monterey Bay Inside	YOY Rockfish	0
703	6	2007	5	2007-05-06 20:52:09	2007-05-06 20:52:09	2007-05-06 20:52:09	110	36.5833333333333	-122.175	2200	2304	deep	C	Monterey Bay Outside	YOY Rockfish	28
703	8	2007	5	2007-05-06 23:48:40	2007-05-06 23:48:40	2007-05-06 23:48:40	109	36.5833333333333	-122.033333333333	552	608	deep	C	Monterey Bay Outside	YOY Rockfish	7
703	9	2007	5	2007-05-07 01:24:30	2007-05-07 01:24:30	2007-05-06 01:24:30	113	36.6466666666667	-122.05	923	900	deep	C	Monterey Bay Outside	YOY Rockfish	3
703	10	2007	5	2007-05-07 02:58:10	2007-05-07 02:58:10	2007-05-06 02:58:10	117	36.7	-122.108333333333	1845	1920	deep	C	Monterey Bay Outside	YOY Rockfish	25
703	12	2007	5	2007-05-07 20:54:20	2007-05-07 20:54:20	2007-05-07 20:54:20	123	36.9833333333333	-122.291666666667	82	82	shallow	C	Davenport	YOY Rockfish	3
703	13	2007	5	2007-05-07 22:20:25	2007-05-07 22:20:25	2007-05-07 22:20:25	124	36.9833333333333	-122.375	136	128	shallow	C	Davenport	YOY Rockfish	49
703	14	2007	5	2007-05-07 23:45:41	2007-05-07 23:45:41	2007-05-07 23:45:41	125	36.9833333333333	-122.425	480	446	deep	C	Davenport	YOY Rockfish	7
703	15	2007	5	2007-05-08 01:42:07	2007-05-08 01:42:07	2007-05-07 01:42:07	126	36.9833333333333	-122.591666666667	430	432	deep	C	Davenport	YOY Rockfish	4
703	16	2007	5	2007-05-08 03:09:04	2007-05-08 03:09:04	2007-05-07 03:09:04	127	36.9833333333333	-122.758333333333	1085	1045	deep	C	Davenport	YOY Rockfish	1
703	17	2007	5	2007-05-08 20:55:30	2007-05-08 20:55:30	2007-05-08 20:55:30	162	37.8833333333333	-123.5	1305	1328	deep	C	Farallones Outside	YOY Rockfish	3
703	18	2007	5	2007-05-08 22:47:33	2007-05-08 22:47:33	2007-05-08 22:47:33	160	37.8833333333333	-123.316666666667	90	91	shallow	C	Farallones Outside	YOY Rockfish	0
703	19	2007	5	2007-05-09 01:08:27	2007-05-09 01:08:27	2007-05-08 01:08:27	156	37.7433333333333	-123.138333333333	90	91	shallow	C	Farallones Outside	YOY Rockfish	0
703	20	2007	5	2007-05-09 02:39:36	2007-05-09 02:39:36	2007-05-08 02:39:36	152	37.6583333333333	-123.041666666667	98	108	shallow	C	Farallones Outside	YOY Rockfish	0
703	21	2007	5	2007-05-09 04:27:21	2007-05-09 04:27:21	2007-05-08 04:27:21	154	37.6583333333333	-123.208333333333	1278	1301	deep	C	Farallones Outside	YOY Rockfish	0
703	22	2007	5	2007-05-09 20:45:31	2007-05-09 20:45:31	2007-05-09 20:45:31	171	38.1666666666667	-123.483333333333	370	400	deep	C	Point Reyes	YOY Rockfish	5
703	23	2007	5	2007-05-09 23:13:23	2007-05-09 23:13:23	2007-05-09 23:13:23	170	38.1666666666667	-123.366666666667	183	183	shallow	C	Point Reyes	YOY Rockfish	0
703	25	2007	5	2007-05-10 02:40:53	2007-05-10 02:40:53	2007-05-09 02:40:53	167	38.1666666666667	-123.166666666667	93	91	shallow	C	Point Reyes	YOY Rockfish	1
703	27	2007	5	2007-05-10 04:55:28	2007-05-10 04:55:28	2007-05-09 04:55:28	165	38.1666666666667	-123	65	55	shallow	C	Point Reyes	YOY Rockfish	2
703	33	2007	5	2007-05-12 20:59:55	2007-05-12 20:59:55	2007-05-12 20:59:55	139	37.7916666666667	-122.866666666667	56	55	shallow	C	Gulf of the Farallones	YOY Rockfish	0
703	34	2007	5	2007-05-12 21:40:25	2007-05-12 21:40:25	2007-05-12 21:40:25	139	37.7916666666667	-122.866666666667	56	55	shallow	C	Gulf of the Farallones	YOY Rockfish	0
703	35	2007	5	2007-05-12 23:27:35	2007-05-12 23:27:35	2007-05-12 23:27:35	138	37.7	-122.908333333333	55	55	shallow	C	Gulf of the Farallones	YOY Rockfish	0
703	36	2007	5	2007-05-13 00:23:45	2007-05-13 00:23:45	2007-05-12 00:23:45	138	37.7	-122.908333333333	55	55	shallow	C	Gulf of the Farallones	YOY Rockfish	1
703	37	2007	5	2007-05-13 01:43:06	2007-05-13 01:43:06	2007-05-12 01:43:06	237	37.5966666666667	-122.831666666667	72	74	shallow	C	Gulf of the Farallones	YOY Rockfish	0
703	38	2007	5	2007-05-13 02:26:43	2007-05-13 02:26:43	2007-05-12 02:26:43	237	37.5966666666667	-122.831666666667	72	74	shallow	C	Gulf of the Farallones	YOY Rockfish	1
703	39	2007	5	2007-05-13 21:56:41	2007-05-13 21:56:41	2007-05-13 21:56:41	134	37.275	-122.983333333333	585	518	deep	C	Pescadero	YOY Rockfish	8
703	40	2007	5	2007-05-14 00:00:27	2007-05-14 00:00:27	2007-05-13 00:00:27	133	37.275	-122.816666666667	183	184	shallow	C	Pescadero	YOY Rockfish	2
703	41	2007	5	2007-05-14 02:14:10	2007-05-14 02:14:10	2007-05-13 02:14:10	132	37.275	-122.65	96	95	shallow	C	Pescadero	YOY Rockfish	5
703	42	2007	5	2007-05-14 03:35:48	2007-05-14 03:35:48	2007-05-13 03:35:48	131	37.275	-122.566666666667	82	82	shallow	C	Pescadero	YOY Rockfish	0
703	65	2007	5	2007-05-21 21:03:02	2007-05-21 21:03:02	2007-05-21 21:03:02	112	36.655	-121.946666666667	75	73	shallow	C	Monterey Bay Inside	YOY Rockfish	0
703	67	2007	5	2007-05-21 23:55:04	2007-05-21 23:55:04	2007-05-21 23:55:04	115	36.7083333333333	-121.908333333333	90	91	shallow	C	Monterey Bay Inside	YOY Rockfish	0
703	68	2007	5	2007-05-22 01:23:48	2007-05-22 01:23:48	2007-05-21 01:23:48	116	36.74	-121.976666666667	220	287	deep	C	Monterey Bay Inside	YOY Rockfish	0
703	69	2007	5	2007-05-22 03:06:01	2007-05-22 03:06:01	2007-05-21 03:06:01	114	36.7666666666667	-121.866666666667	73	73	shallow	C	Monterey Bay Inside	YOY Rockfish	1
703	70	2007	5	2007-05-22 04:39:49	2007-05-22 04:39:49	2007-05-21 04:39:49	119	36.8466666666667	-121.983333333333	95	91	shallow	C	Monterey Bay Inside	YOY Rockfish	0
703	71	2007	5	2007-05-22 21:10:08	2007-05-22 21:10:08	2007-05-22 21:10:08	123	36.9833333333333	-122.291666666667	83	82	shallow	C	Davenport	YOY Rockfish	3
703	72	2007	5	2007-05-22 22:09:57	2007-05-22 22:09:57	2007-05-22 22:09:57	123	36.9833333333333	-122.291666666667	83	82	shallow	C	Davenport	YOY Rockfish	2
703	73	2007	5	2007-05-23 00:31:10	2007-05-23 00:31:10	2007-05-22 00:31:10	125	36.9833333333333	-122.425	515	446	deep	C	Davenport	YOY Rockfish	0
703	74	2007	5	2007-05-23 01:25:15	2007-05-23 01:25:15	2007-05-22 01:25:15	125	36.9833333333333	-122.425	515	446	deep	C	Davenport	YOY Rockfish	6
703	75	2007	5	2007-05-23 03:18:15	2007-05-23 03:18:15	2007-05-22 03:18:15	126	36.9833333333333	-122.591666666667	440	432	deep	C	Davenport	YOY Rockfish	5
703	76	2007	5	2007-05-23 04:26:16	2007-05-23 04:26:16	2007-05-22 04:26:16	126	36.9833333333333	-122.591666666667	440	432	deep	C	Davenport	YOY Rockfish	3
703	77	2007	5	2007-05-23 21:09:26	2007-05-23 21:09:26	2007-05-23 21:09:26	131	37.275	-122.566666666667	85	82	shallow	C	Pescadero	YOY Rockfish	4
703	78	2007	5	2007-05-23 22:05:51	2007-05-23 22:05:51	2007-05-23 22:05:51	131	37.275	-122.566666666667	85	82	shallow	C	Pescadero	YOY Rockfish	7
703	79	2007	5	2007-05-24 00:25:38	2007-05-24 00:25:38	2007-05-23 00:25:38	133	37.275	-122.816666666667	183	184	shallow	C	Pescadero	YOY Rockfish	1
703	80	2007	5	2007-05-24 01:27:25	2007-05-24 01:27:25	2007-05-23 01:27:25	133	37.275	-122.816666666667	183	184	shallow	C	Pescadero	YOY Rockfish	2
703	81	2007	5	2007-05-24 02:54:23	2007-05-24 02:54:23	2007-05-23 02:54:23	134	37.275	-122.983333333333	550	518	deep	C	Pescadero	YOY Rockfish	5
703	82	2007	5	2007-05-24 03:50:06	2007-05-24 03:50:06	2007-05-23 03:50:06	134	37.275	-122.983333333333	550	518	deep	C	Pescadero	YOY Rockfish	5
703	83	2007	5	2007-05-24 21:12:51	2007-05-24 21:12:51	2007-05-24 21:12:51	237	37.5966666666667	-122.831666666667	70	74	shallow	C	Gulf of the Farallones	YOY Rockfish	0
703	84	2007	5	2007-05-24 21:40:32	2007-05-24 21:40:32	2007-05-24 21:40:32	237	37.5966666666667	-122.831666666667	70	74	shallow	C	Gulf of the Farallones	YOY Rockfish	2
703	85	2007	5	2007-05-24 23:23:38	2007-05-24 23:23:38	2007-05-24 23:23:38	138	37.7	-122.908333333333	55	55	shallow	C	Gulf of the Farallones	YOY Rockfish	0
703	86	2007	5	2007-05-24 23:53:30	2007-05-24 23:53:30	2007-05-24 23:53:30	138	37.7	-122.908333333333	55	55	shallow	C	Gulf of the Farallones	YOY Rockfish	2
703	87	2007	5	2007-05-25 01:15:59	2007-05-25 01:15:59	2007-05-24 01:15:59	139	37.7916666666667	-122.866666666667	55	55	shallow	C	Gulf of the Farallones	YOY Rockfish	2
703	88	2007	5	2007-05-25 01:54:24	2007-05-25 01:54:24	2007-05-24 01:54:24	139	37.7916666666667	-122.866666666667	55	55	shallow	C	Gulf of the Farallones	YOY Rockfish	3
703	89	2007	5	2007-05-28 21:19:15	2007-05-28 21:19:15	2007-05-28 21:19:15	171	38.1666666666667	-123.483333333333	432	400	deep	C	Point Reyes	YOY Rockfish	1
703	90	2007	5	2007-05-28 23:13:58	2007-05-28 23:13:58	2007-05-28 23:13:58	170	38.1666666666667	-123.366666666667	183	183	shallow	C	Point Reyes	YOY Rockfish	0
703	92	2007	5	2007-05-29 02:05:13	2007-05-29 02:05:13	2007-05-28 02:05:13	167	38.1666666666667	-123.166666666667	90	91	shallow	C	Point Reyes	YOY Rockfish	0
703	94	2007	5	2007-05-29 04:23:26	2007-05-29 04:23:26	2007-05-28 04:23:26	165	38.1666666666667	-123	53	55	shallow	C	Point Reyes	YOY Rockfish	0
703	107	2007	6	2007-06-01 21:13:28	2007-06-01 21:13:28	2007-06-01 21:13:28	162	37.8833333333333	-123.5	1306	1328	deep	C	Farallones Outside	YOY Rockfish	2
703	108	2007	6	2007-06-01 23:21:51	2007-06-01 23:21:51	2007-06-01 23:21:51	160	37.8833333333333	-123.316666666667	106	91	shallow	C	Farallones Outside	YOY Rockfish	1
703	109	2007	6	2007-06-02 01:26:52	2007-06-02 01:26:52	2007-06-01 01:26:52	156	37.7433333333333	-123.138333333333	88	91	shallow	C	Farallones Outside	YOY Rockfish	3
703	110	2007	6	2007-06-02 03:16:28	2007-06-02 03:16:28	2007-06-01 03:16:28	154	37.6583333333333	-123.208333333333	1280	1301	deep	C	Farallones Outside	YOY Rockfish	0
703	111	2007	6	2007-06-02 04:46:43	2007-06-02 04:46:43	2007-06-01 04:46:43	152	37.6583333333333	-123.041666666667	128	108	shallow	C	Farallones Outside	YOY Rockfish	0
703	112	2007	6	2007-06-02 21:06:24	2007-06-02 21:06:24	2007-06-02 21:06:24	110	36.5833333333333	-122.175	2200	2304	deep	C	Monterey Bay Outside	YOY Rockfish	0
703	114	2007	6	2007-06-03 00:01:09	2007-06-03 00:01:09	2007-06-02 00:01:09	109	36.5833333333333	-122.033333333333	567	608	deep	C	Monterey Bay Outside	YOY Rockfish	0
703	115	2007	6	2007-06-03 02:06:23	2007-06-03 02:06:23	2007-06-02 02:06:23	113	36.6466666666667	-122.05	927	900	deep	C	Monterey Bay Outside	YOY Rockfish	0
703	116	2007	6	2007-06-03 03:43:11	2007-06-03 03:43:11	2007-06-02 03:43:11	117	36.7	-122.108333333333	1847	1920	deep	C	Monterey Bay Outside	YOY Rockfish	0
703	118	2007	6	2007-06-03 21:02:58	2007-06-03 21:02:58	2007-06-03 21:02:58	135	37.275	-123.15	1000	950	deep	C	Pescadero	YOY Rockfish	0
703	119	2007	6	2007-06-03 23:17:26	2007-06-03 23:17:26	2007-06-03 23:17:26	134	37.275	-122.983333333333	549	518	deep	C	Pescadero	YOY Rockfish	0
703	120	2007	6	2007-06-04 01:18:10	2007-06-04 01:18:10	2007-06-03 01:18:10	133	37.275	-122.816666666667	182	184	shallow	C	Pescadero	YOY Rockfish	6
703	121	2007	6	2007-06-04 03:12:26	2007-06-04 03:12:26	2007-06-03 03:12:26	132	37.275	-122.65	95	95	shallow	C	Pescadero	YOY Rockfish	0
703	122	2007	6	2007-06-04 04:36:18	2007-06-04 04:36:18	2007-06-03 04:36:18	131	37.275	-122.566666666667	80	82	shallow	C	Pescadero	YOY Rockfish	3
703	123	2007	6	2007-06-04 21:01:22	2007-06-04 21:01:22	2007-06-04 21:01:22	154	37.6583333333333	-123.208333333333	1100	1301	deep	C	Farallones Outside	YOY Rockfish	0
703	124	2007	6	2007-06-04 22:41:00	2007-06-04 22:41:00	2007-06-04 22:41:00	152	37.6583333333333	-123.041666666667	110	108	shallow	C	Farallones Outside	YOY Rockfish	16
703	125	2007	6	2007-06-05 00:27:05	2007-06-05 00:27:05	2007-06-04 00:27:05	156	37.7433333333333	-123.138333333333	84	91	shallow	C	Farallones Outside	YOY Rockfish	1
703	126	2007	6	2007-06-05 03:07:35	2007-06-05 03:07:35	2007-06-04 03:07:35	160	37.8833333333333	-123.316666666667	91	91	shallow	C	Farallones Outside	YOY Rockfish	1
703	127	2007	6	2007-06-05 04:53:08	2007-06-05 04:53:08	2007-06-04 04:53:08	162	37.8833333333333	-123.5	1100	1328	deep	C	Farallones Outside	YOY Rockfish	0
703	136	2007	6	2007-06-07 21:35:18	2007-06-07 21:35:18	2007-06-07 21:35:18	171	38.1666666666667	-123.483333333333	380	400	deep	C	Point Reyes	YOY Rockfish	1
703	138	2007	6	2007-06-08 01:25:51	2007-06-08 01:25:51	2007-06-07 01:25:51	167	38.1666666666667	-123.166666666667	87	91	shallow	C	Point Reyes	YOY Rockfish	0
703	139	2007	6	2007-06-08 21:15:46	2007-06-08 21:15:46	2007-06-08 21:15:46	112	36.655	-121.946666666667	75	73	shallow	C	Monterey Bay Inside	YOY Rockfish	0
703	141	2007	6	2007-06-08 23:59:46	2007-06-08 23:59:46	2007-06-08 23:59:46	115	36.7083333333333	-121.908333333333	90	91	shallow	C	Monterey Bay Inside	YOY Rockfish	0
703	142	2007	6	2007-06-09 01:59:56	2007-06-09 01:59:56	2007-06-08 01:59:56	116	36.74	-121.976666666667	350	287	deep	C	Monterey Bay Inside	YOY Rockfish	0
703	143	2007	6	2007-06-09 03:37:34	2007-06-09 03:37:34	2007-06-08 03:37:34	114	36.7666666666667	-121.866666666667	80	73	shallow	C	Monterey Bay Inside	YOY Rockfish	0
703	144	2007	6	2007-06-09 04:51:54	2007-06-09 04:51:54	2007-06-08 04:51:54	119	36.8466666666667	-121.983333333333	89	91	shallow	C	Monterey Bay Inside	YOY Rockfish	0
803	1	2008	5	2008-05-05 01:25:47	2008-05-05 01:25:47	2008-05-04 01:25:47	116	36.74	-121.976666666667	238	287	deep	C	Monterey Bay Inside	YOY Rockfish	2
803	2	2008	5	2008-05-05 03:14:11	2008-05-05 03:14:11	2008-05-04 03:14:11	115	36.7083333333333	-121.908333333333	91	91	shallow	C	Monterey Bay Inside	YOY Rockfish	1
803	3	2008	5	2008-05-05 04:40:14	2008-05-05 04:40:14	2008-05-04 04:40:14	112	36.655	-121.946666666667	91	73	shallow	C	Monterey Bay Inside	YOY Rockfish	1
803	5	2008	5	2008-05-05 23:09:36	2008-05-05 23:09:36	2008-05-05 23:09:36	117	36.7	-122.108333333333	1746	1920	deep	C	Monterey Bay Outside	YOY Rockfish	0
803	6	2008	5	2008-05-06 01:52:17	2008-05-06 01:52:17	2008-05-05 01:52:17	110	36.5833333333333	-122.175	2295	2304	deep	C	Monterey Bay Outside	YOY Rockfish	1
803	9	2008	5	2008-05-07 22:30:49	2008-05-07 22:30:49	2008-05-07 22:30:49	133	37.275	-122.816666666667	165	184	shallow	C	Pescadero	YOY Rockfish	17
803	10	2008	5	2008-05-08 00:55:42	2008-05-08 00:55:42	2008-05-07 00:55:42	132	37.275	-122.65	95	95	shallow	C	Pescadero	YOY Rockfish	1
803	11	2008	5	2008-05-08 02:25:46	2008-05-08 02:25:46	2008-05-07 02:25:46	131	37.275	-122.566666666667	82	82	shallow	C	Pescadero	YOY Rockfish	3
803	14	2008	5	2008-05-13 21:09:22	2008-05-13 21:09:22	2008-05-13 21:09:22	139	37.7916666666667	-122.866666666667	57	55	shallow	C	Gulf of the Farallones	YOY Rockfish	0
803	15	2008	5	2008-05-13 21:57:28	2008-05-13 21:57:28	2008-05-13 21:57:28	139	37.7916666666667	-122.866666666667	57	55	shallow	C	Gulf of the Farallones	YOY Rockfish	0
803	16	2008	5	2008-05-13 23:35:28	2008-05-13 23:35:28	2008-05-13 23:35:28	138	37.7	-122.908333333333	57	55	shallow	C	Gulf of the Farallones	YOY Rockfish	2
803	17	2008	5	2008-05-14 00:14:41	2008-05-14 00:14:41	2008-05-13 00:14:41	138	37.7	-122.908333333333	57	55	shallow	C	Gulf of the Farallones	YOY Rockfish	2
803	18	2008	5	2008-05-14 01:59:07	2008-05-14 01:59:07	2008-05-13 01:59:07	237	37.5966666666667	-122.831666666667	72	74	shallow	C	Gulf of the Farallones	YOY Rockfish	6
803	19	2008	5	2008-05-14 02:30:50	2008-05-14 02:30:50	2008-05-13 02:30:50	237	37.5966666666667	-122.831666666667	73	74	shallow	C	Gulf of the Farallones	YOY Rockfish	6
803	20	2008	5	2008-05-14 21:24:44	2008-05-14 21:24:44	2008-05-14 21:24:44	127	36.9833333333333	-122.758333333333	900	1045	deep	C	Davenport	YOY Rockfish	3
803	21	2008	5	2008-05-14 23:40:05	2008-05-14 23:40:05	2008-05-14 23:40:05	126	36.9833333333333	-122.591666666667	402	432	deep	C	Davenport	YOY Rockfish	2
803	22	2008	5	2008-05-15 01:20:36	2008-05-15 01:20:36	2008-05-14 01:20:36	125	36.9833333333333	-122.425	497	446	deep	C	Davenport	YOY Rockfish	2
803	23	2008	5	2008-05-15 02:55:58	2008-05-15 02:55:58	2008-05-14 02:55:58	124	36.9833333333333	-122.375	120	128	shallow	C	Davenport	YOY Rockfish	0
803	56	2008	5	2008-05-29 23:19:07	2008-05-29 23:19:07	2008-05-29 23:19:07	117	36.7	-122.108333333333	1900	1920	deep	C	Monterey Bay Outside	YOY Rockfish	17
803	57	2008	5	2008-05-30 01:20:15	2008-05-30 01:20:15	2008-05-29 01:20:15	113	36.6466666666667	-122.05	923	900	deep	C	Monterey Bay Outside	YOY Rockfish	10
803	58	2008	5	2008-05-30 03:04:53	2008-05-30 03:04:53	2008-05-29 03:04:53	109	36.5833333333333	-122.033333333333	551	608	deep	C	Monterey Bay Outside	YOY Rockfish	2
803	59	2008	5	2008-05-30 04:41:52	2008-05-30 04:41:52	2008-05-29 04:41:52	110	36.5833333333333	-122.175	2323	2304	deep	C	Monterey Bay Outside	YOY Rockfish	1
803	60	2008	5	2008-05-30 21:14:40	2008-05-30 21:14:40	2008-05-30 21:14:40	135	37.275	-123.15	1006	950	deep	C	Pescadero	YOY Rockfish	12
803	61	2008	5	2008-05-30 23:40:33	2008-05-30 23:40:33	2008-05-30 23:40:33	134	37.275	-122.983333333333	512	518	deep	C	Pescadero	YOY Rockfish	11
803	62	2008	5	2008-05-31 01:40:27	2008-05-31 01:40:27	2008-05-30 01:40:27	133	37.275	-122.816666666667	185	184	shallow	C	Pescadero	YOY Rockfish	7
803	63	2008	5	2008-05-31 04:22:19	2008-05-31 04:22:19	2008-05-30 04:22:19	132	37.275	-122.65	99	95	shallow	C	Pescadero	YOY Rockfish	14
803	64	2008	5	2008-05-31 21:19:28	2008-05-31 21:19:28	2008-05-31 21:19:28	162	37.8833333333333	-123.5	1463	1328	deep	C	Farallones Outside	YOY Rockfish	0
803	65	2008	5	2008-05-31 23:37:14	2008-05-31 23:37:14	2008-05-31 23:37:14	160	37.8833333333333	-123.316666666667	89	91	shallow	C	Farallones Outside	YOY Rockfish	9
803	66	2008	6	2008-06-01 01:56:18	2008-06-01 01:56:18	2008-05-31 01:56:18	156	37.7433333333333	-123.138333333333	92	91	shallow	C	Farallones Outside	YOY Rockfish	11
803	67	2008	6	2008-06-01 03:37:20	2008-06-01 03:37:20	2008-05-31 03:37:20	152	37.6583333333333	-123.041666666667	109	108	shallow	C	Farallones Outside	YOY Rockfish	7
803	77	2008	6	2008-06-05 21:31:08	2008-06-05 21:31:08	2008-06-05 21:31:08	171	38.1666666666667	-123.483333333333	394	400	deep	C	Point Reyes	YOY Rockfish	6
803	79	2008	6	2008-06-12 01:01:55	2008-06-12 01:01:55	2008-06-11 01:01:55	116	36.74	-121.976666666667	705	287	deep	C	Monterey Bay Inside	YOY Rockfish	0
803	80	2008	6	2008-06-12 02:04:35	2008-06-12 02:04:35	2008-06-11 02:04:35	116	36.74	-121.976666666667	664	287	deep	C	Monterey Bay Inside	YOY Rockfish	3
902	1	2009	5	2009-05-20 22:12:46	2009-05-20 22:12:46	2009-05-20 22:12:46	119	36.8466666666667	-121.983333333333	282	91	shallow	C	Monterey Bay Inside	YOY Rockfish	25
902	2	2009	5	2009-05-21 00:30:06	2009-05-21 00:30:06	2009-05-20 00:30:06	114	36.7666666666667	-121.866666666667	50	73	shallow	C	Monterey Bay Inside	YOY Rockfish	19
902	3	2009	5	2009-05-21 20:39:59	2009-05-21 20:39:59	2009-05-21 20:39:59	110	36.5833333333333	-122.175	2331	2304	deep	C	Monterey Bay Outside	YOY Rockfish	28
902	4	2009	5	2009-05-21 22:57:18	2009-05-21 22:57:18	2009-05-21 22:57:18	109	36.5833333333333	-122.033333333333	700	608	deep	C	Monterey Bay Outside	YOY Rockfish	13
902	5	2009	5	2009-05-22 00:39:30	2009-05-22 00:39:30	2009-05-21 00:39:30	113	36.6466666666667	-122.05	457	900	deep	C	Monterey Bay Outside	YOY Rockfish	11
902	6	2009	5	2009-05-22 02:23:06	2009-05-22 02:23:06	2009-05-21 02:23:06	117	36.7	-122.108333333333	1868	1920	deep	C	Monterey Bay Outside	YOY Rockfish	74
902	8	2009	5	2009-05-22 21:04:25	2009-05-22 21:04:25	2009-05-22 21:04:25	123	36.9833333333333	-122.291666666667	96	82	shallow	C	Davenport	YOY Rockfish	6
902	9	2009	5	2009-05-22 23:02:21	2009-05-22 23:02:21	2009-05-22 23:02:21	124	36.9833333333333	-122.375	195	128	shallow	C	Davenport	YOY Rockfish	8
902	10	2009	5	2009-05-23 00:31:31	2009-05-23 00:31:31	2009-05-22 00:31:31	125	36.9833333333333	-122.425	212	446	deep	C	Davenport	YOY Rockfish	8
902	11	2009	5	2009-05-23 02:42:53	2009-05-23 02:42:53	2009-05-22 02:42:53	126	36.9833333333333	-122.591666666667	497	432	deep	C	Davenport	YOY Rockfish	11
902	12	2009	5	2009-05-23 04:16:26	2009-05-23 04:16:26	2009-05-22 04:16:26	127	36.9833333333333	-122.758333333333	1205	1045	deep	C	Davenport	YOY Rockfish	30
902	13	2009	5	2009-05-23 21:05:37	2009-05-23 21:05:37	2009-05-23 21:05:37	131	37.275	-122.566666666667	86	82	shallow	C	Pescadero	YOY Rockfish	0
902	14	2009	5	2009-05-23 22:25:29	2009-05-23 22:25:29	2009-05-23 22:25:29	132	37.275	-122.65	96	95	shallow	C	Pescadero	YOY Rockfish	8
902	15	2009	5	2009-05-24 00:23:10	2009-05-24 00:23:10	2009-05-23 00:23:10	133	37.275	-122.816666666667	180	184	shallow	C	Pescadero	YOY Rockfish	12
902	16	2009	5	2009-05-24 02:32:37	2009-05-24 02:32:37	2009-05-23 02:32:37	134	37.275	-122.983333333333	500	518	deep	C	Pescadero	YOY Rockfish	10
902	17	2009	5	2009-05-24 04:10:15	2009-05-24 04:10:15	2009-05-23 04:10:15	135	37.275	-123.15	1000	950	deep	C	Pescadero	YOY Rockfish	58
902	18	2009	5	2009-05-24 21:08:11	2009-05-24 21:08:11	2009-05-24 21:08:11	154	37.6583333333333	-123.208333333333	1152	1301	deep	C	Farallones Outside	YOY Rockfish	18
902	19	2009	5	2009-05-24 23:06:50	2009-05-24 23:06:50	2009-05-24 23:06:50	152	37.6583333333333	-123.041666666667	120	108	shallow	C	Farallones Outside	YOY Rockfish	23
902	20	2009	5	2009-05-25 00:47:25	2009-05-25 00:47:25	2009-05-24 00:47:25	156	37.7433333333333	-123.138333333333	95	91	shallow	C	Farallones Outside	YOY Rockfish	95
902	21	2009	5	2009-05-25 03:09:05	2009-05-25 03:09:05	2009-05-24 03:09:05	160	37.8833333333333	-123.316666666667	109	91	shallow	C	Farallones Outside	YOY Rockfish	14
902	22	2009	5	2009-05-25 04:37:46	2009-05-25 04:37:46	2009-05-24 04:37:46	162	37.8833333333333	-123.5	1205	1328	deep	C	Farallones Outside	YOY Rockfish	7
902	27	2009	5	2009-05-26 23:36:53	2009-05-26 23:36:53	2009-05-26 23:36:53	170	38.1666666666667	-123.366666666667	166	183	shallow	C	Point Reyes	YOY Rockfish	11
902	29	2009	5	2009-05-27 03:13:46	2009-05-27 03:13:46	2009-05-26 03:13:46	167	38.1666666666667	-123.166666666667	88	91	shallow	C	Point Reyes	YOY Rockfish	30
902	30	2009	5	2009-05-29 22:10:47	2009-05-29 22:10:47	2009-05-29 22:10:47	237	37.5966666666667	-122.831666666667	70	74	shallow	C	Gulf of the Farallones	YOY Rockfish	80
902	31	2009	5	2009-05-29 23:57:29	2009-05-29 23:57:29	2009-05-29 23:57:29	138	37.7	-122.908333333333	58	55	shallow	C	Gulf of the Farallones	YOY Rockfish	61
902	32	2009	5	2009-05-30 00:50:08	2009-05-30 00:50:08	2009-05-29 00:50:08	138	37.7	-122.908333333333	58	55	shallow	C	Gulf of the Farallones	YOY Rockfish	68
902	33	2009	5	2009-05-30 03:07:00	2009-05-30 03:07:00	2009-05-29 03:07:00	139	37.7916666666667	-122.866666666667	57	55	shallow	C	Gulf of the Farallones	YOY Rockfish	28
902	34	2009	5	2009-05-30 03:46:10	2009-05-30 03:46:10	2009-05-29 03:46:10	139	37.7916666666667	-122.866666666667	57	55	shallow	C	Gulf of the Farallones	YOY Rockfish	65
902	35	2009	5	2009-05-30 21:39:25	2009-05-30 21:39:25	2009-05-30 21:39:25	154	37.6583333333333	-123.208333333333	1267	1301	deep	C	Farallones Outside	YOY Rockfish	20
902	36	2009	5	2009-05-30 23:25:43	2009-05-30 23:25:43	2009-05-30 23:25:43	152	37.6583333333333	-123.041666666667	98	108	shallow	C	Farallones Outside	YOY Rockfish	4
902	37	2009	5	2009-05-31 01:07:15	2009-05-31 01:07:15	2009-05-30 01:07:15	156	37.7433333333333	-123.138333333333	80	91	shallow	C	Farallones Outside	YOY Rockfish	17
902	38	2009	5	2009-05-31 02:55:27	2009-05-31 02:55:27	2009-05-30 02:55:27	160	37.8833333333333	-123.316666666667	108	91	shallow	C	Farallones Outside	YOY Rockfish	16
902	39	2009	5	2009-05-31 04:18:11	2009-05-31 04:18:11	2009-05-30 04:18:11	162	37.8833333333333	-123.5	1317	1328	deep	C	Farallones Outside	YOY Rockfish	68
902	51	2009	6	2009-06-04 22:50:51	2009-06-04 22:50:51	2009-06-04 22:50:51	167	38.1666666666667	-123.166666666667	88	91	shallow	C	Point Reyes	YOY Rockfish	10
902	53	2009	6	2009-06-05 01:47:10	2009-06-05 01:47:10	2009-06-04 01:47:10	170	38.1666666666667	-123.366666666667	159	183	shallow	C	Point Reyes	YOY Rockfish	32
902	54	2009	6	2009-06-05 02:50:16	2009-06-05 02:50:16	2009-06-04 02:50:16	171	38.1666666666667	-123.483333333333	323	400	deep	C	Point Reyes	YOY Rockfish	20
902	55	2009	6	2009-06-05 21:43:47	2009-06-05 21:43:47	2009-06-05 21:43:47	131	37.275	-122.566666666667	88	82	shallow	C	Pescadero	YOY Rockfish	3
902	56	2009	6	2009-06-05 22:59:53	2009-06-05 22:59:53	2009-06-05 22:59:53	132	37.275	-122.65	99	95	shallow	C	Pescadero	YOY Rockfish	1
902	57	2009	6	2009-06-06 00:54:04	2009-06-06 00:54:04	2009-06-05 00:54:04	133	37.275	-122.816666666667	200	184	shallow	C	Pescadero	YOY Rockfish	0
902	58	2009	6	2009-06-06 02:51:19	2009-06-06 02:51:19	2009-06-05 02:51:19	134	37.275	-122.983333333333	534	518	deep	C	Pescadero	YOY Rockfish	1
902	59	2009	6	2009-06-06 04:21:38	2009-06-06 04:21:38	2009-06-05 04:21:38	135	37.275	-123.15	1100	950	deep	C	Pescadero	YOY Rockfish	0
902	60	2009	6	2009-06-06 21:30:29	2009-06-06 21:30:29	2009-06-06 21:30:29	110	36.5833333333333	-122.175	2104	2304	deep	C	Monterey Bay Outside	YOY Rockfish	0
902	61	2009	6	2009-06-06 23:21:38	2009-06-06 23:21:38	2009-06-06 23:21:38	109	36.5833333333333	-122.033333333333	564	608	deep	C	Monterey Bay Outside	YOY Rockfish	9
902	62	2009	6	2009-06-07 01:05:20	2009-06-07 01:05:20	2009-06-06 01:05:20	113	36.6466666666667	-122.05	636	900	deep	C	Monterey Bay Outside	YOY Rockfish	0
902	63	2009	6	2009-06-07 02:58:06	2009-06-07 02:58:06	2009-06-06 02:58:06	117	36.7	-122.108333333333	1860	1920	deep	C	Monterey Bay Outside	YOY Rockfish	5
902	65	2009	6	2009-06-07 21:34:55	2009-06-07 21:34:55	2009-06-07 21:34:55	112	36.655	-121.946666666667	81	73	shallow	C	Monterey Bay Inside	YOY Rockfish	82
902	68	2009	6	2009-06-08 03:52:09	2009-06-08 03:52:09	2009-06-07 03:52:09	114	36.7666666666667	-121.866666666667	89	73	shallow	C	Monterey Bay Inside	YOY Rockfish	15
902	69	2009	6	2009-06-08 21:35:34	2009-06-08 21:35:34	2009-06-08 21:35:34	123	36.9833333333333	-122.291666666667	89	82	shallow	C	Davenport	YOY Rockfish	10
902	70	2009	6	2009-06-08 22:54:08	2009-06-08 22:54:08	2009-06-08 22:54:08	124	36.9833333333333	-122.375	214	128	shallow	C	Davenport	YOY Rockfish	41
902	71	2009	6	2009-06-09 00:09:36	2009-06-09 00:09:36	2009-06-08 00:09:36	125	36.9833333333333	-122.425	226	446	deep	C	Davenport	YOY Rockfish	4
902	72	2009	6	2009-06-09 02:06:14	2009-06-09 02:06:14	2009-06-08 02:06:14	126	36.9833333333333	-122.591666666667	511	432	deep	C	Davenport	YOY Rockfish	1
902	73	2009	6	2009-06-09 03:24:36	2009-06-09 03:24:36	2009-06-08 03:24:36	127	36.9833333333333	-122.758333333333	1122	1045	deep	C	Davenport	YOY Rockfish	1
902	74	2009	6	2009-06-09 21:16:24	2009-06-09 21:16:24	2009-06-09 21:16:24	131	37.275	-122.566666666667	84	82	shallow	C	Pescadero	YOY Rockfish	2
902	75	2009	6	2009-06-09 22:38:35	2009-06-09 22:38:35	2009-06-09 22:38:35	132	37.275	-122.65	95	95	shallow	C	Pescadero	YOY Rockfish	2
902	76	2009	6	2009-06-10 00:11:32	2009-06-10 00:11:32	2009-06-09 00:11:32	133	37.275	-122.816666666667	153	184	shallow	C	Pescadero	YOY Rockfish	2
902	77	2009	6	2009-06-10 01:57:55	2009-06-10 01:57:55	2009-06-09 01:57:55	134	37.275	-122.983333333333	470	518	deep	C	Pescadero	YOY Rockfish	3
902	78	2009	6	2009-06-10 03:07:35	2009-06-10 03:07:35	2009-06-09 03:07:35	135	37.275	-123.15	1000	950	deep	C	Pescadero	YOY Rockfish	1
902	79	2009	6	2009-06-10 21:31:12	2009-06-10 21:31:12	2009-06-10 21:31:12	110	36.5833333333333	-122.175	1900	2304	deep	C	Monterey Bay Outside	YOY Rockfish	88
902	80	2009	6	2009-06-10 23:27:05	2009-06-10 23:27:05	2009-06-10 23:27:05	109	36.5833333333333	-122.033333333333	494	608	deep	C	Monterey Bay Outside	YOY Rockfish	3
902	81	2009	6	2009-06-11 01:09:37	2009-06-11 01:09:37	2009-06-10 01:09:37	113	36.6466666666667	-122.05	1050	900	deep	C	Monterey Bay Outside	YOY Rockfish	10
902	82	2009	6	2009-06-11 03:07:43	2009-06-11 03:07:43	2009-06-10 03:07:43	117	36.7	-122.108333333333	1800	1920	deep	C	Monterey Bay Outside	YOY Rockfish	4
902	84	2009	6	2009-06-11 21:33:04	2009-06-11 21:33:04	2009-06-11 21:33:04	154	37.6583333333333	-123.208333333333	1250	1301	deep	C	Farallones Outside	YOY Rockfish	5
902	85	2009	6	2009-06-11 23:15:47	2009-06-11 23:15:47	2009-06-11 23:15:47	152	37.6583333333333	-123.041666666667	105	108	shallow	C	Farallones Outside	YOY Rockfish	1
902	86	2009	6	2009-06-12 00:55:50	2009-06-12 00:55:50	2009-06-11 00:55:50	156	37.7433333333333	-123.138333333333	104	91	shallow	C	Farallones Outside	YOY Rockfish	0
902	87	2009	6	2009-06-12 02:49:38	2009-06-12 02:49:38	2009-06-11 02:49:38	160	37.8833333333333	-123.316666666667	107	91	shallow	C	Farallones Outside	YOY Rockfish	5
902	88	2009	6	2009-06-12 04:11:40	2009-06-12 04:11:40	2009-06-11 04:11:40	162	37.8833333333333	-123.5	1281	1328	deep	C	Farallones Outside	YOY Rockfish	0
902	89	2009	6	2009-06-14 22:29:08	2009-06-14 22:29:08	2009-06-14 22:29:08	139	37.7916666666667	-122.866666666667	56	55	shallow	C	Gulf of the Farallones	YOY Rockfish	2
902	90	2009	6	2009-06-15 00:08:28	2009-06-15 00:08:28	2009-06-14 00:08:28	138	37.7	-122.908333333333	60	55	shallow	C	Gulf of the Farallones	YOY Rockfish	2
902	91	2009	6	2009-06-15 00:56:02	2009-06-15 00:56:02	2009-06-14 00:56:02	138	37.7	-122.908333333333	60	55	shallow	C	Gulf of the Farallones	YOY Rockfish	2
902	92	2009	6	2009-06-15 02:31:50	2009-06-15 02:31:50	2009-06-14 02:31:50	237	37.5966666666667	-122.831666666667	73	74	shallow	C	Gulf of the Farallones	YOY Rockfish	0
902	93	2009	6	2009-06-15 03:17:14	2009-06-15 03:17:14	2009-06-14 03:17:14	237	37.5966666666667	-122.831666666667	73	74	shallow	C	Gulf of the Farallones	YOY Rockfish	3
902	94	2009	6	2009-06-15 21:38:56	2009-06-15 21:38:56	2009-06-15 21:38:56	119	36.8466666666667	-121.983333333333	90	91	shallow	C	Monterey Bay Inside	YOY Rockfish	2
902	95	2009	6	2009-06-16 00:27:06	2009-06-16 00:27:06	2009-06-15 00:27:06	114	36.7666666666667	-121.866666666667	88	73	shallow	C	Monterey Bay Inside	YOY Rockfish	2
902	96	2009	6	2009-06-16 02:37:51	2009-06-16 02:37:51	2009-06-15 02:37:51	116	36.74	-121.976666666667	309	287	deep	C	Monterey Bay Inside	YOY Rockfish	1
902	97	2009	6	2009-06-16 03:41:45	2009-06-16 03:41:45	2009-06-15 03:41:45	115	36.7083333333333	-121.908333333333	100	91	shallow	C	Monterey Bay Inside	YOY Rockfish	1
902	134	2009	6	2009-06-24 23:35:30	2009-06-24 23:35:30	2009-06-24 23:35:30	237	37.5966666666667	-122.831666666667	71	74	shallow	C	Gulf of the Farallones	YOY Rockfish	0
1002	1	2010	5	2010-05-01 21:27:07	2010-05-01 21:27:07	2010-05-01 21:27:07	119	36.8466666666667	-121.983333333333	275	91	shallow	C	Monterey Bay Inside	YOY Rockfish	2
1002	2	2010	5	2010-05-01 23:27:32	2010-05-01 23:27:32	2010-05-01 23:27:32	114	36.7666666666667	-121.866666666667	73	73	shallow	C	Monterey Bay Inside	YOY Rockfish	9
1002	3	2010	5	2010-05-02 00:47:45	2010-05-02 00:47:45	2010-05-01 00:47:45	116	36.74	-121.976666666667	184	287	deep	C	Monterey Bay Inside	YOY Rockfish	5
1002	4	2010	5	2010-05-02 02:11:00	2010-05-02 02:11:00	2010-05-01 02:11:00	115	36.7083333333333	-121.908333333333	91	91	shallow	C	Monterey Bay Inside	YOY Rockfish	1
1002	6	2010	5	2010-05-02 21:14:00	2010-05-02 21:14:00	2010-05-02 21:14:00	112	36.655	-121.946666666667	71	73	shallow	C	Monterey Bay Inside	YOY Rockfish	0
1002	7	2010	5	2010-05-02 22:28:51	2010-05-02 22:28:51	2010-05-02 22:28:51	115	36.7083333333333	-121.908333333333	91	91	shallow	C	Monterey Bay Inside	YOY Rockfish	1
1002	8	2010	5	2010-05-02 23:33:37	2010-05-02 23:33:37	2010-05-02 23:33:37	116	36.74	-121.976666666667	182	287	deep	C	Monterey Bay Inside	YOY Rockfish	4
1002	10	2010	5	2010-05-03 03:23:00	2010-05-03 03:23:00	2010-05-02 03:23:00	119	36.8466666666667	-121.983333333333	107	91	shallow	C	Monterey Bay Inside	YOY Rockfish	4
1002	11	2010	5	2010-05-03 21:22:00	2010-05-03 21:22:00	2010-05-03 21:22:00	124	36.9833333333333	-122.375	181	128	shallow	C	Davenport	YOY Rockfish	3
1002	12	2010	5	2010-05-03 22:39:00	2010-05-03 22:39:00	2010-05-03 22:39:00	125	36.9833333333333	-122.425	276	446	deep	C	Davenport	YOY Rockfish	2
1002	13	2010	5	2010-05-04 00:49:00	2010-05-04 00:49:00	2010-05-03 00:49:00	126	36.9833333333333	-122.591666666667	456	432	deep	C	Davenport	YOY Rockfish	16
1002	14	2010	5	2010-05-04 03:06:45	2010-05-04 03:06:45	2010-05-03 03:06:45	127	36.9833333333333	-122.758333333333	1069	1045	deep	C	Davenport	YOY Rockfish	38
1002	15	2010	5	2010-05-04 21:08:36	2010-05-04 21:08:36	2010-05-04 21:08:36	131	37.275	-122.566666666667	86	82	shallow	C	Pescadero	YOY Rockfish	1
1002	16	2010	5	2010-05-04 22:41:39	2010-05-04 22:41:39	2010-05-04 22:41:39	132	37.275	-122.65	96	95	shallow	C	Pescadero	YOY Rockfish	3
1002	17	2010	5	2010-05-05 00:45:56	2010-05-05 00:45:56	2010-05-04 00:45:56	133	37.275	-122.816666666667	179	184	shallow	C	Pescadero	YOY Rockfish	17
1002	18	2010	5	2010-05-06 21:02:00	2010-05-06 21:02:00	2010-05-06 21:02:00	154	37.6583333333333	-123.208333333333	1305	1301	deep	C	Farallones Outside	YOY Rockfish	0
1002	19	2010	5	2010-05-06 22:38:00	2010-05-06 22:38:00	2010-05-06 22:38:00	152	37.6583333333333	-123.041666666667	111	108	shallow	C	Farallones Outside	YOY Rockfish	10
1002	20	2010	5	2010-05-07 00:49:00	2010-05-07 00:49:00	2010-05-06 00:49:00	156	37.7433333333333	-123.138333333333	77	91	shallow	C	Farallones Outside	YOY Rockfish	0
1002	22	2010	5	2010-05-07 04:38:00	2010-05-07 04:38:00	2010-05-06 04:38:00	162	37.8833333333333	-123.5	1039	1328	deep	C	Farallones Outside	YOY Rockfish	23
1002	23	2010	5	2010-05-07 20:54:58	2010-05-07 20:54:58	2010-05-07 20:54:58	165	38.1666666666667	-123	53	55	shallow	C	Point Reyes	YOY Rockfish	0
1002	25	2010	5	2010-05-07 23:28:53	2010-05-07 23:28:53	2010-05-07 23:28:53	167	38.1666666666667	-123.166666666667	91	91	shallow	C	Point Reyes	YOY Rockfish	4
1002	27	2010	5	2010-05-08 02:27:21	2010-05-08 02:27:21	2010-05-07 02:27:21	170	38.1666666666667	-123.366666666667	177	183	shallow	C	Point Reyes	YOY Rockfish	18
1002	28	2010	5	2010-05-08 04:18:25	2010-05-08 04:18:25	2010-05-07 04:18:25	171	38.1666666666667	-123.483333333333	374	400	deep	C	Point Reyes	YOY Rockfish	65
1002	41	2010	5	2010-05-11 21:00:25	2010-05-11 21:00:25	2010-05-11 21:00:25	138	37.7	-122.908333333333	58	55	shallow	C	Gulf of the Farallones	YOY Rockfish	7
1002	42	2010	5	2010-05-11 21:27:55	2010-05-11 21:27:55	2010-05-11 21:27:55	138	37.7	-122.908333333333	57	55	shallow	C	Gulf of the Farallones	YOY Rockfish	12
1002	43	2010	5	2010-05-11 23:16:00	2010-05-11 23:16:00	2010-05-11 23:16:00	237	37.5966666666667	-122.831666666667	75	74	shallow	C	Gulf of the Farallones	YOY Rockfish	19
1002	44	2010	5	2010-05-12 21:03:00	2010-05-12 21:03:00	2010-05-12 21:03:00	109	36.5833333333333	-122.033333333333	596	608	deep	C	Monterey Bay Outside	YOY Rockfish	3
1002	45	2010	5	2010-05-12 22:54:38	2010-05-12 22:54:38	2010-05-12 22:54:38	113	36.6466666666667	-122.05	889	900	deep	C	Monterey Bay Outside	YOY Rockfish	19
1002	46	2010	5	2010-05-13 01:16:44	2010-05-13 01:16:44	2010-05-12 01:16:44	117	36.7	-122.108333333333	1906	1920	deep	C	Monterey Bay Outside	YOY Rockfish	30
1002	48	2010	5	2010-05-13 20:59:35	2010-05-13 20:59:35	2010-05-13 20:59:35	123	36.9833333333333	-122.291666666667	91	82	shallow	C	Davenport	YOY Rockfish	0
1002	49	2010	5	2010-05-13 22:36:17	2010-05-13 22:36:17	2010-05-13 22:36:17	124	36.9833333333333	-122.375	262	128	shallow	C	Davenport	YOY Rockfish	4
1002	50	2010	5	2010-05-13 23:53:08	2010-05-13 23:53:08	2010-05-13 23:53:08	125	36.9833333333333	-122.425	199	446	deep	C	Davenport	YOY Rockfish	0
1002	51	2010	5	2010-05-14 02:03:15	2010-05-14 02:03:15	2010-05-13 02:03:15	126	36.9833333333333	-122.591666666667	474	432	deep	C	Davenport	YOY Rockfish	77
1002	52	2010	5	2010-05-14 03:46:07	2010-05-14 03:46:07	2010-05-13 03:46:07	127	36.9833333333333	-122.758333333333	1039	1045	deep	C	Davenport	YOY Rockfish	15
1002	53	2010	5	2010-05-14 21:08:26	2010-05-14 21:08:26	2010-05-14 21:08:26	135	37.275	-123.15	870	950	deep	C	Pescadero	YOY Rockfish	8
1002	54	2010	5	2010-05-14 23:10:37	2010-05-14 23:10:37	2010-05-14 23:10:37	134	37.275	-122.983333333333	502	518	deep	C	Pescadero	YOY Rockfish	11
1002	55	2010	5	2010-05-15 01:12:33	2010-05-15 01:12:33	2010-05-14 01:12:33	133	37.275	-122.816666666667	200	184	shallow	C	Pescadero	YOY Rockfish	5
1002	56	2010	5	2010-05-15 02:56:00	2010-05-15 02:56:00	2010-05-14 02:56:00	132	37.275	-122.65	95	95	shallow	C	Pescadero	YOY Rockfish	7
1002	57	2010	5	2010-05-15 04:00:01	2010-05-15 04:00:01	2010-05-14 04:00:01	131	37.275	-122.566666666667	88	82	shallow	C	Pescadero	YOY Rockfish	1
1002	58	2010	5	2010-05-17 22:43:03	2010-05-17 22:43:03	2010-05-17 22:43:03	237	37.5966666666667	-122.831666666667	73	74	shallow	C	Gulf of the Farallones	YOY Rockfish	4
1002	59	2010	5	2010-05-17 23:10:00	2010-05-17 23:10:00	2010-05-17 23:10:00	237	37.5966666666667	-122.831666666667	77	74	shallow	C	Gulf of the Farallones	YOY Rockfish	0
1002	60	2010	5	2010-05-18 01:26:22	2010-05-18 01:26:22	2010-05-17 01:26:22	152	37.6583333333333	-123.041666666667	115	108	shallow	C	Farallones Outside	YOY Rockfish	1
1002	61	2010	5	2010-05-18 03:04:40	2010-05-18 03:04:40	2010-05-17 03:04:40	154	37.6583333333333	-123.208333333333	1284	1301	deep	C	Farallones Outside	YOY Rockfish	17
1002	62	2010	5	2010-05-18 21:14:25	2010-05-18 21:14:25	2010-05-18 21:14:25	162	37.8833333333333	-123.5	1505	1328	deep	C	Farallones Outside	YOY Rockfish	11
1002	63	2010	5	2010-05-18 23:01:00	2010-05-18 23:01:00	2010-05-18 23:01:00	160	37.8833333333333	-123.316666666667	89	91	shallow	C	Farallones Outside	YOY Rockfish	8
1002	64	2010	5	2010-05-19 01:06:04	2010-05-19 01:06:04	2010-05-18 01:06:04	156	37.7433333333333	-123.138333333333	78	91	shallow	C	Farallones Outside	YOY Rockfish	4
1002	65	2010	5	2010-05-19 02:26:11	2010-05-19 02:26:11	2010-05-18 02:26:11	152	37.6583333333333	-123.041666666667	104	108	shallow	C	Farallones Outside	YOY Rockfish	7
1002	66	2010	5	2010-05-19 03:53:00	2010-05-19 03:53:00	2010-05-18 03:53:00	154	37.6583333333333	-123.208333333333	1264	1301	deep	C	Farallones Outside	YOY Rockfish	15
1002	67	2010	5	2010-05-19 21:10:00	2010-05-19 21:10:00	2010-05-19 21:10:00	110	36.5833333333333	-122.175	2230	2304	deep	C	Monterey Bay Outside	YOY Rockfish	0
1002	68	2010	5	2010-05-19 23:08:00	2010-05-19 23:08:00	2010-05-19 23:08:00	109	36.5833333333333	-122.033333333333	562	608	deep	C	Monterey Bay Outside	YOY Rockfish	39
1002	69	2010	5	2010-05-20 00:51:00	2010-05-20 00:51:00	2010-05-19 00:51:00	113	36.6466666666667	-122.05	755	900	deep	C	Monterey Bay Outside	YOY Rockfish	36
1002	70	2010	5	2010-05-20 02:30:00	2010-05-20 02:30:00	2010-05-19 02:30:00	117	36.7	-122.108333333333	1909	1920	deep	C	Monterey Bay Outside	YOY Rockfish	2
1002	72	2010	5	2010-05-20 21:14:13	2010-05-20 21:14:13	2010-05-20 21:14:13	119	36.8466666666667	-121.983333333333	308	91	shallow	C	Monterey Bay Inside	YOY Rockfish	0
1002	73	2010	5	2010-05-20 22:53:24	2010-05-20 22:53:24	2010-05-20 22:53:24	114	36.7666666666667	-121.866666666667	63	73	shallow	C	Monterey Bay Inside	YOY Rockfish	15
1002	74	2010	5	2010-05-21 00:57:44	2010-05-21 00:57:44	2010-05-20 00:57:44	116	36.74	-121.976666666667	139	287	deep	C	Monterey Bay Inside	YOY Rockfish	10
1002	75	2010	5	2010-05-21 02:22:00	2010-05-21 02:22:00	2010-05-20 02:22:00	115	36.7083333333333	-121.908333333333	90	91	shallow	C	Monterey Bay Inside	YOY Rockfish	72
1002	76	2010	5	2010-05-21 04:19:20	2010-05-21 04:19:20	2010-05-20 04:19:20	112	36.655	-121.946666666667	84	73	shallow	C	Monterey Bay Inside	YOY Rockfish	18
1002	101	2010	5	2010-05-30 22:48:31	2010-05-30 22:48:31	2010-05-30 22:48:31	135	37.275	-123.15	970	950	deep	C	Pescadero	YOY Rockfish	52
1002	102	2010	5	2010-05-31 01:09:00	2010-05-31 01:09:00	2010-05-30 01:09:00	134	37.275	-122.983333333333	495	518	deep	C	Pescadero	YOY Rockfish	8
1002	103	2010	5	2010-05-31 03:11:00	2010-05-31 03:11:00	2010-05-30 03:11:00	133	37.275	-122.816666666667	190	184	shallow	C	Pescadero	YOY Rockfish	2
1002	104	2010	6	2010-06-02 21:23:00	2010-06-02 21:23:00	2010-06-02 21:23:00	237	37.5966666666667	-122.831666666667	73	74	shallow	C	Gulf of the Farallones	YOY Rockfish	12
1002	105	2010	6	2010-06-02 22:53:00	2010-06-02 22:53:00	2010-06-02 22:53:00	138	37.7	-122.908333333333	57	55	shallow	C	Gulf of the Farallones	YOY Rockfish	11
1002	107	2010	6	2010-06-03 23:34:00	2010-06-03 23:34:00	2010-06-03 23:34:00	170	38.1666666666667	-123.366666666667	185	183	shallow	C	Point Reyes	YOY Rockfish	54
1002	108	2010	6	2010-06-04 01:57:00	2010-06-04 01:57:00	2010-06-03 01:57:00	171	38.1666666666667	-123.483333333333	400	400	deep	C	Point Reyes	YOY Rockfish	3
1002	120	2010	6	2010-06-07 21:30:00	2010-06-07 21:30:00	2010-06-07 21:30:00	154	37.6583333333333	-123.208333333333	1168	1301	deep	C	Farallones Outside	YOY Rockfish	6
1002	121	2010	6	2010-06-07 23:22:00	2010-06-07 23:22:00	2010-06-07 23:22:00	156	37.7433333333333	-123.138333333333	89	91	shallow	C	Farallones Outside	YOY Rockfish	28
1002	122	2010	6	2010-06-08 01:08:00	2010-06-08 01:08:00	2010-06-07 01:08:00	152	37.6583333333333	-123.041666666667	111	108	shallow	C	Farallones Outside	YOY Rockfish	66
1002	123	2010	6	2010-06-08 03:32:00	2010-06-08 03:32:00	2010-06-07 03:32:00	237	37.5966666666667	-122.831666666667	70	74	shallow	C	Gulf of the Farallones	YOY Rockfish	14
1002	125	2010	6	2010-06-08 22:54:00	2010-06-08 22:54:00	2010-06-08 22:54:00	170	38.1666666666667	-123.366666666667	176	183	shallow	C	Point Reyes	YOY Rockfish	6
1002	126	2010	6	2010-06-09 01:55:00	2010-06-09 01:55:00	2010-06-08 01:55:00	171	38.1666666666667	-123.483333333333	350	400	deep	C	Point Reyes	YOY Rockfish	20
1002	128	2010	6	2010-06-09 23:25:00	2010-06-09 23:25:00	2010-06-09 23:25:00	117	36.7	-122.108333333333	1934	1920	deep	C	Monterey Bay Outside	YOY Rockfish	18
1002	129	2010	6	2010-06-10 01:17:00	2010-06-10 01:17:00	2010-06-09 01:17:00	113	36.6466666666667	-122.05	752	900	deep	C	Monterey Bay Outside	YOY Rockfish	20
1002	130	2010	6	2010-06-10 02:56:00	2010-06-10 02:56:00	2010-06-09 02:56:00	109	36.5833333333333	-122.033333333333	744	608	deep	C	Monterey Bay Outside	YOY Rockfish	6
1002	131	2010	6	2010-06-10 04:25:00	2010-06-10 04:25:00	2010-06-09 04:25:00	110	36.5833333333333	-122.175	2217	2304	deep	C	Monterey Bay Outside	YOY Rockfish	12
1002	132	2010	6	2010-06-10 21:32:00	2010-06-10 21:32:00	2010-06-10 21:32:00	119	36.8466666666667	-121.983333333333	194	91	shallow	C	Monterey Bay Inside	YOY Rockfish	1
1002	133	2010	6	2010-06-10 23:19:00	2010-06-10 23:19:00	2010-06-10 23:19:00	114	36.7666666666667	-121.866666666667	199	73	shallow	C	Monterey Bay Inside	YOY Rockfish	0
1002	134	2010	6	2010-06-11 01:13:00	2010-06-11 01:13:00	2010-06-10 01:13:00	116	36.74	-121.976666666667	486	287	deep	C	Monterey Bay Inside	YOY Rockfish	1
1002	135	2010	6	2010-06-11 02:55:00	2010-06-11 02:55:00	2010-06-10 02:55:00	115	36.7083333333333	-121.908333333333	95	91	shallow	C	Monterey Bay Inside	YOY Rockfish	0
1002	136	2010	6	2010-06-11 03:54:00	2010-06-11 03:54:00	2010-06-10 03:54:00	112	36.655	-121.946666666667	93	73	shallow	C	Monterey Bay Inside	YOY Rockfish	2
1101	10	2011	5	2011-05-06 23:15:00	2011-05-06 23:15:00	2011-05-06 23:15:00	138	37.7	-122.908333333333	59	55	shallow	C	Gulf of the Farallones	YOY Rockfish	5
1101	11	2011	5	2011-05-07 21:15:00	2011-05-07 21:15:00	2011-05-07 21:15:00	160	37.8833333333333	-123.316666666667	99	91	shallow	C	Farallones Outside	YOY Rockfish	1
1101	12	2011	5	2011-05-07 23:39:00	2011-05-07 23:39:00	2011-05-07 23:39:00	156	37.7433333333333	-123.138333333333	99	91	shallow	C	Farallones Outside	YOY Rockfish	4
1101	13	2011	5	2011-05-08 01:29:00	2011-05-08 01:29:00	2011-05-07 01:29:00	154	37.6583333333333	-123.208333333333	1236	1301	deep	C	Farallones Outside	YOY Rockfish	4
1101	14	2011	5	2011-05-08 03:45:00	2011-05-08 03:45:00	2011-05-07 03:45:00	152	37.6583333333333	-123.041666666667	106	108	shallow	C	Farallones Outside	YOY Rockfish	2
1101	15	2011	5	2011-05-08 21:04:00	2011-05-08 21:04:00	2011-05-08 21:04:00	135	37.275	-123.15	955	950	deep	C	Pescadero	YOY Rockfish	0
1101	16	2011	5	2011-05-08 22:54:00	2011-05-08 22:54:00	2011-05-08 22:54:00	134	37.275	-122.983333333333	529	518	deep	C	Pescadero	YOY Rockfish	5
1101	17	2011	5	2011-05-09 01:02:00	2011-05-09 01:02:00	2011-05-08 01:02:00	133	37.275	-122.816666666667	190	184	shallow	C	Pescadero	YOY Rockfish	1
1101	18	2011	5	2011-05-09 03:17:00	2011-05-09 03:17:00	2011-05-08 03:17:00	132	37.275	-122.65	95	95	shallow	C	Pescadero	YOY Rockfish	3
1101	19	2011	5	2011-05-11 21:13:00	2011-05-11 21:13:00	2011-05-11 21:13:00	127	36.9833333333333	-122.758333333333	982	1045	deep	C	Davenport	YOY Rockfish	8
1101	20	2011	5	2011-05-11 23:09:00	2011-05-11 23:09:00	2011-05-11 23:09:00	126	36.9833333333333	-122.591666666667	419	432	deep	C	Davenport	YOY Rockfish	4
1101	21	2011	5	2011-05-12 00:47:00	2011-05-12 00:47:00	2011-05-11 00:47:00	125	36.9833333333333	-122.425	503	446	deep	C	Davenport	YOY Rockfish	13
1101	22	2011	5	2011-05-12 01:49:00	2011-05-12 01:49:00	2011-05-11 01:49:00	124	36.9833333333333	-122.375	142	128	shallow	C	Davenport	YOY Rockfish	20
1101	23	2011	5	2011-05-12 02:59:00	2011-05-12 02:59:00	2011-05-11 02:59:00	123	36.9833333333333	-122.291666666667	86	82	shallow	C	Davenport	YOY Rockfish	10
1101	24	2011	5	2011-05-12 21:05:00	2011-05-12 21:05:00	2011-05-12 21:05:00	119	36.8466666666667	-121.983333333333	86	91	shallow	C	Monterey Bay Inside	YOY Rockfish	2
1101	25	2011	5	2011-05-12 22:33:00	2011-05-12 22:33:00	2011-05-12 22:33:00	116	36.74	-121.976666666667	276	287	deep	C	Monterey Bay Inside	YOY Rockfish	5
1101	26	2011	5	2011-05-12 23:54:00	2011-05-12 23:54:00	2011-05-12 23:54:00	114	36.7666666666667	-121.866666666667	80	73	shallow	C	Monterey Bay Inside	YOY Rockfish	20
1101	27	2011	5	2011-05-13 00:54:00	2011-05-13 00:54:00	2011-05-12 00:54:00	115	36.7083333333333	-121.908333333333	90	91	shallow	C	Monterey Bay Inside	YOY Rockfish	622
1101	28	2011	5	2011-05-13 02:10:00	2011-05-13 02:10:00	2011-05-12 02:10:00	112	36.655	-121.946666666667	86	73	shallow	C	Monterey Bay Inside	YOY Rockfish	119
1101	29	2011	5	2011-05-13 21:01:00	2011-05-13 21:01:00	2011-05-13 21:01:00	109	36.5833333333333	-122.033333333333	569	608	deep	C	Monterey Bay Outside	YOY Rockfish	5
1101	30	2011	5	2011-05-13 22:47:00	2011-05-13 22:47:00	2011-05-13 22:47:00	110	36.5833333333333	-122.175	2374	2304	deep	C	Monterey Bay Outside	YOY Rockfish	64
1101	31	2011	5	2011-05-14 00:23:00	2011-05-14 00:23:00	2011-05-13 00:23:00	113	36.6466666666667	-122.05	1000	900	deep	C	Monterey Bay Outside	YOY Rockfish	23
1101	32	2011	5	2011-05-14 01:44:00	2011-05-14 01:44:00	2011-05-13 01:44:00	117	36.7	-122.108333333333	1867	1920	deep	C	Monterey Bay Outside	YOY Rockfish	6
1101	33	2011	5	2011-05-14 22:25:00	2011-05-14 22:25:00	2011-05-14 22:25:00	154	37.6583333333333	-123.208333333333	1286	1301	deep	C	Farallones Outside	YOY Rockfish	25
1101	34	2011	5	2011-05-14 23:41:00	2011-05-14 23:41:00	2011-05-14 23:41:00	156	37.7433333333333	-123.138333333333	86	91	shallow	C	Farallones Outside	YOY Rockfish	58
1101	35	2011	5	2011-05-15 01:50:00	2011-05-15 01:50:00	2011-05-14 01:50:00	160	37.8833333333333	-123.316666666667	90	91	shallow	C	Farallones Outside	YOY Rockfish	20
1101	36	2011	5	2011-05-15 03:38:00	2011-05-15 03:38:00	2011-05-14 03:38:00	162	37.8833333333333	-123.5	1250	1328	deep	C	Farallones Outside	YOY Rockfish	4
1101	37	2011	5	2011-05-15 21:17:00	2011-05-15 21:17:00	2011-05-15 21:17:00	165	38.1666666666667	-123	55	55	shallow	C	Point Reyes	YOY Rockfish	7
1101	39	2011	5	2011-05-15 23:35:00	2011-05-15 23:35:00	2011-05-15 23:35:00	167	38.1666666666667	-123.166666666667	93	91	shallow	C	Point Reyes	YOY Rockfish	6
1101	41	2011	5	2011-05-16 01:52:00	2011-05-16 01:52:00	2011-05-15 01:52:00	170	38.1666666666667	-123.366666666667	198	183	shallow	C	Point Reyes	YOY Rockfish	1
1101	42	2011	5	2011-05-16 03:30:00	2011-05-16 03:30:00	2011-05-15 03:30:00	171	38.1666666666667	-123.483333333333	424	400	deep	C	Point Reyes	YOY Rockfish	0
1101	44	2011	5	2011-05-18 22:26:00	2011-05-18 22:26:00	2011-05-18 22:26:00	117	36.7	-122.108333333333	1812	1920	deep	C	Monterey Bay Outside	YOY Rockfish	3
1101	45	2011	5	2011-05-18 23:36:00	2011-05-18 23:36:00	2011-05-18 23:36:00	113	36.6466666666667	-122.05	1041	900	deep	C	Monterey Bay Outside	YOY Rockfish	12
1101	46	2011	5	2011-05-19 01:25:00	2011-05-19 01:25:00	2011-05-18 01:25:00	110	36.5833333333333	-122.175	2376	2304	deep	C	Monterey Bay Outside	YOY Rockfish	5
1101	47	2011	5	2011-05-19 03:08:00	2011-05-19 03:08:00	2011-05-18 03:08:00	109	36.5833333333333	-122.033333333333	598	608	deep	C	Monterey Bay Outside	YOY Rockfish	1
1101	50	2011	5	2011-05-20 21:21:00	2011-05-20 21:21:00	2011-05-20 21:21:00	112	36.655	-121.946666666667	82	73	shallow	C	Monterey Bay Inside	YOY Rockfish	162
1101	51	2011	5	2011-05-20 22:50:00	2011-05-20 22:50:00	2011-05-20 22:50:00	115	36.7083333333333	-121.908333333333	91	91	shallow	C	Monterey Bay Inside	YOY Rockfish	149
1101	52	2011	5	2011-05-21 00:06:00	2011-05-21 00:06:00	2011-05-20 00:06:00	116	36.74	-121.976666666667	331	287	deep	C	Monterey Bay Inside	YOY Rockfish	1
1101	53	2011	5	2011-05-21 01:25:00	2011-05-21 01:25:00	2011-05-20 01:25:00	114	36.7666666666667	-121.866666666667	82	73	shallow	C	Monterey Bay Inside	YOY Rockfish	8
1101	54	2011	5	2011-05-21 03:06:00	2011-05-21 03:06:00	2011-05-20 03:06:00	119	36.8466666666667	-121.983333333333	93	91	shallow	C	Monterey Bay Inside	YOY Rockfish	112
1101	55	2011	5	2011-05-23 21:06:00	2011-05-23 21:06:00	2011-05-23 21:06:00	123	36.9833333333333	-122.291666666667	86	82	shallow	C	Davenport	YOY Rockfish	2
1101	56	2011	5	2011-05-23 22:31:00	2011-05-23 22:31:00	2011-05-23 22:31:00	124	36.9833333333333	-122.375	128	128	shallow	C	Davenport	YOY Rockfish	254
1101	57	2011	5	2011-05-24 00:00:00	2011-05-24 00:00:00	2011-05-23 00:00:00	125	36.9833333333333	-122.425	633	446	deep	C	Davenport	YOY Rockfish	5
1101	59	2011	5	2011-05-24 23:23:00	2011-05-24 23:23:00	2011-05-24 23:23:00	138	37.7	-122.908333333333	57	55	shallow	C	Gulf of the Farallones	YOY Rockfish	17
1101	61	2011	5	2011-05-25 02:51:00	2011-05-25 02:51:00	2011-05-24 02:51:00	154	37.6583333333333	-123.208333333333	1368	1301	deep	C	Farallones Outside	YOY Rockfish	45
1101	62	2011	5	2011-05-25 21:30:00	2011-05-25 21:30:00	2011-05-25 21:30:00	171	38.1666666666667	-123.483333333333	391	400	deep	C	Point Reyes	YOY Rockfish	8
1101	63	2011	5	2011-05-25 23:04:00	2011-05-25 23:04:00	2011-05-25 23:04:00	170	38.1666666666667	-123.366666666667	170	183	shallow	C	Point Reyes	YOY Rockfish	43
1101	65	2011	5	2011-05-26 01:36:00	2011-05-26 01:36:00	2011-05-25 01:36:00	167	38.1666666666667	-123.166666666667	91	91	shallow	C	Point Reyes	YOY Rockfish	19
1203	2	2012	5	2012-05-07 02:42:02	2012-05-07 02:42:02	2012-05-06 02:42:02	139	37.7916666666667	-122.866666666667	55	55	shallow	C	Gulf of the Farallones	YOY Rockfish	0
1203	3	2012	5	2012-05-07 04:24:19	2012-05-07 04:24:19	2012-05-06 04:24:19	138	37.7	-122.908333333333	57	55	shallow	C	Gulf of the Farallones	YOY Rockfish	0
1203	4	2012	5	2012-05-07 21:05:48	2012-05-07 21:05:48	2012-05-07 21:05:48	119	36.8466666666667	-121.983333333333	92	91	shallow	C	Monterey Bay Inside	YOY Rockfish	0
1203	5	2012	5	2012-05-07 23:06:08	2012-05-07 23:06:08	2012-05-07 23:06:08	114	36.7666666666667	-121.866666666667	70	73	shallow	C	Monterey Bay Inside	YOY Rockfish	2
1203	6	2012	5	2012-05-08 00:40:07	2012-05-08 00:40:07	2012-05-07 00:40:07	116	36.74	-121.976666666667	259	287	deep	C	Monterey Bay Inside	YOY Rockfish	0
1203	7	2012	5	2012-05-08 02:22:08	2012-05-08 02:22:08	2012-05-07 02:22:08	115	36.7083333333333	-121.908333333333	89	91	shallow	C	Monterey Bay Inside	YOY Rockfish	10
1203	8	2012	5	2012-05-08 03:36:21	2012-05-08 03:36:21	2012-05-07 03:36:21	112	36.655	-121.946666666667	76	73	shallow	C	Monterey Bay Inside	YOY Rockfish	23
1203	9	2012	5	2012-05-08 21:13:48	2012-05-08 21:13:48	2012-05-08 21:13:48	110	36.5833333333333	-122.175	2316	2304	deep	C	Monterey Bay Outside	YOY Rockfish	10
1203	10	2012	5	2012-05-08 23:43:52	2012-05-08 23:43:52	2012-05-08 23:43:52	109	36.5833333333333	-122.033333333333	638	608	deep	C	Monterey Bay Outside	YOY Rockfish	9
1203	11	2012	5	2012-05-09 01:18:59	2012-05-09 01:18:59	2012-05-08 01:18:59	113	36.6466666666667	-122.05	907	900	deep	C	Monterey Bay Outside	YOY Rockfish	4
1203	12	2012	5	2012-05-09 02:49:54	2012-05-09 02:49:54	2012-05-08 02:49:54	117	36.7	-122.108333333333	1889	1920	deep	C	Monterey Bay Outside	YOY Rockfish	21
1203	15	2012	5	2012-05-09 21:15:50	2012-05-09 21:15:50	2012-05-09 21:15:50	123	36.9833333333333	-122.291666666667	86	82	shallow	C	Davenport	YOY Rockfish	3
1203	16	2012	5	2012-05-09 23:10:00	2012-05-09 23:10:00	2012-05-09 23:10:00	124	36.9833333333333	-122.375	137	128	shallow	C	Davenport	YOY Rockfish	0
1203	17	2012	5	2012-05-10 00:57:51	2012-05-10 00:57:51	2012-05-09 00:57:51	125	36.9833333333333	-122.425	520	446	deep	C	Davenport	YOY Rockfish	1
1203	18	2012	5	2012-05-10 03:16:34	2012-05-10 03:16:34	2012-05-09 03:16:34	126	36.9833333333333	-122.591666666667	426	432	deep	C	Davenport	YOY Rockfish	3
1203	19	2012	5	2012-05-10 21:10:54	2012-05-10 21:10:54	2012-05-10 21:10:54	134	37.275	-122.983333333333	523	518	deep	C	Pescadero	YOY Rockfish	0
1203	20	2012	5	2012-05-10 23:38:38	2012-05-10 23:38:38	2012-05-10 23:38:38	133	37.275	-122.816666666667	188	184	shallow	C	Pescadero	YOY Rockfish	1
1203	21	2012	5	2012-05-11 02:06:58	2012-05-11 02:06:58	2012-05-10 02:06:58	132	37.275	-122.65	96	95	shallow	C	Pescadero	YOY Rockfish	0
1203	22	2012	5	2012-05-11 03:54:58	2012-05-11 03:54:58	2012-05-10 03:54:58	131	37.275	-122.566666666667	88	82	shallow	C	Pescadero	YOY Rockfish	0
1203	24	2012	5	2012-05-11 23:38:56	2012-05-11 23:38:56	2012-05-11 23:38:56	152	37.6583333333333	-123.041666666667	110	108	shallow	C	Farallones Outside	YOY Rockfish	1
1203	26	2012	5	2012-05-13 21:10:59	2012-05-13 21:10:59	2012-05-13 21:10:59	162	37.8833333333333	-123.5	1188	1328	deep	C	Farallones Outside	YOY Rockfish	0
1203	27	2012	5	2012-05-13 23:01:56	2012-05-13 23:01:56	2012-05-13 23:01:56	160	37.8833333333333	-123.316666666667	88	91	shallow	C	Farallones Outside	YOY Rockfish	0
1203	28	2012	5	2012-05-14 01:11:14	2012-05-14 01:11:14	2012-05-13 01:11:14	156	37.7433333333333	-123.138333333333	99	91	shallow	C	Farallones Outside	YOY Rockfish	0
1203	29	2012	5	2012-05-14 03:42:05	2012-05-14 03:42:05	2012-05-13 03:42:05	237	37.5966666666667	-122.831666666667	74	74	shallow	C	Gulf of the Farallones	YOY Rockfish	0
1203	31	2012	5	2012-05-14 21:08:22	2012-05-14 21:08:22	2012-05-14 21:08:22	165	38.1666666666667	-123	64	55	shallow	C	Point Reyes	YOY Rockfish	0
1203	34	2012	5	2012-05-15 02:01:10	2012-05-15 02:01:10	2012-05-14 02:01:10	170	38.1666666666667	-123.366666666667	189	183	shallow	C	Point Reyes	YOY Rockfish	0
1203	35	2012	5	2012-05-15 03:50:43	2012-05-15 03:50:43	2012-05-14 03:50:43	171	38.1666666666667	-123.483333333333	422	400	deep	C	Point Reyes	YOY Rockfish	0
1203	37	2012	5	2012-05-16 03:13:41	2012-05-16 03:13:41	2012-05-15 03:13:41	117	36.7	-122.108333333333	1857	1920	deep	C	Monterey Bay Outside	YOY Rockfish	0
1203	39	2012	5	2012-05-16 21:23:16	2012-05-16 21:23:16	2012-05-16 21:23:16	131	37.275	-122.566666666667	86	82	shallow	C	Pescadero	YOY Rockfish	54
1203	40	2012	5	2012-05-21 21:12:46	2012-05-21 21:12:46	2012-05-21 21:12:46	139	37.7916666666667	-122.866666666667	56	55	shallow	C	Gulf of the Farallones	YOY Rockfish	0
1203	41	2012	5	2012-05-21 23:18:18	2012-05-21 23:18:18	2012-05-21 23:18:18	138	37.7	-122.908333333333	54	55	shallow	C	Gulf of the Farallones	YOY Rockfish	0
1203	42	2012	5	2012-05-22 01:40:02	2012-05-22 01:40:02	2012-05-21 01:40:02	237	37.5966666666667	-122.831666666667	78	74	shallow	C	Gulf of the Farallones	YOY Rockfish	0
1203	67	2012	5	2012-05-30 21:38:23	2012-05-30 21:38:23	2012-05-30 21:38:23	119	36.8466666666667	-121.983333333333	85	91	shallow	C	Monterey Bay Inside	YOY Rockfish	0
1203	68	2012	5	2012-05-30 23:34:12	2012-05-30 23:34:12	2012-05-30 23:34:12	114	36.7666666666667	-121.866666666667	87	73	shallow	C	Monterey Bay Inside	YOY Rockfish	0
1203	69	2012	5	2012-05-31 00:49:21	2012-05-31 00:49:21	2012-05-30 00:49:21	116	36.74	-121.976666666667	342	287	deep	C	Monterey Bay Inside	YOY Rockfish	8
1203	70	2012	5	2012-05-31 02:05:43	2012-05-31 02:05:43	2012-05-30 02:05:43	115	36.7083333333333	-121.908333333333	88	91	shallow	C	Monterey Bay Inside	YOY Rockfish	9
1203	72	2012	5	2012-05-31 03:53:18	2012-05-31 03:53:18	2012-05-30 03:53:18	112	36.655	-121.946666666667	71	73	shallow	C	Monterey Bay Inside	YOY Rockfish	33
1203	73	2012	5	2012-05-31 21:35:40	2012-05-31 21:35:40	2012-05-31 21:35:40	110	36.5833333333333	-122.175	1958	2304	deep	C	Monterey Bay Outside	YOY Rockfish	4
1203	74	2012	5	2012-05-31 23:34:14	2012-05-31 23:34:14	2012-05-31 23:34:14	109	36.5833333333333	-122.033333333333	1018	608	deep	C	Monterey Bay Outside	YOY Rockfish	5
1203	75	2012	6	2012-06-01 00:55:46	2012-06-01 00:55:46	2012-05-31 00:55:46	113	36.6466666666667	-122.05	1045	900	deep	C	Monterey Bay Outside	YOY Rockfish	0
1203	76	2012	6	2012-06-01 02:18:08	2012-06-01 02:18:08	2012-05-31 02:18:08	117	36.7	-122.108333333333	1867	1920	deep	C	Monterey Bay Outside	YOY Rockfish	0
1203	78	2012	6	2012-06-01 21:17:44	2012-06-01 21:17:44	2012-06-01 21:17:44	123	36.9833333333333	-122.291666666667	90	82	shallow	C	Davenport	YOY Rockfish	2
1203	79	2012	6	2012-06-01 22:54:15	2012-06-01 22:54:15	2012-06-01 22:54:15	124	36.9833333333333	-122.375	119	128	shallow	C	Davenport	YOY Rockfish	0
1203	80	2012	6	2012-06-02 00:17:07	2012-06-02 00:17:07	2012-06-01 00:17:07	125	36.9833333333333	-122.425	429	446	deep	C	Davenport	YOY Rockfish	0
1203	81	2012	6	2012-06-02 02:00:46	2012-06-02 02:00:46	2012-06-01 02:00:46	126	36.9833333333333	-122.591666666667	379	432	deep	C	Davenport	YOY Rockfish	2
1203	82	2012	6	2012-06-02 04:00:17	2012-06-02 04:00:17	2012-06-01 04:00:17	127	36.9833333333333	-122.758333333333	1005	1045	deep	C	Davenport	YOY Rockfish	2
1203	83	2012	6	2012-06-03 00:19:08	2012-06-03 00:19:08	2012-06-02 00:19:08	133	37.275	-122.816666666667	206	184	shallow	C	Pescadero	YOY Rockfish	6
1203	84	2012	6	2012-06-03 01:57:36	2012-06-03 01:57:36	2012-06-02 01:57:36	132	37.275	-122.65	99	95	shallow	C	Pescadero	YOY Rockfish	7
1203	85	2012	6	2012-06-03 03:14:36	2012-06-03 03:14:36	2012-06-02 03:14:36	131	37.275	-122.566666666667	87	82	shallow	C	Pescadero	YOY Rockfish	0
1203	86	2012	6	2012-06-09 21:34:25	2012-06-09 21:34:25	2012-06-09 21:34:25	139	37.7916666666667	-122.866666666667	54	55	shallow	C	Gulf of the Farallones	YOY Rockfish	0
1203	87	2012	6	2012-06-09 23:49:21	2012-06-09 23:49:21	2012-06-09 23:49:21	138	37.7	-122.908333333333	54	55	shallow	C	Gulf of the Farallones	YOY Rockfish	0
1203	88	2012	6	2012-06-10 02:08:40	2012-06-10 02:08:40	2012-06-09 02:08:40	237	37.5966666666667	-122.831666666667	74	74	shallow	C	Gulf of the Farallones	YOY Rockfish	0
1203	89	2012	6	2012-06-10 04:17:12	2012-06-10 04:17:12	2012-06-09 04:17:12	152	37.6583333333333	-123.041666666667	107	108	shallow	C	Farallones Outside	YOY Rockfish	2
1203	90	2012	6	2012-06-10 21:40:56	2012-06-10 21:40:56	2012-06-10 21:40:56	123	36.9833333333333	-122.291666666667	84	82	shallow	C	Davenport	YOY Rockfish	2
1203	91	2012	6	2012-06-10 23:21:03	2012-06-10 23:21:03	2012-06-10 23:21:03	124	36.9833333333333	-122.375	125	128	shallow	C	Davenport	YOY Rockfish	0
1203	92	2012	6	2012-06-11 00:59:30	2012-06-11 00:59:30	2012-06-10 00:59:30	125	36.9833333333333	-122.425	200	446	deep	C	Davenport	YOY Rockfish	0
1203	93	2012	6	2012-06-11 03:36:42	2012-06-11 03:36:42	2012-06-10 03:36:42	126	36.9833333333333	-122.591666666667	464	432	deep	C	Davenport	YOY Rockfish	0
1203	98	2012	6	2012-06-12 21:40:49	2012-06-12 21:40:49	2012-06-12 21:40:49	112	36.655	-121.946666666667	78	73	shallow	C	Monterey Bay Inside	YOY Rockfish	4
1203	100	2012	6	2012-06-13 00:29:21	2012-06-13 00:29:21	2012-06-12 00:29:21	115	36.7083333333333	-121.908333333333	88	91	shallow	C	Monterey Bay Inside	YOY Rockfish	85
1203	101	2012	6	2012-06-13 02:05:27	2012-06-13 02:05:27	2012-06-12 02:05:27	116	36.74	-121.976666666667	360	287	deep	C	Monterey Bay Inside	YOY Rockfish	2
1203	102	2012	6	2012-06-13 03:46:50	2012-06-13 03:46:50	2012-06-12 03:46:50	114	36.7666666666667	-121.866666666667	83	73	shallow	C	Monterey Bay Inside	YOY Rockfish	110
1305	1	2013	5	2013-05-09 22:30:15	2013-05-09 22:30:15	2013-05-09 22:30:15	127	36.9833333333333	-122.758333333333	941	1045	deep	C	Davenport	YOY Rockfish	2704
1305	2	2013	5	2013-05-10 01:04:07	2013-05-10 01:04:07	2013-05-09 01:04:07	126	36.9833333333333	-122.591666666667	364	432	deep	C	Davenport	YOY Rockfish	177
1305	3	2013	5	2013-05-10 03:06:00	2013-05-10 03:06:00	2013-05-09 03:06:00	125	36.9833333333333	-122.425	364	446	deep	C	Davenport	YOY Rockfish	3310
1305	4	2013	5	2013-05-10 04:37:44	2013-05-10 04:37:44	2013-05-09 04:37:44	123	36.9833333333333	-122.291666666667	86	82	shallow	C	Davenport	YOY Rockfish	6168
1305	5	2013	5	2013-05-10 21:04:53	2013-05-10 21:04:53	2013-05-10 21:04:53	119	36.8466666666667	-121.983333333333	91	91	shallow	C	Monterey Bay Inside	YOY Rockfish	1436
1305	6	2013	5	2013-05-10 22:51:50	2013-05-10 22:51:50	2013-05-10 22:51:50	114	36.7666666666667	-121.866666666667	76	73	shallow	C	Monterey Bay Inside	YOY Rockfish	863
1305	7	2013	5	2013-05-11 00:43:50	2013-05-11 00:43:50	2013-05-10 00:43:50	116	36.74	-121.976666666667	216	287	deep	C	Monterey Bay Inside	YOY Rockfish	1046
1305	8	2013	5	2013-05-11 02:16:26	2013-05-11 02:16:26	2013-05-10 02:16:26	115	36.7083333333333	-121.908333333333	89	91	shallow	C	Monterey Bay Inside	YOY Rockfish	1235
1305	9	2013	5	2013-05-11 03:38:37	2013-05-11 03:38:37	2013-05-10 03:38:37	112	36.655	-121.946666666667	73	73	shallow	C	Monterey Bay Inside	YOY Rockfish	3197
1305	11	2013	5	2013-05-11 21:01:51	2013-05-11 21:01:51	2013-05-11 21:01:51	110	36.5833333333333	-122.175	2277	2304	deep	C	Monterey Bay Outside	YOY Rockfish	737
1305	12	2013	5	2013-05-11 23:09:18	2013-05-11 23:09:18	2013-05-11 23:09:18	109	36.5833333333333	-122.033333333333	685	608	deep	C	Monterey Bay Outside	YOY Rockfish	421
1305	13	2013	5	2013-05-12 01:01:15	2013-05-12 01:01:15	2013-05-11 01:01:15	113	36.6466666666667	-122.05	750	900	deep	C	Monterey Bay Outside	YOY Rockfish	455
1305	14	2013	5	2013-05-12 02:42:23	2013-05-12 02:42:23	2013-05-11 02:42:23	117	36.7	-122.108333333333	1844	1920	deep	C	Monterey Bay Outside	YOY Rockfish	252
1305	16	2013	5	2013-05-12 21:06:11	2013-05-12 21:06:11	2013-05-12 21:06:11	131	37.275	-122.566666666667	83	82	shallow	C	Pescadero	YOY Rockfish	1259
1305	17	2013	5	2013-05-12 22:16:27	2013-05-12 22:16:27	2013-05-12 22:16:27	132	37.275	-122.65	95	95	shallow	C	Pescadero	YOY Rockfish	119
1305	18	2013	5	2013-05-13 00:18:14	2013-05-13 00:18:14	2013-05-12 00:18:14	133	37.275	-122.816666666667	174	184	shallow	C	Pescadero	YOY Rockfish	50
1305	19	2013	5	2013-05-13 02:15:55	2013-05-13 02:15:55	2013-05-12 02:15:55	134	37.275	-122.983333333333	472	518	deep	C	Pescadero	YOY Rockfish	594
1305	20	2013	5	2013-05-13 04:26:24	2013-05-13 04:26:24	2013-05-12 04:26:24	135	37.275	-123.15	942	950	deep	C	Pescadero	YOY Rockfish	249
1305	21	2013	5	2013-05-16 03:10:16	2013-05-16 03:10:16	2013-05-15 03:10:16	139	37.7916666666667	-122.866666666667	58	55	shallow	C	Gulf of the Farallones	YOY Rockfish	24
1305	22	2013	5	2013-05-16 04:37:16	2013-05-16 04:37:16	2013-05-15 04:37:16	138	37.7	-122.908333333333	60	55	shallow	C	Gulf of the Farallones	YOY Rockfish	65
1305	23	2013	5	2013-05-16 21:27:08	2013-05-16 21:27:08	2013-05-16 21:27:08	165	38.1666666666667	-123	55	55	shallow	C	Point Reyes	YOY Rockfish	12
1305	25	2013	5	2013-05-17 00:08:12	2013-05-17 00:08:12	2013-05-16 00:08:12	167	38.1666666666667	-123.166666666667	90	91	shallow	C	Point Reyes	YOY Rockfish	29
1305	27	2013	5	2013-05-17 03:14:58	2013-05-17 03:14:58	2013-05-16 03:14:58	170	38.1666666666667	-123.366666666667	184	183	shallow	C	Point Reyes	YOY Rockfish	4
1305	28	2013	5	2013-05-17 04:55:59	2013-05-17 04:55:59	2013-05-16 04:55:59	171	38.1666666666667	-123.483333333333	297	400	deep	C	Point Reyes	YOY Rockfish	3
1305	36	2013	5	2013-05-19 21:20:51	2013-05-19 21:20:51	2013-05-19 21:20:51	132	37.275	-122.65	95	95	shallow	C	Pescadero	YOY Rockfish	95
1305	37	2013	5	2013-05-19 22:41:10	2013-05-19 22:41:10	2013-05-19 22:41:10	131	37.275	-122.566666666667	85	82	shallow	C	Pescadero	YOY Rockfish	129
1305	38	2013	5	2013-05-20 01:47:23	2013-05-20 01:47:23	2013-05-19 01:47:23	124	36.9833333333333	-122.375	121	128	shallow	C	Davenport	YOY Rockfish	65
1305	39	2013	5	2013-05-20 03:18:29	2013-05-20 03:18:29	2013-05-19 03:18:29	123	36.9833333333333	-122.291666666667	88	82	shallow	C	Davenport	YOY Rockfish	432
1305	44	2013	5	2013-05-21 22:08:56	2013-05-21 22:08:56	2013-05-21 22:08:56	114	36.7666666666667	-121.866666666667	77	73	shallow	C	Monterey Bay Inside	YOY Rockfish	584
1305	45	2013	5	2013-05-21 23:56:00	2013-05-21 23:56:00	2013-05-21 23:56:00	115	36.7083333333333	-121.908333333333	90	91	shallow	C	Monterey Bay Inside	YOY Rockfish	105
1305	46	2013	5	2013-05-22 01:39:42	2013-05-22 01:39:42	2013-05-21 01:39:42	116	36.74	-121.976666666667	210	287	deep	C	Monterey Bay Inside	YOY Rockfish	2192
1305	47	2013	5	2013-05-22 03:57:46	2013-05-22 03:57:46	2013-05-21 03:57:46	119	36.8466666666667	-121.983333333333	87	91	shallow	C	Monterey Bay Inside	YOY Rockfish	1236
1305	48	2013	5	2013-05-23 21:36:39	2013-05-23 21:36:39	2013-05-23 21:36:39	109	36.5833333333333	-122.033333333333	715	608	deep	C	Monterey Bay Outside	YOY Rockfish	47
1305	49	2013	5	2013-05-23 23:09:02	2013-05-23 23:09:02	2013-05-23 23:09:02	113	36.6466666666667	-122.05	765	900	deep	C	Monterey Bay Outside	YOY Rockfish	93
1305	50	2013	5	2013-05-24 01:01:42	2013-05-24 01:01:42	2013-05-23 01:01:42	117	36.7	-122.108333333333	1911	1920	deep	C	Monterey Bay Outside	YOY Rockfish	5
1305	52	2013	5	2013-05-24 21:31:58	2013-05-24 21:31:58	2013-05-24 21:31:58	139	37.7916666666667	-122.866666666667	56	55	shallow	C	Gulf of the Farallones	YOY Rockfish	0
1305	53	2013	5	2013-05-24 22:03:53	2013-05-24 22:03:53	2013-05-24 22:03:53	139	37.7916666666667	-122.866666666667	56	55	shallow	C	Gulf of the Farallones	YOY Rockfish	1
1305	54	2013	5	2013-05-25 00:15:35	2013-05-25 00:15:35	2013-05-24 00:15:35	138	37.7	-122.908333333333	59	55	shallow	C	Gulf of the Farallones	YOY Rockfish	0
1305	55	2013	5	2013-05-25 00:47:43	2013-05-25 00:47:43	2013-05-24 00:47:43	138	37.7	-122.908333333333	59	55	shallow	C	Gulf of the Farallones	YOY Rockfish	0
1305	56	2013	5	2013-05-25 03:13:02	2013-05-25 03:13:02	2013-05-24 03:13:02	237	37.5966666666667	-122.831666666667	74	74	shallow	C	Gulf of the Farallones	YOY Rockfish	9
1305	57	2013	5	2013-05-25 21:28:13	2013-05-25 21:28:13	2013-05-25 21:28:13	162	37.8833333333333	-123.5	1361	1328	deep	C	Farallones Outside	YOY Rockfish	16
1305	58	2013	5	2013-05-25 23:07:58	2013-05-25 23:07:58	2013-05-25 23:07:58	160	37.8833333333333	-123.316666666667	90	91	shallow	C	Farallones Outside	YOY Rockfish	2
1305	59	2013	5	2013-05-26 01:23:48	2013-05-26 01:23:48	2013-05-25 01:23:48	156	37.7433333333333	-123.138333333333	85	91	shallow	C	Farallones Outside	YOY Rockfish	8
1305	60	2013	5	2013-05-26 03:06:07	2013-05-26 03:06:07	2013-05-25 03:06:07	152	37.6583333333333	-123.041666666667	105	108	shallow	C	Farallones Outside	YOY Rockfish	89
1305	61	2013	5	2013-05-26 04:53:06	2013-05-26 04:53:06	2013-05-25 04:53:06	154	37.6583333333333	-123.208333333333	1122	1301	deep	C	Farallones Outside	YOY Rockfish	8
1305	62	2013	5	2013-05-26 22:39:22	2013-05-26 22:39:22	2013-05-26 22:39:22	165	38.1666666666667	-123	54	55	shallow	C	Point Reyes	YOY Rockfish	11
1305	64	2013	5	2013-05-27 00:44:38	2013-05-27 00:44:38	2013-05-26 00:44:38	167	38.1666666666667	-123.166666666667	91	91	shallow	C	Point Reyes	YOY Rockfish	1
1305	65	2013	5	2013-05-27 02:39:53	2013-05-27 02:39:53	2013-05-26 02:39:53	170	38.1666666666667	-123.366666666667	181	183	shallow	C	Point Reyes	YOY Rockfish	0
1305	66	2013	5	2013-05-27 04:12:27	2013-05-27 04:12:27	2013-05-26 04:12:27	171	38.1666666666667	-123.483333333333	368	400	deep	C	Point Reyes	YOY Rockfish	99
1305	68	2013	5	2013-05-27 21:05:13	2013-05-27 21:05:13	2013-05-27 21:05:13	127	36.9833333333333	-122.758333333333	1046	1045	deep	C	Davenport	YOY Rockfish	446
1305	69	2013	5	2013-05-27 22:55:56	2013-05-27 22:55:56	2013-05-27 22:55:56	126	36.9833333333333	-122.591666666667	458	432	deep	C	Davenport	YOY Rockfish	45
1305	70	2013	5	2013-05-28 00:53:35	2013-05-28 00:53:35	2013-05-27 00:53:35	125	36.9833333333333	-122.425	484	446	deep	C	Davenport	YOY Rockfish	118
1305	71	2013	5	2013-05-28 02:11:02	2013-05-28 02:11:02	2013-05-27 02:11:02	124	36.9833333333333	-122.375	122	128	shallow	C	Davenport	YOY Rockfish	75
1305	72	2013	5	2013-05-28 03:29:12	2013-05-28 03:29:12	2013-05-27 03:29:12	123	36.9833333333333	-122.291666666667	87	82	shallow	C	Davenport	YOY Rockfish	789
1305	73	2013	5	2013-05-28 21:18:42	2013-05-28 21:18:42	2013-05-28 21:18:42	135	37.275	-123.15	954	950	deep	C	Pescadero	YOY Rockfish	113
1305	74	2013	5	2013-05-28 22:56:41	2013-05-28 22:56:41	2013-05-28 22:56:41	134	37.275	-122.983333333333	521	518	deep	C	Pescadero	YOY Rockfish	69
1305	75	2013	5	2013-05-29 00:48:10	2013-05-29 00:48:10	2013-05-28 00:48:10	133	37.275	-122.816666666667	187	184	shallow	C	Pescadero	YOY Rockfish	7
1305	76	2013	6	2013-06-01 21:40:58	2013-06-01 21:40:58	2013-06-01 21:40:58	114	36.7666666666667	-121.866666666667	90	73	shallow	C	Monterey Bay Inside	YOY Rockfish	962
1305	77	2013	6	2013-06-01 23:08:59	2013-06-01 23:08:59	2013-06-01 23:08:59	115	36.7083333333333	-121.908333333333	89	91	shallow	C	Monterey Bay Inside	YOY Rockfish	219
1305	78	2013	6	2013-06-02 00:28:29	2013-06-02 00:28:29	2013-06-01 00:28:29	116	36.74	-121.976666666667	312	287	deep	C	Monterey Bay Inside	YOY Rockfish	21
1305	79	2013	6	2013-06-02 01:55:18	2013-06-02 01:55:18	2013-06-01 01:55:18	112	36.655	-121.946666666667	83	73	shallow	C	Monterey Bay Inside	YOY Rockfish	1206
1405	1	2014	5	2014-05-02 21:42:10	2014-05-02 21:42:10	2014-05-02 21:42:10	152	37.6583333333333	-123.041666666667	125	108	shallow	C	Farallones Outside	YOY Rockfish	153
1405	2	2014	5	2014-05-02 23:39:28	2014-05-02 23:39:28	2014-05-02 23:39:28	154	37.6583333333333	-123.208333333333	1297	1301	deep	C	Farallones Outside	YOY Rockfish	183
1405	3	2014	5	2014-05-03 01:51:41	2014-05-03 01:51:41	2014-05-02 01:51:41	156	37.7433333333333	-123.138333333333	102	91	shallow	C	Farallones Outside	YOY Rockfish	256
1405	4	2014	5	2014-05-03 04:35:28	2014-05-03 04:35:28	2014-05-02 04:35:28	160	37.8833333333333	-123.316666666667	91	91	shallow	C	Farallones Outside	YOY Rockfish	55
1405	5	2014	5	2014-05-03 21:12:19	2014-05-03 21:12:19	2014-05-03 21:12:19	165	38.1666666666667	-123	57	55	shallow	C	Point Reyes	YOY Rockfish	27
1405	7	2014	5	2014-05-03 23:36:27	2014-05-03 23:36:27	2014-05-03 23:36:27	167	38.1666666666667	-123.166666666667	91	91	shallow	C	Point Reyes	YOY Rockfish	39
1405	9	2014	5	2014-05-04 02:22:08	2014-05-04 02:22:08	2014-05-03 02:22:08	170	38.1666666666667	-123.366666666667	180	183	shallow	C	Point Reyes	YOY Rockfish	20
1405	10	2014	5	2014-05-04 03:53:29	2014-05-04 03:53:29	2014-05-03 03:53:29	171	38.1666666666667	-123.483333333333	386	400	deep	C	Point Reyes	YOY Rockfish	38
1405	11	2014	5	2014-05-04 21:05:23	2014-05-04 21:05:23	2014-05-04 21:05:23	131	37.275	-122.566666666667	86	82	shallow	C	Pescadero	YOY Rockfish	13
1405	12	2014	5	2014-05-04 22:02:02	2014-05-04 22:02:02	2014-05-04 22:02:02	132	37.275	-122.65	95	95	shallow	C	Pescadero	YOY Rockfish	12
1405	13	2014	5	2014-05-04 23:49:36	2014-05-04 23:49:36	2014-05-04 23:49:36	133	37.275	-122.816666666667	177	184	shallow	C	Pescadero	YOY Rockfish	15
1405	14	2014	5	2014-05-05 01:35:15	2014-05-05 01:35:15	2014-05-04 01:35:15	134	37.275	-122.983333333333	506	518	deep	C	Pescadero	YOY Rockfish	129
1405	15	2014	5	2014-05-05 03:39:06	2014-05-05 03:39:06	2014-05-04 03:39:06	135	37.275	-123.15	970	950	deep	C	Pescadero	YOY Rockfish	33
1405	16	2014	5	2014-05-05 21:07:56	2014-05-05 21:07:56	2014-05-05 21:07:56	123	36.9833333333333	-122.291666666667	97	82	shallow	C	Davenport	YOY Rockfish	32
1405	17	2014	5	2014-05-05 22:31:09	2014-05-05 22:31:09	2014-05-05 22:31:09	124	36.9833333333333	-122.375	153	128	shallow	C	Davenport	YOY Rockfish	33
1405	18	2014	5	2014-05-07 01:48:31	2014-05-07 01:48:31	2014-05-06 01:48:31	114	36.7666666666667	-121.866666666667	78	73	shallow	C	Monterey Bay Inside	YOY Rockfish	69
1405	19	2014	5	2014-05-07 03:04:26	2014-05-07 03:04:26	2014-05-06 03:04:26	116	36.74	-121.976666666667	265	287	deep	C	Monterey Bay Inside	YOY Rockfish	20
1405	20	2014	5	2014-05-07 04:53:01	2014-05-07 04:53:01	2014-05-06 04:53:01	115	36.7083333333333	-121.908333333333	87	91	shallow	C	Monterey Bay Inside	YOY Rockfish	10
1405	53	2014	5	2014-05-16 21:42:06	2014-05-16 21:42:06	2014-05-16 21:42:06	110	36.5833333333333	-122.175	2304	2304	deep	C	Monterey Bay Outside	YOY Rockfish	94
1405	54	2014	5	2014-05-16 23:30:13	2014-05-16 23:30:13	2014-05-16 23:30:13	109	36.5833333333333	-122.033333333333	646	608	deep	C	Monterey Bay Outside	YOY Rockfish	28
1405	55	2014	5	2014-05-17 01:16:15	2014-05-17 01:16:15	2014-05-16 01:16:15	113	36.6466666666667	-122.05	819	900	deep	C	Monterey Bay Outside	YOY Rockfish	12
1405	56	2014	5	2014-05-17 03:14:52	2014-05-17 03:14:52	2014-05-16 03:14:52	117	36.7	-122.108333333333	1859	1920	deep	C	Monterey Bay Outside	YOY Rockfish	40
1405	58	2014	5	2014-05-17 21:32:32	2014-05-17 21:32:32	2014-05-17 21:32:32	112	36.655	-121.946666666667	77	73	shallow	C	Monterey Bay Inside	YOY Rockfish	165
1405	60	2014	5	2014-05-18 00:30:58	2014-05-18 00:30:58	2014-05-17 00:30:58	115	36.7083333333333	-121.908333333333	85	91	shallow	C	Monterey Bay Inside	YOY Rockfish	306
1405	61	2014	5	2014-05-18 01:44:21	2014-05-18 01:44:21	2014-05-17 01:44:21	116	36.74	-121.976666666667	256	287	deep	C	Monterey Bay Inside	YOY Rockfish	79
1405	62	2014	5	2014-05-18 03:13:25	2014-05-18 03:13:25	2014-05-17 03:13:25	114	36.7666666666667	-121.866666666667	85	73	shallow	C	Monterey Bay Inside	YOY Rockfish	25
1405	63	2014	5	2014-05-18 04:41:26	2014-05-18 04:41:26	2014-05-17 04:41:26	119	36.8466666666667	-121.983333333333	192	91	shallow	C	Monterey Bay Inside	YOY Rockfish	25
1405	64	2014	5	2014-05-18 22:47:29	2014-05-18 22:47:29	2014-05-18 22:47:29	124	36.9833333333333	-122.375	125	128	shallow	C	Davenport	YOY Rockfish	77
1405	65	2014	5	2014-05-19 00:41:06	2014-05-19 00:41:06	2014-05-18 00:41:06	125	36.9833333333333	-122.425	490	446	deep	C	Davenport	YOY Rockfish	26
1405	66	2014	5	2014-05-19 02:34:09	2014-05-19 02:34:09	2014-05-18 02:34:09	126	36.9833333333333	-122.591666666667	426	432	deep	C	Davenport	YOY Rockfish	15
1405	67	2014	5	2014-05-19 04:34:36	2014-05-19 04:34:36	2014-05-18 04:34:36	127	36.9833333333333	-122.758333333333	1010	1045	deep	C	Davenport	YOY Rockfish	31
1405	68	2014	5	2014-05-19 21:33:32	2014-05-19 21:33:32	2014-05-19 21:33:32	131	37.275	-122.566666666667	85	82	shallow	C	Pescadero	YOY Rockfish	6
1405	69	2014	5	2014-05-19 22:36:33	2014-05-19 22:36:33	2014-05-19 22:36:33	132	37.275	-122.65	95	95	shallow	C	Pescadero	YOY Rockfish	24
1405	70	2014	5	2014-05-20 00:22:44	2014-05-20 00:22:44	2014-05-19 00:22:44	133	37.275	-122.816666666667	181	184	shallow	C	Pescadero	YOY Rockfish	13
1405	71	2014	5	2014-05-20 02:12:47	2014-05-20 02:12:47	2014-05-19 02:12:47	134	37.275	-122.983333333333	516	518	deep	C	Pescadero	YOY Rockfish	4
1405	72	2014	5	2014-05-20 04:12:28	2014-05-20 04:12:28	2014-05-19 04:12:28	135	37.275	-123.15	903	950	deep	C	Pescadero	YOY Rockfish	3
1405	73	2014	5	2014-05-20 21:50:53	2014-05-20 21:50:53	2014-05-20 21:50:53	237	37.5966666666667	-122.831666666667	73	74	shallow	C	Gulf of the Farallones	YOY Rockfish	14
1405	74	2014	5	2014-05-20 23:27:14	2014-05-20 23:27:14	2014-05-20 23:27:14	138	37.7	-122.908333333333	56	55	shallow	C	Gulf of the Farallones	YOY Rockfish	69
1405	75	2014	5	2014-05-21 01:31:44	2014-05-21 01:31:44	2014-05-20 01:31:44	139	37.7916666666667	-122.866666666667	55	55	shallow	C	Gulf of the Farallones	YOY Rockfish	35
1405	76	2014	5	2014-05-21 21:35:06	2014-05-21 21:35:06	2014-05-21 21:35:06	165	38.1666666666667	-123	51	55	shallow	C	Point Reyes	YOY Rockfish	190
1405	78	2014	5	2014-05-22 00:07:44	2014-05-22 00:07:44	2014-05-21 00:07:44	167	38.1666666666667	-123.166666666667	89	91	shallow	C	Point Reyes	YOY Rockfish	210
1405	80	2014	5	2014-05-22 02:59:42	2014-05-22 02:59:42	2014-05-21 02:59:42	170	38.1666666666667	-123.366666666667	170	183	shallow	C	Point Reyes	YOY Rockfish	15
1405	85	2014	5	2014-05-27 03:22:37	2014-05-27 03:22:37	2014-05-26 03:22:37	237	37.5966666666667	-122.831666666667	73	74	shallow	C	Gulf of the Farallones	YOY Rockfish	32
1405	87	2014	5	2014-05-28 00:13:38	2014-05-28 00:13:38	2014-05-27 00:13:38	115	36.7083333333333	-121.908333333333	65	91	shallow	C	Monterey Bay Inside	YOY Rockfish	159
1405	88	2014	5	2014-05-28 02:16:51	2014-05-28 02:16:51	2014-05-27 02:16:51	116	36.74	-121.976666666667	649	287	deep	C	Monterey Bay Inside	YOY Rockfish	120
1405	89	2014	5	2014-05-28 04:52:54	2014-05-28 04:52:54	2014-05-27 04:52:54	114	36.7666666666667	-121.866666666667	226	73	shallow	C	Monterey Bay Inside	YOY Rockfish	84
1405	105	2014	6	2014-06-01 22:09:54	2014-06-01 22:09:54	2014-06-01 22:09:54	109	36.5833333333333	-122.033333333333	676	608	deep	C	Monterey Bay Outside	YOY Rockfish	98
1405	106	2014	6	2014-06-02 00:55:09	2014-06-02 00:55:09	2014-06-01 00:55:09	113	36.6466666666667	-122.05	974	900	deep	C	Monterey Bay Outside	YOY Rockfish	344
1405	107	2014	6	2014-06-02 02:52:47	2014-06-02 02:52:47	2014-06-01 02:52:47	117	36.7	-122.108333333333	1865	1920	deep	C	Monterey Bay Outside	YOY Rockfish	96
1405	109	2014	6	2014-06-02 21:27:11	2014-06-02 21:27:11	2014-06-02 21:27:11	123	36.9833333333333	-122.291666666667	86	82	shallow	C	Davenport	YOY Rockfish	26
1405	110	2014	6	2014-06-02 22:31:04	2014-06-02 22:31:04	2014-06-02 22:31:04	124	36.9833333333333	-122.375	130	128	shallow	C	Davenport	YOY Rockfish	16
1405	111	2014	6	2014-06-03 00:03:39	2014-06-03 00:03:39	2014-06-02 00:03:39	125	36.9833333333333	-122.425	143	446	deep	C	Davenport	YOY Rockfish	30
1405	112	2014	6	2014-06-03 01:48:28	2014-06-03 01:48:28	2014-06-02 01:48:28	126	36.9833333333333	-122.591666666667	429	432	deep	C	Davenport	YOY Rockfish	12
1405	113	2014	6	2014-06-03 03:52:42	2014-06-03 03:52:42	2014-06-02 03:52:42	127	36.9833333333333	-122.758333333333	1014	1045	deep	C	Davenport	YOY Rockfish	7
1405	114	2014	6	2014-06-03 21:49:53	2014-06-03 21:49:53	2014-06-03 21:49:53	154	37.6583333333333	-123.208333333333	1372	1301	deep	C	Farallones Outside	YOY Rockfish	42
1405	115	2014	6	2014-06-03 23:58:37	2014-06-03 23:58:37	2014-06-03 23:58:37	152	37.6583333333333	-123.041666666667	105	108	shallow	C	Farallones Outside	YOY Rockfish	54
1405	116	2014	6	2014-06-04 01:46:58	2014-06-04 01:46:58	2014-06-03 01:46:58	156	37.7433333333333	-123.138333333333	99	91	shallow	C	Farallones Outside	YOY Rockfish	179
1405	117	2014	6	2014-06-04 04:39:26	2014-06-04 04:39:26	2014-06-03 04:39:26	160	37.8833333333333	-123.316666666667	95	91	shallow	C	Farallones Outside	YOY Rockfish	56
1405	127	2014	6	2014-06-08 01:35:53	2014-06-08 01:35:53	2014-06-07 01:35:53	156	37.7433333333333	-123.138333333333	81	91	shallow	C	Farallones Outside	YOY Rockfish	227
1405	128	2014	6	2014-06-08 03:29:27	2014-06-08 03:29:27	2014-06-07 03:29:27	152	37.6583333333333	-123.041666666667	105	108	shallow	C	Farallones Outside	YOY Rockfish	20
1405	129	2014	6	2014-06-08 21:59:00	2014-06-08 21:59:00	2014-06-08 21:59:00	237	37.5966666666667	-122.831666666667	73	74	shallow	C	Gulf of the Farallones	YOY Rockfish	4
1405	130	2014	6	2014-06-08 23:28:44	2014-06-08 23:28:44	2014-06-08 23:28:44	138	37.7	-122.908333333333	57	55	shallow	C	Gulf of the Farallones	YOY Rockfish	29
1405	131	2014	6	2014-06-09 00:14:31	2014-06-09 00:14:31	2014-06-08 00:14:31	138	37.7	-122.908333333333	56	55	shallow	C	Gulf of the Farallones	YOY Rockfish	10
1405	132	2014	6	2014-06-09 02:23:19	2014-06-09 02:23:19	2014-06-08 02:23:19	139	37.7916666666667	-122.866666666667	53	55	shallow	C	Gulf of the Farallones	YOY Rockfish	21
1405	133	2014	6	2014-06-09 03:12:12	2014-06-09 03:12:12	2014-06-08 03:12:12	139	37.7916666666667	-122.866666666667	54	55	shallow	C	Gulf of the Farallones	YOY Rockfish	3
1405	134	2014	6	2014-06-09 21:53:36	2014-06-09 21:53:36	2014-06-09 21:53:36	165	38.1666666666667	-123	55	55	shallow	C	Point Reyes	YOY Rockfish	17
1405	136	2014	6	2014-06-10 00:14:03	2014-06-10 00:14:03	2014-06-09 00:14:03	167	38.1666666666667	-123.166666666667	90	91	shallow	C	Point Reyes	YOY Rockfish	11
1405	138	2014	6	2014-06-10 03:17:04	2014-06-10 03:17:04	2014-06-09 03:17:04	170	38.1666666666667	-123.366666666667	188	183	shallow	C	Point Reyes	YOY Rockfish	8
1405	139	2014	6	2014-06-10 04:33:24	2014-06-10 04:33:24	2014-06-09 04:33:24	171	38.1666666666667	-123.483333333333	376	400	deep	C	Point Reyes	YOY Rockfish	17
1505	1	2015	5	2015-05-02 01:04:09	2015-05-02 01:04:09	2015-05-01 01:04:09	139	37.7916666666667	-122.866666666667	54	55	shallow	C	Gulf of the Farallones	YOY Rockfish	34
1505	2	2015	5	2015-05-02 02:22:28	2015-05-02 02:22:28	2015-05-01 02:22:28	138	37.7	-122.908333333333	55	55	shallow	C	Gulf of the Farallones	YOY Rockfish	111
1505	3	2015	5	2015-05-02 03:48:40	2015-05-02 03:48:40	2015-05-01 03:48:40	237	37.5966666666667	-122.831666666667	71	74	shallow	C	Gulf of the Farallones	YOY Rockfish	16
1505	13	2015	5	2015-05-06 21:29:55	2015-05-06 21:29:55	2015-05-06 21:29:55	112	36.655	-121.946666666667	78	73	shallow	C	Monterey Bay Inside	YOY Rockfish	287
1505	14	2015	5	2015-05-06 23:02:17	2015-05-06 23:02:17	2015-05-06 23:02:17	115	36.7083333333333	-121.908333333333	95	91	shallow	C	Monterey Bay Inside	YOY Rockfish	270
1505	15	2015	5	2015-05-07 01:02:02	2015-05-07 01:02:02	2015-05-06 01:02:02	116	36.74	-121.976666666667	484	287	deep	C	Monterey Bay Inside	YOY Rockfish	53
1505	16	2015	5	2015-05-07 03:20:26	2015-05-07 03:20:26	2015-05-06 03:20:26	114	36.7666666666667	-121.866666666667	132	73	shallow	C	Monterey Bay Inside	YOY Rockfish	113
1505	17	2015	5	2015-05-07 04:54:48	2015-05-07 04:54:48	2015-05-06 04:54:48	119	36.8466666666667	-121.983333333333	120	91	shallow	C	Monterey Bay Inside	YOY Rockfish	53
1505	18	2015	5	2015-05-07 21:19:18	2015-05-07 21:19:18	2015-05-07 21:19:18	123	36.9833333333333	-122.291666666667	86	82	shallow	C	Davenport	YOY Rockfish	74
1505	19	2015	5	2015-05-07 22:20:43	2015-05-07 22:20:43	2015-05-07 22:20:43	124	36.9833333333333	-122.375	136	128	shallow	C	Davenport	YOY Rockfish	279
1505	20	2015	5	2015-05-07 23:45:28	2015-05-07 23:45:28	2015-05-07 23:45:28	125	36.9833333333333	-122.425	188	446	deep	C	Davenport	YOY Rockfish	82
1505	21	2015	5	2015-05-08 01:55:53	2015-05-08 01:55:53	2015-05-07 01:55:53	126	36.9833333333333	-122.591666666667	392	432	deep	C	Davenport	YOY Rockfish	91
1505	22	2015	5	2015-05-08 21:19:43	2015-05-08 21:19:43	2015-05-08 21:19:43	131	37.275	-122.566666666667	85	82	shallow	C	Pescadero	YOY Rockfish	27
1505	23	2015	5	2015-05-08 22:13:32	2015-05-08 22:13:32	2015-05-08 22:13:32	132	37.275	-122.65	94	95	shallow	C	Pescadero	YOY Rockfish	21
1505	24	2015	5	2015-05-09 00:33:42	2015-05-09 00:33:42	2015-05-08 00:33:42	133	37.275	-122.816666666667	220	184	shallow	C	Pescadero	YOY Rockfish	22
1505	25	2015	5	2015-05-09 02:12:13	2015-05-09 02:12:13	2015-05-08 02:12:13	134	37.275	-122.983333333333	548	518	deep	C	Pescadero	YOY Rockfish	18
1505	26	2015	5	2015-05-09 04:27:53	2015-05-09 04:27:53	2015-05-08 04:27:53	135	37.275	-123.15	952	950	deep	C	Pescadero	YOY Rockfish	151
1505	28	2015	5	2015-05-09 22:11:53	2015-05-09 22:11:53	2015-05-09 22:11:53	117	36.7	-122.108333333333	1680	1920	deep	C	Monterey Bay Outside	YOY Rockfish	339
1505	29	2015	5	2015-05-10 00:18:20	2015-05-10 00:18:20	2015-05-09 00:18:20	109	36.5833333333333	-122.033333333333	733	608	deep	C	Monterey Bay Outside	YOY Rockfish	10
1505	30	2015	5	2015-05-10 02:17:20	2015-05-10 02:17:20	2015-05-09 02:17:20	110	36.5833333333333	-122.175	2198	2304	deep	C	Monterey Bay Outside	YOY Rockfish	2190
1505	61	2015	5	2015-05-18 21:36:58	2015-05-18 21:36:58	2015-05-18 21:36:58	211	36.5833333333333	-122.325	2342	2516	deep	C	Monterey Outside	YOY Rockfish	10630
1505	62	2015	5	2015-05-18 23:15:57	2015-05-18 23:15:57	2015-05-18 23:15:57	110	36.5833333333333	-122.175	2237	2304	deep	C	Monterey Bay Outside	YOY Rockfish	1245
1505	63	2015	5	2015-05-19 00:44:54	2015-05-19 00:44:54	2015-05-18 00:44:54	109	36.5833333333333	-122.033333333333	582	608	deep	C	Monterey Bay Outside	YOY Rockfish	49
1505	64	2015	5	2015-05-19 03:36:54	2015-05-19 03:36:54	2015-05-18 03:36:54	117	36.7	-122.108333333333	1759	1920	deep	C	Monterey Bay Outside	YOY Rockfish	131
1505	65	2015	5	2015-05-19 21:24:07	2015-05-19 21:24:07	2015-05-19 21:24:07	131	37.275	-122.566666666667	89	82	shallow	C	Pescadero	YOY Rockfish	16
1505	66	2015	5	2015-05-19 22:34:40	2015-05-19 22:34:40	2015-05-19 22:34:40	132	37.275	-122.65	97	95	shallow	C	Pescadero	YOY Rockfish	45
1505	67	2015	5	2015-05-20 00:38:23	2015-05-20 00:38:23	2015-05-19 00:38:23	133	37.275	-122.816666666667	192	184	shallow	C	Pescadero	YOY Rockfish	203
1505	68	2015	5	2015-05-20 02:49:22	2015-05-20 02:49:22	2015-05-19 02:49:22	134	37.275	-122.983333333333	558	518	deep	C	Pescadero	YOY Rockfish	21089
1505	69	2015	5	2015-05-20 04:32:51	2015-05-20 04:32:51	2015-05-19 04:32:51	135	37.275	-123.15	891	950	deep	C	Pescadero	YOY Rockfish	619
1505	70	2015	5	2015-05-20 21:26:50	2015-05-20 21:26:50	2015-05-20 21:26:50	162	37.8833333333333	-123.5	1453	1328	deep	C	Farallones Outside	YOY Rockfish	680
1505	71	2015	5	2015-05-20 22:52:56	2015-05-20 22:52:56	2015-05-20 22:52:56	160	37.8833333333333	-123.316666666667	110	91	shallow	C	Farallones Outside	YOY Rockfish	80
1505	72	2015	5	2015-05-21 01:06:10	2015-05-21 01:06:10	2015-05-20 01:06:10	156	37.7433333333333	-123.138333333333	89	91	shallow	C	Farallones Outside	YOY Rockfish	84
1505	73	2015	5	2015-05-21 03:14:47	2015-05-21 03:14:47	2015-05-20 03:14:47	152	37.6583333333333	-123.041666666667	105	108	shallow	C	Farallones Outside	YOY Rockfish	103
1505	74	2015	5	2015-05-23 23:03:51	2015-05-23 23:03:51	2015-05-23 23:03:51	237	37.5966666666667	-122.831666666667	70	74	shallow	C	Gulf of the Farallones	YOY Rockfish	177
1505	75	2015	5	2015-05-24 01:37:11	2015-05-24 01:37:11	2015-05-23 01:37:11	138	37.7	-122.908333333333	54	55	shallow	C	Gulf of the Farallones	YOY Rockfish	119
1505	76	2015	5	2015-05-24 03:17:40	2015-05-24 03:17:40	2015-05-23 03:17:40	139	37.7916666666667	-122.866666666667	57	55	shallow	C	Gulf of the Farallones	YOY Rockfish	140
1505	103	2015	5	2015-05-30 22:11:59	2015-05-30 22:11:59	2015-05-30 22:11:59	165	38.1666666666667	-123	59	55	shallow	C	Point Reyes	YOY Rockfish	89
1505	104	2015	5	2015-05-31 00:03:13	2015-05-31 00:03:13	2015-05-30 00:03:13	167	38.1666666666667	-123.166666666667	93	91	shallow	C	Point Reyes	YOY Rockfish	343
1505	106	2015	5	2015-05-31 04:18:23	2015-05-31 04:18:23	2015-05-30 04:18:23	171	38.1666666666667	-123.483333333333	417	400	deep	C	Point Reyes	YOY Rockfish	87
1505	107	2015	5	2015-05-31 21:23:16	2015-05-31 21:23:16	2015-05-31 21:23:16	162	37.8833333333333	-123.5	1345	1328	deep	C	Farallones Outside	YOY Rockfish	60
1505	108	2015	5	2015-05-31 23:15:37	2015-05-31 23:15:37	2015-05-31 23:15:37	160	37.8833333333333	-123.316666666667	85	91	shallow	C	Farallones Outside	YOY Rockfish	42
1505	109	2015	6	2015-06-01 00:05:31	2015-06-01 00:05:31	2015-05-31 00:05:31	160	37.8833333333333	-123.316666666667	83	91	shallow	C	Farallones Outside	YOY Rockfish	23
1505	110	2015	6	2015-06-01 02:52:59	2015-06-01 02:52:59	2015-05-31 02:52:59	156	37.7433333333333	-123.138333333333	83	91	shallow	C	Farallones Outside	YOY Rockfish	103
1505	111	2015	6	2015-06-01 04:35:21	2015-06-01 04:35:21	2015-05-31 04:35:21	152	37.6583333333333	-123.041666666667	98	108	shallow	C	Farallones Outside	YOY Rockfish	34
1505	112	2015	6	2015-06-01 21:35:22	2015-06-01 21:35:22	2015-06-01 21:35:22	124	36.9833333333333	-122.375	123	128	shallow	C	Davenport	YOY Rockfish	261
1505	113	2015	6	2015-06-01 23:18:13	2015-06-01 23:18:13	2015-06-01 23:18:13	125	36.9833333333333	-122.425	298	446	deep	C	Davenport	YOY Rockfish	929
1505	114	2015	6	2015-06-02 01:44:24	2015-06-02 01:44:24	2015-06-01 01:44:24	126	36.9833333333333	-122.591666666667	463	432	deep	C	Davenport	YOY Rockfish	905
1505	115	2015	6	2015-06-02 03:34:28	2015-06-02 03:34:28	2015-06-01 03:34:28	127	36.9833333333333	-122.758333333333	993	1045	deep	C	Davenport	YOY Rockfish	582
1505	116	2015	6	2015-06-02 22:02:27	2015-06-02 22:02:27	2015-06-02 22:02:27	119	36.8466666666667	-121.983333333333	88	91	shallow	C	Monterey Bay Inside	YOY Rockfish	4
1505	117	2015	6	2015-06-02 23:02:03	2015-06-02 23:02:03	2015-06-02 23:02:03	119	36.8466666666667	-121.983333333333	84	91	shallow	C	Monterey Bay Inside	YOY Rockfish	8
1505	118	2015	6	2015-06-03 00:31:49	2015-06-03 00:31:49	2015-06-02 00:31:49	114	36.7666666666667	-121.866666666667	199	73	shallow	C	Monterey Bay Inside	YOY Rockfish	8
1505	119	2015	6	2015-06-03 01:21:47	2015-06-03 01:21:47	2015-06-02 01:21:47	114	36.7666666666667	-121.866666666667	195	73	shallow	C	Monterey Bay Inside	YOY Rockfish	13
1505	120	2015	6	2015-06-03 03:39:30	2015-06-03 03:39:30	2015-06-02 03:39:30	116	36.74	-121.976666666667	511	287	deep	C	Monterey Bay Inside	YOY Rockfish	16
1505	156	2015	6	2015-06-11 21:31:34	2015-06-11 21:31:34	2015-06-11 21:31:34	211	36.5833333333333	-122.325	2490	2516	deep	C	Monterey Outside	YOY Rockfish	267
1505	157	2015	6	2015-06-11 23:10:27	2015-06-11 23:10:27	2015-06-11 23:10:27	110	36.5833333333333	-122.175	2259	2304	deep	C	Monterey Bay Outside	YOY Rockfish	502
1505	158	2015	6	2015-06-12 00:54:22	2015-06-12 00:54:22	2015-06-11 00:54:22	109	36.5833333333333	-122.033333333333	890	608	deep	C	Monterey Bay Outside	YOY Rockfish	30
1505	159	2015	6	2015-06-12 03:32:01	2015-06-12 03:32:01	2015-06-11 03:32:01	117	36.7	-122.108333333333	1762	1920	deep	C	Monterey Bay Outside	YOY Rockfish	43
1505	160	2015	6	2015-06-12 21:33:46	2015-06-12 21:33:46	2015-06-12 21:33:46	131	37.275	-122.566666666667	87	82	shallow	C	Pescadero	YOY Rockfish	15
1505	161	2015	6	2015-06-12 22:47:51	2015-06-12 22:47:51	2015-06-12 22:47:51	132	37.275	-122.65	96	95	shallow	C	Pescadero	YOY Rockfish	28
1505	162	2015	6	2015-06-13 00:41:26	2015-06-13 00:41:26	2015-06-12 00:41:26	133	37.275	-122.816666666667	185	184	shallow	C	Pescadero	YOY Rockfish	27
1505	163	2015	6	2015-06-13 02:40:56	2015-06-13 02:40:56	2015-06-12 02:40:56	134	37.275	-122.983333333333	544	518	deep	C	Pescadero	YOY Rockfish	581
1505	164	2015	6	2015-06-13 04:27:58	2015-06-13 04:27:58	2015-06-12 04:27:58	135	37.275	-123.15	868	950	deep	C	Pescadero	YOY Rockfish	257
1505	165	2015	6	2015-06-13 21:39:07	2015-06-13 21:39:07	2015-06-13 21:39:07	162	37.8833333333333	-123.5	1518	1328	deep	C	Farallones Outside	YOY Rockfish	208
1505	166	2015	6	2015-06-13 23:24:06	2015-06-13 23:24:06	2015-06-13 23:24:06	160	37.8833333333333	-123.316666666667	85	91	shallow	C	Farallones Outside	YOY Rockfish	120
1505	167	2015	6	2015-06-14 01:59:17	2015-06-14 01:59:17	2015-06-13 01:59:17	156	37.7433333333333	-123.138333333333	70	91	shallow	C	Farallones Outside	YOY Rockfish	595
1505	168	2015	6	2015-06-14 03:33:16	2015-06-14 03:33:16	2015-06-13 03:33:16	154	37.6583333333333	-123.208333333333	1340	1301	deep	C	Farallones Outside	YOY Rockfish	923
1603	1	2016	4	2016-04-26 23:14:35	2016-04-26 23:14:35	2016-04-26 23:14:35	138	37.7	-122.908333333333	50	55	shallow	C	Gulf of the Farallones	YOY Rockfish	8
1603	2	2016	4	2016-04-27 02:52:53	2016-04-27 02:52:53	2016-04-26 02:52:53	237	37.5966666666667	-122.831666666667	80	74	shallow	C	Gulf of the Farallones	YOY Rockfish	2
1603	3	2016	4	2016-04-27 22:29:26	2016-04-27 22:29:26	2016-04-27 22:29:26	119	36.8466666666667	-121.983333333333	80	91	shallow	C	Monterey Bay Inside	YOY Rockfish	666
1603	4	2016	4	2016-04-28 00:59:52	2016-04-28 00:59:52	2016-04-27 00:59:52	114	36.7666666666667	-121.866666666667	556	73	shallow	C	Monterey Bay Inside	YOY Rockfish	58
1603	5	2016	4	2016-04-28 03:59:14	2016-04-28 03:59:14	2016-04-27 03:59:14	115	36.7083333333333	-121.908333333333	106	91	shallow	C	Monterey Bay Inside	YOY Rockfish	33
1603	6	2016	4	2016-04-28 21:03:29	2016-04-28 21:03:29	2016-04-28 21:03:29	116	36.74	-121.976666666667	591	287	deep	C	Monterey Bay Inside	YOY Rockfish	63
1603	7	2016	4	2016-04-28 22:47:05	2016-04-28 22:47:05	2016-04-28 22:47:05	112	36.655	-121.946666666667	101	73	shallow	C	Monterey Bay Inside	YOY Rockfish	14
1603	8	2016	4	2016-04-29 21:29:00	2016-04-29 21:29:00	2016-04-29 21:29:00	117	36.7	-122.108333333333	1772	1920	deep	C	Monterey Bay Outside	YOY Rockfish	72
1603	12	2016	5	2016-05-02 21:14:28	2016-05-02 21:17:28	2016-05-02 21:14:28	165	38.1666666666667	-123	40	55	shallow	C	Point Reyes	YOY Rockfish	0
1603	13	2016	5	2016-05-02 22:43:13	2016-05-02 22:43:13	2016-05-02 22:43:13	167	38.1666666666667	-123.166666666667	82	91	shallow	C	Point Reyes	YOY Rockfish	13
1603	14	2016	5	2016-05-03 00:23:17	2016-05-03 00:23:17	2016-05-02 00:23:17	170	38.1666666666667	-123.366666666667	182	183	shallow	C	Point Reyes	YOY Rockfish	2772
1603	15	2016	5	2016-05-03 02:10:09	2016-05-03 02:10:09	2016-05-02 02:10:09	171	38.1666666666667	-123.483333333333	358	400	deep	C	Point Reyes	YOY Rockfish	21
1603	16	2016	5	2016-05-03 04:22:36	2016-05-03 04:22:36	2016-05-02 04:22:36	174	38.1666666666667	-123.708333333333	2006	2063	deep	C	Point Reyes	YOY Rockfish	20
1603	17	2016	5	2016-05-03 21:03:14	2016-05-03 21:03:14	2016-05-03 21:03:14	162	37.8833333333333	-123.5	1210	1328	deep	C	Farallones Outside	YOY Rockfish	0
1603	18	2016	5	2016-05-03 22:39:14	2016-05-03 22:39:14	2016-05-03 22:39:14	160	37.8833333333333	-123.316666666667	87	91	shallow	C	Farallones Outside	YOY Rockfish	15
1603	19	2016	5	2016-05-04 00:49:14	2016-05-04 00:49:14	2016-05-03 00:49:14	156	37.7433333333333	-123.138333333333	91	91	shallow	C	Farallones Outside	YOY Rockfish	228
1603	20	2016	5	2016-05-04 02:36:01	2016-05-04 02:36:01	2016-05-03 02:36:01	154	37.6583333333333	-123.208333333333	1539	1301	deep	C	Farallones Outside	YOY Rockfish	34
1603	21	2016	5	2016-05-04 04:30:19	2016-05-04 04:30:19	2016-05-03 04:30:19	152	37.6583333333333	-123.041666666667	109	108	shallow	C	Farallones Outside	YOY Rockfish	136
1603	22	2016	5	2016-05-04 21:04:58	2016-05-04 21:04:58	2016-05-04 21:04:58	131	37.275	-122.566666666667	71	82	shallow	C	Pescadero	YOY Rockfish	64
1603	23	2016	5	2016-05-04 23:27:53	2016-05-04 23:27:53	2016-05-04 23:27:53	133	37.275	-122.816666666667	155	184	shallow	C	Pescadero	YOY Rockfish	260
1603	24	2016	5	2016-05-05 00:54:19	2016-05-05 00:54:19	2016-05-04 00:54:19	134	37.275	-122.983333333333	585	518	deep	C	Pescadero	YOY Rockfish	3597
1603	25	2016	5	2016-05-05 03:07:14	2016-05-05 03:07:14	2016-05-04 03:07:14	135	37.275	-123.15	998	950	deep	C	Pescadero	YOY Rockfish	12
1603	26	2016	5	2016-05-05 21:03:00	2016-05-05 21:03:00	2016-05-05 21:03:00	124	36.9833333333333	-122.375	120	128	shallow	C	Davenport	YOY Rockfish	167
1603	27	2016	5	2016-05-05 22:27:33	2016-05-05 22:27:33	2016-05-05 22:27:33	125	36.9833333333333	-122.425	149	446	deep	C	Davenport	YOY Rockfish	120
1603	28	2016	5	2016-05-06 00:26:06	2016-05-06 00:26:06	2016-05-05 00:26:06	126	36.9833333333333	-122.591666666667	508	432	deep	C	Davenport	YOY Rockfish	857
1603	29	2016	5	2016-05-06 02:48:23	2016-05-06 02:48:23	2016-05-05 02:48:23	127	36.9833333333333	-122.758333333333	1000	1045	deep	C	Davenport	YOY Rockfish	0
1603	67	2016	5	2016-05-15 21:17:16	2016-05-15 21:17:16	2016-05-15 21:17:16	117	36.7	-122.108333333333	1808	1920	deep	C	Monterey Bay Outside	YOY Rockfish	129
1603	69	2016	5	2016-05-16 21:20:51	2016-05-16 21:20:51	2016-05-16 21:20:51	119	36.8466666666667	-121.983333333333	60	91	shallow	C	Monterey Bay Inside	YOY Rockfish	81
1603	70	2016	5	2016-05-17 00:03:49	2016-05-17 00:03:49	2016-05-16 00:03:49	113	36.6466666666667	-122.05	804	900	deep	C	Monterey Bay Outside	YOY Rockfish	57
1603	71	2016	5	2016-05-17 01:52:26	2016-05-17 01:52:26	2016-05-16 01:52:26	109	36.5833333333333	-122.033333333333	672	608	deep	C	Monterey Bay Outside	YOY Rockfish	12
1603	72	2016	5	2016-05-17 02:52:28	2016-05-17 02:52:28	2016-05-16 02:52:28	109	36.5833333333333	-122.033333333333	672	608	deep	C	Monterey Bay Outside	YOY Rockfish	24
1603	73	2016	5	2016-05-17 22:10:54	2016-05-17 22:10:54	2016-05-17 22:10:54	124	36.9833333333333	-122.375	116	128	shallow	C	Davenport	YOY Rockfish	93
1603	74	2016	5	2016-05-17 23:27:22	2016-05-17 23:27:22	2016-05-17 23:27:22	124	36.9833333333333	-122.375	119	128	shallow	C	Davenport	YOY Rockfish	144
1603	75	2016	5	2016-05-18 01:16:51	2016-05-18 01:16:51	2016-05-17 01:16:51	125	36.9833333333333	-122.425	534	446	deep	C	Davenport	YOY Rockfish	142
1603	76	2016	5	2016-05-18 04:33:41	2016-05-18 04:33:41	2016-05-17 04:33:41	126	36.9833333333333	-122.591666666667	508	432	deep	C	Davenport	YOY Rockfish	148
1603	77	2016	5	2016-05-18 21:17:44	2016-05-18 21:17:44	2016-05-18 21:17:44	131	37.275	-122.566666666667	82	82	shallow	C	Pescadero	YOY Rockfish	24
1603	78	2016	5	2016-05-18 23:06:11	2016-05-18 23:06:11	2016-05-18 23:06:11	132	37.275	-122.65	92	95	shallow	C	Pescadero	YOY Rockfish	4565
1603	79	2016	5	2016-05-19 01:44:32	2016-05-19 01:44:32	2016-05-18 01:44:32	133	37.275	-122.816666666667	201	184	shallow	C	Pescadero	YOY Rockfish	50
1603	80	2016	5	2016-05-23 22:58:22	2016-05-23 22:58:22	2016-05-23 22:58:22	139	37.7916666666667	-122.866666666667	52	55	shallow	C	Gulf of the Farallones	YOY Rockfish	83
1603	81	2016	5	2016-05-23 23:47:39	2016-05-23 23:47:39	2016-05-23 23:47:39	139	37.7916666666667	-122.866666666667	50	55	shallow	C	Gulf of the Farallones	YOY Rockfish	56
1603	82	2016	5	2016-05-24 02:18:37	2016-05-24 02:18:37	2016-05-23 02:18:37	138	37.7	-122.908333333333	50	55	shallow	C	Gulf of the Farallones	YOY Rockfish	8
1603	94	2016	5	2016-05-30 21:50:52	2016-05-30 21:50:52	2016-05-30 21:50:52	167	38.1666666666667	-123.166666666667	88	91	shallow	C	Point Reyes	YOY Rockfish	4108
1603	95	2016	5	2016-05-31 00:21:02	2016-05-31 00:21:02	2016-05-30 00:21:02	170	38.1666666666667	-123.366666666667	200	183	shallow	C	Point Reyes	YOY Rockfish	67
1603	96	2016	5	2016-05-31 01:58:50	2016-05-31 01:58:50	2016-05-30 01:58:50	171	38.1666666666667	-123.483333333333	281	400	deep	C	Point Reyes	YOY Rockfish	4
1603	97	2016	5	2016-05-31 04:08:26	2016-05-31 04:08:26	2016-05-30 04:08:26	174	38.1666666666667	-123.708333333333	1818	2063	deep	C	Point Reyes	YOY Rockfish	4
1603	98	2016	5	2016-05-31 22:45:16	2016-05-31 22:45:16	2016-05-31 22:45:16	154	37.6583333333333	-123.208333333333	935	1301	deep	C	Farallones Outside	YOY Rockfish	656
1603	99	2016	6	2016-06-01 02:55:09	2016-06-01 02:55:09	2016-05-31 02:55:09	160	37.8833333333333	-123.316666666667	91	91	shallow	C	Farallones Outside	YOY Rockfish	499
1603	100	2016	6	2016-06-01 21:55:05	2016-06-01 21:55:05	2016-06-01 21:55:05	131	37.275	-122.566666666667	91	82	shallow	C	Pescadero	YOY Rockfish	47
1603	101	2016	6	2016-06-02 00:20:00	2016-06-02 00:20:00	2016-06-01 00:20:00	133	37.275	-122.816666666667	155	184	shallow	C	Pescadero	YOY Rockfish	866
1603	102	2016	6	2016-06-02 01:44:01	2016-06-02 01:44:01	2016-06-01 01:44:01	134	37.275	-122.983333333333	498	518	deep	C	Pescadero	YOY Rockfish	174
1603	103	2016	6	2016-06-02 03:46:38	2016-06-02 03:46:38	2016-06-01 03:46:38	135	37.275	-123.15	998	950	deep	C	Pescadero	YOY Rockfish	325
1603	104	2016	6	2016-06-02 21:40:27	2016-06-02 21:40:27	2016-06-02 21:40:27	124	36.9833333333333	-122.375	128	128	shallow	C	Davenport	YOY Rockfish	24
1603	105	2016	6	2016-06-02 23:04:28	2016-06-02 23:04:28	2016-06-02 23:04:28	125	36.9833333333333	-122.425	225	446	deep	C	Davenport	YOY Rockfish	32
1603	106	2016	6	2016-06-03 01:00:03	2016-06-03 01:00:03	2016-06-02 01:00:03	126	36.9833333333333	-122.591666666667	396	432	deep	C	Davenport	YOY Rockfish	117
1603	107	2016	6	2016-06-03 03:03:34	2016-06-03 03:03:34	2016-06-02 03:03:34	127	36.9833333333333	-122.758333333333	890	1045	deep	C	Davenport	YOY Rockfish	27
1603	108	2016	6	2016-06-03 21:38:23	2016-06-03 21:38:23	2016-06-03 21:38:23	117	36.7	-122.108333333333	1920	1920	deep	C	Monterey Bay Outside	YOY Rockfish	63
1603	109	2016	6	2016-06-03 23:43:03	2016-06-03 23:43:03	2016-06-03 23:43:03	109	36.5833333333333	-122.033333333333	561	608	deep	C	Monterey Bay Outside	YOY Rockfish	21
1603	110	2016	6	2016-06-04 01:07:02	2016-06-04 01:07:02	2016-06-03 01:07:02	110	36.5833333333333	-122.175	2331	2304	deep	C	Monterey Bay Outside	YOY Rockfish	129
1603	111	2016	6	2016-06-04 02:33:37	2016-06-04 02:33:37	2016-06-03 02:33:37	211	36.5833333333333	-122.325	2640	2516	deep	C	Monterey Outside	YOY Rockfish	12
1603	112	2016	6	2016-06-04 04:20:17	2016-06-04 04:20:17	2016-06-03 04:20:17	212	36.5833333333333	-122.516666666667	2909	2997	deep	C	Monterey Outside	YOY Rockfish	26
1703	1	2017	4	2017-04-26 22:32:09	2017-04-26 22:32:09	2017-04-26 22:32:09	139	37.7916666666667	-122.866666666667	60	55	shallow	C	Gulf of the Farallones	YOY Rockfish	0
1703	2	2017	4	2017-04-27 00:50:01	2017-04-27 00:50:01	2017-04-26 00:50:01	138	37.7	-122.908333333333	60	55	shallow	C	Gulf of the Farallones	YOY Rockfish	2
1703	3	2017	4	2017-04-27 03:34:54	2017-04-27 03:34:54	2017-04-26 03:34:54	237	37.5966666666667	-122.831666666667	80	74	shallow	C	Gulf of the Farallones	YOY Rockfish	2
1703	8	2017	4	2017-04-28 23:10:14	2017-04-28 23:10:14	2017-04-28 23:10:14	119	36.8466666666667	-121.983333333333	88	91	shallow	C	Monterey Bay Inside	YOY Rockfish	2
1703	9	2017	4	2017-04-29 01:01:20	2017-04-29 01:01:20	2017-04-28 01:01:20	116	36.74	-121.976666666667	300	287	deep	C	Monterey Bay Inside	YOY Rockfish	0
1703	10	2017	4	2017-04-29 02:42:26	2017-04-29 02:42:26	2017-04-28 02:42:26	115	36.7083333333333	-121.908333333333	91	91	shallow	C	Monterey Bay Inside	YOY Rockfish	6
1703	12	2017	4	2017-04-29 21:12:41	2017-04-29 21:12:41	2017-04-29 21:12:41	131	37.275	-122.566666666667	86	82	shallow	C	Pescadero	YOY Rockfish	7
1703	13	2017	4	2017-04-29 22:47:38	2017-04-29 22:47:38	2017-04-29 22:47:38	132	37.275	-122.65	83	95	shallow	C	Pescadero	YOY Rockfish	107
1703	14	2017	4	2017-04-30 01:17:58	2017-04-30 01:17:58	2017-04-29 01:17:58	133	37.275	-122.816666666667	160	184	shallow	C	Pescadero	YOY Rockfish	25
1703	15	2017	4	2017-04-30 03:44:07	2017-04-30 03:44:07	2017-04-29 03:44:07	134	37.275	-122.983333333333	550	518	deep	C	Pescadero	YOY Rockfish	0
1703	17	2017	5	2017-05-01 03:07:53	2017-05-01 03:07:53	2017-04-30 03:07:53	152	37.6583333333333	-123.041666666667	109	108	shallow	C	Farallones Outside	YOY Rockfish	7
1703	19	2017	5	2017-05-01 21:25:20	2017-05-01 21:25:20	2017-05-01 21:25:20	165	38.1666666666667	-123	60	55	shallow	C	Point Reyes	YOY Rockfish	0
1703	20	2017	5	2017-05-01 23:06:29	2017-05-01 23:06:29	2017-05-01 23:06:29	167	38.1666666666667	-123.166666666667	72	91	shallow	C	Point Reyes	YOY Rockfish	14
1703	21	2017	5	2017-05-02 00:41:58	2017-05-02 00:41:58	2017-05-01 00:41:58	167	38.1666666666667	-123.166666666667	72	91	shallow	C	Point Reyes	YOY Rockfish	18
1703	23	2017	5	2017-05-03 00:53:45	2017-05-03 00:53:45	2017-05-02 00:53:45	156	37.7433333333333	-123.138333333333	95	91	shallow	C	Farallones Outside	YOY Rockfish	20
1703	24	2017	5	2017-05-03 02:54:44	2017-05-03 02:54:44	2017-05-02 02:54:44	152	37.6583333333333	-123.041666666667	120	108	shallow	C	Farallones Outside	YOY Rockfish	20
1703	25	2017	5	2017-05-03 21:11:35	2017-05-03 21:11:35	2017-05-03 21:11:35	123	36.9833333333333	-122.291666666667	90	82	shallow	C	Davenport	YOY Rockfish	49
1703	26	2017	5	2017-05-03 23:15:35	2017-05-03 23:15:35	2017-05-03 23:15:35	124	36.9833333333333	-122.375	86	128	shallow	C	Davenport	YOY Rockfish	86
1703	27	2017	5	2017-05-04 01:09:27	2017-05-04 01:09:27	2017-05-03 01:09:27	125	36.9833333333333	-122.425	349	446	deep	C	Davenport	YOY Rockfish	61
1703	28	2017	5	2017-05-04 02:38:32	2017-05-04 02:38:32	2017-05-03 02:38:32	126	36.9833333333333	-122.591666666667	500	432	deep	C	Davenport	YOY Rockfish	2162
1703	29	2017	5	2017-05-04 04:21:52	2017-05-04 04:21:52	2017-05-03 04:21:52	127	36.9833333333333	-122.758333333333	1098	1045	deep	C	Davenport	YOY Rockfish	26
1703	30	2017	5	2017-05-04 21:25:58	2017-05-04 21:25:58	2017-05-04 21:25:58	117	36.7	-122.108333333333	1800	1920	deep	C	Monterey Bay Outside	YOY Rockfish	10
1703	31	2017	5	2017-05-05 02:13:21	2017-05-05 02:13:21	2017-05-04 02:13:21	211	36.5833333333333	-122.325	2600	2516	deep	C	Monterey Outside	YOY Rockfish	23
1703	32	2017	5	2017-05-09 00:16:24	2017-05-09 00:16:24	2017-05-08 00:16:24	119	36.8466666666667	-121.983333333333	92	91	shallow	C	Monterey Bay Inside	YOY Rockfish	1
1703	33	2017	5	2017-05-09 02:41:23	2017-05-09 02:41:23	2017-05-08 02:41:23	116	36.74	-121.976666666667	240	287	deep	C	Monterey Bay Inside	YOY Rockfish	28
1703	34	2017	5	2017-05-09 04:04:21	2017-05-09 04:04:21	2017-05-08 04:04:21	112	36.655	-121.946666666667	80	73	shallow	C	Monterey Bay Inside	YOY Rockfish	30
1703	48	2017	5	2017-05-13 02:18:47	2017-05-13 02:18:47	2017-05-12 02:18:47	109	36.5833333333333	-122.033333333333	550	608	deep	C	Monterey Bay Outside	YOY Rockfish	16
1703	49	2017	5	2017-05-13 04:08:31	2017-05-13 04:08:31	2017-05-12 04:08:31	113	36.6466666666667	-122.05	914	900	deep	C	Monterey Bay Outside	YOY Rockfish	60
1703	55	2017	5	2017-05-16 21:14:02	2017-05-16 21:14:02	2017-05-16 21:14:02	167	38.1666666666667	-123.166666666667	93	91	shallow	C	Point Reyes	YOY Rockfish	2
1703	56	2017	5	2017-05-16 23:36:32	2017-05-16 23:36:32	2017-05-16 23:36:32	171	38.1666666666667	-123.483333333333	418	400	deep	C	Point Reyes	YOY Rockfish	1
1703	57	2017	5	2017-05-17 02:43:10	2017-05-17 02:43:10	2017-05-16 02:43:10	170	38.1666666666667	-123.366666666667	184	183	shallow	C	Point Reyes	YOY Rockfish	73
1703	58	2017	5	2017-05-22 21:27:45	2017-05-22 21:27:45	2017-05-22 21:27:45	152	37.6583333333333	-123.041666666667	106	108	shallow	C	Farallones Outside	YOY Rockfish	408
1703	60	2017	5	2017-05-23 01:23:30	2017-05-23 01:23:30	2017-05-22 01:23:30	160	37.8833333333333	-123.316666666667	107	91	shallow	C	Farallones Outside	YOY Rockfish	89
1703	61	2017	5	2017-05-23 03:23:20	2017-05-23 03:23:20	2017-05-22 03:23:20	162	37.8833333333333	-123.5	1300	1328	deep	C	Farallones Outside	YOY Rockfish	3
1703	97	2017	6	2017-06-04 21:41:21	2017-06-04 21:41:21	2017-06-04 21:41:21	138	37.7	-122.908333333333	57	55	shallow	C	Gulf of the Farallones	YOY Rockfish	34
1703	98	2017	6	2017-06-05 01:28:43	2017-06-05 01:28:43	2017-06-04 01:28:43	237	37.5966666666667	-122.831666666667	73	74	shallow	C	Gulf of the Farallones	YOY Rockfish	22
1703	99	2017	6	2017-06-05 21:37:52	2017-06-05 21:37:52	2017-06-05 21:37:52	131	37.275	-122.566666666667	88	82	shallow	C	Pescadero	YOY Rockfish	21
1703	100	2017	6	2017-06-05 22:51:57	2017-06-05 22:51:57	2017-06-05 22:51:57	132	37.275	-122.65	96	95	shallow	C	Pescadero	YOY Rockfish	34
1703	101	2017	6	2017-06-06 00:34:22	2017-06-06 00:34:22	2017-06-05 00:34:22	133	37.275	-122.816666666667	200	184	shallow	C	Pescadero	YOY Rockfish	402
1703	102	2017	6	2017-06-06 02:22:27	2017-06-06 02:22:27	2017-06-05 02:22:27	134	37.275	-122.983333333333	508	518	deep	C	Pescadero	YOY Rockfish	334
1703	103	2017	6	2017-06-06 04:13:48	2017-06-06 04:13:48	2017-06-05 04:13:48	135	37.275	-123.15	950	950	deep	C	Pescadero	YOY Rockfish	197
[truncated: 14,913 more rows]
