# Supplementary material for: Diverse integrated ecosystem approach overcomes pandemic-related fisheries monitoring challenges
Source: Nat Commun. 2021 Nov 11;12:6492. doi: 10.1038/s41467-021-26484-5 (PMC8585921; doi:10.1038/s41467-021-26484-5)
Supplement: Supplementary file 3 — Supplementary Software [file 41467_2021_26484_MOESM3_ESM.zip › Index_effort_reduction/ggplot_themes_rogers.R]

# personal ggplot themes

classic=theme_classic() + theme(panel.background = element_rect(color="black", fill=NULL), axis.text = element_text(color="black"), axis.ticks = element_line(color="black"))
xlabvert=theme(axis.text.x=element_text(angle=90, vjust=0.5, hjust=1))
xlabnull=theme(axis.text.x=element_blank()) 
legalpha=guides(colour = guide_legend(override.aes = list(alpha = 1)))

removefacets=theme(strip.background = element_blank(),strip.text = element_blank())
removefacetbackground=theme(strip.background = element_blank())
