# Supplementary material for: Diverse integrated ecosystem approach overcomes pandemic-related fisheries monitoring challenges
Source: Nat Commun. 2021 Nov 11;12:6492. doi: 10.1038/s41467-021-26484-5 (PMC8585921; doi:10.1038/s41467-021-26484-5)
Supplement: Supplementary file 3 — Supplementary Software [file 41467_2021_26484_MOESM3_ESM.zip › Index_effort_reduction/Index_effort_reduction_main.R]

# Index generation and effort reduction simulations
# Tanya Rogers

library(ggplot2)
library(dplyr)
library(tidyr)
library(lubridate)
library(purrr)
library(rstanarm)
options(mc.cores = parallel::detectCores())
source('Rogers_dglm.R')
source('ggplot_themes_rogers.R')

#### Ecosystem Indicators: Compute dglm indices for 8 focal taxa ####

#load data
specieslist=read.csv("data_8_species_1990_2020.csv", stringsAsFactors = F)

#convert covariates to factor
specieslist$STATION=as.factor(specieslist$STATION)
specieslist$AREA=as.factor(specieslist$AREA)

#nest data frame, set species factor levels (order)
specieslistnest=specieslist %>% group_by(NAME) %>% nest
sporder=c("YOY Rockfish", "Market Squid", "YOY Pacific Hake", "Adult Anchovy", "YOY Sanddabs",    
          "Total Myctophids", "Octopus", "Total Krill")
specieslistnest$NAME=factor(specieslistnest$NAME, levels = sporder)

#get log index using all sampled stations
getlogindex_annual=function(df) {
  df %>% group_by(STATION, YEAR) %>% summarise(TOTAL_NO=mean(log(TOTAL_NO+1))) %>% ungroup() %>% 
    group_by(YEAR) %>% summarise(INDEX=mean(TOTAL_NO)) %>% ungroup() %>% complete(YEAR) %>% as.data.frame() %>% 
    return()
}
specieslistnest$logindex=map(specieslistnest$data, getlogindex_annual)

#get ML dglm index
specieslistnest$MLindex=map(specieslistnest$data, MLdglm_index, dist="lognormal", printstuff=F)
specieslistnest$MLindexout=map(specieslistnest$MLindex, ~.$outdf)
MLindex=unnest(specieslistnest, logindex, MLindexout)

#get STAN dglm index
specieslistnest$STANindex=map2(specieslistnest$data, specieslistnest$MLindex, STANdglm_index, iter=5000)
specieslistnest$STANindexout=map(specieslistnest$STANindex, ~.$outdf)
STANindex=unnest(specieslistnest, STANindexout)

#plot STAN index (anomalies for log(x+1))
# STANindex = STANindex %>% group_by(NAME) %>% 
#   mutate(sclogIndex=scale(logmeanIndex1),
#          sclogIndex_upper=(logmeanIndex_upper1-mean(logmeanIndex1))/sd(logmeanIndex1),
#          sclogIndex_lower=(logmeanIndex_lower1-mean(logmeanIndex1))/sd(logmeanIndex1)) %>% ungroup()
STANindex = STANindex %>% group_by(NAME) %>% 
  mutate(sclogIndex=scale(meanlogIndex),
         sclogIndex_upper=(meanlogIndex_upper-mean(meanlogIndex, na.rm = T))/sd(meanlogIndex, na.rm = T),
         sclogIndex_lower=(meanlogIndex_lower-mean(meanlogIndex, na.rm = T))/sd(meanlogIndex, na.rm = T),
         sclogIndex1=scale(meanlogIndex1),
         sclogIndex1_upper=(meanlogIndex_upper1-mean(meanlogIndex1))/sd(meanlogIndex1),
         sclogIndex1_lower=(meanlogIndex_lower1-mean(meanlogIndex1))/sd(meanlogIndex1)) %>% ungroup()
ggplot(STANindex, aes(x=Year, y=sclogIndex1)) +
  facet_wrap(NAME~., ncol=2, scales = "free_x") +
  geom_hline(yintercept = 0, lty=2) +
  geom_ribbon(aes(ymin=sclogIndex1_lower, ymax=sclogIndex1_upper), alpha=0.25, color=NA) +
  geom_point(size=1.5) + geom_line(size=0.75) +
  classic + labs(y="Standardized log(dGLM Index+1)", x="Year") +
  scale_x_continuous(breaks = seq(1990, 2020, 5)) + removefacetbackground
ggsave("./figures/standardized_index_meanlog1.png", width = 6, height = 7)
ggsave("./figures/standardized_index_meanlog1.pdf", width = 6, height = 7)

#export indices
iexport=select(STANindex, NAME, Year, meanlogIndex:meanlogIndex_upper, meanlogIndex1:meanlogIndex_upper1, sclogIndex:sclogIndex1_lower)
write.csv(iexport, "index_meanlog1_8_species_1990_2020.csv", row.names = F)

# fig1b=select(STANindex, NAME, Year, sclogIndex1:sclogIndex1_lower)
# write.csv(fig1b, "figures/fig1b.csv", row.names = F)


#### Effort reduction simulations ####

# * Bias when using only 2020 stations * ####

stations2020=unique(specieslist$STATION[specieslist$YEAR==2020])

select2020stations=function(df) {
  #if multiple hauls at a station, selects the last one
  df2=df %>% arrange(YEAR, STATION) %>% 
    group_by(YEAR, STATION) %>% 
    mutate(keep=row_number(),
           keep=ifelse(keep==max(keep),T,F),
           keep=ifelse(keep==T & STATION %in% stations2020,T,F))
  return(df2)
}
get2020bias_mean=function(df) {
  df2=select2020stations(df) %>% filter(YEAR<2020)
  dsub=filter(df2, keep==T)
  fullindex=getlogindex_annual(df2)
  indexdf=getlogindex_annual(dsub)
  indexdf$FULLINDEX=fullindex$INDEX
  indexdf$logBIAS=indexdf$INDEX-indexdf$FULLINDEX
  indexdf$logBIASper=indexdf$logBIAS/indexdf$FULLINDEX*100
  return(indexdf)
}
get2020bias_MLdglm=function(df, modelspecs) {
  df2=select2020stations(df) %>% filter(YEAR<2020)
  indexdf=modelspecs$outdf %>% filter(Year<2020)
  indexdf$Index2020=NA
  years=unique(df2$YEAR)
  for(i in 1:length(years)) {
    dsub=filter(df2, YEAR!=years[i] | (keep==T & YEAR==years[i]))
    mtemp=MLdglm_index(dsub, modelspecs, step=F, plot=F, printstuff=F)
    indexdf$logIndex2020[i]=mtemp$outdf$logIndex[i]
  }
  indexdf$BIAS=indexdf$Index2020-indexdf$Index
  indexdf$logBIAS=indexdf$logIndex2020-indexdf$logIndex
  indexdf$logBIASper=indexdf$logBIAS/indexdf$logIndex*100
  return(indexdf)
}

specieslistnest$bias2020mean=map(specieslistnest$data, get2020bias_mean)
specieslistnest$bias2020MLdglm=map2(specieslistnest$data, specieslistnest$MLindex, get2020bias_MLdglm)
biasresults=unnest(specieslistnest, bias2020mean, bias2020MLdglm)

#plot
biaslong=biasresults %>% select(NAME, YEAR, Average=logBIASper,Model=logBIASper1) %>% 
  gather(Method,logBIAS,Average,Model) %>% mutate(BIAS=logBIAS/100)
ggplot(biaslong, aes(x=NAME, y=BIAS)) +
  facet_grid(.~Method) +
  geom_hline(yintercept = 0, color="gray60") +
  geom_boxplot(fill="gray",outlier.size = 0.75, size=0.35) +
  labs(x="Species", y="Relative bias") +
  classic + xlabvert + removefacetbackground
ggsave("./figures/2020stationsbias.png", width = 4, height = 3.5)
ggsave("./figures/2020stationsbias.pdf", width = 4, height = 3.5)

ggplot(biaslong, aes(x=YEAR, y=BIAS, group=Method,color=Method)) +
  facet_wrap(.~NAME, ncol=2, scales = "free_y") +
  geom_hline(yintercept = 0, color="gray60") +
  geom_line(size=1) +
  labs(x="Year", y="Relative bias") +
  classic + removefacetbackground + scale_color_brewer(palette = "Set1")
ggsave("./figures/2020stationbias_year.png", width = 6, height = 7)

# fig2b=select(biaslong, NAME, YEAR, Method, BIAS)
# write.csv(fig2b, "figures/fig2b.csv", row.names = F)

# * Sample size and uncertainty tradeoffs * ####
#based on known scaling, get se, n, sd for each species, year

haulsperyear=aggregate(HAUL_NO~YEAR, data=specieslist, FUN=n_distinct)

STANindex = STANindex %>% group_by(NAME) %>%
  mutate(scmeanlogIndex=scale(meanlogIndex)) %>% ungroup()
STANindex2=STANindex %>% left_join(haulsperyear,by = c("Year"="YEAR")) %>% 
  mutate(SD=logSE*sqrt(HAUL_NO),
         SD1=logSE1*sqrt(HAUL_NO))
#expand grid species, year, nhauls
uncertain=expand.grid(NAME=unique(STANindex2$NAME), 
                      Year=unique(STANindex2$Year), 
                      nhauls=seq(10,95,5))
#join vals by species, year
uncertain=left_join(uncertain, STANindex2) 
#compute se, cv, etc. for each nhauls
uncertain=uncertain %>% mutate(SEpred=SD/sqrt(nhauls),
                               SEpred1=SD1/sqrt(nhauls))

#plot
ggplot(uncertain, aes(x=nhauls, y=SEpred)) +
  facet_wrap(NAME~., ncol=4, scales = "free") +
  geom_line(aes(group=Year,color=scmeanlogIndex)) +
  geom_point(data=STANindex2, aes(x=HAUL_NO, y=logSE), alpha=0.5) +
  geom_point(data=filter(STANindex2, Year==2020),aes(x=HAUL_NO, y=logSE), color="tomato", size=2) +
  classic + removefacetbackground + scale_color_distiller(palette = "RdYlBu") +
  labs(color="Scaled Mean\nlog Index", x="Number of Hauls", y="Standard Error of log Index")
ggsave("./figures/SEvshauls_obspred.png", width = 7, height = 4)
ggsave("./figures/SEvshauls_obspred.pdf", width = 7, height = 4)

ggplot(STANindex2, aes(x=meanlogIndex, y=logmeanIndex, color=HAUL_NO)) +
  facet_wrap(NAME~., ncol=4, scales = "free") +
  geom_point(size=2) +  geom_point(data=filter(STANindex2, Year==2020), color="tomato", size=2) +
  geom_abline(slope=1, intercept = 0) +  
  classic + removefacetbackground + scale_color_viridis_c() +
  labs(x="Mean log Index", color="No. of\nHauls", y="log Mean Index")
ggsave("./figures/logmeanvsmeanlog.png", width = 7, height = 4)

ggplot(filter(STANindex2, Year!=2020), aes(x=meanlogIndex, y=logSE, color=HAUL_NO)) +
  facet_wrap(NAME~., ncol=4, scales = "free") +
  geom_point(size=2) + geom_point(data=filter(STANindex2, Year==2020), color="tomato", size=2) +
  classic + removefacetbackground + scale_color_viridis_c() +
  labs(x="Mean log Index", color="No. of\nHauls", y="Standard Error of log Index")
ggsave("./figures/SEvsmean_log.png", width = 7, height = 4)

# fig2a=select(uncertain, NAME, Year, nhauls, scmeanlogIndex, SEpred, nhauls_actual=HAUL_NO, SEactual=logSE)
# write.csv(fig2a, "figures/fig2a.csv", row.names = F)
# figS5=select(STANindex2, NAME, Year, meanlogIndex, logmeanIndex, nhauls_actual=HAUL_NO, SEactual=logSE)
# write.csv(figS5, "figures/figS5.csv", row.names = F)

##### Indices for krill species ####

#load data
krilldata=read.csv("data_2_krillspp_2002_2020.csv", stringsAsFactors = F)

#convert covariates to factor
krilldata$STATION=as.factor(krilldata$STATION)
krilldata$AREA=as.factor(krilldata$AREA)

#nest data frame, set species factor levels (order)
krilldatanest=krilldata %>% group_by(NAME) %>% nest
krilldatanest$NAME=factor(krilldatanest$NAME, levels = unique(selectspecies$NAME))

#get ML dglm index
krilldatanest$MLindex=map(krilldatanest$data, MLdglm_index, dist="lognormal", printstuff=F)

#get STAN dglm index
krilldatanest$STANindex=map2(krilldatanest$data, krilldatanest$MLindex, STANdglm_index, iter=5000)
krilldatanest$STANindexout=map(krilldatanest$STANindex, ~.$outdf)
kSTANindex=unnest(krilldatanest, STANindexout)

#plot STAN index (anomalies for log(x+1))
kSTANindex = kSTANindex %>% group_by(NAME) %>% 
  mutate(sclogIndex=scale(meanlogIndex),
         sclogIndex_upper=(meanlogIndex_upper-mean(meanlogIndex, na.rm = T))/sd(meanlogIndex, na.rm = T),
         sclogIndex_lower=(meanlogIndex_lower-mean(meanlogIndex, na.rm = T))/sd(meanlogIndex, na.rm = T),
         sclogIndex1=scale(meanlogIndex1),
         sclogIndex1_upper=(meanlogIndex_upper1-mean(meanlogIndex1))/sd(meanlogIndex1),
         sclogIndex1_lower=(meanlogIndex_lower1-mean(meanlogIndex1))/sd(meanlogIndex1)) %>% ungroup()
ggplot(kSTANindex, aes(x=Year, y=sclogIndex1)) +
  facet_wrap(NAME~., ncol=1, scales = "free_x") +
  geom_hline(yintercept = 0, lty=2) +
  geom_ribbon(aes(ymin=sclogIndex1_lower, ymax=sclogIndex1_upper), alpha=0.25, color=NA) +
  geom_point(size=1.5) + geom_line(size=0.75) +
  classic + labs(y="Standardized log(dGLM Index+1)", x="Year") +
  scale_x_continuous(breaks = seq(1990, 2020, 5)) + removefacetbackground
#ggsave("./figures/standardized_index_meanlog1_krill.png", width = 3.5, height = 4)

#export
kexport=select(kSTANindex, NAME, Year, meanlogIndex:meanlogIndex_upper, meanlogIndex1:meanlogIndex_upper1, sclogIndex:sclogIndex1_lower)
write.csv(kexport, "index_meanlog1_2_krillspp_2002_2020.csv", row.names = F)

#save(specieslistnest, krilldatanest, file = "indexoutput_paper.RData")
