# Supplementary material for: Diverse integrated ecosystem approach overcomes pandemic-related fisheries monitoring challenges
Source: Nat Commun. 2021 Nov 11;12:6492. doi: 10.1038/s41467-021-26484-5 (PMC8585921; doi:10.1038/s41467-021-26484-5)
Supplement: Supplementary file 3 — Supplementary Software [file 41467_2021_26484_MOESM3_ESM.zip › Index_effort_reduction/index_meanlog1_2_krillspp_2002_2020.csv]

NAME	Year	meanlogIndex	meanlogIndex_lower	meanlogIndex_upper	meanlogIndex1	meanlogIndex_lower1	meanlogIndex_upper1	sclogIndex	sclogIndex_upper	sclogIndex_lower	sclogIndex1	sclogIndex1_upper	sclogIndex1_lower
E. pacifica	2002	6.22308425783941	5.28910318030977	7.17030916484966	6.2253063919719	5.29413677433022	7.17107795418568	-2.35218719521562	-1.64773642265698	-3.04678853725336	-2.3515553881181	-1.64794307144759	-3.0443045022366
E. pacifica	2003	8.91295201635551	8.04815926274683	9.77930175374025	8.91310048023679	8.04847890150696	9.77935836344912	-0.351733652932732	0.292570289341075	-0.994879667014636	-0.351955166738323	0.292502480745224	-0.995195475877477
E. pacifica	2004	8.36856053704794	7.48747441729558	9.25899521039716	8.36881723129393	7.48803431620592	9.25909045684539	-0.756597371500903	-0.0943814722867292	-1.41186075526191	-0.756877891225014	-0.0945538885517327	-1.41214152160768
E. pacifica	2005	8.80701436097318	7.90309407033331	9.73627878040565	8.80718098414524	7.90346360030817	9.73633787870975	-0.43051944353518	0.260574121821592	-1.10276459076481	-0.430754598866631	0.260497138079916	-1.10308046217409
E. pacifica	2006	9.69017982299385	8.73781737714265	10.6404392273294	9.69024948585352	8.7379777678861	10.6404631555703	0.226290346212916	0.93299787318047	-0.4819812118622	0.226209407125847	0.933126455801368	-0.482238738651046
E. pacifica	2007	9.93133873337521	9.05382977390667	10.8168000066042	9.93139244554151	9.05394670938513	10.8168200660582	0.405640128371579	1.06415731196812	-0.246962922762133	0.405609130371598	1.06432821667775	-0.247171786115835
E. pacifica	2008	11.0115876176135	9.93625794512343	12.0872901914317	11.0116067792938	9.93630633199421	12.0872958220404	1.20902077791467	2.00902033827389	0.409298544119274	1.20924093771105	2.00950612818942	0.409264845101213
E. pacifica	2009	10.5322532349109	9.6522726352428	11.4034382023193	10.5322827051271	9.6523369124946	11.4034493593157	0.852539995251823	1.5004398960994	0.198098786321362	0.852644973384403	1.50075452990875	0.198004125176396
E. pacifica	2010	9.69090875200548	8.79063013697453	10.5902776683181	9.69097754833224	8.79078227746168	10.5903028274351	0.226832450418141	0.895692742438273	-0.442704384163541	0.226751053489305	0.895809384645725	-0.442954513159901
E. pacifica	2011	10.2119680739321	9.26768166419507	11.1695542730379	10.2120093767205	9.26777608691305	11.1695683698582	0.614344053167968	1.32650051438345	-0.0879213601808864	0.614375746891216	1.32675739213042	-0.0880921629746339
E. pacifica	2012	10.2031613370333	9.23057498404396	11.183504264537	10.2032033318994	9.23067297611609	11.1835181660731	0.607794486569601	1.33687511730611	-0.115517582900623	0.607824438049965	1.33713542507621	-0.115695240489911
E. pacifica	2013	10.8095047443389	9.83687103762847	11.7724874651964	10.8095276048772	9.83692448047528	11.7724951790605	1.05873182843119	1.77490168064698	0.335384542018099	1.05890294728839	1.77530833820937	0.335329132106667
E. pacifica	2014	10.2332963678571	9.26325746461512	11.1934652743114	10.2333369822924	9.2633523059824	11.1934790380625	0.630205896560829	1.34428311616585	-0.0912116355832545	0.630242544503842	1.34454587438183	-0.0913832608183523
E. pacifica	2015	8.54755813634163	7.62290238467909	9.46423690691983	8.54777485347617	7.62339138525392	9.46431448111722	-0.623476930753015	0.058256692743144	-1.31114303179064	-0.623741315586435	0.0581237314185279	-1.3114418339287
E. pacifica	2016	8.99946652983961	8.08183580749552	9.93549497878439	8.99960479815989	8.08214486279732	9.93554340258157	-0.287392844946831	0.408731126367693	-0.969834434578556	-0.287599770607137	0.408697259277186	-0.970149485954707
E. pacifica	2017	11.047315793625	9.88407395756667	12.1879474611725	11.0473347191717	9.88412493643044	12.1879525526117	1.23559180767448	2.08387910825317	0.370489334102209	1.23582094873249	2.08439029495377	0.370444188944263
E. pacifica	2018	10.1924441071871	9.1749583073919	11.202791351662	10.1924869382322	9.17506190358102	11.2028049876488	0.599824087154472	1.35121891604394	-0.15687968238167	0.599851913948232	1.35148396943116	-0.157067425002779
E. pacifica	2019	6.85589516996341	5.72809335421718	7.95669004144636	6.85713717654454	5.73134134795024	7.95704029081969	-1.88156598093999	-1.06290528915947	-2.72031172602718	-1.88150115955121	-1.06322176813373	-2.71904358808554
E. pacifica	2020	8.06367255508427	6.04103651280552	10.1277884577028	8.06421468014429	6.0434127789852	10.1278284106471	-0.983342437903407	0.551739707307163	-2.48757602809213	-0.983488750803499	0.551748822034402	-2.48687621138495
T. spinifera	2002	6.02404394971914	4.97177097028322	7.06110412078481	6.02683663345792	4.97867792577577	7.06196158348394	-0.028154524892563	0.550864890383487	-0.615667672406154	-0.0351414289381199	0.5506422581726	-0.628301001072697
T. spinifera	2003	6.0249765270507	4.98846309542055	7.07824754936255	6.02775008248488	4.99525610327731	7.0790904436485	-0.0276338411402763	0.560436541352121	-0.606347996647324	-0.0346245024173328	0.560335587333437	-0.618919306677075
T. spinifera	2004	5.56074909789516	4.53158460986189	6.5949211566132	5.56515924400866	4.54229070119428	6.59628751743098	-0.286824871790439	0.290582030374577	-0.861435908555597	-0.296407552839822	0.287114389969356	-0.875255262407942
T. spinifera	2005	4.75147608388782	3.65059066609798	5.84725238255202	4.76153213581775	3.67623480763317	5.85013604370288	-0.738664408630142	-0.126862153150675	-1.35331922681642	-0.75118516252488	-0.135137398486285	-1.3653617124181
T. spinifera	2006	4.16028790354369	2.93701841538135	5.37596712034244	4.17899430502754	2.98868405401352	5.38058289355312	-1.06874114289448	-0.389993767464238	-1.75172637704242	-1.08084696653529	-0.40086046465551	-1.75445098663659
T. spinifera	2007	5.26802106621309	4.07618406871032	6.43946565462639	5.27415666747936	4.09301375834763	6.44106164030801	-0.450263039091078	0.203786918216956	-1.11569864316917	-0.461087732014104	0.199271094690074	-1.12950389597428
T. spinifera	2008	7.76858179082099	6.43030004958619	9.07788576663046	7.76911213865484	6.43191071885384	9.07799992283351	0.945869267423894	1.67688993878261	0.198669507078146	0.950823182745995	1.69153097093242	0.194092530971994
T. spinifera	2009	6.4320642780151	5.20050057689512	7.64222192157565	6.4340182682736	5.20599923539198	7.64270156780205	0.199654524670973	0.875319052840286	-0.487961598282558	0.19528520637784	0.879286649613392	-0.499658449366763
T. spinifera	2010	7.0517382867231	5.95847955683743	8.1060577476738	7.05274889443633	5.96106006221492	8.10635940810483	0.545635685836549	1.13429144065792	-0.0647609412688524	0.545428739786845	1.14167352304691	-0.0723648022393417
T. spinifera	2011	6.75554178833872	5.53074614706066	7.96064910309769	6.75695744719337	5.53470134592123	7.96099796879183	0.380260977515524	1.05310576724417	-0.303576350184306	0.378038508706586	1.0594125748567	-0.313643867975352
T. spinifera	2012	7.89798372639537	6.82576401579245	8.98145359808356	7.89841431662918	6.82684887344801	8.98157931015417	1.01811795189017	1.62304918835783	0.419467991933851	1.02399609444458	1.63696594280962	0.41759050420997
T. spinifera	2013	7.93848127400261	6.85027847179156	9.03819148374587	7.93889732169477	6.85133707200423	9.03831026215929	1.04072885431405	1.6547275213001	0.433155091655201	1.04690568035694	1.66907034357595	0.431448529021953
T. spinifera	2014	8.1989281495626	7.14872679311525	9.24958407948251	8.19924546362145	7.14951234851884	9.24968022649563	1.18614355811302	1.77275386209703	0.59978705508832	1.1942383231518	1.78868592916327	0.600187784005221
T. spinifera	2015	4.31995565693319	3.10061670758789	5.57361067611235	4.33598805810843	3.1446540988141	5.57740023364846	-0.979594214118855	-0.279643896465554	-1.6603849195875	-0.992003219187922	-0.289480300197612	-1.66618656221149
T. spinifera	2016	5.61053253825099	4.47260393756548	6.75387481998865	5.61487262963268	4.48395679627621	6.75504049178929	-0.259029398268741	0.379330262918369	-0.89436645139051	-0.268274436805023	0.376953691646961	-0.90826678425911
T. spinifera	2017	7.88690532847164	6.71722301143745	9.06149355953319	7.88735484371605	6.71843217352174	9.06160960232038	1.01193257550897	1.66773771557189	0.35886654311866	1.01773746951201	1.68225558598217	0.356236815241703
T. spinifera	2018	8.45758480244309	7.32444951087633	9.60829338692544	8.45783582823024	7.32510851614336	9.60836055402957	1.33055873100913	1.97303120303112	0.697897915120853	1.34057622876217	1.99166537116361	0.699558754158169
T. spinifera	2019	2.74182125971387	1.32736322073074	4.15894199145151	2.82029887117802	1.56257412922436	4.17444527213662	-1.86071035510995	-1.06949260289108	-2.65044145221971	-1.84974121537053	-1.08342129271646	-2.5614955177796
T. spinifera	2020	2.56526549138569	0.281445572581235	4.80883402217706	2.68957757098839	0.84373891539591	4.81695829617647	-1.95928633034575	-0.706639883133664	-3.23440624226282	-1.92371721721173	-0.719819151516736	-2.96828886381079
