# Supplementary material for: Diverse integrated ecosystem approach overcomes pandemic-related fisheries monitoring challenges
Source: Nat Commun. 2021 Nov 11;12:6492. doi: 10.1038/s41467-021-26484-5 (PMC8585921; doi:10.1038/s41467-021-26484-5)
Supplement: Supplementary file 3 — Supplementary Software [file 41467_2021_26484_MOESM3_ESM.zip › Index_effort_reduction/index_meanlog1_8_species_1990_2020.csv]

NAME	Year	meanlogIndex	meanlogIndex_lower	meanlogIndex_upper	meanlogIndex1	meanlogIndex_lower1	meanlogIndex_upper1	sclogIndex	sclogIndex_upper	sclogIndex_lower	sclogIndex1	sclogIndex1_upper	sclogIndex1_lower
YOY Rockfish	1990	1.353439405742	0.951462746834577	1.75227873662234	1.58672093870318	1.27801143350474	1.91216585382043	-0.432979593259871	-0.147361233380862	-0.720844668585718	-0.525725670024185	-0.247636997199572	-0.789514141133191
YOY Rockfish	1991	2.55463356852198	2.20717382230536	2.89171124002219	2.63051008823576	2.31154385610152	2.94570800694648	0.427224203372169	0.668613565532668	0.178399989824035	0.366179306268571	0.63551204683318	0.0936265882821123
YOY Rockfish	1992	1.76628762470442	1.27564076486081	2.24222965939013	1.92801355776484	1.52191627852631	2.34317972564381	-0.137329134417858	0.203504311081014	-0.488693056022568	-0.234095329308925	0.120659049279385	-0.581100454217521
YOY Rockfish	1993	3.25191272986873	2.88864854474018	3.61487144706616	3.29049609701473	2.94280653551928	3.64143585399066	0.926562445671591	1.18648584209516	0.666420296375069	0.93012922448449	1.23000292576407	0.63303277522392
YOY Rockfish	1994	1.2419118357885	0.832836948988795	1.66093401905016	1.49953789842848	1.1938721662606	1.83485494719258	-0.512847146796027	-0.212775364828205	-0.805795432456636	-0.600222504470257	-0.313698214998164	-0.861410109002062
YOY Rockfish	1995	0.870364057918707	0.379206695138424	1.34699415475951	1.22645177583813	0.900618567544619	1.57812227975176	-0.778921374474681	-0.437595191251585	-1.13065087941132	-0.833571233764772	-0.533073118224473	-1.11199169832752
YOY Rockfish	1996	1.93188710311094	1.55955773166451	2.30152941409429	2.06918443421374	1.75036735301709	2.39693561128065	-0.0187393972550522	0.245970280127855	-0.28537334274027	-0.113466553594239	0.16659279166978	-0.385891823940999
YOY Rockfish	1997	1.85668522036075	1.45810072060932	2.25784936546058	2.00432577261628	1.66728957751412	2.35731014467772	-0.0725932595697649	0.214689955234477	-0.358029128797896	-0.168887481336558	0.13273331835862	-0.456880760186997
YOY Rockfish	1998	0.0124903696436338	-0.610513749291466	0.603538795756638	0.711181739092469	0.433775101628469	1.03977422833131	-1.39326518878118	-0.970001310309494	-1.83941330124377	-1.27386313573924	-0.993084899583223	-1.51090369179558
YOY Rockfish	1999	0.907876059073136	0.448453943836672	1.34552230052192	1.25200421152989	0.942305148536041	1.57695433912394	-0.752058135531173	-0.438649221184874	-1.08106127259979	-0.811736992088579	-0.534071109110309	-1.07637102814952
YOY Rockfish	2000	2.27873530293937	1.91581224160304	2.64118229170971	2.37769443360577	2.05315578727559	2.71003363967877	0.229646873334957	0.489203808823666	-0.0302509890758288	0.150151442259658	0.434131201817835	-0.127162835045119
YOY Rockfish	2001	2.89334464881944	2.55008561111011	3.23636228648828	2.94800922585586	2.62526263755428	3.27491606726622	0.669783288540304	0.915426402182826	0.423967302569758	0.637478410056761	0.916816280898408	0.361695424272139
YOY Rockfish	2002	2.9684503490392	2.59942813926172	3.34668850459631	3.01941372286356	2.67111237969109	3.3812838529524	0.723568272250374	0.994433639002012	0.459302664134624	0.698492673559471	1.00770624408037	0.400873464388645
YOY Rockfish	2003	1.81133159083227	1.44362767774301	2.17546891629957	1.96483965668241	1.65556452271261	2.28302642091151	-0.105072075668198	0.155695350255253	-0.368393620075146	-0.202627881216803	0.0692587910421538	-0.466899675146449
YOY Rockfish	2004	2.5240506743741	2.17294288947425	2.87657873058758	2.60226785261399	2.28075827835586	2.93137666324562	0.405323063262466	0.657776814513088	0.153886402182691	0.342046663671193	0.623266090099983	0.0673206911555751
YOY Rockfish	2005	-0.517986919365911	-1.25965317960012	0.216136316367561	0.48379848578672	0.249787367805519	0.807043371837298	-1.77315263093874	-1.24742946798877	-2.30427753368622	-1.46815932596104	-1.19195055088534	-1.66811894494034
YOY Rockfish	2006	-0.0340607133630655	-0.797735065095086	0.709908394886393	0.694052625169237	0.371803404453495	1.10981758860941	-1.42660152988279	-0.893827502732973	-1.97348695199478	-1.28849975267903	-0.933233710656528	-1.56385774398555
YOY Rockfish	2007	0.849006860259421	0.375798027101888	1.30475823286883	1.2110912823551	0.898596305020133	1.54474955405719	-0.79421577323318	-0.467841342532019	-1.13309190791224	-0.846696586315108	-0.561589701418285	-1.11371969675495
YOY Rockfish	2008	1.35647310487787	0.780043495167146	1.94237159418981	1.59258324109298	1.15737389062658	2.07634599164603	-0.43080708893428	-0.0112312030669226	-0.843602084221908	-0.520716404813544	-0.107347090947278	-0.892597436134813
YOY Rockfish	2009	2.21588491921432	1.84261062563705	2.58827201594856	2.32100471092123	1.98965326371133	2.66073200326887	0.184638214139555	0.451313498080521	-0.0826724126263895	0.101710772235797	0.392003560547515	-0.181424959535951
YOY Rockfish	2010	2.1818024636827	1.80215318417124	2.56337887583583	2.29043948849357	1.95482564670517	2.63759910719841	0.16023095463457	0.433486926574785	-0.111644951645695	0.0755931660152961	0.372236785686376	-0.211184729441707
YOY Rockfish	2011	2.4723798491651	2.04391565394975	2.90309151077384	2.55510450855309	2.16570891278855	2.95649328978962	0.368320352629059	0.676763248914924	0.0614869206448807	0.301746166884689	0.644727938225445	-0.0309875751401255
YOY Rockfish	2012	1.18856450700437	0.578449701171136	1.78222538749502	1.46285478597252	1.02362710029241	1.93774365786062	-0.551050441635621	-0.125915722259266	-0.987968209488027	-0.631567772391497	-0.225781078582001	-1.00688242167586
YOY Rockfish	2013	4.80076261143047	4.40321619512286	5.1984667061455	4.80911445659952	4.41537983423824	5.2039765285807	2.03573079648095	2.32053618665886	1.7510383235723	2.22776991428258	2.5651746929268	1.89132852745648
YOY Rockfish	2014	3.68892756901484	3.32751949098633	4.04638772274559	3.71402238699027	3.3627727291584	4.06372203540183	1.2395191977657	1.49550494171257	0.980706251044315	1.29202722446768	1.59084126824824	0.991888716722443
YOY Rockfish	2015	4.74448790274247	4.38167230350472	5.10365327225403	4.75329913110091	4.39409919874686	5.10970941094768	1.99543113505423	2.25263802470275	1.73561022881594	2.1800764058878	2.48462460160298	1.87314448645363
YOY Rockfish	2016	4.36219069433583	3.97278699486395	4.74975874353297	4.3751104443118	3.99143297924732	4.75837529691925	1.72165898372098	1.99920570988978	1.44279770459768	1.85691882959389	2.18441392707768	1.52907115984599
YOY Rockfish	2017	3.23063616343183	2.74503312656176	3.70303098171747	3.27053768211848	2.80729985604963	3.72738080765923	0.911325788855049	1.24961898806454	0.563573869211233	0.913075004699917	1.30344183044954	0.517243986085795
YOY Rockfish	2018	2.07129937658028	1.63194532996626	2.52045975287078	2.1925570761897	1.81055065540017	2.59781203573513	0.0810970577089723	0.402751518705998	-0.233534856658944	-0.00804615009031259	0.338239223011859	-0.33446593308053
YOY Rockfish	2019	0.00792010237225436	-0.821626428143036	0.802849500534047	0.718371669795695	0.364445837050543	1.17306761673781	-1.39653806620623	-0.82727015970005	-1.99059612704522	-1.26771942848162	-0.879187340406711	-1.570144694739
YOY Rockfish	2020	-0.14198654241923	-1.82651157639182	1.4548852385482	0.706582648418843	0.149259439820019	1.66468183490298	-1.5038897908363	-0.36033181221302	-2.71021835506389	-1.2777930020921	-0.459109044139564	-1.75401882162216
Adult Anchovy	1990	1.52214429424408	0.260876562254411	2.74764147991128	1.74994839423728	0.832068519765494	2.80975094273	0.475800610170835	0.925587013171958	0.0128855720721063	0.291060970439802	1.04223921138933	-0.359523792249538
Adult Anchovy	1991	NA	NA	NA	0	0	0	NA	NA	NA	-0.949286260660152	-0.949286260660152	-0.949286260660152
Adult Anchovy	1992	1.96488202925529	0.606502627465696	3.31129850048308	2.12292331879755	1.04169125788293	3.34711804046125	0.638295812634429	1.1324624485254	0.139738498764206	0.555422146158748	1.42312003847548	-0.210945134926973
Adult Anchovy	1993	0.193925489514677	-1.58873162531046	1.93459852474531	0.887364182954661	0.185802528521563	2.06955089235688	-0.0116870524405127	0.627181051439449	-0.665964304839932	-0.320330737783259	0.517592264105785	-0.817591147511665
Adult Anchovy	1994	1.15187521596684	-0.711204849298395	2.99551108055449	1.50658196739245	0.39948204537897	3.04431179932342	0.339903115824337	1.01656100918806	-0.343891258295358	0.118565098747971	1.20849377635717	-0.66613708295202
Adult Anchovy	1995	3.23893985567537	1.89587641444707	4.54169819000775	3.28653063621201	2.03580065037846	4.55229711886404	1.10590511738279	1.58404818619782	0.6129691226718	1.38017624690566	2.27733981878394	0.49367040485282
Adult Anchovy	1996	-0.11294846357907	-1.73525707083317	1.45193889452686	0.715505870246193	0.162420555088487	1.66229375557332	-0.124317038988891	0.450033570817847	-0.719742603036447	-0.442142319777005	0.228932173546171	-0.834164073948167
Adult Anchovy	1997	1.14961906669372	-0.339180006102483	2.63104120277774	1.47633757912427	0.537869158277486	2.70057048681897	0.339075055769967	0.88279195835323	-0.207349356767411	0.0971281561682512	0.96485311439046	-0.568049577703956
Adult Anchovy	1998	1.85970986744365	0.551285471803654	3.14135497494602	2.03106960202155	1.0063078368877	3.18367107565617	0.599695145974102	1.07008916202697	0.119472498874813	0.490317081549678	1.30727034205285	-0.236024576356679
Adult Anchovy	1999	2.18989433890885	0.770541366151942	3.58778387364846	2.32047477536842	1.15086812135054	3.61506781819626	0.720880643161762	1.23393910871926	0.199944589067349	0.695444790806069	1.61304036183012	-0.133561584218753
Adult Anchovy	2000	-0.059416400089859	-2.03610322111917	1.83800413933408	0.773903956756851	0.122692229981872	1.98567793518266	-0.104669507714528	0.591728631252481	-0.830160243628747	-0.400750296364452	0.4581438880635	-0.862323143212439
Adult Anchovy	2001	-0.718196441986009	-2.41122564629035	0.941958295303081	0.472890940062049	0.0859072745738076	1.27116392196891	-0.3464573378939	0.26285864948146	-0.967839030880259	-0.614105537588678	-0.0482970337318374	-0.888395979266793
Adult Anchovy	2002	-1.94284094587811	-4.39368002181385	0.439996153842892	0.222417683204112	0.0122794762410006	0.937152114032079	-0.795930786550443	0.0786266914723523	-1.69544659547462	-0.79163866464054	-0.285041512879581	-0.940582681511739
Adult Anchovy	2003	-1.44104165523447	-3.12424316299883	0.170463696295969	0.26629253932813	0.0430309444048974	0.78200687347176	-0.611758598636165	-0.020298084520569	-1.22953329494542	-0.760540572555343	-0.395007023966095	-0.918786325393493
Adult Anchovy	2004	2.15570511630139	1.02538151462658	3.26176802275382	2.28099827775884	1.33188015211226	3.29937260993462	0.708332391205034	1.1142835937085	0.293476940722874	0.667464214541758	1.38927851906474	-0.00526193156017917
Adult Anchovy	2005	2.46415949886167	1.46105619048029	3.46784194050373	2.55579435787126	1.66968784936502	3.49854984518082	0.821542432683986	1.18991758724282	0.453379833706044	0.862237133678677	1.53045350059524	0.234173038814671
Adult Anchovy	2006	2.39132600490023	1.3657489736956	3.41371444050975	2.48972534320119	1.59303551109571	3.4461029256818	0.794810820690047	1.17005151671204	0.418399834797036	0.815408027359094	1.49327960929961	0.179842570646144
Adult Anchovy	2007	1.54399701180554	0.119382364248388	2.93873243253165	1.77583527726947	0.754618825039931	2.99031183996396	0.483821073491947	0.995721904733035	-0.0390461394903395	0.309409353624425	1.17021910477738	-0.414419419297019
Adult Anchovy	2008	-2.20373173428209	-5.52407311892045	0.962528234569265	0.241249503866096	0.00398162768015759	1.28600651628752	-0.891683865924891	0.270408302879849	-2.11032755242114	-0.778290844389622	-0.037776740204295	-0.94646411979896
Adult Anchovy	2009	-1.74692063759818	-4.24688621578003	0.65473265784678	0.260795077862326	0.0142073176632272	1.07316726547283	-0.724023407433841	0.157440058698782	-1.64156980263413	-0.764437122379122	-0.188635231967103	-0.939216245348288
Adult Anchovy	2010	-4.15043968745333	-7.46231827963058	-1.0255375190385	0.0477645848430938	0.000574158328386169	0.306457560026967	-1.60617164948831	-0.459258769964646	-2.82170929133188	-0.915431164847117	-0.732071977495665	-0.948879302549175
Adult Anchovy	2011	-4.72097350576667	-9.62271699738848	-0.115772356994754	0.0768364001673061	6.62052959575252e-05	0.636935475200753	-1.8155710319846	-0.125353474548886	-3.6146266310641	-0.894825331121287	-0.49783228884236	-0.949239334958917
Adult Anchovy	2012	NA	NA	NA	0	0	0	NA	NA	NA	-0.949286260660152	-0.949286260660152	-0.949286260660152
Adult Anchovy	2013	-1.67448988997853	-3.89892639211382	0.501712546485871	0.25808532512214	0.0200610791815484	0.975143319386624	-0.697439612856793	0.101278064790666	-1.51386033148547	-0.766357770050404	-0.258113698023532	-0.935067153343816
Adult Anchovy	2014	-2.29849667633376	-5.03027118654564	0.327847256581492	0.182634666028804	0.00651576382595767	0.87044655092341	-0.926464837202947	0.0374653981705774	-1.92909058382137	-0.819836499137084	-0.33232179884302	-0.944667947544953
Adult Anchovy	2015	-5.43400353242184	-10.0893595201872	-1.18217249152746	0.0344041971674006	4.1518163655487e-05	0.267437457998739	-2.07726988749557	-0.516747503259153	-3.78589545507427	-0.924900884019716	-0.759729064794542	-0.949256832969884
Adult Anchovy	2016	NA	NA	NA	0	0	0	NA	NA	NA	-0.949286260660152	-0.949286260660152	-0.949286260660152
Adult Anchovy	2017	-2.24248933496734	-4.98995346331539	0.386844457594101	0.193061959673822	0.00678292552338554	0.905160000196678	-0.905908820502555	0.0591187639562757	-1.91429302743282	-0.812445729876084	-0.307717227171184	-0.944478585805629
Adult Anchovy	2018	3.88486265229685	2.70498096506795	5.03434702243438	3.9090078305823	2.76971159710485	5.04083636894809	1.34297403496716	1.76486193989016	0.90992959694451	1.82138232304059	2.62361191921894	1.01385969365913
Adult Anchovy	2019	4.92303301665183	3.90199705661914	5.96449097897857	4.93134017238193	3.92199724042542	5.96705603824096	1.72400707147418	2.10624673406206	1.3492627659229	2.54600202816497	3.28010785131666	1.83058909655779
Adult Anchovy	2020	4.43342701816407	3.00327443382614	5.84835974962666	4.44864856859815	3.05170673448499	5.85124022387483	1.54431010968338	2.06362383085412	1.01941034314339	2.20387468532447	3.19801867363596	1.21373523798086
Market Squid	1990	2.39643018436141	1.66294853040699	3.12148993394075	2.48892655422355	1.83654814082463	3.1646369927234	0.252451320122261	0.693444182216156	-0.193663878050566	0.154624115918062	0.672327943074478	-0.34520359448504
Market Squid	1991	1.35224184561361	0.288594778989717	2.38402103016664	1.60581844484758	0.847819510987003	2.47219597483863	-0.382640621385488	0.244903875338996	-1.02956767041887	-0.521979976556547	0.141805777640873	-1.10273014213238
Market Squid	1992	3.83490146580296	3.16420325291623	4.48654371987812	3.85749222399555	3.20558296953001	4.49774029621743	1.12735241318503	1.52369158778774	0.719423101602393	1.20316746316725	1.6937013641303	0.70369920462625
Market Squid	1993	2.0474113163995	1.17595760456922	2.89582168696498	2.17891617129938	1.44485693023868	2.94960280927054	0.0401724981402229	0.556189168163459	-0.48985949823711	-0.0828941353233775	0.50757687012946	-0.645302612096884
Market Squid	1994	2.17239460200056	1.38406856894281	2.94491273648549	2.28770391396987	1.6076576796588	2.99618234837467	0.116189318634101	0.586047124619881	-0.363283102477343	0.000454925930220458	0.543264354423657	-0.520570824282797
Market Squid	1995	2.70609382213999	1.94658692322806	3.4491189943087	2.77509911319176	2.08003374415095	3.48039827489959	0.440793665687037	0.892713383300098	-0.0211505000531685	0.373878726419418	0.914252316202933	-0.158654117789995
Market Squid	1996	1.23887857461497	0.401739159360392	2.05133031760253	1.50876310360684	0.914056831300682	2.17227613253703	-0.451589964336904	0.0425560969513185	-0.960751460225917	-0.596340114780624	-0.0879814823345701	-1.05198160803676
Market Squid	1997	3.03037140384574	2.31519911220515	3.73913347957433	3.08052323753915	2.40936911942889	3.76262995802731	0.638024444188082	1.06910480204894	0.203045291140608	0.607883159489278	1.13048757641943	0.0936702129957011
Market Squid	1998	-0.857725603462383	-2.07158748878747	0.331379750836117	0.391720546561027	0.118658769667059	0.872501273586624	-1.72677794395483	-1.00354517061786	-2.46506803288443	-1.45217594908132	-1.08381990746565	-1.66138557334284
Market Squid	1999	-0.137424392233336	-1.26155862564284	0.991731278926798	0.666211413810899	0.249366521999547	1.30722349802772	-1.28867930050663	-0.601908877154129	-1.97239560562024	-1.2418714097431	-0.750752151634088	-1.5612422282559
Market Squid	2000	1.80215480684755	0.934738225450969	2.62851377339543	1.96667350328352	1.26597438347865	2.6982130186608	-0.108996408501228	0.393608247165193	-0.636572957992099	-0.245506454531649	0.314971503553131	-0.782355665879444
Market Squid	2001	3.2279633520147	2.49537968863071	3.9487043722283	3.26946500781854	2.57462066058708	3.96780053913132	0.75820300712761	1.19656914938951	0.312633981090283	0.75264321055569	1.28768152963594	0.220279704912129
Market Squid	2002	2.9582931712406	2.24143007598111	3.67737793463379	3.01213811589862	2.34245694751217	3.70235265199008	0.594185317675197	1.03154409821825	0.158177790997043	0.55548906110527	1.0843053802476	0.0424046330802281
Market Squid	2003	0.836130106326593	-0.0583333630398727	1.6942096194997	1.21687746305886	0.66440578705836	1.862892253982	-0.696547983089801	-0.17465038687392	-1.24057487966378	-0.819971872696297	-0.32501972958147	-1.24325481279112
Market Squid	2004	1.47098398236571	0.514603332588843	2.37473275905997	1.69481112626125	0.983191994720555	2.4636949695098	-0.31041976680373	0.239254601245916	-0.892105676469816	-0.453797143893705	0.135292628305508	-0.999012855958552
Market Squid	2005	0.182855929935842	-0.793371831855806	1.13372550053639	0.818223511570258	0.373160269964268	1.41274418306048	-1.0938797187788	-0.515545735047922	-1.68763695737574	-1.12540547951592	-0.669906186597781	-1.4663961322837
Market Squid	2006	-1.3361394162244	-2.71077999304289	0.00369326485256613	0.272471859742825	0.0643681274750745	0.694995522992779	-2.01775682766418	-1.2028492988738	-2.85383507179964	-1.54353979079764	-1.21981811200534	-1.7029810136974
Market Squid	2007	-0.401311863230188	-1.50721573787647	0.68382742385307	0.548939602314214	0.20010082055265	1.09240877839548	-1.44917985397569	-0.789180894911956	-2.12180816517893	-1.33172064422316	-0.915335079685405	-1.59898774872355
Market Squid	2008	-0.32978967077873	-1.94035961997655	1.20398061976691	0.614383793406864	0.134226896291865	1.46634308072763	-1.40567891992067	-0.472815455061772	-2.38525315764555	-1.28157977579283	-0.628840734781978	-1.64945786248313
Market Squid	2009	1.27854265245306	0.454186917911564	2.08055499560407	1.53889406696365	0.945807726111193	2.19821437770257	-0.427465641867918	0.0603310105403705	-0.928851899993385	-0.573254908223272	-0.068108578163177	-1.02765527115859
Market Squid	2010	1.35613032976792	0.456968128305871	2.24958056383806	1.60218364789033	0.947509734102774	2.34982712361998	-0.380275583528386	0.163135047236384	-0.92716032363353	-0.524764820756793	0.0480513837598523	-1.02635125689317
Market Squid	2011	1.82124267357894	0.781966377860441	2.8286095217337	1.98794219283636	1.15869279194136	2.88602426178571	-0.0973868646173953	0.515309661157223	-0.729491223494227	-0.229211187575955	0.45886538739579	-0.864550770998125
Market Squid	2012	3.66376570604133	2.97841352104831	4.33702343752458	3.69059043438617	3.02803522485523	4.35001408258177	1.02326492446748	1.4327509759355	0.606422834173915	1.07529361319112	1.58051911650912	0.567668825807192
Market Squid	2013	3.87327267018079	3.14846082848779	4.59505446851762	3.89524973674133	3.19048351112872	4.60510545820847	1.15069038946959	1.58968954952572	0.709848308891831	1.23209584393312	1.77596049777552	0.692130569665254
Market Squid	2014	4.89984637764851	4.25507321935657	5.55090913390147	4.90769137808181	4.26916550656929	5.55478553560365	1.77506883230714	2.17105554712521	1.38290755092109	2.00779040573115	2.50356951878341	1.51857598993151
Market Squid	2015	4.43915378058797	3.77305108075677	5.10658940745863	4.45158029640815	3.79577281275695	5.11262784403795	1.49486827360688	1.90081322852666	1.08973402609493	1.6583353150045	2.16480498876016	1.15588038043548
Market Squid	2016	1.85393272894552	0.816845388377507	2.86069678464782	2.015774350536	1.18275383980632	2.91634799638558	-0.0775042534443446	0.53482564438132	-0.708277255012529	-0.207887239123845	0.482098288001681	-0.846116104526585
Market Squid	2017	4.06434805602432	3.29872354999441	4.81763736762448	4.08265846489198	3.33498824169895	4.82569072068693	1.26690547564383	1.72506800597326	0.801240484035561	1.37568133599909	1.94496459789411	0.802844638585819
Market Squid	2018	3.70575853327369	2.94764395733018	4.46581717528155	3.73186152994173	2.99877724722068	4.47724690466127	1.04880562932574	1.511085373985	0.587708296541244	1.10691396845378	1.678000101229	0.545252467951465
Market Squid	2019	3.49581884551466	2.70641554845771	4.27967232849307	3.52804701024006	2.77105631393003	4.29342453085097	0.921116974941508	1.39786912001848	0.440989344746241	0.950758978286905	1.53716233845913	0.370781286257223
Market Squid	2020	0.775683068423917	-0.74381710595671	2.190194316071	1.21278257599128	0.388858804655901	2.29626008683786	-0.73331283214571	0.127015387598665	-1.65749698557728	-0.823109220568812	0.00701034255128885	-1.45436850768661
YOY Pacific Hake	1990	2.96789243293353	2.26870853463469	3.68207285483296	3.02110172650597	2.36714626474097	3.70693203456995	0.146160785455843	0.72969831947161	-0.4251234941548	0.0971716775049754	0.744749994120138	-0.52030960334791
YOY Pacific Hake	1991	2.98569654404618	2.39982632661387	3.57784643861261	3.03703107203719	2.48667692493458	3.60539914745573	0.16070804378923	0.644537729744485	-0.317990687582433	0.112212568294721	0.648880075066685	-0.40744573191799
YOY Pacific Hake	1992	2.00303200916449	1.28201963248477	2.71039108390675	2.13664008300062	1.52690615012998	2.77478346036662	-0.642200607675266	-0.0642366121894003	-1.2313203474233	-0.737959367999142	-0.13540825701027	-1.31368556322392
YOY Pacific Hake	1993	4.74624698907383	4.14698458736563	5.32358095883517	4.75528926557189	4.16267290425379	5.32844437789848	1.599206263146	2.07093025709428	1.10956513970113	1.73463539708522	2.27582294513567	1.17507204570125
YOY Pacific Hake	1994	3.48833778669135	2.90547017325112	4.08362405179124	3.51978363609096	2.95874839893191	4.10033002962665	0.571402627726017	1.05779495733647	0.0951572429813905	0.568039744632389	1.11620632727309	0.0382960891400461
YOY Pacific Hake	1995	1.6387779840608	0.92496232121516	2.34787731584214	1.82519417145037	1.25896462453857	2.43915374904969	-0.939822733746731	-0.360436821235426	-1.52306223299113	-1.03203447192349	-0.45231831610957	-1.5666827260113
YOY Pacific Hake	1996	3.40691048808119	2.80434993632224	4.01794477253687	3.44107431159704	2.86313391842763	4.03577476974278	0.50487058123534	1.00413019213598	0.0125346284610521	0.493720410449603	1.05525161875012	-0.051985520758147
YOY Pacific Hake	1997	2.89778830193392	2.2333756044323	3.55631539270092	2.95429917776222	2.3351792637397	3.58445941299392	0.0888805934015238	0.62694529364455	-0.453993077144795	0.0340950220226652	0.629108248371782	-0.550493653910026
YOY Pacific Hake	1998	1.66436902399163	0.864821766335438	2.44777343578776	1.84867041523307	1.21627171142878	2.53072201472293	-0.918912986186843	-0.278814399640931	-1.57220145609601	-1.00986760899764	-0.365857244554661	-1.60699445396786
YOY Pacific Hake	1999	3.46002023624204	2.82617873016365	4.09301988572439	3.4925152999423	2.88372925764572	4.10957091811946	0.548265122059577	1.06547203947881	0.0303703463527281	0.542292292219717	1.12493180782395	-0.0325388807596728
YOY Pacific Hake	2000	3.66246722275398	3.09040269383221	4.24423190821648	3.68887209434334	3.13488228057061	4.25847671656351	0.713679087012447	1.18902329909455	0.24626061085614	0.727697341951515	1.26553242747699	0.204606153348886
YOY Pacific Hake	2001	3.53731313388208	2.94566946244875	4.12540094278036	3.56724271761251	2.99690126886536	4.14142882284682	0.611419061180236	1.09192972664561	0.128002996474863	0.612851809305618	1.15501284692598	0.0743209935443006
YOY Pacific Hake	2002	3.16261930840544	2.51905689817823	3.81407226926196	3.20624167831906	2.59651367250867	3.83589067626101	0.305266856184108	0.837551475936699	-0.220570607758739	0.271985500871541	0.866516004046148	-0.303735097873103
YOY Pacific Hake	2003	2.14907537419874	1.46713524925364	2.82417906023342	2.26505995436843	1.67462500374091	2.88184152569405	-0.522872518472268	0.0287364700601991	-1.08006737659862	-0.616702078633993	-0.0343213249956729	-1.17420568689165
YOY Pacific Hake	2004	4.39615126511967	3.80799313769048	4.98921173098311	4.40895490893756	3.82994313629244	4.99599967205283	1.31315250255377	1.79772619172294	0.832584381715963	1.40761774123334	1.96192024872834	0.860900186437095
YOY Pacific Hake	2005	0.0495608409775632	-1.10970411337281	1.16751658271492	0.758847038455853	0.28492062894619	1.43841256093323	-2.23832913948655	-1.32487769687048	-3.18553322404179	-2.03890639518586	-1.39724344751316	-2.48639969325269
YOY Pacific Hake	2006	0.230619011409826	-1.0418518247052	1.47063690081783	0.864387018472041	0.302177074815634	1.67747145525489	-2.09039139847925	-1.07720627167878	-3.13009295153877	-1.93925287770365	-1.17151799540575	-2.47010572077072
YOY Pacific Hake	2007	1.64331820503148	0.858048118048325	2.409454986059	1.83074712334047	1.21151010448942	2.49550814108765	-0.936113041814727	-0.310123370002447	-1.57773602116745	-1.02679123435444	-0.399107074347993	-1.61149048362697
YOY Pacific Hake	2008	2.4458068623849	1.66602303059698	3.21989022114587	2.53502713985719	1.83913330717535	3.2590719381713	-0.280421233654821	0.352061372200799	-0.917561542061329	-0.361792236557079	0.321869167923278	-1.01887278755096
YOY Pacific Hake	2009	2.57525284511296	1.87348306489628	3.27730086877283	2.65274411507903	2.01635995422025	3.31433646340443	-0.174654417269005	0.398970061819295	-0.748051551154731	-0.250640892332621	0.37405132989281	-0.851530906617376
YOY Pacific Hake	2010	2.9946686571443	2.39981410295125	3.60436398175404	3.04576374298985	2.48666571801474	3.63120525215809	0.168038915081196	0.666204498054587	-0.318000675207022	0.120458176994989	0.673246851578384	-0.40745631377504
YOY Pacific Hake	2011	2.48202694826931	1.76881988966782	3.18754212618759	2.56711594260595	1.92628004644496	3.22798631272732	-0.25082677971752	0.32563061747378	-0.833569004871318	-0.331493177705489	0.292517334446029	-0.936586633015123
YOY Pacific Hake	2012	2.59480073339279	1.73784104632922	3.43037583465489	2.67305553317542	1.8998746458983	3.46223758605217	-0.158682365708575	0.524043482164247	-0.858880981080903	-0.231462337835579	0.51370330925792	-0.961519279814924
YOY Pacific Hake	2013	3.88725840864559	3.20961981707917	4.56255937809736	3.90876953914746	3.24919811926941	4.57294062287011	0.897349893802137	1.44912007728645	0.343669702422896	0.93533006896851	1.56245719835378	0.312546058477881
YOY Pacific Hake	2014	2.3317005129246	1.60128196051189	3.06332896199692	2.43009223583978	1.78496747764096	3.10900176505737	-0.373654449993233	0.224139395785932	-0.970459721888938	-0.460874425983202	0.180169116268229	-1.07001753326359
YOY Pacific Hake	2015	3.95872331778755	3.33809367785676	4.6047330737163	3.97859872965746	3.37298249928358	4.61468773340294	0.955741940924418	1.48357906494163	0.448642224218226	1.00126455612863	1.6018758756046	0.429426399708515
YOY Pacific Hake	2016	5.06680528772892	4.40129189486139	5.74574912578654	5.07346053294771	4.41347882080595	5.74894036755323	1.86112579127866	2.41587246431353	1.31735277227665	2.03506075201621	2.67286588990248	1.41188933319683
YOY Pacific Hake	2017	3.63491492188186	2.77302952251084	4.47146914284899	3.66344644300004	2.83362822150842	4.48283481864961	0.69116684610753	1.37469270624709	-0.0130564357566524	0.703689799120378	1.47737701987773	-0.0798455457772178
YOY Pacific Hake	2018	3.79845358406717	3.06926579984478	4.54123286276174	3.82218863681912	3.11467430005842	4.55183669867371	0.824789870096402	1.43169475759622	0.228990225648192	0.853578191978579	1.54253033956031	0.185525267234041
YOY Pacific Hake	2019	2.34735401534548	1.26099595577346	3.40518601039135	2.45130420091131	1.51048668011538	3.43784741587139	-0.36086439593785	0.503461557089988	-1.24849822585272	-0.440845552263847	0.490673493920337	-1.32918924194262
YOY Pacific Hake	2020	0.251318123676306	-2.67081413813158	2.98189903684768	1.04037731170001	0.066906840262079	3.03135228600697	-2.0734787128918	0.157605203221113	-4.46107406252099	-1.77307839330255	0.106850514949121	-2.69225382453698
YOY Sanddabs	1990	2.09514677884062	1.71415728374412	2.48278820952225	2.21310409397347	1.87976955073272	2.56299403356645	-0.146069560474126	0.14104100650723	-0.428253303730753	-0.230444288735604	0.0729362767764908	-0.519470095967258
YOY Sanddabs	1991	3.13410843796951	2.80794142902534	3.46336647599175	3.17729082807677	2.86652071946494	3.49421001801781	0.62344795600975	0.867316269604364	0.381869044529864	0.605577224177286	0.88036970085665	0.336116457730012
YOY Sanddabs	1992	1.66082652717969	1.20402471116932	2.10756980637551	1.83833129451868	1.46637699827664	2.2222662670717	-0.467753270821039	-0.136868318819191	-0.806088180384839	-0.55540014190878	-0.222500004144015	-0.877912143453701
YOY Sanddabs	1993	3.08653354524995	2.71137606505482	3.46074165296187	3.13195456072525	2.77570704344487	3.49166501960561	0.58821112799895	0.86537216773938	0.310346925876075	0.566267313056915	0.878162998204899	0.257374255484216
YOY Sanddabs	1994	3.3427546343724	2.98568885132623	3.69742829226407	3.37802334658248	3.03495956802678	3.72191326410662	0.777983882787237	1.04067653365164	0.513519480105202	0.779627227020386	1.07780532775042	0.482165450137002
YOY Sanddabs	1995	1.94057420252517	1.54410859772975	2.32853678888446	2.07695927385804	1.73761907666563	2.42151535762983	-0.260555310739931	0.0267931234594334	-0.55420159199852	-0.348491959858162	-0.0497362435122738	-0.642725115132587
YOY Sanddabs	1996	2.95916398661552	2.61090843436055	3.29715809878893	3.01045521117054	2.68180275166677	3.33347858638076	0.493873569365464	0.744212345104237	0.235934553697011	0.460918352694861	0.741003611387647	0.175952259822396
YOY Sanddabs	1997	1.74578494556644	1.2908912596279	2.18469417719382	1.90994639074098	1.53385748131825	2.29131482227759	-0.404827954427569	-0.079745369410021	-0.741749588052739	-0.493304534311722	-0.162629778236625	-0.819401552580444
YOY Sanddabs	1998	-0.732309981955015	-1.5194049949504	0.0157511974747553	0.409026346871326	0.197901277226466	0.70105379252205	-2.24025415854414	-1.68619504008212	-2.82322408271332	-1.79471369236673	-1.54150420680784	-1.97777480894856
YOY Sanddabs	1999	2.1467343949875	1.7968863130815	2.5002619220524	2.25878383177208	1.95030619410238	2.579131790241	-0.107860668057482	0.153983089356778	-0.366979207004027	-0.190836563226528	0.0869289104364306	-0.458309587094936
YOY Sanddabs	2000	1.86328725362266	1.45086072606683	2.27444018233508	2.01013633924254	1.66142020851949	2.37234197737906	-0.317798675260178	-0.0132740782089995	-0.62326657624406	-0.406432407406922	-0.0923732165157637	-0.708795193444783
YOY Sanddabs	2001	3.23327457296261	2.87593465888965	3.59147568793927	3.27255921673257	2.93076694632714	3.61866044521726	0.696896362164769	0.962201659984621	0.432228921550516	0.688181993149618	0.988277464726374	0.391822708273104
YOY Sanddabs	2002	3.65909890760349	3.30373789024681	4.00853511480068	3.68493178608956	3.33982442729748	4.02653216993889	1.01228748518849	1.27110096494421	0.749085734547592	1.04573963953046	1.34193254451057	0.746505926796328
YOY Sanddabs	2003	1.86756892626805	1.51994188643328	2.21461572737949	2.01305896880312	1.71774678642861	2.31825067541623	-0.314627410881436	-0.057583669037425	-0.572100912435458	-0.403898270501178	-0.139274392919574	-0.659955866771626
YOY Sanddabs	2004	2.19113937126477	1.84065208974273	2.54514108992363	2.29858840599446	1.98796277005184	2.62067702442044	-0.0749716708898108	0.187223301349867	-0.334563639531041	-0.156323040912621	0.122951714219677	-0.425658538825058
YOY Sanddabs	2005	0.918337206681002	0.477528702037623	1.3473691266841	1.25925392925459	0.960148957749756	1.57841988300487	-1.01768553531384	-0.699918681578447	-1.34417483620157	-1.05750322824914	-0.780762640469993	-1.31684945440292
YOY Sanddabs	2006	0.403823577350694	-0.121336197853203	0.909112658212232	0.923539226916557	0.634318263043737	1.24764103609879	-1.39876528619832	-1.0245177909279	-1.78773021326884	-1.34859281020315	-1.06757246915653	-1.59936886761069
YOY Sanddabs	2007	0.768042220807145	0.304167392437696	1.22135365477967	1.15520625558959	0.856751294505195	1.47973368315528	-1.12900304472665	-0.793253322107674	-1.47257665280911	-1.14772028940107	-0.866330905603417	-1.40650290824116
YOY Sanddabs	2008	0.978735065742541	0.296436486762835	1.62926978470021	1.30928337879244	0.852309763725377	1.8083132224513	-0.972951246904253	-0.491126092991876	-1.47830262670123	-1.01412397958966	-0.581428039967172	-1.41035404531955
YOY Sanddabs	2009	1.19709603506391	0.778057616103457	1.60759849932013	1.4649908078303	1.15601261889716	1.79022686066936	-0.81121997478967	-0.507177150851577	-1.12158504036884	-0.879114073529219	-0.597110258986803	-1.14702111252121
YOY Sanddabs	2010	2.89732809418692	2.54695230554515	3.24610213080644	2.95182635575103	2.62235657825325	3.28428927112412	0.448074186921341	0.70639722330609	0.188564796615492	0.410082780419794	0.698352821550501	0.124408012140668
YOY Sanddabs	2011	3.28902508434606	2.87336722500971	3.69398561700257	3.32639549094389	2.92833666720616	3.71855399875484	0.738188545264641	1.03812668121579	0.430327325542934	0.734862041550825	1.07489259518282	0.389715475767555
YOY Sanddabs	2012	3.02823368954646	2.62955319319653	3.42112527363537	3.07639152502743	2.69918249173386	3.45327842145349	0.545030747107962	0.83602989359139	0.2497439838996	0.518090034192646	0.844878966463311	0.191021785331303
YOY Sanddabs	2013	4.68991035373669	4.32893884044645	5.06113205205989	4.69921563042643	4.34203424785762	5.06745042908667	1.77576846354976	2.0507175888121	1.50841124205091	1.92519906795147	2.24448598882932	1.61549627981137
YOY Sanddabs	2014	4.54850118957116	4.19162147615787	4.90775028851734	4.55920467089928	4.20663002769949	4.91511221588392	1.67103232833188	1.93711382613413	1.4067057400153	1.80379916680356	2.11239744314459	1.49809076385945
YOY Sanddabs	2015	4.87490168195709	4.5092233164398	5.2357752455426	4.88263768401052	4.52017018624291	5.24108382654753	1.91278417169685	2.18006884575098	1.64194077223908	2.08423961198216	2.39503904095405	1.76995336934136
YOY Sanddabs	2016	3.1835877508559	2.78359577929886	3.5727507950122	3.22496737781807	2.84357627017281	3.60044232988248	0.66009531218032	0.948332877652701	0.363837191525384	0.64691633395279	0.972481005590506	0.316221916007245
YOY Sanddabs	2017	2.28773451938681	1.81738078340911	2.74772980525578	2.38679300236183	1.96791122193757	2.80983394832911	-0.00342749230136366	0.337272693182828	-0.351799769178205	-0.079843104513687	0.28696481677615	-0.443044720357961
YOY Sanddabs	2018	3.01630138012996	2.61851878920572	3.42088033356876	3.06505363630093	2.68889409854031	3.45304123263295	0.536192960816791	0.835848476240621	0.241571240391422	0.50825924255125	0.844673306138828	0.182100984267688
YOY Sanddabs	2019	0.352282946629444	-0.407548287522343	1.10038919063168	0.902512637772847	0.509992874152025	1.38762733409988	-1.43693937838175	-0.882846882385933	-1.99971610754575	-1.36682442472922	-0.94619395138343	-1.70716821398046
YOY Sanddabs	2020	0.435698959018868	-0.760311431566912	1.56586430964126	0.974745440640716	0.383574459825463	1.75558126557558	-1.37515646067262	-0.538088002769901	-2.26099371690414	-1.30419321959063	-0.62715056321584	-1.81678236886056
Total Myctophids	1990	4.5172159855695	3.84085171726392	5.1858097809847	4.52873262473875	3.86209967483207	5.19138958860249	0.618639947060432	1.38138432619348	-0.152969133721036	0.614613993012072	1.3915785317669	-0.167012384869809
Total Myctophids	1991	3.25931508969907	2.59748432491103	3.91735474202661	3.29908589342962	2.66930315048053	3.93705309826674	-0.816397058085223	-0.0656930439269622	-1.57142604465533	-0.827145405172471	-0.079129580881066	-1.5655649571804
Total Myctophids	1992	5.16222532316942	4.50893702005057	5.81841085345071	5.16825924055913	4.51988700705562	5.82137876969829	1.35447873305627	2.10306752990515	0.609195147455794	1.36445822491316	2.13024013226776	0.604242516308492
Total Myctophids	1993	4.98378360294619	4.34423375518073	5.6259387377542	4.9909771602522	4.35713166973043	5.62953544096441	1.15090906185018	1.88349171960887	0.421298564559279	1.15659518677041	1.90530404685515	0.413412067840206
Total Myctophids	1994	4.64295288938933	3.9110900338641	5.34348696859232	4.65317578641068	3.93091096311885	5.34825476136891	0.762082972251255	1.56126542797746	-0.0728399408479797	0.760523458968427	1.57550276896878	-0.0863312273774981
Total Myctophids	1995	4.03579139796286	3.35797480155283	4.70293305586997	4.0543406746723	3.39218845823095	4.71196082195297	0.0694217211488762	0.830509474495652	-0.70384420285478	0.0583899694640799	0.829448846486417	-0.71798275351032
Total Myctophids	1996	4.87642999941523	4.23050174554627	5.51849398928826	4.88443837085713	4.24494207116131	5.52249784847809	1.02843805144831	1.7609167293506	0.291550948486466	1.0316785770072	1.77980259103304	0.28186989072778
Total Myctophids	1997	3.34226671904205	2.63859670907894	4.03032590519715	3.37913672489222	2.70762029558529	4.04793842826985	-0.721764278877339	0.063186584187058	-1.52452426340659	-0.733285896050843	0.0508833428166071	-1.52063814799222
Total Myctophids	1998	3.68777912039526	3.02685586813547	4.33494748389655	3.71386908698065	3.0741857170639	4.34796494999617	-0.327597231770267	0.410704611588597	-1.08159091097638	-0.340812581049469	0.402664099345768	-1.09084060695082
Total Myctophids	1999	2.82762343505005	2.1438093037725	3.52359804687075	2.88837415680409	2.25464158352587	3.55266461770904	-1.30887901852237	-0.514898088956774	-2.08898704312615	-1.30870445066689	-0.529824638483433	-2.05175517425707
Total Myctophids	2000	2.85572673823412	2.15754600620966	3.57784396813471	2.91512239848747	2.26694598039709	3.60539674453662	-1.2768182415817	-0.45301332152592	-2.07331595457639	-1.2773421676225	-0.46799627957016	-2.03732828287732
Total Myctophids	2001	3.04288289591002	2.36705544979645	3.72668316700249	3.09213080663396	2.45667345263164	3.7504705390255	-1.06330697619704	-0.283214763553116	-1.83430364012338	-1.06980000977755	-0.297897420028647	-1.81487303681104
Total Myctophids	2002	3.75014224027524	3.02724621683171	4.46873007751518	3.77493190213842	3.07455802486832	4.4801267503212	-0.256452211460715	0.56332631105424	-1.08114559384063	-0.26921649951507	0.557623660370857	-1.09040407647229
Total Myctophids	2003	5.02972721318877	4.42798085260016	5.63268363855014	5.03656315308963	4.43984872111735	5.63625620712682	1.20332239668804	1.8911864293193	0.516838828712801	1.21004471168312	1.91318413756002	0.510397716799911
Total Myctophids	2004	4.82407416726736	4.23140858259743	5.42364851065771	4.83245209332507	4.24583591309715	5.42804983419555	0.968709533236713	1.65271522313305	0.292585485253494	0.970724725547218	1.66906240137975	0.28291791938404
Total Myctophids	2005	4.30568939838895	3.72376798174791	4.90054994548095	4.31970641972848	3.74762397774017	4.90796487582042	0.377326437249935	1.05595453965502	-0.286540461730866	0.369531004648763	1.05926337740035	-0.30123500990803
Total Myctophids	2006	4.03837524271748	3.32026684325663	4.75713286554158	4.05702372237188	3.35577218897121	4.76568638308122	0.072369419851218	0.89234163695452	-0.746862151026357	0.0615358398495677	0.892442005990794	-0.760680787925579
Total Myctophids	2007	3.75915076452792	3.10868134739365	4.41242736459891	3.78344519554199	3.15237263822467	4.42448014620475	-0.246175117528445	0.49909511701488	-0.988242864969939	-0.259234672652461	0.492378080141052	-0.999166530544627
Total Myctophids	2008	4.05974394242158	3.23785805704331	4.88068361080542	4.07835280694283	3.27635530855923	4.88824676057088	0.0967472344532284	1.03329065133952	-0.84087564458017	0.0865441673243263	1.03614390962831	-0.853796990159191
Total Myctophids	2009	5.42444857205845	4.80841936056624	6.04931603119076	5.42907051583709	4.81654699042765	6.05167272726201	1.65362794822944	2.36648850036834	0.95085023526001	1.67025914944712	2.40025953638484	0.952076010434515
Total Myctophids	2010	5.67600631440447	5.09323016968558	6.27279312422178	5.67958702684689	5.09934956847359	6.27467829691005	1.94060975290305	2.62143537206126	1.27576776405222	1.96398947454972	2.66173331393496	1.28366171252837
Total Myctophids	2011	2.36249655438018	1.29581388609526	3.37089644601042	2.46386812822537	1.53772033489771	3.4046781858579	-1.8395045137744	-0.689102947780666	-3.05639616776846	-1.80643728783531	-0.703338562029612	-2.89234452536884
Total Myctophids	2012	3.03585133739207	2.22123173207718	3.85580588629786	3.08666527575376	2.32421730238882	3.87674174084935	-1.07132871042923	-0.135909136375178	-2.00066208047591	-1.07620833853732	-0.149844579066931	-1.97017772278098
Total Myctophids	2013	4.64091693910877	3.96059129984222	5.32858855112977	4.65111604982114	3.97946393182063	5.33342773537417	0.759760321871693	1.54426903307302	-0.0163679654218048	0.758108420152699	1.55811809780206	-0.0294029266280522
Total Myctophids	2014	4.64792265957377	3.99749287832627	5.30891018002046	4.65799218701735	4.01568795542029	5.31384529773465	0.767752579567023	1.52181957712974	0.025730049490774	0.766170683218511	1.53515771187392	0.0130696999687571
Total Myctophids	2015	2.97747648781823	2.26013107600713	3.6911533849974	3.03027003089318	2.35937605687119	3.71579059735223	-1.13792383694776	-0.323747807236811	-1.95628497716147	-1.14233169919074	-0.338559612317558	-1.92895412301631
Total Myctophids	2016	4.06230930041444	3.37814248597123	4.75301095135529	4.08043615816248	3.41168437155439	4.76159964723831	0.0996738431099871	0.887639279710975	-0.680836529083728	0.0889868942670912	0.887650312848861	-0.695123817244674
Total Myctophids	2017	3.37640821631676	2.46314204888608	4.30302231445941	3.41365449812456	2.54487588095293	4.31645924567398	-0.682815016529936	0.374283777730981	-1.72468624033863	-0.692813846075044	0.365723696751781	-1.71145578961556
Total Myctophids	2018	3.85140170840812	3.03985428940288	4.65572900203387	3.87421648523629	3.08658696727768	4.66519107520119	-0.140933505361453	0.776658201895347	-1.06676206747334	-0.152805438409909	0.774611371451371	-1.07630015513673
Total Myctophids	2019	3.43311114851806	2.60178274709254	4.24150835035687	3.4676677287148	2.67330428793271	4.25579173200727	-0.618127244801446	0.304107490306316	-1.56652232377044	-0.62948339445266	0.294591105767415	-1.56087362805453
Total Myctophids	2020	2.73385922595944	0.137166494021368	5.07076158879357	2.85611114637267	0.764080426757763	5.07701960701815	-1.41584699210834	1.25013518430052	-4.37820290866516	-1.34653279381526	1.25747985804143	-3.79943644044586
Octopus	1990	0.460179759157484	-0.0358877353382179	0.941563804567978	0.95669302809848	0.67536429546661	1.27088010689806	0.112514295048274	0.67158663375755	-0.463611185115629	-0.0848942519214796	0.659428742542868	-0.751374380580714
Octopus	1991	0.307299149481895	-0.200014671963429	0.800222260541031	0.866536923005172	0.598132264825975	1.17125402537477	-0.0650389928296963	0.507434646733255	-0.654225791434789	-0.29847802617688	0.423410178031916	-0.934340454598258
Octopus	1992	-1.29631244848542	-2.75485290140991	-0.0317122406142138	0.281354502573377	0.0616766606609593	0.677416763319316	-1.92744987870024	-0.458761827055524	-3.62137727387021	-1.68480089199256	-0.746511994056084	-2.20522735171346
Octopus	1993	0.557137124956706	-0.0466812026513977	1.14158761765611	1.0203302695118	0.670078946364891	1.41869775948365	0.225119151335603	0.903891343576859	-0.47614655904647	0.0658651690871277	1.00961525634721	-0.763895604830966
Octopus	1994	0.450382860436973	-0.147692176094601	1.01118545614596	0.953808511941215	0.622025240474767	1.32145118947204	0.101136321199756	0.752444194251299	-0.593459215534776	-0.0917277974382444	0.779233859158686	-0.877736945473948
Octopus	1995	0.624348189581558	0.125568455436735	1.0939990586207	1.06014199267022	0.7579010445813	1.38283643705635	0.303177091654156	0.848622692175986	-0.276098343682193	0.160180890501521	0.924658207838017	-0.555841195418803
Octopus	1996	-0.199011027214242	-0.814323835093632	0.376578785937176	0.610088335528968	0.366681817369086	0.899059258772207	-0.653060173208529	0.0154213563390291	-1.36767540364384	-0.906015997775654	-0.221431183774631	-1.48265673412011
Octopus	1997	0.308326397623374	-0.349732471743841	0.944980751332264	0.872320850072685	0.533492755779009	1.27333948859227	-0.0638459619713476	0.675555025391978	-0.828105838494232	-0.284775648819085	0.665255125837062	-1.08747429166873
Octopus	1998	-1.86708833643225	-3.59999655058687	-0.352645039977153	0.182297844583064	0.0269571847585557	0.532289623525947	-2.59034058643275	-0.831488452333168	-4.60291465757752	-1.91947046713448	-1.0903245648396	-2.28747931563459
Octopus	1999	-0.812727254070709	-1.8696818077598	0.147005479402678	0.39443743299138	0.143383823941303	0.769348818210974	-1.36582115796425	-0.251201699853072	-2.59335260582618	-1.41690246118145	-0.528720916696504	-2.01165949184355
Octopus	2000	0.913004619990872	0.504451619398956	1.32227054740585	1.25491827863307	0.976850264189131	1.55855098802618	0.638418417516529	1.11373383641206	0.163930981330645	0.621614470050452	1.34093369965177	-0.0371408739517588
Octopus	2001	0.873738996298605	0.440530749508733	1.30339346003907	1.22768554842855	0.937477317213041	1.5436761226191	0.592815900611768	1.09181026523685	0.089694224706555	0.557098935641098	1.30569448992885	-0.130417115311207
Octopus	2002	0.536021236619098	-0.00579628170386596	1.06302609117672	1.00505412056646	0.690253241461922	1.35972413842491	0.200595469694339	0.812651144072632	-0.428663414164531	0.0296753010304402	0.869904156869297	-0.716101813325594
Octopus	2003	1.18710760535162	0.771856338362504	1.59091915110675	1.45725561621859	1.15176727323299	1.77635108387199	0.956757586697237	1.42573836708563	0.474490882594852	1.10096051311186	1.85691169643627	0.377245205996889
Octopus	2004	0.554564183424136	0.0320066953392364	1.04254462637034	1.01598523111256	0.709278576654137	1.3445410707635	0.222130974943613	0.788864272574368	-0.384759593530762	0.0555715822065475	0.833934802464039	-0.671029958317862
Octopus	2005	-1.40446940874552	-2.48388585297578	-0.454599377371687	0.240244520288083	0.0801212752928082	0.491460645021496	-2.05306177900479	-0.949896717817145	-3.30668013563822	-1.78219224632156	-1.18705020886502	-2.161531249229
Octopus	2006	-0.34282089996103	-1.09687669897508	0.351668126783093	0.55257321372701	0.288116252706949	0.884361045686509	-0.820078840845239	-0.0135095162248643	-1.69582813725698	-1.04227184843055	-0.256251896386433	-1.66878200882757
Octopus	2007	-0.237196481811497	-0.950041902347591	0.418595464588005	0.596332316096157	0.32694472408879	0.924189619206941	-0.697408197639126	0.064218907944804	-1.52529636758765	-0.938604612225552	-0.161896255724067	-1.57679565407413
Octopus	2008	0.451000124920301	-0.213998708838907	1.09743903110717	0.956973334164691	0.59186137020949	1.38541454706751	0.101853203077307	0.852617825544951	-0.670466645852603	-0.0842301945345039	0.93076586373176	-0.949196479476004
Octopus	2009	0.685348521418189	0.25989881765353	1.11393131013199	1.09866975714561	0.831516365564009	1.39780557419264	0.374021978407447	0.871771715444213	-0.120089039925217	0.251454857381084	0.960120751429575	-0.381443265492291
Octopus	2010	1.28701131989109	0.821258814145905	1.73905468054939	1.5354031144514	1.18581691157422	1.90090682953301	1.07278428900662	1.59778078868439	0.531866190184662	1.28609537007917	2.15198973065194	0.45791029530419
Octopus	2011	0.328093568039262	-0.332490593722139	0.93290479077009	0.883108666528523	0.540657446827358	1.2646582533925	-0.0408886614553919	0.661530182695128	-0.808081375362902	-0.25921883763888	0.644688898211675	-1.07050082377217
Octopus	2012	0.469530052859003	-0.463569896339216	1.32840313175168	0.979722319650172	0.487987232406746	1.5633961472923	0.123373588407008	1.1208561295276	-0.96031494639457	-0.0303368483718496	1.35241209484037	-1.19527887596456
Octopus	2013	1.3755589797263	0.933330942636687	1.82429198321174	1.60502439726103	1.26496410491031	1.97385945848896	1.17562223667705	1.69677413630163	0.66202510919503	1.45103124808314	2.32481771404963	0.645413473895904
Octopus	2014	1.48555626064303	1.0156486675046	1.94917711327248	1.69390226063501	1.32472579655383	2.08230071928463	1.30337145828106	1.84181388657737	0.757627702172296	1.66158681154194	2.58171982557922	0.786991547215514
Octopus	2015	1.16518776808882	0.705449805443551	1.61018215385048	1.44140959164185	1.10683083402665	1.7923797090505	0.931300210617839	1.44811013469441	0.397367313547367	1.06342058464509	1.89488421375172	0.270788807094607
Octopus	2016	1.56234908863731	1.12083560120502	1.98986392445025	1.75614820067947	1.40300797547054	2.11800559278364	1.3925575174207	1.88906694969121	0.879790257384128	1.80905017847657	2.66630623970322	0.972445468640631
Octopus	2017	1.04744444699577	0.317477002662961	1.72602959105565	1.36039570829873	0.864432079440952	1.88983893411196	0.7945548520658	1.58265364162875	-0.0532185840828179	0.871495135407887	2.125769400097	-0.303464493063376
Octopus	2018	1.03598697195178	0.599284057349928	1.47135297513334	1.34455865949799	1.03702575646414	1.67805377502819	0.78124830933839	1.28687597172938	0.274067977718927	0.833976470948865	1.62404105278678	0.105417511245474
Octopus	2019	0.452749193328744	-0.334598939287256	1.19233382081853	0.962542104369207	0.539777468043711	1.45739605353083	0.10388454536003	0.962827236349205	-0.810529976842604	-0.0710375332387389	1.10129321527511	-1.07258553217524
Octopus	2020	-0.69598908426454	-4.02020754581689	1.82052436837115	0.602446494478916	0.01779011699932	1.97061611375416	-1.23024316730916	1.69239848392933	-5.09094151699341	-0.92411985499132	2.31713408786643	-2.3091965019399
Total Krill	1990	9.41348782798564	8.6668921563159	10.177958363131	9.41357576914071	8.66706433491675	10.1779963611184	-0.090984853323845	0.526910302218159	-0.69443237348975	-0.0910892180765474	0.526905142296193	-0.694604954237703
Total Krill	1991	10.0918594439056	9.38314376390596	10.8062881513988	10.0919036119957	9.38322789066781	10.806308422825	0.457319516647026	1.03476758958842	-0.115510913299105	0.457303624512412	1.03486282261491	-0.115623902178931
Total Krill	1992	8.96935087851115	8.110794959507	9.85398023586439	8.96949097657069	8.11109519450108	9.8540327721487	-0.44996542466178	0.265049960796967	-1.14390654956559	-0.450108716263451	0.264997400602034	-1.14407713869213
Total Krill	1993	10.1302406199247	9.364237321954	10.8851047180469	10.1302835888198	9.36432305431807	10.8851234531053	0.488341696882788	1.09847230084855	-0.130792337963079	0.488331843110194	1.09858068256919	-0.130907480840362
Total Krill	1994	10.0570891540812	9.31141257413324	10.8005669228769	10.0571352914245	9.31150295682882	10.8005873106108	0.429215891128966	1.03014331798485	-0.173488758911429	0.429195242480174	1.03023760042629	-0.173609787273838
Total Krill	1995	9.39385554170905	8.60997609990108	10.1866202561157	9.39394572118224	8.61015836155868	10.1866579263963	-0.106852952910195	0.533911411439544	-0.740435658004292	-0.1069590926711	0.533907568120302	-0.740610479174994
Total Krill	1996	8.42819119214036	7.67374747074159	9.19169348625321	8.4284266761813	7.67421223518135	9.1917953632484	-0.887366126468512	-0.270253566743968	-1.49715695443384	-0.887531111406643	-0.270387161539874	-1.49727432861088
Total Krill	1997	8.95837313877094	8.1965065189164	9.7465311525438	8.95851198649482	8.19678209568712	9.74658964806321	-0.458838352907452	0.178202574273959	-1.07462885356786	-0.458984659717462	0.178135213159027	-1.07480372789379
Total Krill	1998	6.82514214617478	6.02516606495128	7.63278738717772	6.826323723091	6.02758029855114	7.63327157896172	-2.18305535719869	-1.53026357665297	-2.82964842051865	-2.18274816879224	-1.53037272355107	-2.82849075727139
Total Krill	1999	8.92939940527943	8.19027344123482	9.67647318238388	8.92954158428877	8.19055074082195	9.67653592281067	-0.482256821951474	0.121577134340301	-1.07966683518586	-0.482405725775809	0.121500413438151	-1.07984145477421
Total Krill	2000	10.2207376455323	9.47556269517909	10.9598525236177	10.2207767035665	9.4756393957787	10.9598699093406	0.561487320086204	1.15888837292233	-0.0408118800614398	0.561490828036744	1.15900931164594	-0.0409139982445847
Total Krill	2001	10.506033341402	9.7596477871282	11.2236636207947	10.5060627375768	9.75970552041518	11.2236769751191	0.792081986944566	1.37211777998228	0.188804297419735	0.792129774660815	1.37228362762928	0.188738714987664
Total Krill	2002	8.00913812346514	7.24007397211509	8.76997967246439	8.00949735243288	7.24079097371798	8.77013498714064	-1.22607226247439	-0.611110291216302	-1.84768027949217	-1.22621371910756	-0.611277683278787	-1.84767291554195
Total Krill	2003	9.56186431309007	8.87039637443149	10.2646202562891	9.56193931752276	8.8705368514554	10.2646551000096	0.0289427398631777	0.596956120193758	-0.529946935889362	0.0288550078472762	0.596964233421947	-0.530107988782592
Total Krill	2004	8.94767895964935	8.21885672979396	9.67776856904046	8.94781837467301	8.21912621650575	9.6778312282493	-0.467482088889338	0.122624150677569	-1.05656394930839	-0.467629889669728	0.122547600633829	-1.05673966630476
Total Krill	2005	8.69813501600798	7.94250839062439	9.46030775550676	8.69831482928021	7.94286364160902	9.46038563509304	-0.669179848033889	-0.0531419214276798	-1.27992677647411	-0.66934055205106	-0.0532458717931837	-1.28008361472788
Total Krill	2006	9.13460836523777	8.34943108636699	9.9240670645427	9.13472539796922	8.34966758944439	9.92411604488323	-0.316393500341617	0.321698726075272	-0.951025202351781	-0.316525265431028	0.321656087928013	-0.951203743910685
Total Krill	2007	9.78830066177099	9.05031338320205	10.5216629630039	9.78836082863017	9.05043073057769	10.5216899089848	0.211963427327551	0.804714870786165	-0.384526225727133	0.211905043913724	0.804763531391107	-0.384673127490431
Total Krill	2008	11.4362349264064	10.4668242274075	12.4023108128522	11.4362470979634	10.4668526923175	12.4023149219262	1.5439318315464	2.32477763616248	0.760390613011287	1.54413553544047	2.32515121347444	0.760430488829795
Total Krill	2009	10.5299618657492	9.77483329416837	11.2786596204388	10.5299906037462	9.7748901573942	11.2786722601655	0.811422587521956	1.41656914886055	0.201078218785171	0.811474212138789	1.41674446026832	0.201014705608308
Total Krill	2010	10.2529530061436	9.52092420011727	10.9913134927601	10.2529908320935	9.52099749931825	10.9913303400304	0.587525884479011	1.18431718872104	-0.00414774081627458	0.587534278413288	1.18444343645271	-0.0042443264973612
Total Krill	2011	10.6648355844763	9.81343968857147	11.4997843088929	10.6648612222139	9.81349439840904	11.4997944411204	0.920436360558454	1.59529660464213	0.232282435269574	0.920510104771444	1.59551026304439	0.232224230160643
Total Krill	2012	10.8898676780668	10.101233432385	11.6790221615575	10.8898878961952	10.101274460461	11.679030631165	1.10232203708699	1.74016837635818	0.464896188085948	1.10243248744051	1.74041341686403	0.464879468968009
Total Krill	2013	11.1948268392023	10.4007878342893	12.0010644317926	11.1948417985549	10.4008182423437	12.0010705694497	1.34881000443279	2.00046403133747	0.707015675036158	1.34897188448156	2.00076598685416	0.707045064493513
Total Krill	2014	10.9970583865772	10.2231636622534	11.7545201282347	10.9970764751589	10.2231999808072	11.7545279819484	1.18896058816608	1.8011907777699	0.563448185692292	1.18908888836835	1.80144910519695	0.563449921870815
Total Krill	2015	8.44148378340368	7.67481573385704	9.22696895006639	8.44171693664217	7.67528000218671	9.22706729612165	-0.876622183610536	-0.241741626521814	-1.49629351421799	-0.87678662584608	-0.241871635108652	-1.49641109442484
Total Krill	2016	8.96281568670648	8.15516037328281	9.76462638024231	8.96295507694001	8.15544758124988	9.76468382683314	-0.455247594701042	0.192828322447773	-1.10804751643689	-0.455392651775012	0.192763417256015	-1.10822053675404
Total Krill	2017	10.8257186675265	9.93106432568815	11.7067086429395	10.8257406989296	9.93111296450783	11.7067168812708	1.05047260532553	1.76254640393866	0.327354370819007	1.05057280893377	1.7627963126217	0.327312734168789
Total Krill	2018	10.8254138641739	10.0154467913552	11.659937521857	10.8254355699025	10.0154914943912	11.6599461546556	1.05022624329281	1.72474292060276	0.39555780620513	1.05032612795747	1.72498460846036	0.395528394698745
Total Krill	2019	6.55163082325212	5.62222053533099	7.49680785294774	6.55322860451669	5.62583061266982	7.49736255179823	-2.40412512202313	-1.64017114220432	-3.15533538849622	-2.40353139323103	-1.64024811570067	-3.15328451971286
Total Krill	2020	7.67144466631412	6.16980651347219	9.16667386756757	7.67206420103671	6.17189596974157	9.16677832550341	-1.49901823179442	-0.290476061226925	-2.71274053679034	-1.49901090269222	-0.290612137687677	-2.71181902989373
