# Supplementary material for: Diverse integrated ecosystem approach overcomes pandemic-related fisheries monitoring challenges
Source: Nat Commun. 2021 Nov 11;12:6492. doi: 10.1038/s41467-021-26484-5 (PMC8585921; doi:10.1038/s41467-021-26484-5)
Supplement: Supplementary file 3 — Supplementary Software [file 41467_2021_26484_MOESM3_ESM.zip › Index_effort_reduction/Rogers_dglm.R]

# delta GLM index
# Tanya Rogers

#covariates that should be factors should be converted to factors prior to using this function

MLdglm_index <- function(
  df, #data frame
  modelspec=NULL, #output from which to pull dist, covar.bin, and covar.pos
  yearvar="YEAR", #name of the year column (should be numeric, in this implementation, gets converted to factor)
  abundvar="TOTAL_NO", #name of the CPUE column
  dist=NULL, #distribution for positive model ("lognormal" or "gamma"), if NULL tests both and auto-selects
  #covariates or list of alternate covariate sets (best is selected for each model), specifies for both models
  covar=list("STATION",c("AREA","STATION_BOTTOM_DEPTH","AREA:STATION_BOTTOM_DEPTH")), 
  covar.bin=covar, #covariates or covariate sets for binomial model (if different)
  covar.pos=covar, #covariates or covariate sets for positive model (if different)
  step=T, #do stepwise model selection for each covariate set
  plot=T, #make plots of indices
  printstuff=ifelse(step,T,F) #print model selection output and final selections to console
) {
  
  if(!is.null(modelspec)) {
    dist <- modelspec$dist
    covar.bin <- modelspec$covar.bin
    covar.pos <- modelspec$covar.pos
  }
  
  df <- as.data.frame(df) #make sure it's a data frame
  posdata <- df[df[,abundvar]>0,] #positive data
  yr.vec <- unique(df[,yearvar]) #years
  yr.vec.pos <- unique(posdata[,yearvar]) #postive years
  
  #convert year to factor
  df[,yearvar] <- as.factor(df[,yearvar])
  posdata[,yearvar] <- as.factor(posdata[,yearvar])
  
  #get binary and log catch
  df$bin <- as.numeric(df[,abundvar]>0)
  posdata$logvar <- log(posdata[,abundvar])
  
  #binomial model
  if(printstuff) {message("Binomial model")}
  if(is.list(covar.bin)) { #evaluate multiple covariate sets
    mods <- NULL
    for(i in 1:length(covar.bin)) {
      if(printstuff) {message("Covariate set ", i)}
      formbin <- as.formula(paste("bin ~", yearvar, "+", paste(covar.bin[[i]], collapse = "+")))
      mods[[i]] <- glm(formbin, family=binomial, data=df)
      if(step) {mods[[i]] <- step(mods[[i]], trace=printstuff, scope=list(lower=as.formula(paste("~", yearvar))))}
    }
    aicvals.bin <- sapply(mods, AIC)
    names(aicvals.bin) <- sapply(mods, function(x){paste(attr(x$terms,"term.labels")[-1], collapse = "+")})
    binfit.mle <- mods[[which.min(aicvals.bin)]]
  } else { #one covariate set
    formbin <- as.formula(paste("bin ~", yearvar, "+", paste(covar.bin, collapse = "+")))
    binfit.mle <- glm(formbin, family=binomial, data=df)
    if(step) {binfit.mle <- step(binfit.mle, trace=printstuff, scope=list(lower=as.formula(paste("~", yearvar))))}
    aicvals.bin <- AIC(binfit.mle)
  }
  bin.coefs <- coef(binfit.mle)
  names(bin.coefs)[1] <- paste0(yearvar,yr.vec[1])
  bin.yrs.logit <- c(bin.coefs[1],bin.coefs[1]+bin.coefs[2:length(yr.vec)])
  bin.yrs.prop <- exp(bin.yrs.logit) / (1 + exp(bin.yrs.logit))
  outdf <- data.frame(Year=yr.vec, PropPos=bin.yrs.prop)
  covar.bin <- attr(binfit.mle$terms,"term.labels")[-1] #final bin covariates
  
  #positive model
  if(printstuff) {message("Positive model")}
  if(is.list(covar.pos)) { #evaluate multiple covariate sets
    mods <- NULL
    if(is.null(dist)) {
      aicvals.pos.dist=matrix(nrow = length(covar.pos), ncol = 2)
      colnames(aicvals.pos.dist) <- c("lognormal", "gamma")
    }
    for(i in 1:length(covar.pos)) {
      if(printstuff) {message("Covariate set ", i)}
      if(!is.null(dist)) {
        if(dist=="lognormal") {
          formpos.log <- as.formula(paste("logvar ~", yearvar, "+", paste(covar.pos[[i]], collapse = "+")))
          mods[[i]] <- lm(formpos.log, data=posdata)
          if(step) {mods[[i]] <- step(mods[[i]], trace=printstuff, scope=list(lower=as.formula(paste("~", yearvar))))}
        }
        if(dist=="gamma") {
          formpos.gam<-as.formula(paste(abundvar, "~", yearvar, "+", paste(covar.pos[[i]], collapse = "+")))
          mods[[i]] <- glm(formpos.gam, family=Gamma(link='log'), data=posdata)
          if(step) {mods[[i]] <- step(mods[[i]], trace=printstuff, scope=list(lower=as.formula(paste("~", yearvar))))}
        }
      }
      if(is.null(dist)) {
        formpos.log <- as.formula(paste("logvar ~", yearvar, "+", paste(covar.pos[[i]], collapse = "+")))
        fit.log <- lm(formpos.log, data=posdata)
        formpos.gam<-as.formula(paste(abundvar, "~", yearvar, "+", paste(covar.pos[[i]], collapse = "+")))
        fit.gam <- glm(formpos.gam, family=Gamma(link='log'), data=posdata)
        modlist <- list(fit.log, fit.gam)
        aicvals.pos.dist[i,] <- sapply(modlist, AIC)
        mods[[i]] <- modlist[[which.min(aicvals.pos.dist[i,])]]
        names(mods)[i] <- c("lognormal", "gamma")[which.min(aicvals.pos.dist[i,])]
        if(step) {mods[[i]] <- step(mods[[i]], trace=printstuff, scope=list(lower=as.formula(paste("~", yearvar))))}
      }
    }
    aicvals.pos <- sapply(mods, AIC)
    names(aicvals.pos) <- sapply(mods, function(x){paste(attr(x$terms,"term.labels")[-1], collapse = "+")})
    posfit.mle <- mods[[which.min(aicvals.pos)]]
    if(is.null(dist)) {dist2 <- names(mods)[which.min(aicvals.pos)]}
  } else { #one covariate set
    if(!is.null(dist)) {
      if(dist=="lognormal") {
        formpos.log <- as.formula(paste("logvar ~", yearvar, "+", paste(covar.pos, collapse = "+")))
        posfit.mle <- lm(formpos.log, data=posdata)
      }
      if(dist=="gamma") {
        formpos.gam<-as.formula(paste(abundvar, "~", yearvar, "+", paste(covar.pos, collapse = "+")))
        posfit.mle <- glm(formpos.gam, family=Gamma(link='log'), data=posdata)
      }
    }
    if(is.null(dist)) {
      formpos.log <- as.formula(paste("logvar ~", yearvar, "+", paste(covar.pos, collapse = "+")))
      fit.log <- lm(formpos.log, data=posdata)
      formpos.gam <- as.formula(paste(abundvar, "~", yearvar, "+", paste(covar.pos, collapse = "+")))
      fit.gam <- glm(formpos.gam, family=Gamma(link='log'), data=posdata)
      modlist <- list(fit.log, fit.gam)
      aicvals.pos.dist <- sapply(modlist, AIC)
      names(aicvals.pos.dist) <- c("lognormal", "gamma")
      posfit.mle <- modlist[[which.min(aicvals.pos.dist)]]
      dist2 <- c("lognormal", "gamma")[which.min(aicvals.pos.dist)]
    }
    if(step) {posfit.mle <- step(posfit.mle, trace=printstuff,  scope=list(lower=as.formula(paste("~", yearvar))))}
    aicvals.pos <- AIC(posfit.mle)
  }
  pos.coefs <- coef(posfit.mle)
  names(pos.coefs)[1] <- paste0(yearvar,yr.vec[1])
  pos.yrs.log <- c(pos.coefs[1],pos.coefs[1]+pos.coefs[2:length(yr.vec.pos)])
  pos.yrs <- exp(pos.yrs.log)
  outdf$PosCatch <- 0 #or NA
  outdf$PosCatch[outdf$Year %in% yr.vec.pos]<-pos.yrs
  covar.pos <- attr(posfit.mle$terms,"term.labels")[-1] #final pos covariates
  
  #compute the index
  outdf$Index <- outdf$PropPos*outdf$PosCatch
  outdf$logIndex <- log(outdf$Index+1)
  
  if(plot) {
    naiveindex=aggregate(as.formula(paste0("log(", abundvar,"+1)~",yearvar)), data=df, mean)
    par(mfrow=c(2,2), mar=c(5,4,1,1))
    # plot annual proportion positive
    plot(PropPos~Year, data=outdf, type='o', xlab='Year', ylab='Proportion Positive', ylim=c(0,1))
    # plot annual conditional means
    plot(PosCatch~Year, data=outdf, type='o', xlab='Year', ylab='Conditional Mean CPUE')
    # plot index and log index
    plot(Index~Year, data=outdf, type='o', xlab='Year', ylab='Index')
    plot(logIndex~Year, data=outdf, type='o', xlab='Year', ylab='log Index')
    lines(naiveindex[,2]~yr.vec, col="red")
  }
  
  if(printstuff) {
    message("Dist: ", ifelse(is.null(dist),dist2,dist), "\n",
            "Bin predictors: ", paste(covar.bin, collapse = "+"), "\n",
            "Pos predictors: ", paste(covar.pos, collapse = "+"))
  }
  
  if(!is.null(dist)) aicvals.pos.dist <- NA
  return(list(outdf=outdf, #index data frame
              dist=ifelse(is.null(dist),dist2,dist), #distribution selected
              covar.bin=covar.bin, #binomial covariates selected
              covar.pos=covar.pos, #positive covariates selected
              aicvals.bin=aicvals.bin, #AIC results for binomial models
              aicvals.pos=aicvals.pos, #AIC results for positive models
              aicvals.pos.dist=aicvals.pos.dist, #AIC results for distribution selection (if applicable)
              bin.model=binfit.mle, #binomial model object
              pos.model=posfit.mle #positive model object
              ))
}

STANdglm_index <- function(
  df, #data frame
  modelspec=NULL, #prior output from which to pull dist, covar.bin, and covar.pos
  yearvar="YEAR", #name of the year column (should be numeric, in this implementation)
  abundvar="TOTAL_NO", #name of the CPUE column
  dist="lognormal", #distribution for positive model ("lognormal" or "gamma")
  covar="STATION", #covariates, specifies for both models
  covar.bin=covar, #covariates for binomial model (if different)
  covar.pos=covar, #covariates for positive model (if different)
  iter=2000, #MC iterations
  plot=T, #make plots of indices
  printstuff=T,
  no_rerun=F #modify outdf in modelspec (STANglm output) without re-running models
) {
  
  if(!is.null(modelspec)) {
    dist <- modelspec$dist
    covar.bin <- modelspec$covar.bin
    covar.pos <- modelspec$covar.pos
  }
    
  df <- as.data.frame(df) #make sure it's a data frame
  posdata <- df[df[,abundvar]>0,] #positive data
  yr.vec <- unique(df[,yearvar]) #years
  yr.vec.pos <- unique(posdata[,yearvar]) #postive years
  
  #convert year to factor
  df[,yearvar] <- as.factor(df[,yearvar])
  posdata[,yearvar] <- as.factor(posdata[,yearvar])
  
  #get binary and log catch
  df$bin <- as.numeric(df[,abundvar]>0)
  posdata$logvar <- log(posdata[,abundvar])
  
  if(no_rerun==F) {
  
  #binomial model
  if(printstuff) {message("Binomial model")}
  formbin <- as.formula(paste("bin ~", yearvar, "+", paste(covar.bin, collapse = "+")))
  binfit <- stan_glm(formbin, family=binomial, data=df, iter=iter)
  bin.draws <- as.data.frame(binfit)
  bin.yrs.logit <- cbind.data.frame(bin.draws[,1], bin.draws[,1] + bin.draws[,2:length(yr.vec)])
  colnames(bin.yrs.logit)[1] <- paste0(yearvar,yr.vec[1])
  bin.yrs.prop <- exp(bin.yrs.logit) / (1 + exp(bin.yrs.logit))

  #positive model
  if(printstuff) {message("Positive model")}
  if(dist=="lognormal") {
    formpos.log <- as.formula(paste("logvar ~", yearvar, "+", paste(covar.pos, collapse = "+")))
    posfit <- stan_lm(formpos.log, data=posdata, iter=iter, prior = R2(0.5))
    # posfit <- lm(formpos.log, data=posdata)
    # pos.yrs.log <- summary(posfit)$coefficients[1:length(yr.vec.pos),1:2]
    # rownames(pos.yrs.log)[1] <- paste0(yearvar,yr.vec.pos[1])
    # pos.yrs.log[,1] <- c(pos.yrs.log[1,1],pos.yrs.log[1,1]+pos.yrs.log[2:nrow(pos.yrs.log),1])
    # bounds <- pos.yrs.log[,1]+1.96*pos.yrs.log[,2]%*%matrix(c(-1,1), nrow = 1)
    # colnames(bounds) <- c("lower","upper")
    # pos.yrs.log <- cbind.data.frame(mean=pos.yrs.log[,1], bounds)
    # pos.yrs <- exp(pos.yrs.log)
    # lower <- apply(apply(bin.yrs.prop, 1, FUN=function(x) x*pos.yrs[,2]),1, quantile, probs=c(0.025))
    # Index <- apply(bin.yrs.prop, 2, mean)*pos.yrs[,1]
  }
  if(dist=="gamma") {
    formpos.gam<-as.formula(paste(abundvar, "~", yearvar, "+", paste(covar.pos, collapse = "+")))
    posfit <- stan_glm(formpos.gam, family=Gamma(link='log'), data=posdata, iter=iter)
  }
  pos.draws <- as.data.frame(posfit)
  pos.yrs.log <- cbind.data.frame(pos.draws[,1],pos.draws[,1] + pos.draws[,2:length(yr.vec.pos)])
  colnames(pos.yrs.log)[1] <- paste0(yearvar,yr.vec.pos[1])
  pos.yrs <- exp(pos.yrs.log)
  
  } else { #no_rerun==F
    binfit <- modelspec$bin.model
    posfit <- modelspec$pos.model
    
    bin.draws <- as.data.frame(binfit)
    bin.yrs.logit <- cbind.data.frame(bin.draws[,1], bin.draws[,1] + bin.draws[,2:length(yr.vec)])
    colnames(bin.yrs.logit)[1] <- paste0(yearvar,yr.vec[1])
    bin.yrs.prop <- exp(bin.yrs.logit) / (1 + exp(bin.yrs.logit))
    
    pos.draws <- as.data.frame(posfit)
    pos.yrs.log <- cbind.data.frame(pos.draws[,1],pos.draws[,1] + pos.draws[,2:length(yr.vec.pos)])
    colnames(pos.yrs.log)[1] <- paste0(yearvar,yr.vec.pos[1])
    pos.yrs <- exp(pos.yrs.log)
  }
  
  if(length(yr.vec.pos)<length(yr.vec)) {
    allyears <- paste0(yearvar,yr.vec)
    myears <- setdiff(allyears, colnames(pos.yrs))
    myeardf <- data.frame(matrix(0, nrow = nrow(pos.yrs), ncol=length(myears))) #or NA
    colnames(myeardf) <- myears
    pos.yrs=cbind.data.frame(pos.yrs, myeardf)[,allyears]
  }  
  
  #compute the index
  index.draws <- bin.yrs.prop * pos.yrs
  
  # get mean index and 95% interval
  Index <- apply(index.draws, 2, mean) #mean(x)
  SDIndex <- apply(index.draws, 2, sd) #sd(x)
  int95 <- apply(index.draws, 2, quantile, probs=c(0.025,0.975))
  outdf <- cbind.data.frame(Year=yr.vec, Index, SDIndex, t(int95))
  
  outdf$logmeanIndex <- log(outdf$Index) #log(mean(x)) = mean(log(x)) + var(log(x))/2 
  outdf$logmeanIndex_lower=log(outdf$`2.5%`)
  outdf$logmeanIndex_upper=log(outdf$`97.5%`)
  outdf$meanlogIndex <- apply(index.draws, 2, function(x) { mean(log(x)) }) #mean(log(x)) = log(median(x))
  outdf$meanlogIndex_lower <- apply(index.draws, 2, function(x) { quantile(log(x),0.025) }) 
  outdf$meanlogIndex_upper <- apply(index.draws, 2, function(x) { quantile(log(x),0.975) }) 
  outdf$logSE <- apply(index.draws, 2, function(x) { sd(log(x)) }) #sd(log(x))
  
  outdf$logmeanIndex[is.infinite(outdf$logmeanIndex)]<-NA
  outdf$logmeanIndex_lower[is.infinite(outdf$logmeanIndex_lower)]<-NA
  outdf$logmeanIndex_upper[is.infinite(outdf$logmeanIndex_upper)]<-NA
  outdf$meanlogIndex[is.infinite(outdf$meanlogIndex)]<-NA
  outdf$meanlogIndex_lower[is.infinite(outdf$meanlogIndex_lower)]<-NA
  outdf$meanlogIndex_upper[is.infinite(outdf$meanlogIndex_upper)]<-NA
  
  outdf$logmeanIndex1 <- log(outdf$Index+1)
  outdf$logmeanIndex_lower1=log(outdf$`2.5%`+1)
  outdf$logmeanIndex_upper1=log(outdf$`97.5%`+1)
  outdf$meanlogIndex1 <- apply(index.draws, 2, function(x) { mean(log(x+1)) })
  outdf$meanlogIndex_lower1 <- apply(index.draws, 2, function(x) { quantile(log(x+1),0.025) }) 
  outdf$meanlogIndex_upper1 <- apply(index.draws, 2, function(x) { quantile(log(x+1),0.975) }) 
  outdf$logSE1 <- apply(index.draws, 2, function(x) { sd(log(x+1)) })

  if(plot) {
    par(mfrow=c(1,1),mar=c(5,4,1,1))
    plot(yr.vec, outdf$`97.5%`, ylim=c(0,max(outdf$`97.5%`)), type='l', lty=3, xlab="year", ylab="index", bty='l')
    lines(yr.vec, outdf$Index)
    lines(yr.vec, outdf$`2.5%`, lty=3)
  }
  
  if(printstuff) {
    message("Dist: ", ifelse(is.null(dist),dist2,dist), "\n",
            "Bin predictors: ", paste(covar.bin, collapse = "+"), "\n",
            "Pos predictors: ", paste(covar.pos, collapse = "+"))
  }
  
  return(list(outdf=outdf, dist=dist, 
              covar.bin=covar.bin, covar.pos=covar.pos,
              bin.model=binfit, pos.model=posfit))
}
