# Supplementary material for: Diverse integrated ecosystem approach overcomes pandemic-related fisheries monitoring challenges
Source: Nat Commun. 2021 Nov 11;12:6492. doi: 10.1038/s41467-021-26484-5 (PMC8585921; doi:10.1038/s41467-021-26484-5)
Supplement: Supplementary file 3 — Supplementary Software [file 41467_2021_26484_MOESM3_ESM.zip › Krill_SDM/codes/0. Read Me_Description of Scripts.txt]

1. Spatial predictions and anomalies.R: Plots the spatial species distribution model output for 2019 and 2020, and the anomalies from the long-term mean. 

2. Predictions vs. observations.R : Plots relationships between predictions and observations. 

3. Compare dGLM and SDM.R : Compare mean dGLM and species distribution model predictions at core stations
