# Supplementary material for: Diverse integrated ecosystem approach overcomes pandemic-related fisheries monitoring challenges
Source: Nat Commun. 2021 Nov 11;12:6492. doi: 10.1038/s41467-021-26484-5 (PMC8585921; doi:10.1038/s41467-021-26484-5)
Supplement: Supplementary file 3 — Supplementary Software [file 41467_2021_26484_MOESM3_ESM.zip › Krill_SDM/codes/1. Spatial predictions and anomalies.R]

### Plot the spatial distribution and anomalies of EPAC and TSPIN from species distribution model output for 2019 and 2020 
### Details of the model can be found in: Cimino, M. A., Santora, J. A., Schroeder, I., Sydeman, W., Jacox, M. G., Hazen, E. L., & Bograd, S. J. (2020). Essential krill species habitat resolved by seasonal upwelling and ocean circulation models within the large marine ecosystem of the California Current System. Ecography, 43(10), 1536-1549.

require(fields)
require(matlab)
require(raster)
require(colorspace)
require(openxlsx)
require(viridis)
require(class)

colscatter <- function(data, no.colors, minval, maxval){
	o <- seq(maxval, minval, length = no.colors+1)
	o1 <- (o + (o[2]-o[1])/2)[1:(length(o)-1)]
	c <- rev(viridis(no.colors))
	na_ind <- is.na(data)
	test <- as.matrix(data)
	test_no_na <- test[na_ind==FALSE,]
	train <- as.matrix(o1)
	cl <- as.matrix(1:no.colors)
	colind <- knn(as.matrix(train), as.matrix(test_no_na), cl)
	v = NULL
	v$ind <- c[colind]
	test[na_ind==FALSE] <- v$ind
	v$ind <- test
	v$bar <- c
	return(v)
}


### load SDM data 
setwd("~/data_files")
epac_2019<-as.matrix(read.xlsx("EPAC_TSPIN_SDM.xlsx", sheet="EPAC 2019",na.strings = "NA", rowNames=T))
epac_2020<-as.matrix(read.xlsx("EPAC_TSPIN_SDM.xlsx", sheet="EPAC 2020",na.strings = "NA", rowNames=T))

tspin_2019<-as.matrix(read.xlsx("EPAC_TSPIN_SDM.xlsx", sheet="TSPIN 2019",na.strings = "NA", rowNames=T))
tspin_2020<-as.matrix(read.xlsx("EPAC_TSPIN_SDM.xlsx", sheet="TSPIN 2020",na.strings = "NA", rowNames=T))

CLIM_epac<-as.matrix(read.xlsx("EPAC_TSPIN_SDM.xlsx", sheet="EPAC 2002-2018 Mean",na.strings = "NA", rowNames=T))
CLIM_tspin<-as.matrix(read.xlsx("EPAC_TSPIN_SDM.xlsx", sheet="TSPIN 2002-2018 Mean",na.strings = "NA", rowNames=T))

lon_plot<-as.vector(unlist(read.xlsx("Lat_Lon_SDM.xlsx", sheet="Lon")))
lat_plot<-as.vector(unlist(read.xlsx("Lat_Lon_SDM.xlsx", sheet="Lat")))

# Load distance from shore raster 
dist2shore<-raster("Distance_from_shore.grd")


############ Figure: TSPIN and EPAC mapped anomalies ############################
setwd("~/figures/")
pdf(paste("EPAC_TSPIN_anomaly_maps.pdf",sep=""), width = 6.6, height = 7)
par(oma=c(3,4.5,1,3))
par(mar=c(2,0,2,2))
par(mfrow=c(2,2))

cex.main_ID=1.4
ylim_ID=c(33,41)
xlim_ID= c(-126.5, -117.5)

######################## TSPIN  -2019
anom<- tspin_2019 - CLIM_tspin
value<-2
anom<-replace(anom, anom> value , value )
anom<-replace(anom, anom < -value, -value)
lab<-seq(-value, value, by=.5)
anom<-flipud(t(anom))
anom<-raster(anom)
extent(anom)<-c(min(lon_plot),max(lon_plot),min(lat_plot),max(lat_plot))
# remove 150km from shore from distance raster
anom<- replace(anom, dist2shore> 150000, NA)
## plot 
plot(anom, main="TSPIN 2019", zlim=c(-value,value),col=diverge_hsv(100),ylim= ylim_ID, xlim=xlim_ID,legend.lab="", ylab="Latitude", cex.axis=1.3,cex.lab=1.1, cex.main=cex.main_ID, legend=F, xaxt="n") 
map(add=T, lwd=2)
 axis(side=1, at=c(-126, -124, -122,-120, -118), labels = FALSE)
map('state',region=c("California", "Oregon", "Washington") ,add=T,col="black", lwd=2); box() 

####################### EPAC  -2019
anom<- epac_2019 - CLIM_epac
value<-2 
anom<-replace(anom, anom> value , value )
anom<-replace(anom, anom < -value, -value)
lab<-seq(-value, value, by=.5)
anom<-flipud(t(anom))
anom<-raster(anom)
extent(anom)<-c(min(lon_plot),max(lon_plot),min(lat_plot),max(lat_plot))
anom<- replace(anom, dist2shore> 150000, NA)
## plot
 plot(anom, main="EPAC 2019", zlim=c(-value,value),col=diverge_hsv(100),ylim= ylim_ID, xlim= xlim_ID, ylab="", cex.axis=1.3,cex.lab=1.1, cex.main=cex.main_ID, legend=F, axes=T, yaxt="n", xaxt="n")
map(add=T, lwd=2)
 axis(side=1, at=c(-126, -124, -122,-120, -118), labels = FALSE)
 axis(side=2, at=c(34,36,38,40), labels = FALSE)
map('state',region=c("California", "Oregon", "Washington") ,add=T,col="black", lwd=2); box() 
plot(anom, legend.only=TRUE,col=diverge_hsv(100), legend.width=2, axis.args=list(at=seq(-value, value, by=1),  labels=c("<2", "-1", "0", "1", ">2"),  cex.axis=1.2), legend.args=list(text="ln(CPUE + 1)", cex=1.2, side=4,line=3),zlim=c(-value,value))


######################## TSPIN  -2020
anom<- tspin_2020 - CLIM_tspin
value<-2
anom<-replace(anom, anom> value , value )
anom<-replace(anom, anom < -value, -value)
lab<-seq(-value, value, by=.5)
anom<-flipud(t(anom))
anom<-raster(anom)
extent(anom)<-c(min(lon_plot),max(lon_plot),min(lat_plot),max(lat_plot))
anom<- replace(anom, dist2shore> 150000, NA)

## plot 
plot(anom, main="TSPIN 2020", zlim=c(-value,value),col=diverge_hsv(100),ylim= ylim_ID, xlim= xlim_ID,legend.lab="", ylab="", xlab="" ,cex.axis=1.3,cex.lab=1.1, cex.main=cex.main_ID, legend=F) 
map(add=T, lwd=2)
map('state',region=c("California", "Oregon", "Washington") ,add=T,col="black", lwd=2); box()

####################### EPAC -2020
anom<- epac_2020 - CLIM_epac
value<-2  #1.5
anom<-replace(anom, anom> value , value )
anom<-replace(anom, anom < -value, -value)
lab<-seq(-value, value, by=.5)
anom<-flipud(t(anom))
anom<-raster(anom)
extent(anom)<-c(min(lon_plot),max(lon_plot),min(lat_plot),max(lat_plot))
anom<- replace(anom, dist2shore> 150000, NA)

## plot 
plot(anom, main="EPAC 2020", zlim=c(-value,value),col=diverge_hsv(100),ylim= ylim_ID, xlim= xlim_ID,legend.lab="EPAC CPUE", ylab="", xlab="" ,cex.axis=1.3,cex.lab=1.1, cex.main=cex.main_ID,legend=F, axes=T,yaxt="n")
map(add=T, lwd=2)
map('state',region=c("California", "Oregon", "Washington") ,add=T,col="black", lwd=2)
axis(side=2, at=c(34,36,38,40), labels = FALSE)
box()
plot(anom, legend.only=TRUE,col=diverge_hsv(100), legend.width=2, axis.args=list(at=seq(-value, value, by=1),  labels=c("<2", "-1", "0", "1", ">2"),  cex.axis=1.2), legend.args=list(text="ln(CPUE + 1)", cex=1.2, side=4,line=3),zlim=c(-value,value))

mtext("Latitude", side=2, cex=1.3, line=2.5, outer=T)
mtext("Longitude", side=1, cex=1.3, line=1, outer=T)
dev.off()
############################################################################################


############################## FIGURE: Maps of predictions ########################
setwd("~/data_files")
TSPIN_matched<- read.xlsx("EPAC_TSPIN_Station_predictions_obs_2002_20.xlsx",sheet="TSPIN", na.strings = "NA", rowNames=T)
EPAC_matched<- read.xlsx("EPAC_TSPIN_Station_predictions_obs_2002_20.xlsx",sheet="EPAC", na.strings = "NA", rowNames=T)

########plot
setwd("~/figures/")
pdf("EPAC_TSPIN_SDM_mapped.pdf", width = 6.6, height = 7)
par(oma=c(3,4.5,1,3))
par(mar=c(2,0,2,2))
par(mfrow=c(2,2))

cex.main_ID=1.4
ylim_ID=c(32.5,41.2) 
xlim_ID= c(-126.5, -117.3) 
max_sp_range<-12
insitu_white_circle<- 1.4 
insitu_data_circle<-1.2   

######################## TSPIN  -2019
year1<-2019
yr_sub<-which(TSPIN_matched[,1]==year1)
var1<-tspin_2019
anom<-flipud(t(var1))
anom<-raster(anom)
extent(anom)<-c(min(lon_plot),max(lon_plot),min(lat_plot),max(lat_plot))
anom<- replace(anom, dist2shore> 150000, NA)
# plot 
plot(anom, main="TSPIN 2019", zlim=c(0,max_sp_range),col=viridis(64),ylim= ylim_ID, xlim=xlim_ID, ylab="", cex.axis=1.3,cex.lab=1.1, cex.main=cex.main_ID, legend=F, xaxt="n") 
map(add=T, lwd=2); map('state',region=c("California", "Oregon", "Washington") ,add=T,col="black", lwd=2)
axis(side=1, at=c(-126, -124, -122,-120, -118), labels = FALSE)
colID<-colscatter(TSPIN_matched$TSPIN[yr_sub], 64,max=max_sp_range,min=0)
points(TSPIN_matched$Longitude[yr_sub], TSPIN_matched$Latitude[yr_sub], pch=20,cex=insitu_white_circle,col="white")
points(TSPIN_matched$Longitude[yr_sub], TSPIN_matched$Latitude[yr_sub], pch=20,cex=insitu_data_circle,col=colID$ind)

######################## EPAC  -2019
yr_sub<-which(EPAC_matched[,1]==year1)
var1<-epac_2019
anom<-flipud(t(var1))
anom<-raster(anom)
extent(anom)<-c(min(lon_plot),max(lon_plot),min(lat_plot),max(lat_plot))
anom<- replace(anom, dist2shore> 150000, NA)
## plot 
plot(anom, main="EPAC 2019", zlim=c(0,max_sp_range),col=viridis(64),ylim= ylim_ID, xlim=xlim_ID, ylab="", cex.axis=1.3,cex.lab=1.1, cex.main=cex.main_ID, legend=F, yaxt="n", xaxt="n") 
 axis(side=1, at=c(-126, -124, -122,-120, -118), labels = FALSE)
 axis(side=2, at=c(34,36,38,40), labels = FALSE)
map(add=T, lwd=2); map('state',region=c("California", "Oregon", "Washington") ,add=T,col="black", lwd=2)
plot(anom, legend.only=TRUE,col=viridis(64), legend.width=2, zlim=c(0,max_sp_range), axis.args=list(at=c(0,6,12),labels=c("0","6","12"), cex.axis=1.2), legend.args=list(text="ln(CPUE + 1)", cex=1.2, side=4,line=3))
colID<-colscatter(EPAC_matched$EPAC[yr_sub], 64,max=max_sp_range,min=0)
points(EPAC_matched$Longitude[yr_sub], EPAC_matched$Latitude[yr_sub], pch=20,cex=insitu_white_circle,col="white")
points(EPAC_matched$Longitude[yr_sub], EPAC_matched$Latitude[yr_sub], pch=20,cex=insitu_data_circle,col=colID$ind)

######################## TSPIN  -2020
year1<-2020
yr_sub<-which(TSPIN_matched[,1]==year1)
var1<-tspin_2020
anom<-flipud(t(var1))
anom<-raster(anom)
extent(anom)<-c(min(lon_plot),max(lon_plot),min(lat_plot),max(lat_plot))
anom<- replace(anom, dist2shore> 150000, NA)
## plot 
plot(anom, main="TSPIN 2020", zlim=c(0,max_sp_range),col=viridis(64),ylim= ylim_ID, xlim=xlim_ID, ylab="", cex.axis=1.3,cex.lab=1.1, cex.main=cex.main_ID, legend=F)
map(add=T, lwd=2); map('state',region=c("California", "Oregon", "Washington") ,add=T,col="black", lwd=2)
colID<-colscatter(TSPIN_matched$TSPIN[yr_sub], 64,max=max_sp_range,min=0)
points(TSPIN_matched$Longitude[yr_sub], TSPIN_matched$Latitude[yr_sub], pch=20,cex=insitu_white_circle,col="white")
points(TSPIN_matched$Longitude[yr_sub], TSPIN_matched$Latitude[yr_sub], pch=20,cex=insitu_data_circle,col=colID$ind)

######################## EPAC  -2020
yr_sub<-which(EPAC_matched[,1]==year1)
var1<-epac_2020
anom<-flipud(t(var1))
anom<-raster(anom)
extent(anom)<-c(min(lon_plot),max(lon_plot),min(lat_plot),max(lat_plot))
anom<- replace(anom, dist2shore> 150000, NA)
## plot 
plot(anom, main="EPAC 2020", zlim=c(0,max_sp_range),col=viridis(64),ylim= ylim_ID, xlim=xlim_ID, ylab="", cex.axis=1.3,cex.lab=1.1, cex.main=cex.main_ID, legend=F,yaxt="n") 
map(add=T, lwd=2)
axis(side=2, at=c(34,36,38,40), labels = FALSE)
map('state',region=c("California", "Oregon", "Washington") ,add=T,col="black", lwd=2)
plot(anom, legend.only=TRUE,col=viridis(64), legend.width=2, zlim=c(0,max_sp_range), axis.args=list(at=c(0,6,12),labels=c("0","6","12"), cex.axis=1.2), legend.args=list(text="ln(CPUE + 1)", cex=1.2, side=4,line=3))
colID<-colscatter(EPAC_matched$EPAC[yr_sub], 64,max=max_sp_range,min=0)
points(EPAC_matched$Longitude[yr_sub], EPAC_matched$Latitude[yr_sub], pch=20,cex=insitu_white_circle,col="white")
points(EPAC_matched$Longitude[yr_sub], EPAC_matched$Latitude[yr_sub], pch=20,cex=insitu_data_circle,col=colID$ind)

mtext("Latitude", side=2, cex=1.3, line=2.5, outer=T)
mtext("Longitude", side=1, cex=1.3, line=1, outer=T)
dev.off()
############################################################################################
