# Supplementary material for: Diverse integrated ecosystem approach overcomes pandemic-related fisheries monitoring challenges
Source: Nat Commun. 2021 Nov 11;12:6492. doi: 10.1038/s41467-021-26484-5 (PMC8585921; doi:10.1038/s41467-021-26484-5)
Supplement: Supplementary file 3 — Supplementary Software [file 41467_2021_26484_MOESM3_ESM.zip › Krill_SDM/codes/2. Predictions vs. observations.R]

### Plots predictions vs. observations for 2019 and 2020 
### Calculates and plots mean observed and predicted CPUE for only core stations and observed coefficient of variation (CV)

require(openxlsx)
require(dplyr)


#load data
setwd("~/data_files")
TSPIN_matched1<- read.xlsx("EPAC_TSPIN_Station_predictions_obs_2002_20.xlsx",sheet="TSPIN", na.strings = "NA", rowNames=T)
EPAC_matched1<- read.xlsx("EPAC_TSPIN_Station_predictions_obs_2002_20.xlsx",sheet="EPAC", na.strings = "NA", rowNames=T)


########################## FIGURE: Predictions vs. Observations ###############################
EPAC_matched<-EPAC_matched1
TSPIN_matched<-TSPIN_matched1

setwd("~/figures")
pdf("Model_vs_obs_19_20.pdf", height=7, width=7)
par(mar=c(5, 5, 5, 5))

#EPAC
 plot(EPAC_matched$EPAC[EPAC_matched[,1] ==2020], EPAC_matched$extracted_data[EPAC_matched[,1] ==2020], xlab="Observed ln(CPUE +1) ",ylab="Modelled ln(CPUE +1)", col="green4",cex=1.5, lwd=1.6, xlim=c(0,12.4), ylim=c(0,12.4), cex.axis=1.5, cex.lab=1.5, pch=2)
points(EPAC_matched$EPAC[EPAC_matched[,1] ==2019], EPAC_matched$extracted_data[EPAC_matched[,1] ==2019], col="green4",cex=1.5, lwd=1.6)
abline(coef = c(0,1), col="gray")

#TSPIN
points(TSPIN_matched$TSPIN[TSPIN_matched[,1] ==2020], TSPIN_matched$extracted_data[TSPIN_matched[,1] ==2020], col="gold",cex=1.5 ,cex.axis=1.5, cex.lab=1.5, lwd=1.6, pch=2)
points(TSPIN_matched$TSPIN[TSPIN_matched[,1] ==2019], TSPIN_matched$extracted_data[TSPIN_matched[,1] ==2019], col="gold",cex=1.5 ,cex.axis=1.5, cex.lab=1.5, lwd=1.6)

legend("topleft", c("2019 (n=69)", "2020 (n=15)"), pch=c(21,2), bty="n", cex=1.5)
legend("bottomright", c("EPAC", "TSPIN"), col=c("green4", "gold"), cex=1.5, bty="n", pch=21)

dev.off()
#############################################################################################


####################### FIGURE: Observed CV vs. PREDICTIONS-OBS #####################
#subset to only core stations that are often sampled 
TSPIN_match_sub<- TSPIN_matched [-which(TSPIN_matched [,3] < 36 | TSPIN_matched[,3] > 39 | TSPIN_matched [,2] %in% c(101:106, 211:212) | TSPIN_matched [,2] > 600),]
EPAC_match_sub<- EPAC_matched [-which(EPAC_matched [,3] < 36 | EPAC_matched[,3] > 39 | EPAC_matched [,2] %in% c(101:106, 211:212) | EPAC_matched [,2] > 600),]

#summary stats 
TSPIN_summ<- TSPIN_match_sub %>% group_by(Year) %>% summarize (mean_obs = mean(TSPIN), mean_preds= mean(extracted_data,na.rm=T), sd_obs=sd(TSPIN) )
tspin_CoV<-TSPIN_summ$sd_obs/TSPIN_summ$mean_obs
pred.minus.obs_tspin<- TSPIN_summ$mean_preds - TSPIN_summ$mean_obs

EPAC_summ<- EPAC_match_sub %>% group_by(Year) %>% summarize (mean_obs = mean(EPAC), mean_preds= mean(extracted_data,na.rm=T), sd_obs=sd(EPAC) )
epac_CoV<-EPAC_summ$sd_obs/EPAC_summ$mean_obs
pred.minus.obs_epac<- EPAC_summ$mean_preds - EPAC_summ$mean_obs


#plot
setwd("~/figures/")
pdf("ObservedCV_vs_predict.obs.pdf" , width = 7, height = 7) # width = 6.6*1.1, height = 7*1.1)

par(mar=c(5, 5, 5, 5))

plot(epac_CoV, pred.minus.obs_epac, col="green4", xlab="Observed CV", ylab="Predictions - Observations" ,cex=2, cex.axis=1.5, cex.lab=1.5, pch=20, xlim=c(0,1.5), ylim=c(-1.2, 4.7))
points(tspin_CoV, pred.minus.obs_tspin,pch=20, cex=2, col="gold" )
points(epac_CoV[18:19], pred.minus.obs_epac[18:19], col="green4", pch=c(21,2), cex=2.5)
points(tspin_CoV[18:19], pred.minus.obs_tspin[18:19], col="gold",pch=c(21,2), cex=2.5)

abline(coef = c(0,1), col="gray")
abline(lm(pred.minus.obs_epac~ epac_CoV ), col="green4", lwd=2 )
abline(lm(pred.minus.obs_tspin~ tspin_CoV ), col="gold" , lwd=2)

legend("topleft", c("EPAC", "TSPIN", "2019", "2020"), col=c("green4", "gold", "black", "black"), cex=1.5, bty="n", pch=c(20,20, 21,2))

dev.off()
#summary(lm(pred.minus.obs_epac~ epac_CoV ) )
#summary(lm(pred.minus.obs_tspin~ tspin_CoV) )
####################################################################################
