# Supplementary material for: Diverse integrated ecosystem approach overcomes pandemic-related fisheries monitoring challenges
Source: Nat Commun. 2021 Nov 11;12:6492. doi: 10.1038/s41467-021-26484-5 (PMC8585921; doi:10.1038/s41467-021-26484-5)
Supplement: Supplementary file 3 — Supplementary Software [file 41467_2021_26484_MOESM3_ESM.zip › Krill_SDM/codes/3. Compare dGLM and SDM.R]

#### Matches 2019 and 2020 species distribution model predictions to locations of core stations, and calculates mean by year, and standardizes these means for comparison with dGLM output. 

require(spam)
require(raster)
require(matlab)
require(openxlsx)
require(fields)
require(ggplot2)

## load SDM data
setwd("~/data_files")
lon_plot<-as.vector(unlist(read.xlsx("Lat_Lon_SDM.xlsx", sheet="Lon")))
lat_plot<-as.vector(unlist(read.xlsx("Lat_Lon_SDM.xlsx", sheet="Lat")))

epac_19_20<-list()
epac_19_20[[1]]<-as.matrix(read.xlsx("EPAC_TSPIN_SDM.xlsx", sheet="EPAC 2019",na.strings = "NA", rowNames=T))
epac_19_20[[2]]<-as.matrix(read.xlsx("EPAC_TSPIN_SDM.xlsx", sheet="EPAC 2020",na.strings = "NA", rowNames=T))

tspin_19_20<-list()
tspin_19_20[[1]]<-as.matrix(read.xlsx("EPAC_TSPIN_SDM.xlsx", sheet="TSPIN 2019",na.strings = "NA", rowNames=T))
tspin_19_20[[2]]<-as.matrix(read.xlsx("EPAC_TSPIN_SDM.xlsx", sheet="TSPIN 2020",na.strings = "NA", rowNames=T))

##### load tspin epac predictions at core stations from 2002 - 2018
TSPIN_SDM_predictions_2002_18<- read.xlsx("EPAC_TSPIN_SDM_stationData_2002_2018.xlsx",  sheet="TSPIN",na.strings = "NA", rowNames=T)
EPAC_SDM_predictions_2002_18<- read.xlsx("EPAC_TSPIN_SDM_stationData_2002_2018.xlsx",  sheet="EPAC",na.strings = "NA", rowNames=T)

#mean location of core stations (not all core stations are sampled each year)
core_stn_mn_loc<-read.csv("core_stn_mn_loc.csv")


#################### extract CPUE for 2019 and 2020 at core stations ########################## 
############### TSPIN 
years<-2019:2020
matched_obs_predict<-NULL

for(y in 1:length(years)){
predict_krill<- tspin_19_20[[y]]
pk<- raster(flipud(t(predict_krill))) 
extent(pk) <- c(range(lon_plot), range(lat_plot))
extracted_data<- extract(pk ,  as.matrix(cbind(core_stn_mn_loc$Lon, core_stn_mn_loc$Lat)))
matched_obs_predict<- rbind(matched_obs_predict, cbind(rep(years[y],nrow(core_stn_mn_loc)),core_stn_mn_loc, extracted_data))
}
colnames(matched_obs_predict)[1]<-"Year"
TSPIN_SDM_predictions_2019_20<- matched_obs_predict

###############   EPAC 
years<-2019:2020
matched_obs_predict<-NULL

for(y in 1:length(years)){
predict_krill<- epac_19_20[[y]]
pk<- raster(flipud(t(predict_krill))) 
extent(pk) <- c(range(lon_plot), range(lat_plot))
extracted_data<- extract(pk ,  as.matrix(cbind(core_stn_mn_loc$Lon, core_stn_mn_loc$Lat)))
matched_obs_predict<- rbind(matched_obs_predict, cbind(rep(years[y],nrow(core_stn_mn_loc)),core_stn_mn_loc, extracted_data))
}
colnames(matched_obs_predict)[1]<-"Year"
EPAC_SDM_predictions_2019_20<- matched_obs_predict


######## bind all years together 
EPAC_all<-rbind (EPAC_SDM_predictions_2002_18, EPAC_SDM_predictions_2019_20)
TSPIN_all<-rbind (TSPIN_SDM_predictions_2002_18, TSPIN_SDM_predictions_2019_20)

####### mean of all core stations 
tspin_mn<- aggregate (TSPIN_all$extracted_data, by=list(TSPIN_all[,1]), FUN=mean); t_sdm<-tspin_mn$x
epac_mn<- aggregate (EPAC_all$extracted_data, by=list(EPAC_all[,1]), FUN=mean); e_sdm<- epac_mn$x

#standardized SDM data
stand_e_sdm <- (e_sdm-mean(e_sdm))/sd(e_sdm)
stand_t_sdm <- (t_sdm-mean(t_sdm))/sd(t_sdm)


########################### open deltaGLM predictions #################################
dglm<-read.csv("index_meanlog1_2_krillspp_2002_2020.csv")
dglm_epac<-dglm[which(dglm[,1]=="E. pacifica"),]
dglm_tspin<- dglm[which(dglm[,1]=="T. spinifera"),]


################### Figure: SDM and dGLM - EPAC ###################
classic <- theme_classic() + theme(panel.background = element_rect(color="black", fill=NULL), axis.text = element_text(color="black", size=12), axis.ticks = element_line(color="black"), axis.title=element_text(size=14), plot.title = element_text(hjust = 0.5,face = "bold", size=14))
removefacetbackground <- theme(strip.background = element_blank()) 

setwd("~/figures/")
pdf("SDM_EPAC_predictions_vs_DeltaGLM_core.pdf", width = 6, height =3)

##### EPAC 
ggplot(dglm_epac, aes(x=Year, y=sclogIndex1)) +
  geom_hline(yintercept = 0, lty=2) +
  geom_ribbon(aes(ymin=sclogIndex1_lower, ymax=sclogIndex1_upper), alpha=0.25, color=NA) +
  geom_point(size=1.7) + geom_line(size=0.75, col="black") +
  classic + labs(y="Standardized Index or CPUE", x="", title="EPAC") +
  scale_x_continuous(breaks = seq(1990, 2020, 5)) + removefacetbackground + geom_line(aes(y = stand_e_sdm, x=Year), color = "red", linetype = "dotted", size=.9)+geom_point(aes(y = stand_e_sdm, x=Year),size=1.7,color = "red")

dev.off() 
#cor.test(dglm_epac$sclogIndex1, stand_e_sdm)
############################################################################   


################### Figure: SDM and dGLM - TSPIN ###################
setwd("~/figures/")
pdf("SDM_TSPIN_predictions_vs_DeltaGLM_core.pdf", width = 6, height =3)

##### TSPIN 
ggplot(dglm_tspin, aes(x=Year, y=sclogIndex1)) +
  geom_hline(yintercept = 0, lty=2) +
  geom_ribbon(aes(ymin=sclogIndex1_lower, ymax=sclogIndex1_upper), alpha=0.25, color=NA) +
  geom_point(size=1.7) + geom_line(size=0.75) +
  classic + labs(y="Standardized Index or CPUE", x="", title= "TSPIN") +
  scale_x_continuous(breaks = seq(1990, 2020, 5)) + removefacetbackground + geom_line(aes(y = stand_t_sdm, x=Year), color = "red", linetype = "dotted", size=.9)+geom_point(aes(y = stand_t_sdm, x=Year),size=1.7,color = "red")

dev.off()
#cor.test(dglm_tspin$sclogIndex1, stand_t_sdm)
############################################################################   
