# Supplementary material for: Diverse integrated ecosystem approach overcomes pandemic-related fisheries monitoring challenges
Source: Nat Commun. 2021 Nov 11;12:6492. doi: 10.1038/s41467-021-26484-5 (PMC8585921; doi:10.1038/s41467-021-26484-5)
Supplement: Supplementary file 3 — Supplementary Software [file 41467_2021_26484_MOESM3_ESM.zip › Krill_SDM/data_files/core_stn_mn_loc.csv]

Station	Lon	Lat
109	-122.0370689	36.5854942
110	-122.1778469	36.58527727
112	-122.0464901	36.65909162
113	-122.0493652	36.6488353
114	-121.9740398	36.77039934
115	-121.9634364	36.76004099
116	-121.9811559	36.74332972
117	-122.1096106	36.70118323
119	-121.9869446	36.84553676
123	-122.2969868	36.98600458
124	-122.3759899	36.98575658
125	-122.4272576	36.98542744
126	-122.5941421	36.98605452
127	-122.7584414	36.98528467
131	-122.5719701	37.27768424
132	-122.6505033	37.27778606
133	-122.8208954	37.27770827
134	-122.9836996	37.2775404
135	-123.1469052	37.27610454
138	-122.9118462	37.70215806
139	-122.8739337	37.79550029
152	-123.0510252	37.65971862
154	-123.2070458	37.65934942
156	-123.1404373	37.74327188
160	-123.31751	37.88483251
162	-123.4949079	37.88511614
165	-123.0566108	38.16876854
167	-123.1683932	38.16991211
170	-123.3628299	38.16760989
171	-123.4815195	38.16726693
211	-122.3339437	36.58239136
212	-122.5322103	36.5898641
237	-122.8339795	37.59962911
