# Supplementary material for: Diverse integrated ecosystem approach overcomes pandemic-related fisheries monitoring challenges
Source: Nat Commun. 2021 Nov 11;12:6492. doi: 10.1038/s41467-021-26484-5 (PMC8585921; doi:10.1038/s41467-021-26484-5)
Supplement: Supplementary file 3 — Supplementary Software [file 41467_2021_26484_MOESM3_ESM.zip › Krill_SDM/data_files/Distance_from_shore.grd]

[general]
creator=R package 'raster'
created=2019-03-06 16:12:18
[georeference]
nrows=180
ncols=185
xmin=-134
ymin=30
xmax=-115.5
ymax=48
projection=+proj=longlat +datum=WGS84 +ellps=WGS84 +towgs84=0,0,0
[data]
datatype=FLT4S
byteorder=little
nbands=1
bandorder=BIL
categorical=FALSE
minvalue=111.162069677012
maxvalue=1316996.57983528
nodatavalue=-3.4e+38
[legend]
legendtype=
values=
color=
[description]
layername=layer
