# Supplementary material for: Diverse integrated ecosystem approach overcomes pandemic-related fisheries monitoring challenges
Source: Nat Commun. 2021 Nov 11;12:6492. doi: 10.1038/s41467-021-26484-5 (PMC8585921; doi:10.1038/s41467-021-26484-5)
Supplement: Supplementary file 3 — Supplementary Software [file 41467_2021_26484_MOESM3_ESM.zip › Krill_SDM/data_files/Read Me_Description of Data files.txt]

EPAC_TSPIN_SDM.xlsx:EPAC and TSPIN species distribution model output for 2019 and 2020, and the 2002-2018 mean. 

Lat_Lon_SDM.xlsx: The latitudes and longitudes that correspond to the species distribution model output matrices.

Distance_from_shore.grd: a raster of distance from shore along the US West Coast 

EPAC_TSPIN_Station_predictions_obs_2002_20.xlsx: EPAC and TSPIN observed CPUE by survey station and year, and the corresponding extracted species distribution model prediction. 

core_stn_mn_loc.csv: the location of core RREAS survey stations. 

EPAC_TSPIN_SDM_stationData_2002_2018.xlsx: EPAC and TSPIN CPUE at core stations 2002-2018.

index_meanlog1_2_krillspp_2002_2020.csv: dGLM output for comparison with species distribution model.
