# Supplementary material for: Diverse integrated ecosystem approach overcomes pandemic-related fisheries monitoring challenges
Source: Nat Commun. 2021 Nov 11;12:6492. doi: 10.1038/s41467-021-26484-5 (PMC8585921; doi:10.1038/s41467-021-26484-5)
Supplement: Supplementary file 5 — Source Data [file 41467_2021_26484_MOESM5_ESM.xlsx]

## Sheet: Figure 1
NAME	Year	sclogIndex1	sclogIndex1_upper	sclogIndex1_lower
YOY Rockfish	1990	-0.525726	-0.247637	-0.789514
YOY Rockfish	1991	0.366179	0.635512	0.0936266
YOY Rockfish	1992	-0.234095	0.120659	-0.5811
YOY Rockfish	1993	0.930129	1.23	0.633033
YOY Rockfish	1994	-0.600223	-0.313698	-0.86141
YOY Rockfish	1995	-0.833571	-0.533073	-1.11199
YOY Rockfish	1996	-0.113467	0.166593	-0.385892
YOY Rockfish	1997	-0.168887	0.132733	-0.456881
YOY Rockfish	1998	-1.27386	-0.993085	-1.5109
YOY Rockfish	1999	-0.811737	-0.534071	-1.07637
YOY Rockfish	2000	0.150151	0.434131	-0.127163
YOY Rockfish	2001	0.637478	0.916816	0.361695
YOY Rockfish	2002	0.698493	1.00771	0.400873
YOY Rockfish	2003	-0.202628	0.0692588	-0.4669
YOY Rockfish	2004	0.342047	0.623266	0.0673207
YOY Rockfish	2005	-1.46816	-1.19195	-1.66812
YOY Rockfish	2006	-1.2885	-0.933234	-1.56386
YOY Rockfish	2007	-0.846697	-0.56159	-1.11372
YOY Rockfish	2008	-0.520716	-0.107347	-0.892597
YOY Rockfish	2009	0.101711	0.392004	-0.181425
YOY Rockfish	2010	0.0755932	0.372237	-0.211185
YOY Rockfish	2011	0.301746	0.644728	-0.0309876
YOY Rockfish	2012	-0.631568	-0.225781	-1.00688
YOY Rockfish	2013	2.22777	2.56517	1.89133
YOY Rockfish	2014	1.29203	1.59084	0.991889
YOY Rockfish	2015	2.18008	2.48462	1.87314
YOY Rockfish	2016	1.85692	2.18441	1.52907
YOY Rockfish	2017	0.913075	1.30344	0.517244
YOY Rockfish	2018	-0.00804615	0.338239	-0.334466
YOY Rockfish	2019	-1.26772	-0.879187	-1.57014
YOY Rockfish	2020	-1.27779	-0.459109	-1.75402
Adult Anchovy	1990	0.291061	1.04224	-0.359524
Adult Anchovy	1991	-0.949286	-0.949286	-0.949286
Adult Anchovy	1992	0.555422	1.42312	-0.210945
Adult Anchovy	1993	-0.320331	0.517592	-0.817591
Adult Anchovy	1994	0.118565	1.20849	-0.666137
Adult Anchovy	1995	1.38018	2.27734	0.49367
Adult Anchovy	1996	-0.442142	0.228932	-0.834164
Adult Anchovy	1997	0.0971282	0.964853	-0.56805
Adult Anchovy	1998	0.490317	1.30727	-0.236025
Adult Anchovy	1999	0.695445	1.61304	-0.133562
Adult Anchovy	2000	-0.40075	0.458144	-0.862323
Adult Anchovy	2001	-0.614106	-0.048297	-0.888396
Adult Anchovy	2002	-0.791639	-0.285042	-0.940583
Adult Anchovy	2003	-0.760541	-0.395007	-0.918786
Adult Anchovy	2004	0.667464	1.38928	-0.00526193
Adult Anchovy	2005	0.862237	1.53045	0.234173
Adult Anchovy	2006	0.815408	1.49328	0.179843
Adult Anchovy	2007	0.309409	1.17022	-0.414419
Adult Anchovy	2008	-0.778291	-0.0377767	-0.946464
Adult Anchovy	2009	-0.764437	-0.188635	-0.939216
Adult Anchovy	2010	-0.915431	-0.732072	-0.948879
Adult Anchovy	2011	-0.894825	-0.497832	-0.949239
Adult Anchovy	2012	-0.949286	-0.949286	-0.949286
Adult Anchovy	2013	-0.766358	-0.258114	-0.935067
Adult Anchovy	2014	-0.819836	-0.332322	-0.944668
Adult Anchovy	2015	-0.924901	-0.759729	-0.949257
Adult Anchovy	2016	-0.949286	-0.949286	-0.949286
Adult Anchovy	2017	-0.812446	-0.307717	-0.944479
Adult Anchovy	2018	1.82138	2.62361	1.01386
Adult Anchovy	2019	2.546	3.28011	1.83059
Adult Anchovy	2020	2.20387	3.19802	1.21374
Market Squid	1990	0.154624	0.672328	-0.345204
Market Squid	1991	-0.52198	0.141806	-1.10273
Market Squid	1992	1.20317	1.6937	0.703699
Market Squid	1993	-0.0828941	0.507577	-0.645303
Market Squid	1994	0.000454926	0.543264	-0.520571
Market Squid	1995	0.373879	0.914252	-0.158654
Market Squid	1996	-0.59634	-0.0879815	-1.05198
Market Squid	1997	0.607883	1.13049	0.0936702
Market Squid	1998	-1.45218	-1.08382	-1.66139
Market Squid	1999	-1.24187	-0.750752	-1.56124
Market Squid	2000	-0.245506	0.314972	-0.782356
Market Squid	2001	0.752643	1.28768	0.22028
Market Squid	2002	0.555489	1.08431	0.0424046
Market Squid	2003	-0.819972	-0.32502	-1.24325
Market Squid	2004	-0.453797	0.135293	-0.999013
Market Squid	2005	-1.12541	-0.669906	-1.4664
Market Squid	2006	-1.54354	-1.21982	-1.70298
Market Squid	2007	-1.33172	-0.915335	-1.59899
Market Squid	2008	-1.28158	-0.628841	-1.64946
Market Squid	2009	-0.573255	-0.0681086	-1.02766
Market Squid	2010	-0.524765	0.0480514	-1.02635
Market Squid	2011	-0.229211	0.458865	-0.864551
Market Squid	2012	1.07529	1.58052	0.567669
Market Squid	2013	1.2321	1.77596	0.692131
Market Squid	2014	2.00779	2.50357	1.51858
Market Squid	2015	1.65834	2.1648	1.15588
Market Squid	2016	-0.207887	0.482098	-0.846116
Market Squid	2017	1.37568	1.94496	0.802845
Market Squid	2018	1.10691	1.678	0.545252
Market Squid	2019	0.950759	1.53716	0.370781
Market Squid	2020	-0.823109	0.00701034	-1.45437
YOY Pacific Hake	1990	0.0971717	0.74475	-0.52031
YOY Pacific Hake	1991	0.112213	0.64888	-0.407446
YOY Pacific Hake	1992	-0.737959	-0.135408	-1.31369
YOY Pacific Hake	1993	1.73464	2.27582	1.17507
YOY Pacific Hake	1994	0.56804	1.11621	0.0382961
YOY Pacific Hake	1995	-1.03203	-0.452318	-1.56668
YOY Pacific Hake	1996	0.49372	1.05525	-0.0519855
YOY Pacific Hake	1997	0.034095	0.629108	-0.550494
YOY Pacific Hake	1998	-1.00987	-0.365857	-1.60699
YOY Pacific Hake	1999	0.542292	1.12493	-0.0325389
YOY Pacific Hake	2000	0.727697	1.26553	0.204606
YOY Pacific Hake	2001	0.612852	1.15501	0.074321
YOY Pacific Hake	2002	0.271986	0.866516	-0.303735
YOY Pacific Hake	2003	-0.616702	-0.0343213	-1.17421
YOY Pacific Hake	2004	1.40762	1.96192	0.8609
YOY Pacific Hake	2005	-2.03891	-1.39724	-2.4864
YOY Pacific Hake	2006	-1.93925	-1.17152	-2.47011
YOY Pacific Hake	2007	-1.02679	-0.399107	-1.61149
YOY Pacific Hake	2008	-0.361792	0.321869	-1.01887
YOY Pacific Hake	2009	-0.250641	0.374051	-0.851531
YOY Pacific Hake	2010	0.120458	0.673247	-0.407456
YOY Pacific Hake	2011	-0.331493	0.292517	-0.936587
YOY Pacific Hake	2012	-0.231462	0.513703	-0.961519
YOY Pacific Hake	2013	0.93533	1.56246	0.312546
YOY Pacific Hake	2014	-0.460874	0.180169	-1.07002
YOY Pacific Hake	2015	1.00126	1.60188	0.429426
YOY Pacific Hake	2016	2.03506	2.67287	1.41189
YOY Pacific Hake	2017	0.70369	1.47738	-0.0798455
YOY Pacific Hake	2018	0.853578	1.54253	0.185525
YOY Pacific Hake	2019	-0.440846	0.490673	-1.32919
YOY Pacific Hake	2020	-1.77308	0.106851	-2.69225
YOY Sanddabs	1990	-0.230444	0.0729363	-0.51947
YOY Sanddabs	1991	0.605577	0.88037	0.336116
YOY Sanddabs	1992	-0.5554	-0.2225	-0.877912
YOY Sanddabs	1993	0.566267	0.878163	0.257374
YOY Sanddabs	1994	0.779627	1.07781	0.482165
YOY Sanddabs	1995	-0.348492	-0.0497362	-0.642725
YOY Sanddabs	1996	0.460918	0.741004	0.175952
YOY Sanddabs	1997	-0.493305	-0.16263	-0.819402
YOY Sanddabs	1998	-1.79471	-1.5415	-1.97777
YOY Sanddabs	1999	-0.190837	0.0869289	-0.45831
YOY Sanddabs	2000	-0.406432	-0.0923732	-0.708795
YOY Sanddabs	2001	0.688182	0.988277	0.391823
YOY Sanddabs	2002	1.04574	1.34193	0.746506
YOY Sanddabs	2003	-0.403898	-0.139274	-0.659956
YOY Sanddabs	2004	-0.156323	0.122952	-0.425659
YOY Sanddabs	2005	-1.0575	-0.780763	-1.31685
YOY Sanddabs	2006	-1.34859	-1.06757	-1.59937
YOY Sanddabs	2007	-1.14772	-0.866331	-1.4065
YOY Sanddabs	2008	-1.01412	-0.581428	-1.41035
YOY Sanddabs	2009	-0.879114	-0.59711	-1.14702
YOY Sanddabs	2010	0.410083	0.698353	0.124408
YOY Sanddabs	2011	0.734862	1.07489	0.389715
YOY Sanddabs	2012	0.51809	0.844879	0.191022
YOY Sanddabs	2013	1.9252	2.24449	1.6155
YOY Sanddabs	2014	1.8038	2.1124	1.49809
YOY Sanddabs	2015	2.08424	2.39504	1.76995
YOY Sanddabs	2016	0.646916	0.972481	0.316222
YOY Sanddabs	2017	-0.0798431	0.286965	-0.443045
YOY Sanddabs	2018	0.508259	0.844673	0.182101
YOY Sanddabs	2019	-1.36682	-0.946194	-1.70717
YOY Sanddabs	2020	-1.30419	-0.627151	-1.81678
Total Myctophids	1990	0.614614	1.39158	-0.167012
Total Myctophids	1991	-0.827145	-0.0791296	-1.56556
Total Myctophids	1992	1.36446	2.13024	0.604243
Total Myctophids	1993	1.1566	1.9053	0.413412
Total Myctophids	1994	0.760523	1.5755	-0.0863312
Total Myctophids	1995	0.05839	0.829449	-0.717983
Total Myctophids	1996	1.03168	1.7798	0.28187
Total Myctophids	1997	-0.733286	0.0508833	-1.52064
Total Myctophids	1998	-0.340813	0.402664	-1.09084
Total Myctophids	1999	-1.3087	-0.529825	-2.05176
Total Myctophids	2000	-1.27734	-0.467996	-2.03733
Total Myctophids	2001	-1.0698	-0.297897	-1.81487
Total Myctophids	2002	-0.269216	0.557624	-1.0904
Total Myctophids	2003	1.21004	1.91318	0.510398
Total Myctophids	2004	0.970725	1.66906	0.282918
Total Myctophids	2005	0.369531	1.05926	-0.301235
Total Myctophids	2006	0.0615358	0.892442	-0.760681
Total Myctophids	2007	-0.259235	0.492378	-0.999167
Total Myctophids	2008	0.0865442	1.03614	-0.853797
Total Myctophids	2009	1.67026	2.40026	0.952076
Total Myctophids	2010	1.96399	2.66173	1.28366
Total Myctophids	2011	-1.80644	-0.703339	-2.89234
Total Myctophids	2012	-1.07621	-0.149845	-1.97018
Total Myctophids	2013	0.758108	1.55812	-0.0294029
Total Myctophids	2014	0.766171	1.53516	0.0130697
Total Myctophids	2015	-1.14233	-0.33856	-1.92895
Total Myctophids	2016	0.0889869	0.88765	-0.695124
Total Myctophids	2017	-0.692814	0.365724	-1.71146
Total Myctophids	2018	-0.152805	0.774611	-1.0763
Total Myctophids	2019	-0.629483	0.294591	-1.56087
Total Myctophids	2020	-1.34653	1.25748	-3.79944
Octopus	1990	-0.0848943	0.659429	-0.751374
Octopus	1991	-0.298478	0.42341	-0.93434
Octopus	1992	-1.6848	-0.746512	-2.20523
Octopus	1993	0.0658652	1.00962	-0.763896
Octopus	1994	-0.0917278	0.779234	-0.877737
Octopus	1995	0.160181	0.924658	-0.555841
Octopus	1996	-0.906016	-0.221431	-1.48266
Octopus	1997	-0.284776	0.665255	-1.08747
Octopus	1998	-1.91947	-1.09032	-2.28748
Octopus	1999	-1.4169	-0.528721	-2.01166
Octopus	2000	0.621614	1.34093	-0.0371409
Octopus	2001	0.557099	1.30569	-0.130417
Octopus	2002	0.0296753	0.869904	-0.716102
Octopus	2003	1.10096	1.85691	0.377245
Octopus	2004	0.0555716	0.833935	-0.67103
Octopus	2005	-1.78219	-1.18705	-2.16153
Octopus	2006	-1.04227	-0.256252	-1.66878
Octopus	2007	-0.938605	-0.161896	-1.5768
Octopus	2008	-0.0842302	0.930766	-0.949196
Octopus	2009	0.251455	0.960121	-0.381443
Octopus	2010	1.2861	2.15199	0.45791
Octopus	2011	-0.259219	0.644689	-1.0705
Octopus	2012	-0.0303368	1.35241	-1.19528
Octopus	2013	1.45103	2.32482	0.645413
Octopus	2014	1.66159	2.58172	0.786992
Octopus	2015	1.06342	1.89488	0.270789
Octopus	2016	1.80905	2.66631	0.972445
Octopus	2017	0.871495	2.12577	-0.303464
Octopus	2018	0.833976	1.62404	0.105418
Octopus	2019	-0.0710375	1.10129	-1.07259
Octopus	2020	-0.92412	2.31713	-2.3092
Total Krill	1990	-0.0910892	0.526905	-0.694605
Total Krill	1991	0.457304	1.03486	-0.115624
Total Krill	1992	-0.450109	0.264997	-1.14408
Total Krill	1993	0.488332	1.09858	-0.130907
Total Krill	1994	0.429195	1.03024	-0.17361
Total Krill	1995	-0.106959	0.533908	-0.74061
Total Krill	1996	-0.887531	-0.270387	-1.49727
Total Krill	1997	-0.458985	0.178135	-1.0748
Total Krill	1998	-2.18275	-1.53037	-2.82849
Total Krill	1999	-0.482406	0.1215	-1.07984
Total Krill	2000	0.561491	1.15901	-0.040914
Total Krill	2001	0.79213	1.37228	0.188739
Total Krill	2002	-1.22621	-0.611278	-1.84767
Total Krill	2003	0.028855	0.596964	-0.530108
Total Krill	2004	-0.46763	0.122548	-1.05674
Total Krill	2005	-0.669341	-0.0532459	-1.28008
Total Krill	2006	-0.316525	0.321656	-0.951204
Total Krill	2007	0.211905	0.804764	-0.384673
Total Krill	2008	1.54414	2.32515	0.76043
Total Krill	2009	0.811474	1.41674	0.201015
Total Krill	2010	0.587534	1.18444	-0.00424433
Total Krill	2011	0.92051	1.59551	0.232224
Total Krill	2012	1.10243	1.74041	0.464879
Total Krill	2013	1.34897	2.00077	0.707045
Total Krill	2014	1.18909	1.80145	0.56345
Total Krill	2015	-0.876787	-0.241872	-1.49641
Total Krill	2016	-0.455393	0.192763	-1.10822
Total Krill	2017	1.05057	1.7628	0.327313
Total Krill	2018	1.05033	1.72498	0.395528
Total Krill	2019	-2.40353	-1.64025	-3.15328
Total Krill	2020	-1.49901	-0.290612	-2.71182

## Sheet: Figure 2A
NAME	Year	nhauls	scmeanlogIndex	SEpred	nhauls_actual	SEactual
YOY Rockfish	1990	10	-0.43298	0.584285	80	0.206576
Adult Anchovy	1990	10	0.475801	1.80382	80	0.637746
Market Squid	1990	10	0.252451	1.04991	80	0.371198
YOY Pacific Hake	1990	10	0.146161	1.01831	80	0.360029
YOY Sanddabs	1990	10	-0.14607	0.558233	80	0.197365
Total Myctophids	1990	10	0.61864	0.977892	80	0.345737
Octopus	1990	10	0.112514	0.699535	80	0.247323
Total Krill	1990	10	-0.0909849	1.09475	80	0.387053
YOY Rockfish	1991	10	0.427224	0.532895	93	0.174743
Adult Anchovy	1991	10	NA	NA	93	NA
Market Squid	1991	10	-0.382641	1.63303	93	0.535492
YOY Pacific Hake	1991	10	0.160708	0.909114	93	0.29811
YOY Sanddabs	1991	10	0.623448	0.511504	93	0.167729
Total Myctophids	1991	10	-0.816397	1.02714	93	0.336813
Octopus	1991	10	-0.065039	0.78235	93	0.256543
Total Krill	1991	10	0.45732	1.09524	93	0.359142
YOY Rockfish	1992	10	-0.137329	0.672801	73	0.249015
Adult Anchovy	1992	10	0.638296	1.8686	73	0.691598
Market Squid	1992	10	1.12735	0.914294	73	0.338396
YOY Pacific Hake	1992	10	-0.642201	0.983373	73	0.363963
YOY Sanddabs	1992	10	-0.467753	0.621502	73	0.230028
Total Myctophids	1992	10	1.35448	0.896844	73	0.331937
Octopus	1992	10	-1.92745	1.88257	73	0.696771
Total Krill	1992	10	-0.449965	1.18727	73	0.439429
YOY Rockfish	1993	10	0.926562	0.505033	75	0.184412
Adult Anchovy	1993	10	-0.0116871	2.47042	75	0.902068
Market Squid	1993	10	0.0401725	1.20941	75	0.441615
YOY Pacific Hake	1993	10	1.59921	0.82262	75	0.300378
YOY Sanddabs	1993	10	0.588211	0.524727	75	0.191603
Total Myctophids	1993	10	1.15091	0.893577	75	0.326288
Octopus	1993	10	0.225119	0.819931	75	0.299397
Total Krill	1993	10	0.488342	1.06141	75	0.387573
YOY Rockfish	1994	10	-0.512847	0.579769	75	0.211702
Adult Anchovy	1994	10	0.339903	2.60213	75	0.950164
Market Squid	1994	10	0.116189	1.09213	75	0.398789
YOY Pacific Hake	1994	10	0.571403	0.832024	75	0.303812
YOY Sanddabs	1994	10	0.777984	0.493889	75	0.180343
Total Myctophids	1994	10	0.762083	0.988353	75	0.360895
Octopus	1994	10	0.101136	0.810008	75	0.295773
Total Krill	1994	10	0.429216	1.04532	75	0.381696
YOY Rockfish	1995	10	-0.778921	0.669191	74	0.246
Adult Anchovy	1995	10	1.10591	1.83691	74	0.675262
Market Squid	1995	10	0.440794	1.03334	74	0.379863
YOY Pacific Hake	1995	10	-0.939823	0.98187	74	0.360943
YOY Sanddabs	1995	10	-0.260555	0.540876	74	0.19883
Total Myctophids	1995	10	0.0694217	0.933365	74	0.343112
Octopus	1995	10	0.303177	0.669819	74	0.246231
Total Krill	1995	10	-0.106853	1.08996	74	0.400677
YOY Rockfish	1996	10	-0.0187394	0.524037	76	0.190088
Adult Anchovy	1996	10	-0.124317	2.25061	76	0.816383
Market Squid	1996	10	-0.45159	1.15989	76	0.420735
YOY Pacific Hake	1996	10	0.504871	0.865097	76	0.313804
YOY Sanddabs	1996	10	0.493874	0.484382	76	0.175704
Total Myctophids	1996	10	1.02844	0.902244	76	0.327278
Octopus	1996	10	-0.65306	0.845948	76	0.306858
Total Krill	1996	10	-0.887366	1.06309	76	0.385624
YOY Rockfish	1997	10	-0.0725933	0.56287	74	0.206915
Adult Anchovy	1997	10	0.339075	2.05604	74	0.755817
Market Squid	1997	10	0.638024	0.989651	74	0.363803
YOY Pacific Hake	1997	10	0.0888806	0.910189	74	0.334592
YOY Sanddabs	1997	10	-0.404828	0.620516	74	0.228106
Total Myctophids	1997	10	-0.721764	0.963057	74	0.354027
Octopus	1997	10	-0.063846	0.898656	74	0.330353
Total Krill	1997	10	-0.458838	1.06621	74	0.391947
YOY Rockfish	1998	10	-1.39327	0.862041	78	0.30866
Adult Anchovy	1998	10	0.599695	1.85478	78	0.664118
Market Squid	1998	10	-1.72678	1.71004	78	0.612293
YOY Pacific Hake	1998	10	-0.918913	1.12296	78	0.402084
YOY Sanddabs	1998	10	-2.24025	1.09	78	0.390283
Total Myctophids	1998	10	-0.327597	0.934628	78	0.33465
Octopus	1998	10	-2.59034	2.29669	78	0.822347
Total Krill	1998	10	-2.18306	1.15321	78	0.412916
YOY Rockfish	1999	10	-0.752058	0.628477	77	0.226488
Adult Anchovy	1999	10	0.720881	1.9821	77	0.714298
Market Squid	1999	10	-1.28868	1.59214	77	0.573769
YOY Pacific Hake	1999	10	0.548265	0.889435	77	0.32053
YOY Sanddabs	1999	10	-0.107861	0.499877	77	0.180143
Total Myctophids	1999	10	-1.30888	0.969036	77	0.349216
Octopus	1999	10	-1.36582	1.4262	77	0.513969
Total Krill	1999	10	-0.482257	1.046	77	0.376952
YOY Rockfish	2000	10	0.229647	0.547104	87	0.185486
Adult Anchovy	2000	10	-0.10467	2.91191	87	0.987231
Market Squid	2000	10	-0.108996	1.28835	87	0.436792
YOY Pacific Hake	2000	10	0.713679	0.860975	87	0.291898
YOY Sanddabs	2000	10	-0.317799	0.623392	87	0.21135
Total Myctophids	2000	10	-1.27682	1.07224	87	0.363522
Octopus	2000	10	0.638418	0.619801	87	0.210132
Total Krill	2000	10	0.561487	1.10527	87	0.374722
YOY Rockfish	2001	10	0.669783	0.490642	80	0.173468
Adult Anchovy	2001	10	-0.346457	2.41165	80	0.852648
Market Squid	2001	10	0.758203	1.05461	80	0.372862
YOY Pacific Hake	2001	10	0.611419	0.84637	80	0.299237
YOY Sanddabs	2001	10	0.696896	0.517025	80	0.182796
Total Myctophids	2001	10	-1.06331	0.97782	80	0.345712
Octopus	2001	10	0.592816	0.629243	80	0.222471
Total Krill	2001	10	0.792082	1.06571	80	0.376786
YOY Rockfish	2002	10	0.723568	0.495802	67	0.191545
Adult Anchovy	2002	10	-0.795931	3.20218	67	1.23711
Market Squid	2002	10	0.594185	0.951909	67	0.367755
YOY Pacific Hake	2002	10	0.305267	0.858395	67	0.331627
YOY Sanddabs	2002	10	1.01229	0.468084	67	0.180837
Total Myctophids	2002	10	-0.256452	0.946636	67	0.365718
Octopus	2002	10	0.200595	0.697314	67	0.269396
Total Krill	2002	10	-1.22607	1.0209	67	0.394408
YOY Rockfish	2003	10	-0.105072	0.556333	88	0.18754
Adult Anchovy	2003	10	-0.611759	2.48772	88	0.838611
Market Squid	2003	10	-0.696548	1.32047	88	0.445131
YOY Pacific Hake	2003	10	-0.522873	1.02846	88	0.346693
YOY Sanddabs	2003	10	-0.314627	0.525545	88	0.177161
Total Myctophids	2003	10	1.20332	0.918189	88	0.309521
Octopus	2003	10	0.956758	0.616156	88	0.207706
Total Krill	2003	10	0.0289427	1.06323	88	0.358415
YOY Rockfish	2004	10	0.405323	0.512417	80	0.181167
Adult Anchovy	2004	10	0.708332	1.60967	80	0.569105
Market Squid	2004	10	-0.31042	1.33265	80	0.471162
YOY Pacific Hake	2004	10	1.31315	0.850365	80	0.30065
YOY Sanddabs	2004	10	-0.0749717	0.510808	80	0.180598
Total Myctophids	2004	10	0.96871	0.864021	80	0.305478
Octopus	2004	10	0.222131	0.725681	80	0.256567
Total Krill	2004	10	-0.467482	1.05368	80	0.372532
YOY Rockfish	2005	10	-1.77315	1.0352	75	0.378002
Adult Anchovy	2005	10	0.821542	1.41233	75	0.515709
Market Squid	2005	10	-1.09388	1.35321	75	0.494121
YOY Pacific Hake	2005	10	-2.23833	1.5925	75	0.581498
YOY Sanddabs	2005	10	-1.01769	0.608573	75	0.22222
Total Myctophids	2005	10	0.377326	0.829878	75	0.303028
Octopus	2005	10	-2.05306	1.41694	75	0.517395
Total Krill	2005	10	-0.66918	1.05705	75	0.385979
YOY Rockfish	2006	10	-1.4266	0.985398	67	0.380692
Adult Anchovy	2006	10	0.794811	1.34946	67	0.521342
Market Squid	2006	10	-2.01776	1.78754	67	0.690587
YOY Pacific Hake	2006	10	-2.09039	1.67346	67	0.646514
YOY Sanddabs	2006	10	-1.39877	0.680142	67	0.262762
Total Myctophids	2006	10	0.0723694	0.948045	67	0.366262
Octopus	2006	10	-0.820079	0.955166	67	0.369013
Total Krill	2006	10	-0.316394	1.04614	67	0.404158
YOY Rockfish	2007	10	-0.794216	0.69749	86	0.237842
Adult Anchovy	2007	10	0.483821	2.11257	86	0.72038
Market Squid	2007	10	-1.44918	1.64267	86	0.560145
YOY Pacific Hake	2007	10	-0.936113	1.15771	86	0.394777
YOY Sanddabs	2007	10	-1.129	0.693869	86	0.236607
Total Myctophids	2007	10	-0.246175	0.974381	86	0.332261
Octopus	2007	10	-0.697408	1.02345	86	0.348995
Total Krill	2007	10	0.211963	1.09336	86	0.372833
YOY Rockfish	2008	10	-0.430807	0.530021	33	0.291767
Adult Anchovy	2008	10	-0.891684	2.98962	33	1.64573
Market Squid	2008	10	-1.40568	1.45064	33	0.798551
YOY Pacific Hake	2008	10	-0.280421	0.733253	33	0.403643
YOY Sanddabs	2008	10	-0.972951	0.61962	33	0.341089
Total Myctophids	2008	10	0.0967472	0.756958	33	0.416692
Octopus	2008	10	0.101853	0.606559	33	0.3339
Total Krill	2008	10	1.54393	0.890272	33	0.490079
YOY Rockfish	2009	10	0.184638	0.524346	76	0.1902
Adult Anchovy	2009	10	-0.724023	3.43628	76	1.24647
Market Squid	2009	10	-0.427466	1.14457	76	0.41518
YOY Pacific Hake	2009	10	-0.174654	0.96559	76	0.350256
YOY Sanddabs	2009	10	-0.81122	0.579282	76	0.210128
Total Myctophids	2009	10	1.65363	0.872545	76	0.316505
Octopus	2009	10	0.374022	0.599665	76	0.217521
Total Krill	2009	10	0.811423	1.04936	76	0.380642
YOY Rockfish	2010	10	0.160231	0.545606	79	0.194118
Adult Anchovy	2010	10	-1.60617	4.57481	79	1.62764
Market Squid	2010	10	-0.380276	1.27517	79	0.453686
YOY Pacific Hake	2010	10	0.168039	0.878005	79	0.31238
YOY Sanddabs	2010	10	0.448074	0.502066	79	0.178627
Total Myctophids	2010	10	1.94061	0.851999	79	0.303128
Octopus	2010	10	1.07278	0.653392	79	0.232467
Total Krill	2010	10	0.587526	1.05555	79	0.375547
YOY Rockfish	2011	10	0.36832	0.477334	48	0.217872
Adult Anchovy	2011	10	-1.81557	5.32696	48	2.43141
Market Squid	2011	10	-0.0973869	1.14233	48	0.521401
YOY Pacific Hake	2011	10	-0.250827	0.798244	48	0.364347
YOY Sanddabs	2011	10	0.738189	0.456077	48	0.20817
Total Myctophids	2011	10	-1.8395	1.14509	48	0.52266
Octopus	2011	10	-0.0408887	0.705954	48	0.322223
Total Krill	2011	10	0.920436	0.944932	48	0.4313
YOY Rockfish	2012	10	-0.55105	0.753923	61	0.305255
Adult Anchovy	2012	10	NA	NA	61	NA
Market Squid	2012	10	1.02326	0.858196	61	0.347473
YOY Pacific Hake	2012	10	-0.158682	1.06737	61	0.432165
YOY Sanddabs	2012	10	0.545031	0.494613	61	0.200263
Total Myctophids	2012	10	-1.07133	1.02616	61	0.415482
Octopus	2012	10	0.123374	1.13361	61	0.458986
Total Krill	2012	10	1.10232	0.995462	61	0.403051
YOY Rockfish	2013	10	2.03573	0.492115	61	0.199252
Adult Anchovy	2013	10	-0.69744	2.79379	61	1.13117
Market Squid	2013	10	1.15069	0.909989	61	0.368444
YOY Pacific Hake	2013	10	0.89735	0.856998	61	0.346989
YOY Sanddabs	2013	10	1.77577	0.463608	61	0.187709
Total Myctophids	2013	10	0.75976	0.866197	61	0.350713
Octopus	2013	10	1.17562	0.561611	61	0.22739
Total Krill	2013	10	1.34881	1.01738	61	0.411927
YOY Rockfish	2014	10	1.23952	0.482005	69	0.183496
Adult Anchovy	2014	10	-0.926465	3.60137	69	1.37102
Market Squid	2014	10	1.77507	0.882448	69	0.335942
YOY Pacific Hake	2014	10	-0.373654	0.978745	69	0.372602
YOY Sanddabs	2014	10	1.67103	0.482274	69	0.183599
Total Myctophids	2014	10	0.767753	0.874214	69	0.332808
Octopus	2014	10	1.30337	0.626106	69	0.238355
Total Krill	2014	10	1.18896	1.02826	69	0.391452
YOY Rockfish	2015	10	1.99543	0.478291	66	0.186175
Adult Anchovy	2015	10	-2.07727	5.88727	66	2.29161
Market Squid	2015	10	1.49487	0.878529	66	0.341967
YOY Pacific Hake	2015	10	0.955742	0.82511	66	0.321174
YOY Sanddabs	2015	10	1.91278	0.474512	66	0.184704
Total Myctophids	2015	10	-1.13792	0.932875	66	0.363121
Octopus	2015	10	0.9313	0.589621	66	0.22951
Total Krill	2015	10	-0.876622	1.01565	66	0.39534
YOY Rockfish	2016	10	1.72166	0.48891	60	0.199597
Adult Anchovy	2016	10	NA	NA	60	NA
Market Squid	2016	10	-0.0775043	1.27746	60	0.521522
YOY Pacific Hake	2016	10	1.86113	0.83744	60	0.341884
YOY Sanddabs	2016	10	0.660095	0.491924	60	0.200827
Total Myctophids	2016	10	0.0996738	0.863127	60	0.35237
Octopus	2016	10	1.39256	0.5382	60	0.219719
Total Krill	2016	10	-0.455248	1.0071	60	0.411148
YOY Rockfish	2017	10	0.911326	0.499838	41	0.246853
Adult Anchovy	2017	10	-0.905909	2.78169	41	1.37378
Market Squid	2017	10	1.26691	0.782235	41	0.386318
YOY Pacific Hake	2017	10	0.691167	0.881926	41	0.435552
YOY Sanddabs	2017	10	-0.00342749	0.482042	41	0.238064
Total Myctophids	2017	10	-0.682815	0.947319	41	0.467847
Octopus	2017	10	0.794555	0.721649	41	0.356397
Total Krill	2017	10	1.05047	0.915997	41	0.452379
YOY Rockfish	2018	10	0.0810971	0.522056	53	0.226767
Adult Anchovy	2018	10	1.34297	1.37276	53	0.59629
Market Squid	2018	10	1.04881	0.892658	53	0.387746
YOY Pacific Hake	2018	10	0.82479	0.869454	53	0.377667
YOY Sanddabs	2018	10	0.536193	0.469773	53	0.204057
Total Myctophids	2018	10	-0.140934	0.944672	53	0.410339
Octopus	2018	10	0.781248	0.516585	53	0.22439
Total Krill	2018	10	1.05023	0.965279	53	0.41929
YOY Rockfish	2019	10	-1.39654	0.903407	47	0.41671
Adult Anchovy	2019	10	1.72401	1.13671	47	0.524323
Market Squid	2019	10	0.921117	0.864386	47	0.398712
YOY Pacific Hake	2019	10	-0.360864	1.19198	47	0.54982
YOY Sanddabs	2019	10	-1.43694	0.836946	47	0.386055
Total Myctophids	2019	10	-0.618127	0.909336	47	0.419445
Octopus	2019	10	0.103885	0.839743	47	0.387344
Total Krill	2019	10	-2.40413	1.03468	47	0.477262
YOY Rockfish	2020	10	-1.50389	1.03333	15	0.843711
Adult Anchovy	2020	10	1.54431	0.881042	15	0.719368
Market Squid	2020	10	-0.733313	0.915402	15	0.747423
YOY Pacific Hake	2020	10	-2.07348	1.75951	15	1.43664
YOY Sanddabs	2020	10	-1.37516	0.722605	15	0.590004
Total Myctophids	2020	10	-1.41585	1.54861	15	1.26444
Octopus	2020	10	-1.23024	1.81988	15	1.48593
Total Krill	2020	10	-1.49902	0.926327	15	0.756343
YOY Rockfish	1990	15	-0.43298	0.477067	80	0.206576
Adult Anchovy	1990	15	0.475801	1.47281	80	0.637746
Market Squid	1990	15	0.252451	0.857245	80	0.371198
YOY Pacific Hake	1990	15	0.146161	0.831451	80	0.360029
YOY Sanddabs	1990	15	-0.14607	0.455796	80	0.197365
Total Myctophids	1990	15	0.61864	0.798445	80	0.345737
Octopus	1990	15	0.112514	0.571168	80	0.247323
Total Krill	1990	15	-0.0909849	0.89386	80	0.387053
YOY Rockfish	1991	15	0.427224	0.435107	93	0.174743
Adult Anchovy	1991	15	NA	NA	93	NA
Market Squid	1991	15	-0.382641	1.33336	93	0.535492
YOY Pacific Hake	1991	15	0.160708	0.742288	93	0.29811
YOY Sanddabs	1991	15	0.623448	0.417641	93	0.167729
Total Myctophids	1991	15	-0.816397	0.838658	93	0.336813
Octopus	1991	15	-0.065039	0.638786	93	0.256543
Total Krill	1991	15	0.45732	0.894256	93	0.359142
YOY Rockfish	1992	15	-0.137329	0.549339	73	0.249015
Adult Anchovy	1992	15	0.638296	1.5257	73	0.691598
Market Squid	1992	15	1.12735	0.746518	73	0.338396
YOY Pacific Hake	1992	15	-0.642201	0.802921	73	0.363963
YOY Sanddabs	1992	15	-0.467753	0.507454	73	0.230028
Total Myctophids	1992	15	1.35448	0.73227	73	0.331937
Octopus	1992	15	-1.92745	1.53711	73	0.696771
Total Krill	1992	15	-0.449965	0.969403	73	0.439429
YOY Rockfish	1993	15	0.926562	0.412358	75	0.184412
Adult Anchovy	1993	15	-0.0116871	2.01709	75	0.902068
Market Squid	1993	15	0.0401725	0.987482	75	0.441615
YOY Pacific Hake	1993	15	1.59921	0.671667	75	0.300378
YOY Sanddabs	1993	15	0.588211	0.428438	75	0.191603
Total Myctophids	1993	15	1.15091	0.729603	75	0.326288
Octopus	1993	15	0.225119	0.669471	75	0.299397
Total Krill	1993	15	0.488342	0.86664	75	0.387573
YOY Rockfish	1994	15	-0.512847	0.473379	75	0.211702
Adult Anchovy	1994	15	0.339903	2.12463	75	0.950164
Market Squid	1994	15	0.116189	0.891719	75	0.398789
YOY Pacific Hake	1994	15	0.571403	0.679345	75	0.303812
YOY Sanddabs	1994	15	0.777984	0.403259	75	0.180343
Total Myctophids	1994	15	0.762083	0.806986	75	0.360895
Octopus	1994	15	0.101136	0.661369	75	0.295773
Total Krill	1994	15	0.429216	0.853499	75	0.381696
YOY Rockfish	1995	15	-0.778921	0.546392	74	0.246
Adult Anchovy	1995	15	1.10591	1.49983	74	0.675262
Market Squid	1995	15	0.440794	0.843718	74	0.379863
YOY Pacific Hake	1995	15	-0.939823	0.801694	74	0.360943
YOY Sanddabs	1995	15	-0.260555	0.441623	74	0.19883
Total Myctophids	1995	15	0.0694217	0.762089	74	0.343112
Octopus	1995	15	0.303177	0.546905	74	0.246231
Total Krill	1995	15	-0.106853	0.889948	74	0.400677
YOY Rockfish	1996	15	-0.0187394	0.427874	76	0.190088
Adult Anchovy	1996	15	-0.124317	1.83762	76	0.816383
Market Squid	1996	15	-0.45159	0.947044	76	0.420735
YOY Pacific Hake	1996	15	0.504871	0.706349	76	0.313804
YOY Sanddabs	1996	15	0.493874	0.395496	76	0.175704
Total Myctophids	1996	15	1.02844	0.736679	76	0.327278
Octopus	1996	15	-0.65306	0.690713	76	0.306858
Total Krill	1996	15	-0.887366	0.86801	76	0.385624
YOY Rockfish	1997	15	-0.0725933	0.459581	74	0.206915
Adult Anchovy	1997	15	0.339075	1.67875	74	0.755817
Market Squid	1997	15	0.638024	0.808047	74	0.363803
YOY Pacific Hake	1997	15	0.0888806	0.743166	74	0.334592
YOY Sanddabs	1997	15	-0.404828	0.506649	74	0.228106
Total Myctophids	1997	15	-0.721764	0.786333	74	0.354027
Octopus	1997	15	-0.063846	0.73375	74	0.330353
Total Krill	1997	15	-0.458838	0.870558	74	0.391947
YOY Rockfish	1998	15	-1.39327	0.703853	78	0.30866
Adult Anchovy	1998	15	0.599695	1.51442	78	0.664118
Market Squid	1998	15	-1.72678	1.39624	78	0.612293
YOY Pacific Hake	1998	15	-0.918913	0.916892	78	0.402084
YOY Sanddabs	1998	15	-2.24025	0.889982	78	0.390283
Total Myctophids	1998	15	-0.327597	0.76312	78	0.33465
Octopus	1998	15	-2.59034	1.87524	78	0.822347
Total Krill	1998	15	-2.18306	0.941594	78	0.412916
YOY Rockfish	1999	15	-0.752058	0.51315	77	0.226488
Adult Anchovy	1999	15	0.720881	1.61837	77	0.714298
Market Squid	1999	15	-1.28868	1.29998	77	0.573769
YOY Pacific Hake	1999	15	0.548265	0.72622	77	0.32053
YOY Sanddabs	1999	15	-0.107861	0.408148	77	0.180143
Total Myctophids	1999	15	-1.30888	0.791214	77	0.349216
Octopus	1999	15	-1.36582	1.16449	77	0.513969
Total Krill	1999	15	-0.482257	0.854055	77	0.376952
YOY Rockfish	2000	15	0.229647	0.446709	87	0.185486
Adult Anchovy	2000	15	-0.10467	2.37757	87	0.987231
Market Squid	2000	15	-0.108996	1.05193	87	0.436792
YOY Pacific Hake	2000	15	0.713679	0.702983	87	0.291898
YOY Sanddabs	2000	15	-0.317799	0.508998	87	0.21135
Total Myctophids	2000	15	-1.27682	0.875477	87	0.363522
Octopus	2000	15	0.638418	0.506066	87	0.210132
Total Krill	2000	15	0.561487	0.902451	87	0.374722
YOY Rockfish	2001	15	0.669783	0.400608	80	0.173468
Adult Anchovy	2001	15	-0.346457	1.96911	80	0.852648
Market Squid	2001	15	0.758203	0.861087	80	0.372862
YOY Pacific Hake	2001	15	0.611419	0.691058	80	0.299237
YOY Sanddabs	2001	15	0.696896	0.422149	80	0.182796
Total Myctophids	2001	15	-1.06331	0.798387	80	0.345712
Octopus	2001	15	0.592816	0.513775	80	0.222471
Total Krill	2001	15	0.792082	0.87015	80	0.376786
YOY Rockfish	2002	15	0.723568	0.404821	67	0.191545
Adult Anchovy	2002	15	-0.795931	2.61457	67	1.23711
Market Squid	2002	15	0.594185	0.777231	67	0.367755
YOY Pacific Hake	2002	15	0.305267	0.700877	67	0.331627
YOY Sanddabs	2002	15	1.01229	0.382189	67	0.180837
Total Myctophids	2002	15	-0.256452	0.772925	67	0.365718
Octopus	2002	15	0.200595	0.569355	67	0.269396
Total Krill	2002	15	-1.22607	0.833562	67	0.394408
YOY Rockfish	2003	15	-0.105072	0.454244	88	0.18754
Adult Anchovy	2003	15	-0.611759	2.03122	88	0.838611
Market Squid	2003	15	-0.696548	1.07816	88	0.445131
YOY Pacific Hake	2003	15	-0.522873	0.839732	88	0.346693
YOY Sanddabs	2003	15	-0.314627	0.429106	88	0.177161
Total Myctophids	2003	15	1.20332	0.749698	88	0.309521
Octopus	2003	15	0.956758	0.503089	88	0.207706
Total Krill	2003	15	0.0289427	0.868124	88	0.358415
YOY Rockfish	2004	15	0.405323	0.418387	80	0.181167
Adult Anchovy	2004	15	0.708332	1.31429	80	0.569105
Market Squid	2004	15	-0.31042	1.0881	80	0.471162
YOY Pacific Hake	2004	15	1.31315	0.69432	80	0.30065
YOY Sanddabs	2004	15	-0.0749717	0.417073	80	0.180598
Total Myctophids	2004	15	0.96871	0.70547	80	0.305478
Octopus	2004	15	0.222131	0.592516	80	0.256567
Total Krill	2004	15	-0.467482	0.860325	80	0.372532
YOY Rockfish	2005	15	-1.77315	0.845238	75	0.378002
Adult Anchovy	2005	15	0.821542	1.15316	75	0.515709
Market Squid	2005	15	-1.09388	1.10489	75	0.494121
YOY Pacific Hake	2005	15	-2.23833	1.30027	75	0.581498
YOY Sanddabs	2005	15	-1.01769	0.496898	75	0.22222
Total Myctophids	2005	15	0.377326	0.677592	75	0.303028
Octopus	2005	15	-2.05306	1.15693	75	0.517395
Total Krill	2005	15	-0.66918	0.863076	75	0.385979
YOY Rockfish	2006	15	-1.4266	0.804574	67	0.380692
Adult Anchovy	2006	15	0.794811	1.10183	67	0.521342
Market Squid	2006	15	-2.01776	1.45952	67	0.690587
YOY Pacific Hake	2006	15	-2.09039	1.36637	67	0.646514
YOY Sanddabs	2006	15	-1.39877	0.555333	67	0.262762
Total Myctophids	2006	15	0.0723694	0.774075	67	0.366262
Octopus	2006	15	-0.820079	0.77989	67	0.369013
Total Krill	2006	15	-0.316394	0.854168	67	0.404158
YOY Rockfish	2007	15	-0.794216	0.569498	86	0.237842
Adult Anchovy	2007	15	0.483821	1.72491	86	0.72038
Market Squid	2007	15	-1.44918	1.34123	86	0.560145
YOY Pacific Hake	2007	15	-0.936113	0.945268	86	0.394777
YOY Sanddabs	2007	15	-1.129	0.566542	86	0.236607
Total Myctophids	2007	15	-0.246175	0.795579	86	0.332261
Octopus	2007	15	-0.697408	0.835646	86	0.348995
Total Krill	2007	15	0.211963	0.892726	86	0.372833
YOY Rockfish	2008	15	-0.430807	0.43276	33	0.291767
Adult Anchovy	2008	15	-0.891684	2.44101	33	1.64573
Market Squid	2008	15	-1.40568	1.18444	33	0.798551
YOY Pacific Hake	2008	15	-0.280421	0.598699	33	0.403643
YOY Sanddabs	2008	15	-0.972951	0.505917	33	0.341089
Total Myctophids	2008	15	0.0967472	0.618054	33	0.416692
Octopus	2008	15	0.101853	0.495253	33	0.3339
Total Krill	2008	15	1.54393	0.726904	33	0.490079
YOY Rockfish	2009	15	0.184638	0.428127	76	0.1902
Adult Anchovy	2009	15	-0.724023	2.80571	76	1.24647
Market Squid	2009	15	-0.427466	0.934538	76	0.41518
YOY Pacific Hake	2009	15	-0.174654	0.788401	76	0.350256
YOY Sanddabs	2009	15	-0.81122	0.472982	76	0.210128
Total Myctophids	2009	15	1.65363	0.71243	76	0.316505
Octopus	2009	15	0.374022	0.489624	76	0.217521
Total Krill	2009	15	0.811423	0.856796	76	0.380642
YOY Rockfish	2010	15	0.160231	0.445485	79	0.194118
Adult Anchovy	2010	15	-1.60617	3.73531	79	1.62764
Market Squid	2010	15	-0.380276	1.04117	79	0.453686
YOY Pacific Hake	2010	15	0.168039	0.716888	79	0.31238
YOY Sanddabs	2010	15	0.448074	0.409935	79	0.178627
Total Myctophids	2010	15	1.94061	0.695654	79	0.303128
Octopus	2010	15	1.07278	0.533492	79	0.232467
Total Krill	2010	15	0.587526	0.861852	79	0.375547
YOY Rockfish	2011	15	0.36832	0.389741	48	0.217872
Adult Anchovy	2011	15	-1.81557	4.34944	48	2.43141
Market Squid	2011	15	-0.0973869	0.932711	48	0.521401
YOY Pacific Hake	2011	15	-0.250827	0.651763	48	0.364347
YOY Sanddabs	2011	15	0.738189	0.372386	48	0.20817
Total Myctophids	2011	15	-1.8395	0.934963	48	0.52266
Octopus	2011	15	-0.0408887	0.576409	48	0.322223
Total Krill	2011	15	0.920436	0.771534	48	0.4313
YOY Rockfish	2012	15	-0.55105	0.615576	61	0.305255
Adult Anchovy	2012	15	NA	NA	61	NA
Market Squid	2012	15	1.02326	0.700714	61	0.347473
YOY Pacific Hake	2012	15	-0.158682	0.871503	61	0.432165
YOY Sanddabs	2012	15	0.545031	0.40385	61	0.200263
Total Myctophids	2012	15	-1.07133	0.837859	61	0.415482
Octopus	2012	15	0.123374	0.925591	61	0.458986
Total Krill	2012	15	1.10232	0.812792	61	0.403051
YOY Rockfish	2013	15	2.03573	0.40181	61	0.199252
Adult Anchovy	2013	15	-0.69744	2.28112	61	1.13117
Market Squid	2013	15	1.15069	0.743003	61	0.368444
YOY Pacific Hake	2013	15	0.89735	0.699736	61	0.346989
YOY Sanddabs	2013	15	1.77577	0.378534	61	0.187709
Total Myctophids	2013	15	0.75976	0.707247	61	0.350713
Octopus	2013	15	1.17562	0.458553	61	0.22739
Total Krill	2013	15	1.34881	0.83069	61	0.411927
YOY Rockfish	2014	15	1.23952	0.393555	69	0.183496
Adult Anchovy	2014	15	-0.926465	2.94051	69	1.37102
Market Squid	2014	15	1.77507	0.720515	69	0.335942
YOY Pacific Hake	2014	15	-0.373654	0.799142	69	0.372602
YOY Sanddabs	2014	15	1.67103	0.393775	69	0.183599
Total Myctophids	2014	15	0.767753	0.713793	69	0.332808
Octopus	2014	15	1.30337	0.511214	69	0.238355
Total Krill	2014	15	1.18896	0.839571	69	0.391452
YOY Rockfish	2015	15	1.99543	0.390523	66	0.186175
Adult Anchovy	2015	15	-2.07727	4.80693	66	2.29161
Market Squid	2015	15	1.49487	0.717316	66	0.341967
YOY Pacific Hake	2015	15	0.955742	0.673699	66	0.321174
YOY Sanddabs	2015	15	1.91278	0.387438	66	0.184704
Total Myctophids	2015	15	-1.13792	0.761689	66	0.363121
Octopus	2015	15	0.9313	0.481424	66	0.22951
Total Krill	2015	15	-0.876622	0.829273	66	0.39534
YOY Rockfish	2016	15	1.72166	0.399193	60	0.199597
Adult Anchovy	2016	15	NA	NA	60	NA
Market Squid	2016	15	-0.0775043	1.04304	60	0.521522
YOY Pacific Hake	2016	15	1.86113	0.683767	60	0.341884
YOY Sanddabs	2016	15	0.660095	0.401654	60	0.200827
Total Myctophids	2016	15	0.0996738	0.704741	60	0.35237
Octopus	2016	15	1.39256	0.439438	60	0.219719
Total Krill	2016	15	-0.455248	0.822296	60	0.411148
YOY Rockfish	2017	15	0.911326	0.408116	41	0.246853
Adult Anchovy	2017	15	-0.905909	2.27124	41	1.37378
Market Squid	2017	15	1.26691	0.638692	41	0.386318
YOY Pacific Hake	2017	15	0.691167	0.72009	41	0.435552
YOY Sanddabs	2017	15	-0.00342749	0.393586	41	0.238064
Total Myctophids	2017	15	-0.682815	0.773483	41	0.467847
Octopus	2017	15	0.794555	0.589224	41	0.356397
Total Krill	2017	15	1.05047	0.747909	41	0.452379
YOY Rockfish	2018	15	0.0810971	0.426257	53	0.226767
Adult Anchovy	2018	15	1.34297	1.12086	53	0.59629
Market Squid	2018	15	1.04881	0.728852	53	0.387746
YOY Pacific Hake	2018	15	0.82479	0.709906	53	0.377667
YOY Sanddabs	2018	15	0.536193	0.383568	53	0.204057
Total Myctophids	2018	15	-0.140934	0.771322	53	0.410339
Octopus	2018	15	0.781248	0.42179	53	0.22439
Total Krill	2018	15	1.05023	0.788147	53	0.41929
YOY Rockfish	2019	15	-1.39654	0.737629	47	0.41671
Adult Anchovy	2019	15	1.72401	0.928116	47	0.524323
Market Squid	2019	15	0.921117	0.705768	47	0.398712
YOY Pacific Hake	2019	15	-0.360864	0.973249	47	0.54982
YOY Sanddabs	2019	15	-1.43694	0.683364	47	0.386055
Total Myctophids	2019	15	-0.618127	0.74247	47	0.419445
Octopus	2019	15	0.103885	0.685647	47	0.387344
Total Krill	2019	15	-2.40413	0.844811	47	0.477262
YOY Rockfish	2020	15	-1.50389	0.843711	15	0.843711
Adult Anchovy	2020	15	1.54431	0.719368	15	0.719368
Market Squid	2020	15	-0.733313	0.747423	15	0.747423
YOY Pacific Hake	2020	15	-2.07348	1.43664	15	1.43664
YOY Sanddabs	2020	15	-1.37516	0.590004	15	0.590004
Total Myctophids	2020	15	-1.41585	1.26444	15	1.26444
Octopus	2020	15	-1.23024	1.48593	15	1.48593
Total Krill	2020	15	-1.49902	0.756343	15	0.756343
YOY Rockfish	1990	20	-0.43298	0.413152	80	0.206576
Adult Anchovy	1990	20	0.475801	1.27549	80	0.637746
Market Squid	1990	20	0.252451	0.742396	80	0.371198
YOY Pacific Hake	1990	20	0.146161	0.720057	80	0.360029
YOY Sanddabs	1990	20	-0.14607	0.39473	80	0.197365
Total Myctophids	1990	20	0.61864	0.691474	80	0.345737
Octopus	1990	20	0.112514	0.494646	80	0.247323
Total Krill	1990	20	-0.0909849	0.774106	80	0.387053
YOY Rockfish	1991	20	0.427224	0.376814	93	0.174743
Adult Anchovy	1991	20	NA	NA	93	NA
Market Squid	1991	20	-0.382641	1.15473	93	0.535492
YOY Pacific Hake	1991	20	0.160708	0.64284	93	0.29811
YOY Sanddabs	1991	20	0.623448	0.361688	93	0.167729
Total Myctophids	1991	20	-0.816397	0.726299	93	0.336813
Octopus	1991	20	-0.065039	0.553205	93	0.256543
Total Krill	1991	20	0.45732	0.774449	93	0.359142
YOY Rockfish	1992	20	-0.137329	0.475742	73	0.249015
Adult Anchovy	1992	20	0.638296	1.3213	73	0.691598
Market Squid	1992	20	1.12735	0.646504	73	0.338396
YOY Pacific Hake	1992	20	-0.642201	0.69535	73	0.363963
YOY Sanddabs	1992	20	-0.467753	0.439468	73	0.230028
Total Myctophids	1992	20	1.35448	0.634165	73	0.331937
Octopus	1992	20	-1.92745	1.33118	73	0.696771
Total Krill	1992	20	-0.449965	0.839527	73	0.439429
YOY Rockfish	1993	20	0.926562	0.357112	75	0.184412
Adult Anchovy	1993	20	-0.0116871	1.74685	75	0.902068
Market Squid	1993	20	0.0401725	0.855185	75	0.441615
YOY Pacific Hake	1993	20	1.59921	0.58168	75	0.300378
YOY Sanddabs	1993	20	0.588211	0.371038	75	0.191603
Total Myctophids	1993	20	1.15091	0.631854	75	0.326288
Octopus	1993	20	0.225119	0.579779	75	0.299397
Total Krill	1993	20	0.488342	0.750533	75	0.387573
YOY Rockfish	1994	20	-0.512847	0.409958	75	0.211702
Adult Anchovy	1994	20	0.339903	1.83998	75	0.950164
Market Squid	1994	20	0.116189	0.772251	75	0.398789
YOY Pacific Hake	1994	20	0.571403	0.58833	75	0.303812
YOY Sanddabs	1994	20	0.777984	0.349233	75	0.180343
Total Myctophids	1994	20	0.762083	0.698871	75	0.360895
Octopus	1994	20	0.101136	0.572762	75	0.295773
Total Krill	1994	20	0.429216	0.739152	75	0.381696
YOY Rockfish	1995	20	-0.778921	0.47319	74	0.246
Adult Anchovy	1995	20	1.10591	1.29889	74	0.675262
Market Squid	1995	20	0.440794	0.730681	74	0.379863
YOY Pacific Hake	1995	20	-0.939823	0.694287	74	0.360943
YOY Sanddabs	1995	20	-0.260555	0.382457	74	0.19883
Total Myctophids	1995	20	0.0694217	0.659988	74	0.343112
Octopus	1995	20	0.303177	0.473634	74	0.246231
Total Krill	1995	20	-0.106853	0.770718	74	0.400677
YOY Rockfish	1996	20	-0.0187394	0.37055	76	0.190088
Adult Anchovy	1996	20	-0.124317	1.59142	76	0.816383
Market Squid	1996	20	-0.45159	0.820164	76	0.420735
YOY Pacific Hake	1996	20	0.504871	0.611716	76	0.313804
YOY Sanddabs	1996	20	0.493874	0.34251	76	0.175704
Total Myctophids	1996	20	1.02844	0.637983	76	0.327278
Octopus	1996	20	-0.65306	0.598175	76	0.306858
Total Krill	1996	20	-0.887366	0.751719	76	0.385624
YOY Rockfish	1997	20	-0.0725933	0.398009	74	0.206915
Adult Anchovy	1997	20	0.339075	1.45384	74	0.755817
Market Squid	1997	20	0.638024	0.699789	74	0.363803
YOY Pacific Hake	1997	20	0.0888806	0.643601	74	0.334592
YOY Sanddabs	1997	20	-0.404828	0.438771	74	0.228106
Total Myctophids	1997	20	-0.721764	0.680984	74	0.354027
Octopus	1997	20	-0.063846	0.635446	74	0.330353
Total Krill	1997	20	-0.458838	0.753925	74	0.391947
YOY Rockfish	1998	20	-1.39327	0.609555	78	0.30866
Adult Anchovy	1998	20	0.599695	1.31153	78	0.664118
Market Squid	1998	20	-1.72678	1.20918	78	0.612293
YOY Pacific Hake	1998	20	-0.918913	0.794052	78	0.402084
YOY Sanddabs	1998	20	-2.24025	0.770747	78	0.390283
Total Myctophids	1998	20	-0.327597	0.660882	78	0.33465
Octopus	1998	20	-2.59034	1.62401	78	0.822347
Total Krill	1998	20	-2.18306	0.815444	78	0.412916
YOY Rockfish	1999	20	-0.752058	0.444401	77	0.226488
Adult Anchovy	1999	20	0.720881	1.40155	77	0.714298
Market Squid	1999	20	-1.28868	1.12582	77	0.573769
YOY Pacific Hake	1999	20	0.548265	0.628925	77	0.32053
YOY Sanddabs	1999	20	-0.107861	0.353467	77	0.180143
Total Myctophids	1999	20	-1.30888	0.685212	77	0.349216
Octopus	1999	20	-1.36582	1.00848	77	0.513969
Total Krill	1999	20	-0.482257	0.739633	77	0.376952
YOY Rockfish	2000	20	0.229647	0.386861	87	0.185486
Adult Anchovy	2000	20	-0.10467	2.05903	87	0.987231
Market Squid	2000	20	-0.108996	0.911001	87	0.436792
YOY Pacific Hake	2000	20	0.713679	0.608801	87	0.291898
YOY Sanddabs	2000	20	-0.317799	0.440805	87	0.21135
Total Myctophids	2000	20	-1.27682	0.758186	87	0.363522
Octopus	2000	20	0.638418	0.438266	87	0.210132
Total Krill	2000	20	0.561487	0.781545	87	0.374722
YOY Rockfish	2001	20	0.669783	0.346937	80	0.173468
Adult Anchovy	2001	20	-0.346457	1.7053	80	0.852648
Market Squid	2001	20	0.758203	0.745723	80	0.372862
YOY Pacific Hake	2001	20	0.611419	0.598474	80	0.299237
YOY Sanddabs	2001	20	0.696896	0.365592	80	0.182796
Total Myctophids	2001	20	-1.06331	0.691423	80	0.345712
Octopus	2001	20	0.592816	0.444942	80	0.222471
Total Krill	2001	20	0.792082	0.753572	80	0.376786
YOY Rockfish	2002	20	0.723568	0.350585	67	0.191545
Adult Anchovy	2002	20	-0.795931	2.26428	67	1.23711
Market Squid	2002	20	0.594185	0.673102	67	0.367755
YOY Pacific Hake	2002	20	0.305267	0.606977	67	0.331627
YOY Sanddabs	2002	20	1.01229	0.330986	67	0.180837
Total Myctophids	2002	20	-0.256452	0.669373	67	0.365718
Octopus	2002	20	0.200595	0.493075	67	0.269396
Total Krill	2002	20	-1.22607	0.721886	67	0.394408
YOY Rockfish	2003	20	-0.105072	0.393387	88	0.18754
Adult Anchovy	2003	20	-0.611759	1.75909	88	0.838611
Market Squid	2003	20	-0.696548	0.933714	88	0.445131
YOY Pacific Hake	2003	20	-0.522873	0.72723	88	0.346693
YOY Sanddabs	2003	20	-0.314627	0.371617	88	0.177161
Total Myctophids	2003	20	1.20332	0.649257	88	0.309521
Octopus	2003	20	0.956758	0.435688	88	0.207706
Total Krill	2003	20	0.0289427	0.751818	88	0.358415
YOY Rockfish	2004	20	0.405323	0.362334	80	0.181167
Adult Anchovy	2004	20	0.708332	1.13821	80	0.569105
Market Squid	2004	20	-0.31042	0.942324	80	0.471162
YOY Pacific Hake	2004	20	1.31315	0.601299	80	0.30065
YOY Sanddabs	2004	20	-0.0749717	0.361196	80	0.180598
Total Myctophids	2004	20	0.96871	0.610955	80	0.305478
Octopus	2004	20	0.222131	0.513134	80	0.256567
Total Krill	2004	20	-0.467482	0.745063	80	0.372532
YOY Rockfish	2005	20	-1.77315	0.731997	75	0.378002
Adult Anchovy	2005	20	0.821542	0.998667	75	0.515709
Market Squid	2005	20	-1.09388	0.956861	75	0.494121
YOY Pacific Hake	2005	20	-2.23833	1.12607	75	0.581498
YOY Sanddabs	2005	20	-1.01769	0.430326	75	0.22222
Total Myctophids	2005	20	0.377326	0.586812	75	0.303028
Octopus	2005	20	-2.05306	1.00193	75	0.517395
Total Krill	2005	20	-0.66918	0.747446	75	0.385979
YOY Rockfish	2006	20	-1.4266	0.696781	67	0.380692
Adult Anchovy	2006	20	0.794811	0.954212	67	0.521342
Market Squid	2006	20	-2.01776	1.26398	67	0.690587
YOY Pacific Hake	2006	20	-2.09039	1.18331	67	0.646514
YOY Sanddabs	2006	20	-1.39877	0.480933	67	0.262762
Total Myctophids	2006	20	0.0723694	0.670369	67	0.366262
Octopus	2006	20	-0.820079	0.675404	67	0.369013
Total Krill	2006	20	-0.316394	0.739731	67	0.404158
YOY Rockfish	2007	20	-0.794216	0.4932	86	0.237842
Adult Anchovy	2007	20	0.483821	1.49381	86	0.72038
Market Squid	2007	20	-1.44918	1.16154	86	0.560145
YOY Pacific Hake	2007	20	-0.936113	0.818626	86	0.394777
YOY Sanddabs	2007	20	-1.129	0.49064	86	0.236607
Total Myctophids	2007	20	-0.246175	0.688991	86	0.332261
Octopus	2007	20	-0.697408	0.72369	86	0.348995
Total Krill	2007	20	0.211963	0.773123	86	0.372833
YOY Rockfish	2008	20	-0.430807	0.374781	33	0.291767
Adult Anchovy	2008	20	-0.891684	2.11398	33	1.64573
Market Squid	2008	20	-1.40568	1.02576	33	0.798551
YOY Pacific Hake	2008	20	-0.280421	0.518488	33	0.403643
YOY Sanddabs	2008	20	-0.972951	0.438137	33	0.341089
Total Myctophids	2008	20	0.0967472	0.53525	33	0.416692
Octopus	2008	20	0.101853	0.428902	33	0.3339
Total Krill	2008	20	1.54393	0.629518	33	0.490079
YOY Rockfish	2009	20	0.184638	0.370769	76	0.1902
Adult Anchovy	2009	20	-0.724023	2.42981	76	1.24647
Market Squid	2009	20	-0.427466	0.809334	76	0.41518
YOY Pacific Hake	2009	20	-0.174654	0.682775	76	0.350256
YOY Sanddabs	2009	20	-0.81122	0.409614	76	0.210128
Total Myctophids	2009	20	1.65363	0.616982	76	0.316505
Octopus	2009	20	0.374022	0.424027	76	0.217521
Total Krill	2009	20	0.811423	0.742007	76	0.380642
YOY Rockfish	2010	20	0.160231	0.385802	79	0.194118
Adult Anchovy	2010	20	-1.60617	3.23488	79	1.62764
Market Squid	2010	20	-0.380276	0.901683	79	0.453686
YOY Pacific Hake	2010	20	0.168039	0.620843	79	0.31238
YOY Sanddabs	2010	20	0.448074	0.355014	79	0.178627
Total Myctophids	2010	20	1.94061	0.602454	79	0.303128
Octopus	2010	20	1.07278	0.462018	79	0.232467
Total Krill	2010	20	0.587526	0.746385	79	0.375547
YOY Rockfish	2011	20	0.36832	0.337526	48	0.217872
Adult Anchovy	2011	20	-1.81557	3.76673	48	2.43141
Market Squid	2011	20	-0.0973869	0.807751	48	0.521401
YOY Pacific Hake	2011	20	-0.250827	0.564443	48	0.364347
YOY Sanddabs	2011	20	0.738189	0.322495	48	0.20817
Total Myctophids	2011	20	-1.8395	0.809701	48	0.52266
Octopus	2011	20	-0.0408887	0.499185	48	0.322223
Total Krill	2011	20	0.920436	0.668168	48	0.4313
YOY Rockfish	2012	20	-0.55105	0.533104	61	0.305255
Adult Anchovy	2012	20	NA	NA	61	NA
Market Squid	2012	20	1.02326	0.606836	61	0.347473
YOY Pacific Hake	2012	20	-0.158682	0.754744	61	0.432165
YOY Sanddabs	2012	20	0.545031	0.349744	61	0.200263
Total Myctophids	2012	20	-1.07133	0.725607	61	0.415482
Octopus	2012	20	0.123374	0.801585	61	0.458986
Total Krill	2012	20	1.10232	0.703898	61	0.403051
YOY Rockfish	2013	20	2.03573	0.347978	61	0.199252
Adult Anchovy	2013	20	-0.69744	1.97551	61	1.13117
Market Squid	2013	20	1.15069	0.643459	61	0.368444
YOY Pacific Hake	2013	20	0.89735	0.605989	61	0.346989
YOY Sanddabs	2013	20	1.77577	0.32782	61	0.187709
Total Myctophids	2013	20	0.75976	0.612494	61	0.350713
Octopus	2013	20	1.17562	0.397119	61	0.22739
Total Krill	2013	20	1.34881	0.719399	61	0.411927
YOY Rockfish	2014	20	1.23952	0.340829	69	0.183496
Adult Anchovy	2014	20	-0.926465	2.54655	69	1.37102
Market Squid	2014	20	1.77507	0.623985	69	0.335942
YOY Pacific Hake	2014	20	-0.373654	0.692077	69	0.372602
YOY Sanddabs	2014	20	1.67103	0.341019	69	0.183599
Total Myctophids	2014	20	0.767753	0.618163	69	0.332808
Octopus	2014	20	1.30337	0.442724	69	0.238355
Total Krill	2014	20	1.18896	0.72709	69	0.391452
YOY Rockfish	2015	20	1.99543	0.338203	66	0.186175
Adult Anchovy	2015	20	-2.07727	4.16293	66	2.29161
Market Squid	2015	20	1.49487	0.621214	66	0.341967
YOY Pacific Hake	2015	20	0.955742	0.583441	66	0.321174
YOY Sanddabs	2015	20	1.91278	0.335531	66	0.184704
Total Myctophids	2015	20	-1.13792	0.659642	66	0.363121
Octopus	2015	20	0.9313	0.416925	66	0.22951
Total Krill	2015	20	-0.876622	0.718171	66	0.39534
YOY Rockfish	2016	20	1.72166	0.345711	60	0.199597
Adult Anchovy	2016	20	NA	NA	60	NA
Market Squid	2016	20	-0.0775043	0.903303	60	0.521522
YOY Pacific Hake	2016	20	1.86113	0.59216	60	0.341884
YOY Sanddabs	2016	20	0.660095	0.347843	60	0.200827
Total Myctophids	2016	20	0.0996738	0.610323	60	0.35237
Octopus	2016	20	1.39256	0.380565	60	0.219719
Total Krill	2016	20	-0.455248	0.712129	60	0.411148
YOY Rockfish	2017	20	0.911326	0.353439	41	0.246853
Adult Anchovy	2017	20	-0.905909	1.96695	41	1.37378
Market Squid	2017	20	1.26691	0.553123	41	0.386318
YOY Pacific Hake	2017	20	0.691167	0.623616	41	0.435552
YOY Sanddabs	2017	20	-0.00342749	0.340855	41	0.238064
Total Myctophids	2017	20	-0.682815	0.669856	41	0.467847
Octopus	2017	20	0.794555	0.510283	41	0.356397
Total Krill	2017	20	1.05047	0.647708	41	0.452379
YOY Rockfish	2018	20	0.0810971	0.36915	53	0.226767
Adult Anchovy	2018	20	1.34297	0.970689	53	0.59629
Market Squid	2018	20	1.04881	0.631204	53	0.387746
YOY Pacific Hake	2018	20	0.82479	0.614797	53	0.377667
YOY Sanddabs	2018	20	0.536193	0.33218	53	0.204057
Total Myctophids	2018	20	-0.140934	0.667984	53	0.410339
Octopus	2018	20	0.781248	0.365281	53	0.22439
Total Krill	2018	20	1.05023	0.682555	53	0.41929
YOY Rockfish	2019	20	-1.39654	0.638805	47	0.41671
Adult Anchovy	2019	20	1.72401	0.803772	47	0.524323
Market Squid	2019	20	0.921117	0.611213	47	0.398712
YOY Pacific Hake	2019	20	-0.360864	0.842858	47	0.54982
YOY Sanddabs	2019	20	-1.43694	0.59181	47	0.386055
Total Myctophids	2019	20	-0.618127	0.642998	47	0.419445
Octopus	2019	20	0.103885	0.593788	47	0.387344
Total Krill	2019	20	-2.40413	0.731628	47	0.477262
YOY Rockfish	2020	20	-1.50389	0.730675	15	0.843711
Adult Anchovy	2020	20	1.54431	0.622991	15	0.719368
Market Squid	2020	20	-0.733313	0.647287	15	0.747423
YOY Pacific Hake	2020	20	-2.07348	1.24416	15	1.43664
YOY Sanddabs	2020	20	-1.37516	0.510959	15	0.590004
Total Myctophids	2020	20	-1.41585	1.09503	15	1.26444
Octopus	2020	20	-1.23024	1.28685	15	1.48593
Total Krill	2020	20	-1.49902	0.655012	15	0.756343
YOY Rockfish	1990	25	-0.43298	0.369534	80	0.206576
Adult Anchovy	1990	25	0.475801	1.14084	80	0.637746
Market Squid	1990	25	0.252451	0.664019	80	0.371198
YOY Pacific Hake	1990	25	0.146161	0.644039	80	0.360029
YOY Sanddabs	1990	25	-0.14607	0.353058	80	0.197365
Total Myctophids	1990	25	0.61864	0.618473	80	0.345737
Octopus	1990	25	0.112514	0.442425	80	0.247323
Total Krill	1990	25	-0.0909849	0.692381	80	0.387053
YOY Rockfish	1991	25	0.427224	0.337032	93	0.174743
Adult Anchovy	1991	25	NA	NA	93	NA
Market Squid	1991	25	-0.382641	1.03282	93	0.535492
YOY Pacific Hake	1991	25	0.160708	0.574974	93	0.29811
YOY Sanddabs	1991	25	0.623448	0.323504	93	0.167729
Total Myctophids	1991	25	-0.816397	0.649622	93	0.336813
Octopus	1991	25	-0.065039	0.494801	93	0.256543
Total Krill	1991	25	0.45732	0.692688	93	0.359142
YOY Rockfish	1992	25	-0.137329	0.425517	73	0.249015
Adult Anchovy	1992	25	0.638296	1.1818	73	0.691598
Market Squid	1992	25	1.12735	0.578251	73	0.338396
YOY Pacific Hake	1992	25	-0.642201	0.62194	73	0.363963
YOY Sanddabs	1992	25	-0.467753	0.393072	73	0.230028
Total Myctophids	1992	25	1.35448	0.567214	73	0.331937
Octopus	1992	25	-1.92745	1.19064	73	0.696771
Total Krill	1992	25	-0.449965	0.750896	73	0.439429
YOY Rockfish	1993	25	0.926562	0.319411	75	0.184412
Adult Anchovy	1993	25	-0.0116871	1.56243	75	0.902068
Market Squid	1993	25	0.0401725	0.7649	75	0.441615
YOY Pacific Hake	1993	25	1.59921	0.520271	75	0.300378
YOY Sanddabs	1993	25	0.588211	0.331867	75	0.191603
Total Myctophids	1993	25	1.15091	0.565148	75	0.326288
Octopus	1993	25	0.225119	0.51857	75	0.299397
Total Krill	1993	25	0.488342	0.671297	75	0.387573
YOY Rockfish	1994	25	-0.512847	0.366678	75	0.211702
Adult Anchovy	1994	25	0.339903	1.64573	75	0.950164
Market Squid	1994	25	0.116189	0.690722	75	0.398789
YOY Pacific Hake	1994	25	0.571403	0.526218	75	0.303812
YOY Sanddabs	1994	25	0.777984	0.312363	75	0.180343
Total Myctophids	1994	25	0.762083	0.625089	75	0.360895
Octopus	1994	25	0.101136	0.512294	75	0.295773
Total Krill	1994	25	0.429216	0.661117	75	0.381696
YOY Rockfish	1995	25	-0.778921	0.423234	74	0.246
Adult Anchovy	1995	25	1.10591	1.16176	74	0.675262
Market Squid	1995	25	0.440794	0.653541	74	0.379863
YOY Pacific Hake	1995	25	-0.939823	0.620989	74	0.360943
YOY Sanddabs	1995	25	-0.260555	0.34208	74	0.19883
Total Myctophids	1995	25	0.0694217	0.590312	74	0.343112
Octopus	1995	25	0.303177	0.423631	74	0.246231
Total Krill	1995	25	-0.106853	0.689351	74	0.400677
YOY Rockfish	1996	25	-0.0187394	0.33143	76	0.190088
Adult Anchovy	1996	25	-0.124317	1.42341	76	0.816383
Market Squid	1996	25	-0.45159	0.733577	76	0.420735
YOY Pacific Hake	1996	25	0.504871	0.547136	76	0.313804
YOY Sanddabs	1996	25	0.493874	0.30635	76	0.175704
Total Myctophids	1996	25	1.02844	0.570629	76	0.327278
Octopus	1996	25	-0.65306	0.535024	76	0.306858
Total Krill	1996	25	-0.887366	0.672358	76	0.385624
YOY Rockfish	1997	25	-0.0725933	0.35599	74	0.206915
Adult Anchovy	1997	25	0.339075	1.30036	74	0.755817
Market Squid	1997	25	0.638024	0.62591	74	0.363803
YOY Pacific Hake	1997	25	0.0888806	0.575654	74	0.334592
YOY Sanddabs	1997	25	-0.404828	0.392449	74	0.228106
Total Myctophids	1997	25	-0.721764	0.609091	74	0.354027
Octopus	1997	25	-0.063846	0.56836	74	0.330353
Total Krill	1997	25	-0.458838	0.674331	74	0.391947
YOY Rockfish	1998	25	-1.39327	0.545203	78	0.30866
Adult Anchovy	1998	25	0.599695	1.17307	78	0.664118
Market Squid	1998	25	-1.72678	1.08153	78	0.612293
YOY Pacific Hake	1998	25	-0.918913	0.710221	78	0.402084
YOY Sanddabs	1998	25	-2.24025	0.689377	78	0.390283
Total Myctophids	1998	25	-0.327597	0.591111	78	0.33465
Octopus	1998	25	-2.59034	1.45256	78	0.822347
Total Krill	1998	25	-2.18306	0.729355	78	0.412916
YOY Rockfish	1999	25	-0.752058	0.397484	77	0.226488
Adult Anchovy	1999	25	0.720881	1.25359	77	0.714298
Market Squid	1999	25	-1.28868	1.00696	77	0.573769
YOY Pacific Hake	1999	25	0.548265	0.562528	77	0.32053
YOY Sanddabs	1999	25	-0.107861	0.31615	77	0.180143
Total Myctophids	1999	25	-1.30888	0.612872	77	0.349216
Octopus	1999	25	-1.36582	0.902011	77	0.513969
Total Krill	1999	25	-0.482257	0.661548	77	0.376952
YOY Rockfish	2000	25	0.229647	0.346019	87	0.185486
Adult Anchovy	2000	25	-0.10467	1.84166	87	0.987231
Market Squid	2000	25	-0.108996	0.814824	87	0.436792
YOY Pacific Hake	2000	25	0.713679	0.544528	87	0.291898
YOY Sanddabs	2000	25	-0.317799	0.394268	87	0.21135
Total Myctophids	2000	25	-1.27682	0.678142	87	0.363522
Octopus	2000	25	0.638418	0.391997	87	0.210132
Total Krill	2000	25	0.561487	0.699036	87	0.374722
YOY Rockfish	2001	25	0.669783	0.31031	80	0.173468
Adult Anchovy	2001	25	-0.346457	1.52526	80	0.852648
Market Squid	2001	25	0.758203	0.666995	80	0.372862
YOY Pacific Hake	2001	25	0.611419	0.535291	80	0.299237
YOY Sanddabs	2001	25	0.696896	0.326996	80	0.182796
Total Myctophids	2001	25	-1.06331	0.618428	80	0.345712
Octopus	2001	25	0.592816	0.397969	80	0.222471
Total Krill	2001	25	0.792082	0.674015	80	0.376786
YOY Rockfish	2002	25	0.723568	0.313573	67	0.191545
Adult Anchovy	2002	25	-0.795931	2.02524	67	1.23711
Market Squid	2002	25	0.594185	0.60204	67	0.367755
YOY Pacific Hake	2002	25	0.305267	0.542897	67	0.331627
YOY Sanddabs	2002	25	1.01229	0.296043	67	0.180837
Total Myctophids	2002	25	-0.256452	0.598705	67	0.365718
Octopus	2002	25	0.200595	0.44102	67	0.269396
Total Krill	2002	25	-1.22607	0.645674	67	0.394408
YOY Rockfish	2003	25	-0.105072	0.351856	88	0.18754
Adult Anchovy	2003	25	-0.611759	1.57337	88	0.838611
Market Squid	2003	25	-0.696548	0.835139	88	0.445131
YOY Pacific Hake	2003	25	-0.522873	0.650454	88	0.346693
YOY Sanddabs	2003	25	-0.314627	0.332384	88	0.177161
Total Myctophids	2003	25	1.20332	0.580714	88	0.309521
Octopus	2003	25	0.956758	0.389691	88	0.207706
Total Krill	2003	25	0.0289427	0.672446	88	0.358415
YOY Rockfish	2004	25	0.405323	0.324081	80	0.181167
Adult Anchovy	2004	25	0.708332	1.01805	80	0.569105
Market Squid	2004	25	-0.31042	0.842841	80	0.471162
YOY Pacific Hake	2004	25	1.31315	0.537818	80	0.30065
YOY Sanddabs	2004	25	-0.0749717	0.323063	80	0.180598
Total Myctophids	2004	25	0.96871	0.546455	80	0.305478
Octopus	2004	25	0.222131	0.458961	80	0.256567
Total Krill	2004	25	-0.467482	0.666405	80	0.372532
YOY Rockfish	2005	25	-1.77315	0.654718	75	0.378002
Adult Anchovy	2005	25	0.821542	0.893235	75	0.515709
Market Squid	2005	25	-1.09388	0.855843	75	0.494121
YOY Pacific Hake	2005	25	-2.23833	1.00718	75	0.581498
YOY Sanddabs	2005	25	-1.01769	0.384896	75	0.22222
Total Myctophids	2005	25	0.377326	0.524861	75	0.303028
Octopus	2005	25	-2.05306	0.896154	75	0.517395
Total Krill	2005	25	-0.66918	0.668536	75	0.385979
YOY Rockfish	2006	25	-1.4266	0.62322	67	0.380692
Adult Anchovy	2006	25	0.794811	0.853473	67	0.521342
Market Squid	2006	25	-2.01776	1.13054	67	0.690587
YOY Pacific Hake	2006	25	-2.09039	1.05839	67	0.646514
YOY Sanddabs	2006	25	-1.39877	0.430159	67	0.262762
Total Myctophids	2006	25	0.0723694	0.599596	67	0.366262
Octopus	2006	25	-0.820079	0.6041	67	0.369013
Total Krill	2006	25	-0.316394	0.661636	67	0.404158
YOY Rockfish	2007	25	-0.794216	0.441131	86	0.237842
Adult Anchovy	2007	25	0.483821	1.33611	86	0.72038
Market Squid	2007	25	-1.44918	1.03891	86	0.560145
YOY Pacific Hake	2007	25	-0.936113	0.732202	86	0.394777
YOY Sanddabs	2007	25	-1.129	0.438841	86	0.236607
Total Myctophids	2007	25	-0.246175	0.616253	86	0.332261
Octopus	2007	25	-0.697408	0.647288	86	0.348995
Total Krill	2007	25	0.211963	0.691502	86	0.372833
YOY Rockfish	2008	25	-0.430807	0.335215	33	0.291767
Adult Anchovy	2008	25	-0.891684	1.8908	33	1.64573
Market Squid	2008	25	-1.40568	0.917465	33	0.798551
YOY Pacific Hake	2008	25	-0.280421	0.46375	33	0.403643
YOY Sanddabs	2008	25	-0.972951	0.391882	33	0.341089
Total Myctophids	2008	25	0.0967472	0.478742	33	0.416692
Octopus	2008	25	0.101853	0.383621	33	0.3339
Total Krill	2008	25	1.54393	0.563058	33	0.490079
YOY Rockfish	2009	25	0.184638	0.331625	76	0.1902
Adult Anchovy	2009	25	-0.724023	2.17329	76	1.24647
Market Squid	2009	25	-0.427466	0.72389	76	0.41518
YOY Pacific Hake	2009	25	-0.174654	0.610692	76	0.350256
YOY Sanddabs	2009	25	-0.81122	0.36637	76	0.210128
Total Myctophids	2009	25	1.65363	0.551846	76	0.316505
Octopus	2009	25	0.374022	0.379261	76	0.217521
Total Krill	2009	25	0.811423	0.663671	76	0.380642
YOY Rockfish	2010	25	0.160231	0.345072	79	0.194118
Adult Anchovy	2010	25	-1.60617	2.89336	79	1.62764
Market Squid	2010	25	-0.380276	0.806489	79	0.453686
YOY Pacific Hake	2010	25	0.168039	0.555299	79	0.31238
YOY Sanddabs	2010	25	0.448074	0.317534	79	0.178627
Total Myctophids	2010	25	1.94061	0.538851	79	0.303128
Octopus	2010	25	1.07278	0.413241	79	0.232467
Total Krill	2010	25	0.587526	0.667587	79	0.375547
YOY Rockfish	2011	25	0.36832	0.301892	48	0.217872
Adult Anchovy	2011	25	-1.81557	3.36906	48	2.43141
Market Squid	2011	25	-0.0973869	0.722475	48	0.521401
YOY Pacific Hake	2011	25	-0.250827	0.504854	48	0.364347
YOY Sanddabs	2011	25	0.738189	0.288449	48	0.20817
Total Myctophids	2011	25	-1.8395	0.724219	48	0.52266
Octopus	2011	25	-0.0408887	0.446485	48	0.322223
Total Krill	2011	25	0.920436	0.597627	48	0.4313
YOY Rockfish	2012	25	-0.55105	0.476823	61	0.305255
Adult Anchovy	2012	25	NA	NA	61	NA
Market Squid	2012	25	1.02326	0.542771	61	0.347473
YOY Pacific Hake	2012	25	-0.158682	0.675064	61	0.432165
YOY Sanddabs	2012	25	0.545031	0.312821	61	0.200263
Total Myctophids	2012	25	-1.07133	0.649003	61	0.415482
Octopus	2012	25	0.123374	0.71696	61	0.458986
Total Krill	2012	25	1.10232	0.629586	61	0.403051
YOY Rockfish	2013	25	2.03573	0.311241	61	0.199252
Adult Anchovy	2013	25	-0.69744	1.76695	61	1.13117
Market Squid	2013	25	1.15069	0.575527	61	0.368444
YOY Pacific Hake	2013	25	0.89735	0.542013	61	0.346989
YOY Sanddabs	2013	25	1.77577	0.293211	61	0.187709
Total Myctophids	2013	25	0.75976	0.547831	61	0.350713
Octopus	2013	25	1.17562	0.355194	61	0.22739
Total Krill	2013	25	1.34881	0.64345	61	0.411927
YOY Rockfish	2014	25	1.23952	0.304847	69	0.183496
Adult Anchovy	2014	25	-0.926465	2.27771	69	1.37102
Market Squid	2014	25	1.77507	0.558109	69	0.335942
YOY Pacific Hake	2014	25	-0.373654	0.619013	69	0.372602
YOY Sanddabs	2014	25	1.67103	0.305017	69	0.183599
Total Myctophids	2014	25	0.767753	0.552901	69	0.332808
Octopus	2014	25	1.30337	0.395984	69	0.238355
Total Krill	2014	25	1.18896	0.650329	69	0.391452
YOY Rockfish	2015	25	1.99543	0.302498	66	0.186175
Adult Anchovy	2015	25	-2.07727	3.72343	66	2.29161
Market Squid	2015	25	1.49487	0.55563	66	0.341967
YOY Pacific Hake	2015	25	0.955742	0.521845	66	0.321174
YOY Sanddabs	2015	25	1.91278	0.300108	66	0.184704
Total Myctophids	2015	25	-1.13792	0.590002	66	0.363121
Octopus	2015	25	0.9313	0.372909	66	0.22951
Total Krill	2015	25	-0.876622	0.642352	66	0.39534
YOY Rockfish	2016	25	1.72166	0.309214	60	0.199597
Adult Anchovy	2016	25	NA	NA	60	NA
Market Squid	2016	25	-0.0775043	0.807939	60	0.521522
YOY Pacific Hake	2016	25	1.86113	0.529644	60	0.341884
YOY Sanddabs	2016	25	0.660095	0.31112	60	0.200827
Total Myctophids	2016	25	0.0996738	0.54589	60	0.35237
Octopus	2016	25	1.39256	0.340387	60	0.219719
Total Krill	2016	25	-0.455248	0.636948	60	0.411148
YOY Rockfish	2017	25	0.911326	0.316126	41	0.246853
Adult Anchovy	2017	25	-0.905909	1.7593	41	1.37378
Market Squid	2017	25	1.26691	0.494729	41	0.386318
YOY Pacific Hake	2017	25	0.691167	0.557779	41	0.435552
YOY Sanddabs	2017	25	-0.00342749	0.30487	41	0.238064
Total Myctophids	2017	25	-0.682815	0.599137	41	0.467847
Octopus	2017	25	0.794555	0.456411	41	0.356397
Total Krill	2017	25	1.05047	0.579328	41	0.452379
YOY Rockfish	2018	25	0.0810971	0.330177	53	0.226767
Adult Anchovy	2018	25	1.34297	0.868211	53	0.59629
Market Squid	2018	25	1.04881	0.564566	53	0.387746
YOY Pacific Hake	2018	25	0.82479	0.549891	53	0.377667
YOY Sanddabs	2018	25	0.536193	0.297111	53	0.204057
Total Myctophids	2018	25	-0.140934	0.597463	53	0.410339
Octopus	2018	25	0.781248	0.326717	53	0.22439
Total Krill	2018	25	1.05023	0.610496	53	0.41929
YOY Rockfish	2019	25	-1.39654	0.571365	47	0.41671
Adult Anchovy	2019	25	1.72401	0.718916	47	0.524323
Market Squid	2019	25	0.921117	0.546686	47	0.398712
YOY Pacific Hake	2019	25	-0.360864	0.753875	47	0.54982
YOY Sanddabs	2019	25	-1.43694	0.529331	47	0.386055
Total Myctophids	2019	25	-0.618127	0.575115	47	0.419445
Octopus	2019	25	0.103885	0.5311	47	0.387344
Total Krill	2019	25	-2.40413	0.654388	47	0.477262
YOY Rockfish	2020	25	-1.50389	0.653536	15	0.843711
Adult Anchovy	2020	25	1.54431	0.55722	15	0.719368
Market Squid	2020	25	-0.733313	0.578951	15	0.747423
YOY Pacific Hake	2020	25	-2.07348	1.11281	15	1.43664
YOY Sanddabs	2020	25	-1.37516	0.457015	15	0.590004
Total Myctophids	2020	25	-1.41585	0.979427	15	1.26444
Octopus	2020	25	-1.23024	1.15099	15	1.48593
Total Krill	2020	25	-1.49902	0.585861	15	0.756343
YOY Rockfish	1990	30	-0.43298	0.337337	80	0.206576
Adult Anchovy	1990	30	0.475801	1.04144	80	0.637746
Market Squid	1990	30	0.252451	0.606163	80	0.371198
YOY Pacific Hake	1990	30	0.146161	0.587924	80	0.360029
YOY Sanddabs	1990	30	-0.14607	0.322296	80	0.197365
Total Myctophids	1990	30	0.61864	0.564586	80	0.345737
Octopus	1990	30	0.112514	0.403877	80	0.247323
Total Krill	1990	30	-0.0909849	0.632055	80	0.387053
YOY Rockfish	1991	30	0.427224	0.307667	93	0.174743
Adult Anchovy	1991	30	NA	NA	93	NA
Market Squid	1991	30	-0.382641	0.942831	93	0.535492
YOY Pacific Hake	1991	30	0.160708	0.524877	93	0.29811
YOY Sanddabs	1991	30	0.623448	0.295317	93	0.167729
Total Myctophids	1991	30	-0.816397	0.593021	93	0.336813
Octopus	1991	30	-0.065039	0.45169	93	0.256543
Total Krill	1991	30	0.45732	0.632335	93	0.359142
YOY Rockfish	1992	30	-0.137329	0.388442	73	0.249015
Adult Anchovy	1992	30	0.638296	1.07883	73	0.691598
Market Squid	1992	30	1.12735	0.527868	73	0.338396
YOY Pacific Hake	1992	30	-0.642201	0.567751	73	0.363963
YOY Sanddabs	1992	30	-0.467753	0.358824	73	0.230028
Total Myctophids	1992	30	1.35448	0.517793	73	0.331937
Octopus	1992	30	-1.92745	1.0869	73	0.696771
Total Krill	1992	30	-0.449965	0.685471	73	0.439429
YOY Rockfish	1993	30	0.926562	0.291581	75	0.184412
Adult Anchovy	1993	30	-0.0116871	1.4263	75	0.902068
Market Squid	1993	30	0.0401725	0.698255	75	0.441615
YOY Pacific Hake	1993	30	1.59921	0.47494	75	0.300378
YOY Sanddabs	1993	30	0.588211	0.302951	75	0.191603
Total Myctophids	1993	30	1.15091	0.515907	75	0.326288
Octopus	1993	30	0.225119	0.473388	75	0.299397
Total Krill	1993	30	0.488342	0.612807	75	0.387573
YOY Rockfish	1994	30	-0.512847	0.33473	75	0.211702
Adult Anchovy	1994	30	0.339903	1.50234	75	0.950164
Market Squid	1994	30	0.116189	0.63054	75	0.398789
YOY Pacific Hake	1994	30	0.571403	0.480369	75	0.303812
YOY Sanddabs	1994	30	0.777984	0.285147	75	0.180343
Total Myctophids	1994	30	0.762083	0.570626	75	0.360895
Octopus	1994	30	0.101136	0.467658	75	0.295773
Total Krill	1994	30	0.429216	0.603515	75	0.381696
YOY Rockfish	1995	30	-0.778921	0.386358	74	0.246
Adult Anchovy	1995	30	1.10591	1.06054	74	0.675262
Market Squid	1995	30	0.440794	0.596599	74	0.379863
YOY Pacific Hake	1995	30	-0.939823	0.566883	74	0.360943
YOY Sanddabs	1995	30	-0.260555	0.312275	74	0.19883
Total Myctophids	1995	30	0.0694217	0.538878	74	0.343112
Octopus	1995	30	0.303177	0.38672	74	0.246231
Total Krill	1995	30	-0.106853	0.629289	74	0.400677
YOY Rockfish	1996	30	-0.0187394	0.302553	76	0.190088
Adult Anchovy	1996	30	-0.124317	1.29939	76	0.816383
Market Squid	1996	30	-0.45159	0.669661	76	0.420735
YOY Pacific Hake	1996	30	0.504871	0.499464	76	0.313804
YOY Sanddabs	1996	30	0.493874	0.279658	76	0.175704
Total Myctophids	1996	30	1.02844	0.520911	76	0.327278
Octopus	1996	30	-0.65306	0.488408	76	0.306858
Total Krill	1996	30	-0.887366	0.613776	76	0.385624
YOY Rockfish	1997	30	-0.0725933	0.324973	74	0.206915
Adult Anchovy	1997	30	0.339075	1.18706	74	0.755817
Market Squid	1997	30	0.638024	0.571375	74	0.363803
YOY Pacific Hake	1997	30	0.0888806	0.525498	74	0.334592
YOY Sanddabs	1997	30	-0.404828	0.358255	74	0.228106
Total Myctophids	1997	30	-0.721764	0.556021	74	0.354027
Octopus	1997	30	-0.063846	0.518839	74	0.330353
Total Krill	1997	30	-0.458838	0.615577	74	0.391947
YOY Rockfish	1998	30	-1.39327	0.4977	78	0.30866
Adult Anchovy	1998	30	0.599695	1.07086	78	0.664118
Market Squid	1998	30	-1.72678	0.987293	78	0.612293
YOY Pacific Hake	1998	30	-0.918913	0.64834	78	0.402084
YOY Sanddabs	1998	30	-2.24025	0.629312	78	0.390283
Total Myctophids	1998	30	-0.327597	0.539608	78	0.33465
Octopus	1998	30	-2.59034	1.326	78	0.822347
Total Krill	1998	30	-2.18306	0.665807	78	0.412916
YOY Rockfish	1999	30	-0.752058	0.362852	77	0.226488
Adult Anchovy	1999	30	0.720881	1.14436	77	0.714298
Market Squid	1999	30	-1.28868	0.919225	77	0.573769
YOY Pacific Hake	1999	30	0.548265	0.513515	77	0.32053
YOY Sanddabs	1999	30	-0.107861	0.288604	77	0.180143
Total Myctophids	1999	30	-1.30888	0.559473	77	0.349216
Octopus	1999	30	-1.36582	0.82342	77	0.513969
Total Krill	1999	30	-0.482257	0.603908	77	0.376952
YOY Rockfish	2000	30	0.229647	0.315871	87	0.185486
Adult Anchovy	2000	30	-0.10467	1.68119	87	0.987231
Market Squid	2000	30	-0.108996	0.74383	87	0.436792
YOY Pacific Hake	2000	30	0.713679	0.497084	87	0.291898
YOY Sanddabs	2000	30	-0.317799	0.359916	87	0.21135
Total Myctophids	2000	30	-1.27682	0.619056	87	0.363522
Octopus	2000	30	0.638418	0.357843	87	0.210132
Total Krill	2000	30	0.561487	0.638129	87	0.374722
YOY Rockfish	2001	30	0.669783	0.283273	80	0.173468
Adult Anchovy	2001	30	-0.346457	1.39237	80	0.852648
Market Squid	2001	30	0.758203	0.60888	80	0.372862
YOY Pacific Hake	2001	30	0.611419	0.488652	80	0.299237
YOY Sanddabs	2001	30	0.696896	0.298505	80	0.182796
Total Myctophids	2001	30	-1.06331	0.564545	80	0.345712
Octopus	2001	30	0.592816	0.363294	80	0.222471
Total Krill	2001	30	0.792082	0.615289	80	0.376786
YOY Rockfish	2002	30	0.723568	0.286251	67	0.191545
Adult Anchovy	2002	30	-0.795931	1.84878	67	1.23711
Market Squid	2002	30	0.594185	0.549585	67	0.367755
YOY Pacific Hake	2002	30	0.305267	0.495595	67	0.331627
YOY Sanddabs	2002	30	1.01229	0.270249	67	0.180837
Total Myctophids	2002	30	-0.256452	0.546541	67	0.365718
Octopus	2002	30	0.200595	0.402594	67	0.269396
Total Krill	2002	30	-1.22607	0.589417	67	0.394408
YOY Rockfish	2003	30	-0.105072	0.321199	88	0.18754
Adult Anchovy	2003	30	-0.611759	1.43629	88	0.838611
Market Squid	2003	30	-0.696548	0.762374	88	0.445131
YOY Pacific Hake	2003	30	-0.522873	0.59378	88	0.346693
YOY Sanddabs	2003	30	-0.314627	0.303424	88	0.177161
Total Myctophids	2003	30	1.20332	0.530116	88	0.309521
Octopus	2003	30	0.956758	0.355738	88	0.207706
Total Krill	2003	30	0.0289427	0.613856	88	0.358415
YOY Rockfish	2004	30	0.405323	0.295844	80	0.181167
Adult Anchovy	2004	30	0.708332	0.929344	80	0.569105
Market Squid	2004	30	-0.31042	0.769405	80	0.471162
YOY Pacific Hake	2004	30	1.31315	0.490959	80	0.30065
YOY Sanddabs	2004	30	-0.0749717	0.294915	80	0.180598
Total Myctophids	2004	30	0.96871	0.498843	80	0.305478
Octopus	2004	30	0.222131	0.418972	80	0.256567
Total Krill	2004	30	-0.467482	0.608342	80	0.372532
YOY Rockfish	2005	30	-1.77315	0.597673	75	0.378002
Adult Anchovy	2005	30	0.821542	0.815408	75	0.515709
Market Squid	2005	30	-1.09388	0.781274	75	0.494121
YOY Pacific Hake	2005	30	-2.23833	0.91943	75	0.581498
YOY Sanddabs	2005	30	-1.01769	0.35136	75	0.22222
Total Myctophids	2005	30	0.377326	0.47913	75	0.303028
Octopus	2005	30	-2.05306	0.818073	75	0.517395
Total Krill	2005	30	-0.66918	0.610287	75	0.385979
YOY Rockfish	2006	30	-1.4266	0.56892	67	0.380692
Adult Anchovy	2006	30	0.794811	0.779111	67	0.521342
Market Squid	2006	30	-2.01776	1.03204	67	0.690587
YOY Pacific Hake	2006	30	-2.09039	0.966172	67	0.646514
YOY Sanddabs	2006	30	-1.39877	0.39268	67	0.262762
Total Myctophids	2006	30	0.0723694	0.547354	67	0.366262
Octopus	2006	30	-0.820079	0.551465	67	0.369013
Total Krill	2006	30	-0.316394	0.603988	67	0.404158
YOY Rockfish	2007	30	-0.794216	0.402696	86	0.237842
Adult Anchovy	2007	30	0.483821	1.21969	86	0.72038
Market Squid	2007	30	-1.44918	0.948395	86	0.560145
YOY Pacific Hake	2007	30	-0.936113	0.668406	86	0.394777
YOY Sanddabs	2007	30	-1.129	0.400606	86	0.236607
Total Myctophids	2007	30	-0.246175	0.562559	86	0.332261
Octopus	2007	30	-0.697408	0.590891	86	0.348995
Total Krill	2007	30	0.211963	0.631252	86	0.372833
YOY Rockfish	2008	30	-0.430807	0.306008	33	0.291767
Adult Anchovy	2008	30	-0.891684	1.72606	33	1.64573
Market Squid	2008	30	-1.40568	0.837527	33	0.798551
YOY Pacific Hake	2008	30	-0.280421	0.423344	33	0.403643
YOY Sanddabs	2008	30	-0.972951	0.357738	33	0.341089
Total Myctophids	2008	30	0.0967472	0.43703	33	0.416692
Octopus	2008	30	0.101853	0.350197	33	0.3339
Total Krill	2008	30	1.54393	0.513999	33	0.490079
YOY Rockfish	2009	30	0.184638	0.302731	76	0.1902
Adult Anchovy	2009	30	-0.724023	1.98394	76	1.24647
Market Squid	2009	30	-0.427466	0.660818	76	0.41518
YOY Pacific Hake	2009	30	-0.174654	0.557483	76	0.350256
YOY Sanddabs	2009	30	-0.81122	0.334449	76	0.210128
Total Myctophids	2009	30	1.65363	0.503764	76	0.316505
Octopus	2009	30	0.374022	0.346217	76	0.217521
Total Krill	2009	30	0.811423	0.605846	76	0.380642
YOY Rockfish	2010	30	0.160231	0.315006	79	0.194118
Adult Anchovy	2010	30	-1.60617	2.64127	79	1.62764
Market Squid	2010	30	-0.380276	0.736221	79	0.453686
YOY Pacific Hake	2010	30	0.168039	0.506916	79	0.31238
YOY Sanddabs	2010	30	0.448074	0.289868	79	0.178627
Total Myctophids	2010	30	1.94061	0.491902	79	0.303128
Octopus	2010	30	1.07278	0.377236	79	0.232467
Total Krill	2010	30	0.587526	0.609421	79	0.375547
YOY Rockfish	2011	30	0.36832	0.275589	48	0.217872
Adult Anchovy	2011	30	-1.81557	3.07552	48	2.43141
Market Squid	2011	30	-0.0973869	0.659526	48	0.521401
YOY Pacific Hake	2011	30	-0.250827	0.460866	48	0.364347
YOY Sanddabs	2011	30	0.738189	0.263316	48	0.20817
Total Myctophids	2011	30	-1.8395	0.661119	48	0.52266
Octopus	2011	30	-0.0408887	0.407583	48	0.322223
Total Krill	2011	30	0.920436	0.545557	48	0.4313
YOY Rockfish	2012	30	-0.55105	0.435278	61	0.305255
Adult Anchovy	2012	30	NA	NA	61	NA
Market Squid	2012	30	1.02326	0.49548	61	0.347473
YOY Pacific Hake	2012	30	-0.158682	0.616246	61	0.432165
YOY Sanddabs	2012	30	0.545031	0.285565	61	0.200263
Total Myctophids	2012	30	-1.07133	0.592456	61	0.415482
Octopus	2012	30	0.123374	0.654492	61	0.458986
Total Krill	2012	30	1.10232	0.574731	61	0.403051
YOY Rockfish	2013	30	2.03573	0.284123	61	0.199252
Adult Anchovy	2013	30	-0.69744	1.61299	61	1.13117
Market Squid	2013	30	1.15069	0.525382	61	0.368444
YOY Pacific Hake	2013	30	0.89735	0.494788	61	0.346989
YOY Sanddabs	2013	30	1.77577	0.267664	61	0.187709
Total Myctophids	2013	30	0.75976	0.500099	61	0.350713
Octopus	2013	30	1.17562	0.324246	61	0.22739
Total Krill	2013	30	1.34881	0.587387	61	0.411927
YOY Rockfish	2014	30	1.23952	0.278286	69	0.183496
Adult Anchovy	2014	30	-0.926465	2.07925	69	1.37102
Market Squid	2014	30	1.77507	0.509481	69	0.335942
YOY Pacific Hake	2014	30	-0.373654	0.565079	69	0.372602
YOY Sanddabs	2014	30	1.67103	0.278441	69	0.183599
Total Myctophids	2014	30	0.767753	0.504728	69	0.332808
Octopus	2014	30	1.30337	0.361483	69	0.238355
Total Krill	2014	30	1.18896	0.593666	69	0.391452
YOY Rockfish	2015	30	1.99543	0.276142	66	0.186175
Adult Anchovy	2015	30	-2.07727	3.39901	66	2.29161
Market Squid	2015	30	1.49487	0.507219	66	0.341967
YOY Pacific Hake	2015	30	0.955742	0.476377	66	0.321174
YOY Sanddabs	2015	30	1.91278	0.27396	66	0.184704
Total Myctophids	2015	30	-1.13792	0.538596	66	0.363121
Octopus	2015	30	0.9313	0.340418	66	0.22951
Total Krill	2015	30	-0.876622	0.586384	66	0.39534
YOY Rockfish	2016	30	1.72166	0.282272	60	0.199597
Adult Anchovy	2016	30	NA	NA	60	NA
Market Squid	2016	30	-0.0775043	0.737544	60	0.521522
YOY Pacific Hake	2016	30	1.86113	0.483496	60	0.341884
YOY Sanddabs	2016	30	0.660095	0.284012	60	0.200827
Total Myctophids	2016	30	0.0996738	0.498327	60	0.35237
Octopus	2016	30	1.39256	0.31073	60	0.219719
Total Krill	2016	30	-0.455248	0.581451	60	0.411148
YOY Rockfish	2017	30	0.911326	0.288582	41	0.246853
Adult Anchovy	2017	30	-0.905909	1.60601	41	1.37378
Market Squid	2017	30	1.26691	0.451623	41	0.386318
YOY Pacific Hake	2017	30	0.691167	0.50918	41	0.435552
YOY Sanddabs	2017	30	-0.00342749	0.278307	41	0.238064
Total Myctophids	2017	30	-0.682815	0.546935	41	0.467847
Octopus	2017	30	0.794555	0.416644	41	0.356397
Total Krill	2017	30	1.05047	0.528851	41	0.452379
YOY Rockfish	2018	30	0.0810971	0.301409	53	0.226767
Adult Anchovy	2018	30	1.34297	0.792565	53	0.59629
Market Squid	2018	30	1.04881	0.515376	53	0.387746
YOY Pacific Hake	2018	30	0.82479	0.501979	53	0.377667
YOY Sanddabs	2018	30	0.536193	0.271224	53	0.204057
Total Myctophids	2018	30	-0.140934	0.545407	53	0.410339
Octopus	2018	30	0.781248	0.29825	53	0.22439
Total Krill	2018	30	1.05023	0.557304	53	0.41929
YOY Rockfish	2019	30	-1.39654	0.521582	47	0.41671
Adult Anchovy	2019	30	1.72401	0.656277	47	0.524323
Market Squid	2019	30	0.921117	0.499054	47	0.398712
YOY Pacific Hake	2019	30	-0.360864	0.688191	47	0.54982
YOY Sanddabs	2019	30	-1.43694	0.483211	47	0.386055
Total Myctophids	2019	30	-0.618127	0.525005	47	0.419445
Octopus	2019	30	0.103885	0.484826	47	0.387344
Total Krill	2019	30	-2.40413	0.597372	47	0.477262
YOY Rockfish	2020	30	-1.50389	0.596594	15	0.843711
Adult Anchovy	2020	30	1.54431	0.50867	15	0.719368
Market Squid	2020	30	-0.733313	0.528508	15	0.747423
YOY Pacific Hake	2020	30	-2.07348	1.01585	15	1.43664
YOY Sanddabs	2020	30	-1.37516	0.417196	15	0.590004
Total Myctophids	2020	30	-1.41585	0.894091	15	1.26444
Octopus	2020	30	-1.23024	1.05071	15	1.48593
Total Krill	2020	30	-1.49902	0.534815	15	0.756343
YOY Rockfish	1990	35	-0.43298	0.312313	80	0.206576
Adult Anchovy	1990	35	0.475801	0.964182	80	0.637746
Market Squid	1990	35	0.252451	0.561198	80	0.371198
YOY Pacific Hake	1990	35	0.146161	0.544312	80	0.360029
YOY Sanddabs	1990	35	-0.14607	0.298388	80	0.197365
Total Myctophids	1990	35	0.61864	0.522705	80	0.345737
Octopus	1990	35	0.112514	0.373917	80	0.247323
Total Krill	1990	35	-0.0909849	0.585169	80	0.387053
YOY Rockfish	1991	35	0.427224	0.284844	93	0.174743
Adult Anchovy	1991	35	NA	NA	93	NA
Market Squid	1991	35	-0.382641	0.872892	93	0.535492
YOY Pacific Hake	1991	35	0.160708	0.485942	93	0.29811
YOY Sanddabs	1991	35	0.623448	0.27341	93	0.167729
Total Myctophids	1991	35	-0.816397	0.54903	93	0.336813
Octopus	1991	35	-0.065039	0.418184	93	0.256543
Total Krill	1991	35	0.45732	0.585428	93	0.359142
YOY Rockfish	1992	35	-0.137329	0.359627	73	0.249015
Adult Anchovy	1992	35	0.638296	0.998807	73	0.691598
Market Squid	1992	35	1.12735	0.488711	73	0.338396
YOY Pacific Hake	1992	35	-0.642201	0.525635	73	0.363963
YOY Sanddabs	1992	35	-0.467753	0.332207	73	0.230028
Total Myctophids	1992	35	1.35448	0.479383	73	0.331937
Octopus	1992	35	-1.92745	1.00628	73	0.696771
Total Krill	1992	35	-0.449965	0.634623	73	0.439429
YOY Rockfish	1993	35	0.926562	0.269951	75	0.184412
Adult Anchovy	1993	35	-0.0116871	1.32049	75	0.902068
Market Squid	1993	35	0.0401725	0.646459	75	0.441615
YOY Pacific Hake	1993	35	1.59921	0.439709	75	0.300378
YOY Sanddabs	1993	35	0.588211	0.280478	75	0.191603
Total Myctophids	1993	35	1.15091	0.477637	75	0.326288
Octopus	1993	35	0.225119	0.438272	75	0.299397
Total Krill	1993	35	0.488342	0.567349	75	0.387573
YOY Rockfish	1994	35	-0.512847	0.309899	75	0.211702
Adult Anchovy	1994	35	0.339903	1.3909	75	0.950164
Market Squid	1994	35	0.116189	0.583767	75	0.398789
YOY Pacific Hake	1994	35	0.571403	0.444735	75	0.303812
YOY Sanddabs	1994	35	0.777984	0.263995	75	0.180343
Total Myctophids	1994	35	0.762083	0.528297	75	0.360895
Octopus	1994	35	0.101136	0.432968	75	0.295773
Total Krill	1994	35	0.429216	0.558746	75	0.381696
YOY Rockfish	1995	35	-0.778921	0.357698	74	0.246
Adult Anchovy	1995	35	1.10591	0.98187	74	0.675262
Market Squid	1995	35	0.440794	0.552343	74	0.379863
YOY Pacific Hake	1995	35	-0.939823	0.524832	74	0.360943
YOY Sanddabs	1995	35	-0.260555	0.28911	74	0.19883
Total Myctophids	1995	35	0.0694217	0.498904	74	0.343112
Octopus	1995	35	0.303177	0.358034	74	0.246231
Total Krill	1995	35	-0.106853	0.582608	74	0.400677
YOY Rockfish	1996	35	-0.0187394	0.28011	76	0.190088
Adult Anchovy	1996	35	-0.124317	1.203	76	0.816383
Market Squid	1996	35	-0.45159	0.619986	76	0.420735
YOY Pacific Hake	1996	35	0.504871	0.462414	76	0.313804
YOY Sanddabs	1996	35	0.493874	0.258913	76	0.175704
Total Myctophids	1996	35	1.02844	0.48227	76	0.327278
Octopus	1996	35	-0.65306	0.452178	76	0.306858
Total Krill	1996	35	-0.887366	0.568246	76	0.385624
YOY Rockfish	1997	35	-0.0725933	0.300866	74	0.206915
Adult Anchovy	1997	35	0.339075	1.099	74	0.755817
Market Squid	1997	35	0.638024	0.528991	74	0.363803
YOY Pacific Hake	1997	35	0.0888806	0.486516	74	0.334592
YOY Sanddabs	1997	35	-0.404828	0.33168	74	0.228106
Total Myctophids	1997	35	-0.721764	0.514776	74	0.354027
Octopus	1997	35	-0.063846	0.480352	74	0.330353
Total Krill	1997	35	-0.458838	0.569914	74	0.391947
YOY Rockfish	1998	35	-1.39327	0.46078	78	0.30866
Adult Anchovy	1998	35	0.599695	0.991422	78	0.664118
Market Squid	1998	35	-1.72678	0.914056	78	0.612293
YOY Pacific Hake	1998	35	-0.918913	0.600247	78	0.402084
YOY Sanddabs	1998	35	-2.24025	0.58263	78	0.390283
Total Myctophids	1998	35	-0.327597	0.49958	78	0.33465
Octopus	1998	35	-2.59034	1.22763	78	0.822347
Total Krill	1998	35	-2.18306	0.616418	78	0.412916
YOY Rockfish	1999	35	-0.752058	0.335935	77	0.226488
Adult Anchovy	1999	35	0.720881	1.05947	77	0.714298
Market Squid	1999	35	-1.28868	0.851037	77	0.573769
YOY Pacific Hake	1999	35	0.548265	0.475423	77	0.32053
YOY Sanddabs	1999	35	-0.107861	0.267196	77	0.180143
Total Myctophids	1999	35	-1.30888	0.517971	77	0.349216
Octopus	1999	35	-1.36582	0.762339	77	0.513969
Total Krill	1999	35	-0.482257	0.55911	77	0.376952
YOY Rockfish	2000	35	0.229647	0.29244	87	0.185486
Adult Anchovy	2000	35	-0.10467	1.55648	87	0.987231
Market Squid	2000	35	-0.108996	0.688652	87	0.436792
YOY Pacific Hake	2000	35	0.713679	0.460211	87	0.291898
YOY Sanddabs	2000	35	-0.317799	0.333217	87	0.21135
Total Myctophids	2000	35	-1.27682	0.573135	87	0.363522
Octopus	2000	35	0.638418	0.331298	87	0.210132
Total Krill	2000	35	0.561487	0.590793	87	0.374722
YOY Rockfish	2001	35	0.669783	0.262259	80	0.173468
Adult Anchovy	2001	35	-0.346457	1.28908	80	0.852648
Market Squid	2001	35	0.758203	0.563714	80	0.372862
YOY Pacific Hake	2001	35	0.611419	0.452404	80	0.299237
YOY Sanddabs	2001	35	0.696896	0.276362	80	0.182796
Total Myctophids	2001	35	-1.06331	0.522667	80	0.345712
Octopus	2001	35	0.592816	0.336345	80	0.222471
Total Krill	2001	35	0.792082	0.569647	80	0.376786
YOY Rockfish	2002	35	0.723568	0.265017	67	0.191545
Adult Anchovy	2002	35	-0.795931	1.71164	67	1.23711
Market Squid	2002	35	0.594185	0.508817	67	0.367755
YOY Pacific Hake	2002	35	0.305267	0.458832	67	0.331627
YOY Sanddabs	2002	35	1.01229	0.250202	67	0.180837
Total Myctophids	2002	35	-0.256452	0.505998	67	0.365718
Octopus	2002	35	0.200595	0.37273	67	0.269396
Total Krill	2002	35	-1.22607	0.545694	67	0.394408
YOY Rockfish	2003	35	-0.105072	0.297373	88	0.18754
Adult Anchovy	2003	35	-0.611759	1.32974	88	0.838611
Market Squid	2003	35	-0.696548	0.705821	88	0.445131
YOY Pacific Hake	2003	35	-0.522873	0.549734	88	0.346693
YOY Sanddabs	2003	35	-0.314627	0.280916	88	0.177161
Total Myctophids	2003	35	1.20332	0.490793	88	0.309521
Octopus	2003	35	0.956758	0.329349	88	0.207706
Total Krill	2003	35	0.0289427	0.568321	88	0.358415
YOY Rockfish	2004	35	0.405323	0.273898	80	0.181167
Adult Anchovy	2004	35	0.708332	0.860405	80	0.569105
Market Squid	2004	35	-0.31042	0.71233	80	0.471162
YOY Pacific Hake	2004	35	1.31315	0.454539	80	0.30065
YOY Sanddabs	2004	35	-0.0749717	0.273038	80	0.180598
Total Myctophids	2004	35	0.96871	0.461839	80	0.305478
Octopus	2004	35	0.222131	0.387893	80	0.256567
Total Krill	2004	35	-0.467482	0.563215	80	0.372532
YOY Rockfish	2005	35	-1.77315	0.553338	75	0.378002
Adult Anchovy	2005	35	0.821542	0.754921	75	0.515709
Market Squid	2005	35	-1.09388	0.723319	75	0.494121
YOY Pacific Hake	2005	35	-2.23833	0.851227	75	0.581498
YOY Sanddabs	2005	35	-1.01769	0.325296	75	0.22222
Total Myctophids	2005	35	0.377326	0.443588	75	0.303028
Octopus	2005	35	-2.05306	0.757388	75	0.517395
Total Krill	2005	35	-0.66918	0.565016	75	0.385979
YOY Rockfish	2006	35	-1.4266	0.526717	67	0.380692
Adult Anchovy	2006	35	0.794811	0.721317	67	0.521342
Market Squid	2006	35	-2.01776	0.95548	67	0.690587
YOY Pacific Hake	2006	35	-2.09039	0.894502	67	0.646514
YOY Sanddabs	2006	35	-1.39877	0.363551	67	0.262762
Total Myctophids	2006	35	0.0723694	0.506751	67	0.366262
Octopus	2006	35	-0.820079	0.510558	67	0.369013
Total Krill	2006	35	-0.316394	0.559184	67	0.404158
YOY Rockfish	2007	35	-0.794216	0.372824	86	0.237842
Adult Anchovy	2007	35	0.483821	1.12922	86	0.72038
Market Squid	2007	35	-1.44918	0.878043	86	0.560145
YOY Pacific Hake	2007	35	-0.936113	0.618823	86	0.394777
YOY Sanddabs	2007	35	-1.129	0.370889	86	0.236607
Total Myctophids	2007	35	-0.246175	0.520829	86	0.332261
Octopus	2007	35	-0.697408	0.547059	86	0.348995
Total Krill	2007	35	0.211963	0.584426	86	0.372833
YOY Rockfish	2008	35	-0.430807	0.283308	33	0.291767
Adult Anchovy	2008	35	-0.891684	1.59802	33	1.64573
Market Squid	2008	35	-1.40568	0.775399	33	0.798551
YOY Pacific Hake	2008	35	-0.280421	0.39194	33	0.403643
YOY Sanddabs	2008	35	-0.972951	0.331201	33	0.341089
Total Myctophids	2008	35	0.0967472	0.404611	33	0.416692
Octopus	2008	35	0.101853	0.324219	33	0.3339
Total Krill	2008	35	1.54393	0.475871	33	0.490079
YOY Rockfish	2009	35	0.184638	0.280275	76	0.1902
Adult Anchovy	2009	35	-0.724023	1.83677	76	1.24647
Market Squid	2009	35	-0.427466	0.611799	76	0.41518
YOY Pacific Hake	2009	35	-0.174654	0.516129	76	0.350256
YOY Sanddabs	2009	35	-0.81122	0.309639	76	0.210128
Total Myctophids	2009	35	1.65363	0.466395	76	0.316505
Octopus	2009	35	0.374022	0.320534	76	0.217521
Total Krill	2009	35	0.811423	0.560905	76	0.380642
YOY Rockfish	2010	35	0.160231	0.291639	79	0.194118
Adult Anchovy	2010	35	-1.60617	2.44534	79	1.62764
Market Squid	2010	35	-0.380276	0.681608	79	0.453686
YOY Pacific Hake	2010	35	0.168039	0.469313	79	0.31238
YOY Sanddabs	2010	35	0.448074	0.268366	79	0.178627
Total Myctophids	2010	35	1.94061	0.455413	79	0.303128
Octopus	2010	35	1.07278	0.349253	79	0.232467
Total Krill	2010	35	0.587526	0.564214	79	0.375547
YOY Rockfish	2011	35	0.36832	0.255146	48	0.217872
Adult Anchovy	2011	35	-1.81557	2.84738	48	2.43141
Market Squid	2011	35	-0.0973869	0.610603	48	0.521401
YOY Pacific Hake	2011	35	-0.250827	0.426679	48	0.364347
YOY Sanddabs	2011	35	0.738189	0.243784	48	0.20817
Total Myctophids	2011	35	-1.8395	0.612077	48	0.52266
Octopus	2011	35	-0.0408887	0.377349	48	0.322223
Total Krill	2011	35	0.920436	0.505087	48	0.4313
YOY Rockfish	2012	35	-0.55105	0.402989	61	0.305255
Adult Anchovy	2012	35	NA	NA	61	NA
Market Squid	2012	35	1.02326	0.458725	61	0.347473
YOY Pacific Hake	2012	35	-0.158682	0.570533	61	0.432165
YOY Sanddabs	2012	35	0.545031	0.264382	61	0.200263
Total Myctophids	2012	35	-1.07133	0.548508	61	0.415482
Octopus	2012	35	0.123374	0.605942	61	0.458986
Total Krill	2012	35	1.10232	0.532097	61	0.403051
YOY Rockfish	2013	35	2.03573	0.263047	61	0.199252
Adult Anchovy	2013	35	-0.69744	1.49334	61	1.13117
Market Squid	2013	35	1.15069	0.48641	61	0.368444
YOY Pacific Hake	2013	35	0.89735	0.458085	61	0.346989
YOY Sanddabs	2013	35	1.77577	0.247809	61	0.187709
Total Myctophids	2013	35	0.75976	0.463002	61	0.350713
Octopus	2013	35	1.17562	0.300194	61	0.22739
Total Krill	2013	35	1.34881	0.543814	61	0.411927
YOY Rockfish	2014	35	1.23952	0.257643	69	0.183496
Adult Anchovy	2014	35	-0.926465	1.92501	69	1.37102
Market Squid	2014	35	1.77507	0.471688	69	0.335942
YOY Pacific Hake	2014	35	-0.373654	0.523161	69	0.372602
YOY Sanddabs	2014	35	1.67103	0.257786	69	0.183599
Total Myctophids	2014	35	0.767753	0.467287	69	0.332808
Octopus	2014	35	1.30337	0.334668	69	0.238355
Total Krill	2014	35	1.18896	0.549628	69	0.391452
YOY Rockfish	2015	35	1.99543	0.255657	66	0.186175
Adult Anchovy	2015	35	-2.07727	3.14688	66	2.29161
Market Squid	2015	35	1.49487	0.469593	66	0.341967
YOY Pacific Hake	2015	35	0.955742	0.44104	66	0.321174
YOY Sanddabs	2015	35	1.91278	0.253638	66	0.184704
Total Myctophids	2015	35	-1.13792	0.498643	66	0.363121
Octopus	2015	35	0.9313	0.315166	66	0.22951
Total Krill	2015	35	-0.876622	0.542886	66	0.39534
YOY Rockfish	2016	35	1.72166	0.261333	60	0.199597
Adult Anchovy	2016	35	NA	NA	60	NA
Market Squid	2016	35	-0.0775043	0.682833	60	0.521522
YOY Pacific Hake	2016	35	1.86113	0.447631	60	0.341884
YOY Sanddabs	2016	35	0.660095	0.262944	60	0.200827
Total Myctophids	2016	35	0.0996738	0.461361	60	0.35237
Octopus	2016	35	1.39256	0.28768	60	0.219719
Total Krill	2016	35	-0.455248	0.538319	60	0.411148
YOY Rockfish	2017	35	0.911326	0.267175	41	0.246853
Adult Anchovy	2017	35	-0.905909	1.48688	41	1.37378
Market Squid	2017	35	1.26691	0.418122	41	0.386318
YOY Pacific Hake	2017	35	0.691167	0.471409	41	0.435552
YOY Sanddabs	2017	35	-0.00342749	0.257662	41	0.238064
Total Myctophids	2017	35	-0.682815	0.506363	41	0.467847
Octopus	2017	35	0.794555	0.385738	41	0.356397
Total Krill	2017	35	1.05047	0.489621	41	0.452379
YOY Rockfish	2018	35	0.0810971	0.279051	53	0.226767
Adult Anchovy	2018	35	1.34297	0.733772	53	0.59629
Market Squid	2018	35	1.04881	0.477146	53	0.387746
YOY Pacific Hake	2018	35	0.82479	0.464743	53	0.377667
YOY Sanddabs	2018	35	0.536193	0.251104	53	0.204057
Total Myctophids	2018	35	-0.140934	0.504949	53	0.410339
Octopus	2018	35	0.781248	0.276126	53	0.22439
Total Krill	2018	35	1.05023	0.515963	53	0.41929
YOY Rockfish	2019	35	-1.39654	0.482891	47	0.41671
Adult Anchovy	2019	35	1.72401	0.607595	47	0.524323
Market Squid	2019	35	0.921117	0.462034	47	0.398712
YOY Pacific Hake	2019	35	-0.360864	0.637141	47	0.54982
YOY Sanddabs	2019	35	-1.43694	0.447367	47	0.386055
Total Myctophids	2019	35	-0.618127	0.486061	47	0.419445
Octopus	2019	35	0.103885	0.448861	47	0.387344
Total Krill	2019	35	-2.40413	0.553059	47	0.477262
YOY Rockfish	2020	35	-1.50389	0.552339	15	0.843711
Adult Anchovy	2020	35	1.54431	0.470937	15	0.719368
Market Squid	2020	35	-0.733313	0.489303	15	0.747423
YOY Pacific Hake	2020	35	-2.07348	0.940499	15	1.43664
YOY Sanddabs	2020	35	-1.37516	0.386248	15	0.590004
Total Myctophids	2020	35	-1.41585	0.827767	15	1.26444
Octopus	2020	35	-1.23024	0.972766	15	1.48593
Total Krill	2020	35	-1.49902	0.495143	15	0.756343
YOY Rockfish	1990	40	-0.43298	0.292143	80	0.206576
Adult Anchovy	1990	40	0.475801	0.90191	80	0.637746
Market Squid	1990	40	0.252451	0.524953	80	0.371198
YOY Pacific Hake	1990	40	0.146161	0.509157	80	0.360029
YOY Sanddabs	1990	40	-0.14607	0.279117	80	0.197365
Total Myctophids	1990	40	0.61864	0.488946	80	0.345737
Octopus	1990	40	0.112514	0.349768	80	0.247323
Total Krill	1990	40	-0.0909849	0.547375	80	0.387053
YOY Rockfish	1991	40	0.427224	0.266448	93	0.174743
Adult Anchovy	1991	40	NA	NA	93	NA
Market Squid	1991	40	-0.382641	0.816515	93	0.535492
YOY Pacific Hake	1991	40	0.160708	0.454557	93	0.29811
YOY Sanddabs	1991	40	0.623448	0.255752	93	0.167729
Total Myctophids	1991	40	-0.816397	0.513571	93	0.336813
Octopus	1991	40	-0.065039	0.391175	93	0.256543
Total Krill	1991	40	0.45732	0.547618	93	0.359142
YOY Rockfish	1992	40	-0.137329	0.3364	73	0.249015
Adult Anchovy	1992	40	0.638296	0.934298	73	0.691598
Market Squid	1992	40	1.12735	0.457147	73	0.338396
YOY Pacific Hake	1992	40	-0.642201	0.491686	73	0.363963
YOY Sanddabs	1992	40	-0.467753	0.310751	73	0.230028
Total Myctophids	1992	40	1.35448	0.448422	73	0.331937
Octopus	1992	40	-1.92745	0.941286	73	0.696771
Total Krill	1992	40	-0.449965	0.593635	73	0.439429
YOY Rockfish	1993	40	0.926562	0.252517	75	0.184412
Adult Anchovy	1993	40	-0.0116871	1.23521	75	0.902068
Market Squid	1993	40	0.0401725	0.604707	75	0.441615
YOY Pacific Hake	1993	40	1.59921	0.41131	75	0.300378
YOY Sanddabs	1993	40	0.588211	0.262364	75	0.191603
Total Myctophids	1993	40	1.15091	0.446789	75	0.326288
Octopus	1993	40	0.225119	0.409966	75	0.299397
Total Krill	1993	40	0.488342	0.530707	75	0.387573
YOY Rockfish	1994	40	-0.512847	0.289884	75	0.211702
Adult Anchovy	1994	40	0.339903	1.30107	75	0.950164
Market Squid	1994	40	0.116189	0.546064	75	0.398789
YOY Pacific Hake	1994	40	0.571403	0.416012	75	0.303812
YOY Sanddabs	1994	40	0.777984	0.246945	75	0.180343
Total Myctophids	1994	40	0.762083	0.494176	75	0.360895
Octopus	1994	40	0.101136	0.405004	75	0.295773
Total Krill	1994	40	0.429216	0.522659	75	0.381696
YOY Rockfish	1995	40	-0.778921	0.334596	74	0.246
Adult Anchovy	1995	40	1.10591	0.918455	74	0.675262
Market Squid	1995	40	0.440794	0.51667	74	0.379863
YOY Pacific Hake	1995	40	-0.939823	0.490935	74	0.360943
YOY Sanddabs	1995	40	-0.260555	0.270438	74	0.19883
Total Myctophids	1995	40	0.0694217	0.466682	74	0.343112
Octopus	1995	40	0.303177	0.33491	74	0.246231
Total Krill	1995	40	-0.106853	0.54498	74	0.400677
YOY Rockfish	1996	40	-0.0187394	0.262019	76	0.190088
Adult Anchovy	1996	40	-0.124317	1.12531	76	0.816383
Market Squid	1996	40	-0.45159	0.579944	76	0.420735
YOY Pacific Hake	1996	40	0.504871	0.432549	76	0.313804
YOY Sanddabs	1996	40	0.493874	0.242191	76	0.175704
Total Myctophids	1996	40	1.02844	0.451122	76	0.327278
Octopus	1996	40	-0.65306	0.422974	76	0.306858
Total Krill	1996	40	-0.887366	0.531546	76	0.385624
YOY Rockfish	1997	40	-0.0725933	0.281435	74	0.206915
Adult Anchovy	1997	40	0.339075	1.02802	74	0.755817
Market Squid	1997	40	0.638024	0.494826	74	0.363803
YOY Pacific Hake	1997	40	0.0888806	0.455095	74	0.334592
YOY Sanddabs	1997	40	-0.404828	0.310258	74	0.228106
Total Myctophids	1997	40	-0.721764	0.481529	74	0.354027
Octopus	1997	40	-0.063846	0.449328	74	0.330353
Total Krill	1997	40	-0.458838	0.533106	74	0.391947
YOY Rockfish	1998	40	-1.39327	0.43102	78	0.30866
Adult Anchovy	1998	40	0.599695	0.92739	78	0.664118
Market Squid	1998	40	-1.72678	0.855021	78	0.612293
YOY Pacific Hake	1998	40	-0.918913	0.561479	78	0.402084
YOY Sanddabs	1998	40	-2.24025	0.545	78	0.390283
Total Myctophids	1998	40	-0.327597	0.467314	78	0.33465
Octopus	1998	40	-2.59034	1.14835	78	0.822347
Total Krill	1998	40	-2.18306	0.576606	78	0.412916
YOY Rockfish	1999	40	-0.752058	0.314239	77	0.226488
Adult Anchovy	1999	40	0.720881	0.991048	77	0.714298
Market Squid	1999	40	-1.28868	0.796072	77	0.573769
YOY Pacific Hake	1999	40	0.548265	0.444717	77	0.32053
YOY Sanddabs	1999	40	-0.107861	0.249939	77	0.180143
Total Myctophids	1999	40	-1.30888	0.484518	77	0.349216
Octopus	1999	40	-1.36582	0.713102	77	0.513969
Total Krill	1999	40	-0.482257	0.523	77	0.376952
YOY Rockfish	2000	40	0.229647	0.273552	87	0.185486
Adult Anchovy	2000	40	-0.10467	1.45596	87	0.987231
Market Squid	2000	40	-0.108996	0.644175	87	0.436792
YOY Pacific Hake	2000	40	0.713679	0.430488	87	0.291898
YOY Sanddabs	2000	40	-0.317799	0.311696	87	0.21135
Total Myctophids	2000	40	-1.27682	0.536118	87	0.363522
Octopus	2000	40	0.638418	0.309901	87	0.210132
Total Krill	2000	40	0.561487	0.552636	87	0.374722
YOY Rockfish	2001	40	0.669783	0.245321	80	0.173468
Adult Anchovy	2001	40	-0.346457	1.20583	80	0.852648
Market Squid	2001	40	0.758203	0.527306	80	0.372862
YOY Pacific Hake	2001	40	0.611419	0.423185	80	0.299237
YOY Sanddabs	2001	40	0.696896	0.258513	80	0.182796
Total Myctophids	2001	40	-1.06331	0.48891	80	0.345712
Octopus	2001	40	0.592816	0.314622	80	0.222471
Total Krill	2001	40	0.792082	0.532856	80	0.376786
YOY Rockfish	2002	40	0.723568	0.247901	67	0.191545
Adult Anchovy	2002	40	-0.795931	1.60109	67	1.23711
Market Squid	2002	40	0.594185	0.475955	67	0.367755
YOY Pacific Hake	2002	40	0.305267	0.429198	67	0.331627
YOY Sanddabs	2002	40	1.01229	0.234042	67	0.180837
Total Myctophids	2002	40	-0.256452	0.473318	67	0.365718
Octopus	2002	40	0.200595	0.348657	67	0.269396
Total Krill	2002	40	-1.22607	0.51045	67	0.394408
YOY Rockfish	2003	40	-0.105072	0.278167	88	0.18754
Adult Anchovy	2003	40	-0.611759	1.24386	88	0.838611
Market Squid	2003	40	-0.696548	0.660235	88	0.445131
YOY Pacific Hake	2003	40	-0.522873	0.514229	88	0.346693
YOY Sanddabs	2003	40	-0.314627	0.262773	88	0.177161
Total Myctophids	2003	40	1.20332	0.459094	88	0.309521
Octopus	2003	40	0.956758	0.308078	88	0.207706
Total Krill	2003	40	0.0289427	0.531615	88	0.358415
YOY Rockfish	2004	40	0.405323	0.256209	80	0.181167
Adult Anchovy	2004	40	0.708332	0.804835	80	0.569105
Market Squid	2004	40	-0.31042	0.666324	80	0.471162
YOY Pacific Hake	2004	40	1.31315	0.425183	80	0.30065
YOY Sanddabs	2004	40	-0.0749717	0.255404	80	0.180598
Total Myctophids	2004	40	0.96871	0.432011	80	0.305478
Octopus	2004	40	0.222131	0.36284	80	0.256567
Total Krill	2004	40	-0.467482	0.526839	80	0.372532
YOY Rockfish	2005	40	-1.77315	0.5176	75	0.378002
Adult Anchovy	2005	40	0.821542	0.706164	75	0.515709
Market Squid	2005	40	-1.09388	0.676603	75	0.494121
YOY Pacific Hake	2005	40	-2.23833	0.79625	75	0.581498
YOY Sanddabs	2005	40	-1.01769	0.304287	75	0.22222
Total Myctophids	2005	40	0.377326	0.414939	75	0.303028
Octopus	2005	40	-2.05306	0.708472	75	0.517395
Total Krill	2005	40	-0.66918	0.528524	75	0.385979
YOY Rockfish	2006	40	-1.4266	0.492699	67	0.380692
Adult Anchovy	2006	40	0.794811	0.67473	67	0.521342
Market Squid	2006	40	-2.01776	0.89377	67	0.690587
YOY Pacific Hake	2006	40	-2.09039	0.83673	67	0.646514
YOY Sanddabs	2006	40	-1.39877	0.340071	67	0.262762
Total Myctophids	2006	40	0.0723694	0.474022	67	0.366262
Octopus	2006	40	-0.820079	0.477583	67	0.369013
Total Krill	2006	40	-0.316394	0.523069	67	0.404158
YOY Rockfish	2007	40	-0.794216	0.348745	86	0.237842
Adult Anchovy	2007	40	0.483821	1.05628	86	0.72038
Market Squid	2007	40	-1.44918	0.821334	86	0.560145
YOY Pacific Hake	2007	40	-0.936113	0.578856	86	0.394777
YOY Sanddabs	2007	40	-1.129	0.346935	86	0.236607
Total Myctophids	2007	40	-0.246175	0.487191	86	0.332261
Octopus	2007	40	-0.697408	0.511726	86	0.348995
Total Krill	2007	40	0.211963	0.546681	86	0.372833
YOY Rockfish	2008	40	-0.430807	0.26501	33	0.291767
Adult Anchovy	2008	40	-0.891684	1.49481	33	1.64573
Market Squid	2008	40	-1.40568	0.72532	33	0.798551
YOY Pacific Hake	2008	40	-0.280421	0.366627	33	0.403643
YOY Sanddabs	2008	40	-0.972951	0.30981	33	0.341089
Total Myctophids	2008	40	0.0967472	0.378479	33	0.416692
Octopus	2008	40	0.101853	0.303279	33	0.3339
Total Krill	2008	40	1.54393	0.445136	33	0.490079
YOY Rockfish	2009	40	0.184638	0.262173	76	0.1902
Adult Anchovy	2009	40	-0.724023	1.71814	76	1.24647
Market Squid	2009	40	-0.427466	0.572286	76	0.41518
YOY Pacific Hake	2009	40	-0.174654	0.482795	76	0.350256
YOY Sanddabs	2009	40	-0.81122	0.289641	76	0.210128
Total Myctophids	2009	40	1.65363	0.436272	76	0.316505
Octopus	2009	40	0.374022	0.299832	76	0.217521
Total Krill	2009	40	0.811423	0.524678	76	0.380642
YOY Rockfish	2010	40	0.160231	0.272803	79	0.194118
Adult Anchovy	2010	40	-1.60617	2.2874	79	1.62764
Market Squid	2010	40	-0.380276	0.637586	79	0.453686
YOY Pacific Hake	2010	40	0.168039	0.439003	79	0.31238
YOY Sanddabs	2010	40	0.448074	0.251033	79	0.178627
Total Myctophids	2010	40	1.94061	0.425999	79	0.303128
Octopus	2010	40	1.07278	0.326696	79	0.232467
Total Krill	2010	40	0.587526	0.527774	79	0.375547
YOY Rockfish	2011	40	0.36832	0.238667	48	0.217872
Adult Anchovy	2011	40	-1.81557	2.66348	48	2.43141
Market Squid	2011	40	-0.0973869	0.571167	48	0.521401
YOY Pacific Hake	2011	40	-0.250827	0.399122	48	0.364347
YOY Sanddabs	2011	40	0.738189	0.228039	48	0.20817
Total Myctophids	2011	40	-1.8395	0.572545	48	0.52266
Octopus	2011	40	-0.0408887	0.352977	48	0.322223
Total Krill	2011	40	0.920436	0.472466	48	0.4313
YOY Rockfish	2012	40	-0.55105	0.376962	61	0.305255
Adult Anchovy	2012	40	NA	NA	61	NA
Market Squid	2012	40	1.02326	0.429098	61	0.347473
YOY Pacific Hake	2012	40	-0.158682	0.533685	61	0.432165
YOY Sanddabs	2012	40	0.545031	0.247307	61	0.200263
Total Myctophids	2012	40	-1.07133	0.513082	61	0.415482
Octopus	2012	40	0.123374	0.566807	61	0.458986
Total Krill	2012	40	1.10232	0.497731	61	0.403051
YOY Rockfish	2013	40	2.03573	0.246058	61	0.199252
Adult Anchovy	2013	40	-0.69744	1.39689	61	1.13117
Market Squid	2013	40	1.15069	0.454994	61	0.368444
YOY Pacific Hake	2013	40	0.89735	0.428499	61	0.346989
YOY Sanddabs	2013	40	1.77577	0.231804	61	0.187709
Total Myctophids	2013	40	0.75976	0.433099	61	0.350713
Octopus	2013	40	1.17562	0.280805	61	0.22739
Total Krill	2013	40	1.34881	0.508692	61	0.411927
YOY Rockfish	2014	40	1.23952	0.241003	69	0.183496
Adult Anchovy	2014	40	-0.926465	1.80069	69	1.37102
Market Squid	2014	40	1.77507	0.441224	69	0.335942
YOY Pacific Hake	2014	40	-0.373654	0.489372	69	0.372602
YOY Sanddabs	2014	40	1.67103	0.241137	69	0.183599
Total Myctophids	2014	40	0.767753	0.437107	69	0.332808
Octopus	2014	40	1.30337	0.313053	69	0.238355
Total Krill	2014	40	1.18896	0.51413	69	0.391452
YOY Rockfish	2015	40	1.99543	0.239146	66	0.186175
Adult Anchovy	2015	40	-2.07727	2.94363	66	2.29161
Market Squid	2015	40	1.49487	0.439264	66	0.341967
YOY Pacific Hake	2015	40	0.955742	0.412555	66	0.321174
YOY Sanddabs	2015	40	1.91278	0.237256	66	0.184704
Total Myctophids	2015	40	-1.13792	0.466438	66	0.363121
Octopus	2015	40	0.9313	0.294811	66	0.22951
Total Krill	2015	40	-0.876622	0.507824	66	0.39534
YOY Rockfish	2016	40	1.72166	0.244455	60	0.199597
Adult Anchovy	2016	40	NA	NA	60	NA
Market Squid	2016	40	-0.0775043	0.638732	60	0.521522
YOY Pacific Hake	2016	40	1.86113	0.41872	60	0.341884
YOY Sanddabs	2016	40	0.660095	0.245962	60	0.200827
Total Myctophids	2016	40	0.0996738	0.431564	60	0.35237
Octopus	2016	40	1.39256	0.2691	60	0.219719
Total Krill	2016	40	-0.455248	0.503551	60	0.411148
YOY Rockfish	2017	40	0.911326	0.249919	41	0.246853
Adult Anchovy	2017	40	-0.905909	1.39085	41	1.37378
Market Squid	2017	40	1.26691	0.391117	41	0.386318
YOY Pacific Hake	2017	40	0.691167	0.440963	41	0.435552
YOY Sanddabs	2017	40	-0.00342749	0.241021	41	0.238064
Total Myctophids	2017	40	-0.682815	0.473659	41	0.467847
Octopus	2017	40	0.794555	0.360824	41	0.356397
Total Krill	2017	40	1.05047	0.457999	41	0.452379
YOY Rockfish	2018	40	0.0810971	0.261028	53	0.226767
Adult Anchovy	2018	40	1.34297	0.686381	53	0.59629
Market Squid	2018	40	1.04881	0.446329	53	0.387746
YOY Pacific Hake	2018	40	0.82479	0.434727	53	0.377667
YOY Sanddabs	2018	40	0.536193	0.234887	53	0.204057
Total Myctophids	2018	40	-0.140934	0.472336	53	0.410339
Octopus	2018	40	0.781248	0.258292	53	0.22439
Total Krill	2018	40	1.05023	0.482639	53	0.41929
YOY Rockfish	2019	40	-1.39654	0.451703	47	0.41671
Adult Anchovy	2019	40	1.72401	0.568353	47	0.524323
Market Squid	2019	40	0.921117	0.432193	47	0.398712
YOY Pacific Hake	2019	40	-0.360864	0.595991	47	0.54982
YOY Sanddabs	2019	40	-1.43694	0.418473	47	0.386055
Total Myctophids	2019	40	-0.618127	0.454668	47	0.419445
Octopus	2019	40	0.103885	0.419871	47	0.387344
Total Krill	2019	40	-2.40413	0.517339	47	0.477262
YOY Rockfish	2020	40	-1.50389	0.516665	15	0.843711
Adult Anchovy	2020	40	1.54431	0.440521	15	0.719368
Market Squid	2020	40	-0.733313	0.457701	15	0.747423
YOY Pacific Hake	2020	40	-2.07348	0.879756	15	1.43664
YOY Sanddabs	2020	40	-1.37516	0.361302	15	0.590004
Total Myctophids	2020	40	-1.41585	0.774305	15	1.26444
Octopus	2020	40	-1.23024	0.90994	15	1.48593
Total Krill	2020	40	-1.49902	0.463164	15	0.756343
YOY Rockfish	1990	45	-0.43298	0.275435	80	0.206576
Adult Anchovy	1990	45	0.475801	0.850329	80	0.637746
Market Squid	1990	45	0.252451	0.49493	80	0.371198
YOY Pacific Hake	1990	45	0.146161	0.480038	80	0.360029
YOY Sanddabs	1990	45	-0.14607	0.263154	80	0.197365
Total Myctophids	1990	45	0.61864	0.460983	80	0.345737
Octopus	1990	45	0.112514	0.329764	80	0.247323
Total Krill	1990	45	-0.0909849	0.51607	80	0.387053
YOY Rockfish	1991	45	0.427224	0.251209	93	0.174743
Adult Anchovy	1991	45	NA	NA	93	NA
Market Squid	1991	45	-0.382641	0.769818	93	0.535492
YOY Pacific Hake	1991	45	0.160708	0.42856	93	0.29811
YOY Sanddabs	1991	45	0.623448	0.241125	93	0.167729
Total Myctophids	1991	45	-0.816397	0.484199	93	0.336813
Octopus	1991	45	-0.065039	0.368803	93	0.256543
Total Krill	1991	45	0.45732	0.516299	93	0.359142
YOY Rockfish	1992	45	-0.137329	0.317161	73	0.249015
Adult Anchovy	1992	45	0.638296	0.880865	73	0.691598
Market Squid	1992	45	1.12735	0.431003	73	0.338396
YOY Pacific Hake	1992	45	-0.642201	0.463566	73	0.363963
YOY Sanddabs	1992	45	-0.467753	0.292979	73	0.230028
Total Myctophids	1992	45	1.35448	0.422776	73	0.331937
Octopus	1992	45	-1.92745	0.887453	73	0.696771
Total Krill	1992	45	-0.449965	0.559685	73	0.439429
YOY Rockfish	1993	45	0.926562	0.238075	75	0.184412
Adult Anchovy	1993	45	-0.0116871	1.16457	75	0.902068
Market Squid	1993	45	0.0401725	0.570123	75	0.441615
YOY Pacific Hake	1993	45	1.59921	0.387787	75	0.300378
YOY Sanddabs	1993	45	0.588211	0.247359	75	0.191603
Total Myctophids	1993	45	1.15091	0.421236	75	0.326288
Octopus	1993	45	0.225119	0.386519	75	0.299397
Total Krill	1993	45	0.488342	0.500355	75	0.387573
YOY Rockfish	1994	45	-0.512847	0.273306	75	0.211702
Adult Anchovy	1994	45	0.339903	1.22666	75	0.950164
Market Squid	1994	45	0.116189	0.514834	75	0.398789
YOY Pacific Hake	1994	45	0.571403	0.39222	75	0.303812
YOY Sanddabs	1994	45	0.777984	0.232822	75	0.180343
Total Myctophids	1994	45	0.762083	0.465914	75	0.360895
Octopus	1994	45	0.101136	0.381842	75	0.295773
Total Krill	1994	45	0.429216	0.492768	75	0.381696
YOY Rockfish	1995	45	-0.778921	0.31546	74	0.246
Adult Anchovy	1995	45	1.10591	0.865928	74	0.675262
Market Squid	1995	45	0.440794	0.487121	74	0.379863
YOY Pacific Hake	1995	45	-0.939823	0.462858	74	0.360943
YOY Sanddabs	1995	45	-0.260555	0.254971	74	0.19883
Total Myctophids	1995	45	0.0694217	0.439992	74	0.343112
Octopus	1995	45	0.303177	0.315756	74	0.246231
Total Krill	1995	45	-0.106853	0.513812	74	0.400677
YOY Rockfish	1996	45	-0.0187394	0.247033	76	0.190088
Adult Anchovy	1996	45	-0.124317	1.06095	76	0.816383
Market Squid	1996	45	-0.45159	0.546776	76	0.420735
YOY Pacific Hake	1996	45	0.504871	0.407811	76	0.313804
YOY Sanddabs	1996	45	0.493874	0.22834	76	0.175704
Total Myctophids	1996	45	1.02844	0.425322	76	0.327278
Octopus	1996	45	-0.65306	0.398784	76	0.306858
Total Krill	1996	45	-0.887366	0.501146	76	0.385624
YOY Rockfish	1997	45	-0.0725933	0.265339	74	0.206915
Adult Anchovy	1997	45	0.339075	0.969228	74	0.755817
Market Squid	1997	45	0.638024	0.466526	74	0.363803
YOY Pacific Hake	1997	45	0.0888806	0.429067	74	0.334592
YOY Sanddabs	1997	45	-0.404828	0.292514	74	0.228106
Total Myctophids	1997	45	-0.721764	0.45399	74	0.354027
Octopus	1997	45	-0.063846	0.423631	74	0.330353
Total Krill	1997	45	-0.458838	0.502617	74	0.391947
YOY Rockfish	1998	45	-1.39327	0.40637	78	0.30866
Adult Anchovy	1998	45	0.599695	0.874352	78	0.664118
Market Squid	1998	45	-1.72678	0.806121	78	0.612293
YOY Pacific Hake	1998	45	-0.918913	0.529368	78	0.402084
YOY Sanddabs	1998	45	-2.24025	0.513831	78	0.390283
Total Myctophids	1998	45	-0.327597	0.440588	78	0.33465
Octopus	1998	45	-2.59034	1.08267	78	0.822347
Total Krill	1998	45	-2.18306	0.543629	78	0.412916
YOY Rockfish	1999	45	-0.752058	0.296267	77	0.226488
Adult Anchovy	1999	45	0.720881	0.934369	77	0.714298
Market Squid	1999	45	-1.28868	0.750544	77	0.573769
YOY Pacific Hake	1999	45	0.548265	0.419284	77	0.32053
YOY Sanddabs	1999	45	-0.107861	0.235644	77	0.180143
Total Myctophids	1999	45	-1.30888	0.456808	77	0.349216
Octopus	1999	45	-1.36582	0.672319	77	0.513969
Total Krill	1999	45	-0.482257	0.493089	77	0.376952
YOY Rockfish	2000	45	0.229647	0.257907	87	0.185486
Adult Anchovy	2000	45	-0.10467	1.37269	87	0.987231
Market Squid	2000	45	-0.108996	0.607334	87	0.436792
YOY Pacific Hake	2000	45	0.713679	0.405868	87	0.291898
YOY Sanddabs	2000	45	-0.317799	0.29387	87	0.21135
Total Myctophids	2000	45	-1.27682	0.505457	87	0.363522
Octopus	2000	45	0.638418	0.292177	87	0.210132
Total Krill	2000	45	0.561487	0.52103	87	0.374722
YOY Rockfish	2001	45	0.669783	0.231291	80	0.173468
Adult Anchovy	2001	45	-0.346457	1.13686	80	0.852648
Market Squid	2001	45	0.758203	0.497149	80	0.372862
YOY Pacific Hake	2001	45	0.611419	0.398983	80	0.299237
YOY Sanddabs	2001	45	0.696896	0.243728	80	0.182796
Total Myctophids	2001	45	-1.06331	0.460949	80	0.345712
Octopus	2001	45	0.592816	0.296628	80	0.222471
Total Krill	2001	45	0.792082	0.502381	80	0.376786
YOY Rockfish	2002	45	0.723568	0.233723	67	0.191545
Adult Anchovy	2002	45	-0.795931	1.50952	67	1.23711
Market Squid	2002	45	0.594185	0.448734	67	0.367755
YOY Pacific Hake	2002	45	0.305267	0.404652	67	0.331627
YOY Sanddabs	2002	45	1.01229	0.220657	67	0.180837
Total Myctophids	2002	45	-0.256452	0.446249	67	0.365718
Octopus	2002	45	0.200595	0.328717	67	0.269396
Total Krill	2002	45	-1.22607	0.481257	67	0.394408
YOY Rockfish	2003	45	-0.105072	0.262258	88	0.18754
Adult Anchovy	2003	45	-0.611759	1.17272	88	0.838611
Market Squid	2003	45	-0.696548	0.622476	88	0.445131
YOY Pacific Hake	2003	45	-0.522873	0.48482	88	0.346693
YOY Sanddabs	2003	45	-0.314627	0.247744	88	0.177161
Total Myctophids	2003	45	1.20332	0.432838	88	0.309521
Octopus	2003	45	0.956758	0.290459	88	0.207706
Total Krill	2003	45	0.0289427	0.501212	88	0.358415
YOY Rockfish	2004	45	0.405323	0.241556	80	0.181167
Adult Anchovy	2004	45	0.708332	0.758806	80	0.569105
Market Squid	2004	45	-0.31042	0.628216	80	0.471162
YOY Pacific Hake	2004	45	1.31315	0.400866	80	0.30065
YOY Sanddabs	2004	45	-0.0749717	0.240797	80	0.180598
Total Myctophids	2004	45	0.96871	0.407304	80	0.305478
Octopus	2004	45	0.222131	0.342089	80	0.256567
Total Krill	2004	45	-0.467482	0.496709	80	0.372532
YOY Rockfish	2005	45	-1.77315	0.487998	75	0.378002
Adult Anchovy	2005	45	0.821542	0.665778	75	0.515709
Market Squid	2005	45	-1.09388	0.637908	75	0.494121
YOY Pacific Hake	2005	45	-2.23833	0.750711	75	0.581498
YOY Sanddabs	2005	45	-1.01769	0.286884	75	0.22222
Total Myctophids	2005	45	0.377326	0.391208	75	0.303028
Octopus	2005	45	-2.05306	0.667954	75	0.517395
Total Krill	2005	45	-0.66918	0.498297	75	0.385979
YOY Rockfish	2006	45	-1.4266	0.464521	67	0.380692
Adult Anchovy	2006	45	0.794811	0.636141	67	0.521342
Market Squid	2006	45	-2.01776	0.842655	67	0.690587
YOY Pacific Hake	2006	45	-2.09039	0.788877	67	0.646514
YOY Sanddabs	2006	45	-1.39877	0.320622	67	0.262762
Total Myctophids	2006	45	0.0723694	0.446912	67	0.366262
Octopus	2006	45	-0.820079	0.450269	67	0.369013
Total Krill	2006	45	-0.316394	0.493154	67	0.404158
YOY Rockfish	2007	45	-0.794216	0.3288	86	0.237842
Adult Anchovy	2007	45	0.483821	0.995874	86	0.72038
Market Squid	2007	45	-1.44918	0.774361	86	0.560145
YOY Pacific Hake	2007	45	-0.936113	0.545751	86	0.394777
YOY Sanddabs	2007	45	-1.129	0.327093	86	0.236607
Total Myctophids	2007	45	-0.246175	0.459328	86	0.332261
Octopus	2007	45	-0.697408	0.48246	86	0.348995
Total Krill	2007	45	0.211963	0.515415	86	0.372833
YOY Rockfish	2008	45	-0.430807	0.249854	33	0.291767
Adult Anchovy	2008	45	-0.891684	1.40932	33	1.64573
Market Squid	2008	45	-1.40568	0.683838	33	0.798551
YOY Pacific Hake	2008	45	-0.280421	0.345659	33	0.403643
YOY Sanddabs	2008	45	-0.972951	0.292091	33	0.341089
Total Myctophids	2008	45	0.0967472	0.356833	33	0.416692
Octopus	2008	45	0.101853	0.285934	33	0.3339
Total Krill	2008	45	1.54393	0.419678	33	0.490079
YOY Rockfish	2009	45	0.184638	0.247179	76	0.1902
Adult Anchovy	2009	45	-0.724023	1.61988	76	1.24647
Market Squid	2009	45	-0.427466	0.539556	76	0.41518
YOY Pacific Hake	2009	45	-0.174654	0.455183	76	0.350256
YOY Sanddabs	2009	45	-0.81122	0.273076	76	0.210128
Total Myctophids	2009	45	1.65363	0.411321	76	0.316505
Octopus	2009	45	0.374022	0.282685	76	0.217521
Total Krill	2009	45	0.811423	0.494671	76	0.380642
YOY Rockfish	2010	45	0.160231	0.257201	79	0.194118
Adult Anchovy	2010	45	-1.60617	2.15659	79	1.62764
Market Squid	2010	45	-0.380276	0.601122	79	0.453686
YOY Pacific Hake	2010	45	0.168039	0.413896	79	0.31238
YOY Sanddabs	2010	45	0.448074	0.236676	79	0.178627
Total Myctophids	2010	45	1.94061	0.401636	79	0.303128
Octopus	2010	45	1.07278	0.308012	79	0.232467
Total Krill	2010	45	0.587526	0.49759	79	0.375547
YOY Rockfish	2011	45	0.36832	0.225017	48	0.217872
Adult Anchovy	2011	45	-1.81557	2.51115	48	2.43141
Market Squid	2011	45	-0.0973869	0.538501	48	0.521401
YOY Pacific Hake	2011	45	-0.250827	0.376296	48	0.364347
YOY Sanddabs	2011	45	0.738189	0.214997	48	0.20817
Total Myctophids	2011	45	-1.8395	0.539801	48	0.52266
Octopus	2011	45	-0.0408887	0.33279	48	0.322223
Total Krill	2011	45	0.920436	0.445445	48	0.4313
YOY Rockfish	2012	45	-0.55105	0.355403	61	0.305255
Adult Anchovy	2012	45	NA	NA	61	NA
Market Squid	2012	45	1.02326	0.404558	61	0.347473
YOY Pacific Hake	2012	45	-0.158682	0.503163	61	0.432165
YOY Sanddabs	2012	45	0.545031	0.233163	61	0.200263
Total Myctophids	2012	45	-1.07133	0.483738	61	0.415482
Octopus	2012	45	0.123374	0.53439	61	0.458986
Total Krill	2012	45	1.10232	0.469266	61	0.403051
YOY Rockfish	2013	45	2.03573	0.231985	61	0.199252
Adult Anchovy	2013	45	-0.69744	1.317	61	1.13117
Market Squid	2013	45	1.15069	0.428973	61	0.368444
YOY Pacific Hake	2013	45	0.89735	0.403993	61	0.346989
YOY Sanddabs	2013	45	1.77577	0.218547	61	0.187709
Total Myctophids	2013	45	0.75976	0.408329	61	0.350713
Octopus	2013	45	1.17562	0.264746	61	0.22739
Total Krill	2013	45	1.34881	0.479599	61	0.411927
YOY Rockfish	2014	45	1.23952	0.227219	69	0.183496
Adult Anchovy	2014	45	-0.926465	1.6977	69	1.37102
Market Squid	2014	45	1.77507	0.41599	69	0.335942
YOY Pacific Hake	2014	45	-0.373654	0.461385	69	0.372602
YOY Sanddabs	2014	45	1.67103	0.227346	69	0.183599
Total Myctophids	2014	45	0.767753	0.412108	69	0.332808
Octopus	2014	45	1.30337	0.295149	69	0.238355
Total Krill	2014	45	1.18896	0.484726	69	0.391452
YOY Rockfish	2015	45	1.99543	0.225469	66	0.186175
Adult Anchovy	2015	45	-2.07727	2.77528	66	2.29161
Market Squid	2015	45	1.49487	0.414142	66	0.341967
YOY Pacific Hake	2015	45	0.955742	0.38896	66	0.321174
YOY Sanddabs	2015	45	1.91278	0.223687	66	0.184704
Total Myctophids	2015	45	-1.13792	0.439762	66	0.363121
Octopus	2015	45	0.9313	0.27795	66	0.22951
Total Krill	2015	45	-0.876622	0.478781	66	0.39534
YOY Rockfish	2016	45	1.72166	0.230474	60	0.199597
Adult Anchovy	2016	45	NA	NA	60	NA
Market Squid	2016	45	-0.0775043	0.602202	60	0.521522
YOY Pacific Hake	2016	45	1.86113	0.394773	60	0.341884
YOY Sanddabs	2016	45	0.660095	0.231895	60	0.200827
Total Myctophids	2016	45	0.0996738	0.406882	60	0.35237
Octopus	2016	45	1.39256	0.25371	60	0.219719
Total Krill	2016	45	-0.455248	0.474753	60	0.411148
YOY Rockfish	2017	45	0.911326	0.235626	41	0.246853
Adult Anchovy	2017	45	-0.905909	1.3113	41	1.37378
Market Squid	2017	45	1.26691	0.368749	41	0.386318
YOY Pacific Hake	2017	45	0.691167	0.415744	41	0.435552
YOY Sanddabs	2017	45	-0.00342749	0.227237	41	0.238064
Total Myctophids	2017	45	-0.682815	0.44657	41	0.467847
Octopus	2017	45	0.794555	0.340189	41	0.356397
Total Krill	2017	45	1.05047	0.431805	41	0.452379
YOY Rockfish	2018	45	0.0810971	0.2461	53	0.226767
Adult Anchovy	2018	45	1.34297	0.647126	53	0.59629
Market Squid	2018	45	1.04881	0.420803	53	0.387746
YOY Pacific Hake	2018	45	0.82479	0.409864	53	0.377667
YOY Sanddabs	2018	45	0.536193	0.221453	53	0.204057
Total Myctophids	2018	45	-0.140934	0.445323	53	0.410339
Octopus	2018	45	0.781248	0.24352	53	0.22439
Total Krill	2018	45	1.05023	0.455037	53	0.41929
YOY Rockfish	2019	45	-1.39654	0.42587	47	0.41671
Adult Anchovy	2019	45	1.72401	0.535848	47	0.524323
Market Squid	2019	45	0.921117	0.407476	47	0.398712
YOY Pacific Hake	2019	45	-0.360864	0.561905	47	0.54982
YOY Sanddabs	2019	45	-1.43694	0.39454	47	0.386055
Total Myctophids	2019	45	-0.618127	0.428665	47	0.419445
Octopus	2019	45	0.103885	0.395858	47	0.387344
Total Krill	2019	45	-2.40413	0.487752	47	0.477262
YOY Rockfish	2020	45	-1.50389	0.487117	15	0.843711
Adult Anchovy	2020	45	1.54431	0.415327	15	0.719368
Market Squid	2020	45	-0.733313	0.431525	15	0.747423
YOY Pacific Hake	2020	45	-2.07348	0.829442	15	1.43664
YOY Sanddabs	2020	45	-1.37516	0.340639	15	0.590004
Total Myctophids	2020	45	-1.41585	0.730022	15	1.26444
Octopus	2020	45	-1.23024	0.857899	15	1.48593
Total Krill	2020	45	-1.49902	0.436675	15	0.756343
YOY Rockfish	1990	50	-0.43298	0.2613	80	0.206576
Adult Anchovy	1990	50	0.475801	0.806692	80	0.637746
Market Squid	1990	50	0.252451	0.469532	80	0.371198
YOY Pacific Hake	1990	50	0.146161	0.455404	80	0.360029
YOY Sanddabs	1990	50	-0.14607	0.249649	80	0.197365
Total Myctophids	1990	50	0.61864	0.437327	80	0.345737
Octopus	1990	50	0.112514	0.312842	80	0.247323
Total Krill	1990	50	-0.0909849	0.489587	80	0.387053
YOY Rockfish	1991	50	0.427224	0.238318	93	0.174743
Adult Anchovy	1991	50	NA	NA	93	NA
Market Squid	1991	50	-0.382641	0.730314	93	0.535492
YOY Pacific Hake	1991	50	0.160708	0.406568	93	0.29811
YOY Sanddabs	1991	50	0.623448	0.228752	93	0.167729
Total Myctophids	1991	50	-0.816397	0.459352	93	0.336813
Octopus	1991	50	-0.065039	0.349877	93	0.256543
[truncated: 2,465 more rows]

## Sheet: Figure 2B
NAME	YEAR	Method	BIAS
YOY Rockfish	1990	Average	-0.591812
YOY Rockfish	1991	Average	0.450252
YOY Rockfish	1992	Average	0.760504
YOY Rockfish	1993	Average	0.0410869
YOY Rockfish	1994	Average	0.497543
YOY Rockfish	1995	Average	0.0896553
YOY Rockfish	1996	Average	0.210124
YOY Rockfish	1997	Average	-0.185208
YOY Rockfish	1998	Average	0.570539
YOY Rockfish	1999	Average	0.361573
YOY Rockfish	2000	Average	0.0176597
YOY Rockfish	2001	Average	-0.304966
YOY Rockfish	2002	Average	0.178278
YOY Rockfish	2003	Average	-0.291944
YOY Rockfish	2004	Average	-0.307338
YOY Rockfish	2005	Average	-0.539359
YOY Rockfish	2006	Average	-0.698598
YOY Rockfish	2007	Average	0.00806467
YOY Rockfish	2008	Average	0.0946327
YOY Rockfish	2009	Average	-0.331435
YOY Rockfish	2010	Average	-0.193034
YOY Rockfish	2011	Average	0.147944
YOY Rockfish	2012	Average	0.595155
YOY Rockfish	2013	Average	0.0610564
YOY Rockfish	2014	Average	-0.0775968
YOY Rockfish	2015	Average	-0.109805
YOY Rockfish	2016	Average	0.203517
YOY Rockfish	2017	Average	0.194054
YOY Rockfish	2018	Average	-0.00317602
YOY Rockfish	2019	Average	-0.545161
Adult Anchovy	1990	Average	1.16433
Adult Anchovy	1991	Average	NA
Adult Anchovy	1992	Average	1.16992
Adult Anchovy	1993	Average	1.28274
Adult Anchovy	1994	Average	0.0117778
Adult Anchovy	1995	Average	-0.233304
Adult Anchovy	1996	Average	-0.299387
Adult Anchovy	1997	Average	0.427942
Adult Anchovy	1998	Average	0.867969
Adult Anchovy	1999	Average	0.82013
Adult Anchovy	2000	Average	-1
Adult Anchovy	2001	Average	-0.797756
Adult Anchovy	2002	Average	0.712122
Adult Anchovy	2003	Average	-1
Adult Anchovy	2004	Average	0.482224
Adult Anchovy	2005	Average	-0.113945
Adult Anchovy	2006	Average	0.207268
Adult Anchovy	2007	Average	2.35168
Adult Anchovy	2008	Average	1.35437
Adult Anchovy	2009	Average	0.64709
Adult Anchovy	2010	Average	-1
Adult Anchovy	2011	Average	-1
Adult Anchovy	2012	Average	NA
Adult Anchovy	2013	Average	0.163844
Adult Anchovy	2014	Average	-0.119407
Adult Anchovy	2015	Average	5
Adult Anchovy	2016	Average	NA
Adult Anchovy	2017	Average	-0.370861
Adult Anchovy	2018	Average	-0.583018
Adult Anchovy	2019	Average	0.339486
Market Squid	1990	Average	0.0218213
Market Squid	1991	Average	1.11033
Market Squid	1992	Average	0.533557
Market Squid	1993	Average	0.572861
Market Squid	1994	Average	0.160291
Market Squid	1995	Average	0.0715869
Market Squid	1996	Average	1.13241
Market Squid	1997	Average	0.138245
Market Squid	1998	Average	0.642871
Market Squid	1999	Average	0.306057
Market Squid	2000	Average	0.831989
Market Squid	2001	Average	0.506322
Market Squid	2002	Average	0.379267
Market Squid	2003	Average	-0.00432052
Market Squid	2004	Average	-0.124843
Market Squid	2005	Average	1.40624
Market Squid	2006	Average	-0.134323
Market Squid	2007	Average	0.369973
Market Squid	2008	Average	1.03064
Market Squid	2009	Average	0.584064
Market Squid	2010	Average	0.528868
Market Squid	2011	Average	0.378076
Market Squid	2012	Average	0.36289
Market Squid	2013	Average	0.196812
Market Squid	2014	Average	-0.0143933
Market Squid	2015	Average	0.125714
Market Squid	2016	Average	0.899857
Market Squid	2017	Average	0.10132
Market Squid	2018	Average	0.254788
Market Squid	2019	Average	0.506534
YOY Pacific Hake	1990	Average	-0.42046
YOY Pacific Hake	1991	Average	-0.310553
YOY Pacific Hake	1992	Average	-0.121332
YOY Pacific Hake	1993	Average	-0.330689
YOY Pacific Hake	1994	Average	-0.274808
YOY Pacific Hake	1995	Average	-0.0807291
YOY Pacific Hake	1996	Average	-0.314565
YOY Pacific Hake	1997	Average	-0.510984
YOY Pacific Hake	1998	Average	0.204428
YOY Pacific Hake	1999	Average	-0.3091
YOY Pacific Hake	2000	Average	-0.132921
YOY Pacific Hake	2001	Average	-0.500488
YOY Pacific Hake	2002	Average	-0.0358867
YOY Pacific Hake	2003	Average	-0.528936
YOY Pacific Hake	2004	Average	-0.268528
YOY Pacific Hake	2005	Average	0.191263
YOY Pacific Hake	2006	Average	-0.455455
YOY Pacific Hake	2007	Average	-0.198828
YOY Pacific Hake	2008	Average	-0.0884019
YOY Pacific Hake	2009	Average	-0.536641
YOY Pacific Hake	2010	Average	-0.13963
YOY Pacific Hake	2011	Average	-0.0452542
YOY Pacific Hake	2012	Average	0.624921
YOY Pacific Hake	2013	Average	0.238079
YOY Pacific Hake	2014	Average	-0.505516
YOY Pacific Hake	2015	Average	-0.353298
YOY Pacific Hake	2016	Average	0.253287
YOY Pacific Hake	2017	Average	-0.433394
YOY Pacific Hake	2018	Average	-0.553501
YOY Pacific Hake	2019	Average	-0.894435
YOY Sanddabs	1990	Average	-0.371839
YOY Sanddabs	1991	Average	-0.0907696
YOY Sanddabs	1992	Average	-0.0546683
YOY Sanddabs	1993	Average	-0.203687
YOY Sanddabs	1994	Average	-0.268104
YOY Sanddabs	1995	Average	-0.234442
YOY Sanddabs	1996	Average	0.109292
YOY Sanddabs	1997	Average	-0.555965
YOY Sanddabs	1998	Average	0.0339789
YOY Sanddabs	1999	Average	0.255177
YOY Sanddabs	2000	Average	-0.280382
YOY Sanddabs	2001	Average	-0.245468
YOY Sanddabs	2002	Average	-0.0401275
YOY Sanddabs	2003	Average	0.28346
YOY Sanddabs	2004	Average	-0.0317013
YOY Sanddabs	2005	Average	-0.0615757
YOY Sanddabs	2006	Average	0.147818
YOY Sanddabs	2007	Average	-0.0319985
YOY Sanddabs	2008	Average	0.0411123
YOY Sanddabs	2009	Average	0.145282
YOY Sanddabs	2010	Average	-0.122161
YOY Sanddabs	2011	Average	-0.0250949
YOY Sanddabs	2012	Average	-0.222555
YOY Sanddabs	2013	Average	-0.0488399
YOY Sanddabs	2014	Average	-0.0557241
YOY Sanddabs	2015	Average	-0.0999927
YOY Sanddabs	2016	Average	0.343182
YOY Sanddabs	2017	Average	-0.0365615
YOY Sanddabs	2018	Average	0.0834754
YOY Sanddabs	2019	Average	0.286862
Total Myctophids	1990	Average	-0.451831
Total Myctophids	1991	Average	-0.687751
Total Myctophids	1992	Average	-0.771365
Total Myctophids	1993	Average	-0.726515
Total Myctophids	1994	Average	-0.739833
Total Myctophids	1995	Average	-0.729806
Total Myctophids	1996	Average	-0.768301
Total Myctophids	1997	Average	-0.495922
Total Myctophids	1998	Average	-0.452847
Total Myctophids	1999	Average	-0.680829
Total Myctophids	2000	Average	-0.595957
Total Myctophids	2001	Average	-0.787065
Total Myctophids	2002	Average	-0.227407
Total Myctophids	2003	Average	-0.469186
Total Myctophids	2004	Average	-0.444355
Total Myctophids	2005	Average	-0.466801
Total Myctophids	2006	Average	-0.866708
Total Myctophids	2007	Average	-0.462983
Total Myctophids	2008	Average	-0.386418
Total Myctophids	2009	Average	-0.534022
Total Myctophids	2010	Average	-0.353995
Total Myctophids	2011	Average	-0.21967
Total Myctophids	2012	Average	-0.53744
Total Myctophids	2013	Average	-0.225459
Total Myctophids	2014	Average	-0.812752
Total Myctophids	2015	Average	-0.703635
Total Myctophids	2016	Average	-0.264536
Total Myctophids	2017	Average	-0.421637
Total Myctophids	2018	Average	-0.674586
Total Myctophids	2019	Average	-0.956856
Octopus	1990	Average	-0.874098
Octopus	1991	Average	0.083691
Octopus	1992	Average	-1
Octopus	1993	Average	-0.753082
Octopus	1994	Average	-0.28878
Octopus	1995	Average	-0.591906
Octopus	1996	Average	-0.514087
Octopus	1997	Average	-0.67656
Octopus	1998	Average	0.653061
Octopus	1999	Average	-1
Octopus	2000	Average	0.162135
Octopus	2001	Average	-0.203758
Octopus	2002	Average	-0.0646981
Octopus	2003	Average	-0.347872
Octopus	2004	Average	-0.509512
Octopus	2005	Average	-1
Octopus	2006	Average	-0.288788
Octopus	2007	Average	0.244985
Octopus	2008	Average	-0.638763
Octopus	2009	Average	-0.153261
Octopus	2010	Average	0.357323
Octopus	2011	Average	-0.191485
Octopus	2012	Average	-0.306703
Octopus	2013	Average	0.120724
Octopus	2014	Average	-0.298232
Octopus	2015	Average	-0.600995
Octopus	2016	Average	0.110847
Octopus	2017	Average	-0.0757126
Octopus	2018	Average	-0.17648
Octopus	2019	Average	-0.676789
Total Krill	1990	Average	-0.22821
Total Krill	1991	Average	-0.143327
Total Krill	1992	Average	-0.446098
Total Krill	1993	Average	-0.331567
Total Krill	1994	Average	0.0138047
Total Krill	1995	Average	-0.182571
Total Krill	1996	Average	0.181571
Total Krill	1997	Average	-0.131138
Total Krill	1998	Average	-0.150267
Total Krill	1999	Average	-0.258763
Total Krill	2000	Average	-0.0148373
Total Krill	2001	Average	-0.155137
Total Krill	2002	Average	0.101486
Total Krill	2003	Average	-0.147074
Total Krill	2004	Average	-0.199097
Total Krill	2005	Average	0.002729
Total Krill	2006	Average	-0.219345
Total Krill	2007	Average	-0.158257
Total Krill	2008	Average	-0.0305118
Total Krill	2009	Average	-0.0879423
Total Krill	2010	Average	-0.0656035
Total Krill	2011	Average	-0.0866252
Total Krill	2012	Average	-0.00660715
Total Krill	2013	Average	0.0868974
Total Krill	2014	Average	-0.15755
Total Krill	2015	Average	-0.0785872
Total Krill	2016	Average	0.132655
Total Krill	2017	Average	-0.0232359
Total Krill	2018	Average	-0.0421546
Total Krill	2019	Average	-0.42678
YOY Rockfish	1990	Model	-0.537072
YOY Rockfish	1991	Model	0.306534
YOY Rockfish	1992	Model	0.271138
YOY Rockfish	1993	Model	-0.0514646
YOY Rockfish	1994	Model	0.429577
YOY Rockfish	1995	Model	0.150594
YOY Rockfish	1996	Model	0.142868
YOY Rockfish	1997	Model	0.0691174
YOY Rockfish	1998	Model	0.747383
YOY Rockfish	1999	Model	0.267612
YOY Rockfish	2000	Model	-0.0520285
YOY Rockfish	2001	Model	-0.250929
YOY Rockfish	2002	Model	0.179741
YOY Rockfish	2003	Model	-0.33841
YOY Rockfish	2004	Model	-0.244383
YOY Rockfish	2005	Model	-0.26553
YOY Rockfish	2006	Model	-0.711947
YOY Rockfish	2007	Model	0.124915
YOY Rockfish	2008	Model	0.154666
YOY Rockfish	2009	Model	-0.350227
YOY Rockfish	2010	Model	-0.220988
YOY Rockfish	2011	Model	0.0686158
YOY Rockfish	2012	Model	0.326969
YOY Rockfish	2013	Model	-0.0463806
YOY Rockfish	2014	Model	-0.0847002
YOY Rockfish	2015	Model	-0.0750675
YOY Rockfish	2016	Model	0.109427
YOY Rockfish	2017	Model	0.185428
YOY Rockfish	2018	Model	-0.0721753
YOY Rockfish	2019	Model	-0.536126
Adult Anchovy	1990	Model	0.442589
Adult Anchovy	1991	Model	NA
Adult Anchovy	1992	Model	0.250896
Adult Anchovy	1993	Model	-0.0779246
Adult Anchovy	1994	Model	-0.526322
Adult Anchovy	1995	Model	-0.42388
Adult Anchovy	1996	Model	-0.763623
Adult Anchovy	1997	Model	0.0754304
Adult Anchovy	1998	Model	0.280764
Adult Anchovy	1999	Model	0.0285336
Adult Anchovy	2000	Model	-1
Adult Anchovy	2001	Model	-0.944637
Adult Anchovy	2002	Model	4.11353
Adult Anchovy	2003	Model	-1
Adult Anchovy	2004	Model	0.0296263
Adult Anchovy	2005	Model	-0.0452553
Adult Anchovy	2006	Model	-0.0342205
Adult Anchovy	2007	Model	1.01199
Adult Anchovy	2008	Model	1.19198
Adult Anchovy	2009	Model	0.510666
Adult Anchovy	2010	Model	-1
Adult Anchovy	2011	Model	-1
Adult Anchovy	2012	Model	NA
Adult Anchovy	2013	Model	-0.207717
Adult Anchovy	2014	Model	-0.706189
Adult Anchovy	2015	Model	2.21022
Adult Anchovy	2016	Model	NA
Adult Anchovy	2017	Model	-0.46304
Adult Anchovy	2018	Model	-0.736852
Adult Anchovy	2019	Model	0.164056
Market Squid	1990	Model	-0.405085
Market Squid	1991	Model	0.214354
Market Squid	1992	Model	0.224182
Market Squid	1993	Model	0.18089
Market Squid	1994	Model	-0.157694
Market Squid	1995	Model	-0.311435
Market Squid	1996	Model	0.815082
Market Squid	1997	Model	-0.198229
Market Squid	1998	Model	-0.267919
Market Squid	1999	Model	-0.192453
Market Squid	2000	Model	0.327708
Market Squid	2001	Model	0.119348
Market Squid	2002	Model	0.0719073
Market Squid	2003	Model	-0.416135
Market Squid	2004	Model	-0.530284
Market Squid	2005	Model	0.924143
Market Squid	2006	Model	-0.237959
Market Squid	2007	Model	-0.444454
Market Squid	2008	Model	1.09988
Market Squid	2009	Model	0.168877
Market Squid	2010	Model	0.0797232
Market Squid	2011	Model	-0.0455036
Market Squid	2012	Model	0.136744
Market Squid	2013	Model	-0.00657395
Market Squid	2014	Model	-0.13498
Market Squid	2015	Model	-0.144684
Market Squid	2016	Model	0.375107
Market Squid	2017	Model	0.0591856
Market Squid	2018	Model	-0.0870428
Market Squid	2019	Model	0.000598117
YOY Pacific Hake	1990	Model	0.408905
YOY Pacific Hake	1991	Model	-0.0910014
YOY Pacific Hake	1992	Model	0.00028674
YOY Pacific Hake	1993	Model	-0.243691
YOY Pacific Hake	1994	Model	-0.027729
YOY Pacific Hake	1995	Model	0.183412
YOY Pacific Hake	1996	Model	-0.0522212
YOY Pacific Hake	1997	Model	0.00202918
YOY Pacific Hake	1998	Model	0.261831
YOY Pacific Hake	1999	Model	0.143256
YOY Pacific Hake	2000	Model	0.192286
YOY Pacific Hake	2001	Model	-0.0102146
YOY Pacific Hake	2002	Model	0.190186
YOY Pacific Hake	2003	Model	-0.376757
YOY Pacific Hake	2004	Model	-0.0948094
YOY Pacific Hake	2005	Model	1.29361
YOY Pacific Hake	2006	Model	0.0564295
YOY Pacific Hake	2007	Model	0.175259
YOY Pacific Hake	2008	Model	0.138926
YOY Pacific Hake	2009	Model	-0.163991
YOY Pacific Hake	2010	Model	0.0942162
YOY Pacific Hake	2011	Model	0.304117
YOY Pacific Hake	2012	Model	0.547084
YOY Pacific Hake	2013	Model	0.145877
YOY Pacific Hake	2014	Model	-0.0100468
YOY Pacific Hake	2015	Model	-0.181755
YOY Pacific Hake	2016	Model	0.130607
YOY Pacific Hake	2017	Model	-0.145147
YOY Pacific Hake	2018	Model	-0.375405
YOY Pacific Hake	2019	Model	-0.757936
YOY Sanddabs	1990	Model	-0.226251
YOY Sanddabs	1991	Model	0.0296669
YOY Sanddabs	1992	Model	-0.0593519
YOY Sanddabs	1993	Model	-0.120323
YOY Sanddabs	1994	Model	-0.114997
YOY Sanddabs	1995	Model	-0.112823
YOY Sanddabs	1996	Model	0.0752962
YOY Sanddabs	1997	Model	-0.460838
YOY Sanddabs	1998	Model	-0.0179352
YOY Sanddabs	1999	Model	0.220635
YOY Sanddabs	2000	Model	-0.283968
YOY Sanddabs	2001	Model	-0.114186
YOY Sanddabs	2002	Model	0.0537962
YOY Sanddabs	2003	Model	0.136118
YOY Sanddabs	2004	Model	-0.000964812
YOY Sanddabs	2005	Model	-0.0566081
YOY Sanddabs	2006	Model	0.237047
YOY Sanddabs	2007	Model	-0.0430029
YOY Sanddabs	2008	Model	0.0921194
YOY Sanddabs	2009	Model	0.0860047
YOY Sanddabs	2010	Model	-0.0902534
YOY Sanddabs	2011	Model	0.0500768
YOY Sanddabs	2012	Model	-0.142788
YOY Sanddabs	2013	Model	-0.0371618
YOY Sanddabs	2014	Model	-0.0566953
YOY Sanddabs	2015	Model	-0.0686924
YOY Sanddabs	2016	Model	0.139862
YOY Sanddabs	2017	Model	0.0231275
YOY Sanddabs	2018	Model	-0.00692227
YOY Sanddabs	2019	Model	0.582139
Total Myctophids	1990	Model	0.227686
Total Myctophids	1991	Model	-0.153837
Total Myctophids	1992	Model	-0.323803
Total Myctophids	1993	Model	-0.0969632
Total Myctophids	1994	Model	-0.223628
Total Myctophids	1995	Model	-0.271773
Total Myctophids	1996	Model	-0.364317
Total Myctophids	1997	Model	-0.00373417
Total Myctophids	1998	Model	0.250462
Total Myctophids	1999	Model	0.213244
Total Myctophids	2000	Model	0.126514
Total Myctophids	2001	Model	-0.192209
Total Myctophids	2002	Model	0.11844
Total Myctophids	2003	Model	0.039688
Total Myctophids	2004	Model	0.0728588
Total Myctophids	2005	Model	-0.0594748
Total Myctophids	2006	Model	-0.599627
Total Myctophids	2007	Model	0.0789805
Total Myctophids	2008	Model	0.321691
Total Myctophids	2009	Model	-0.149273
Total Myctophids	2010	Model	0.133151
Total Myctophids	2011	Model	0.985214
Total Myctophids	2012	Model	0.0475186
Total Myctophids	2013	Model	0.382239
Total Myctophids	2014	Model	-0.641223
Total Myctophids	2015	Model	-0.465291
Total Myctophids	2016	Model	0.539674
Total Myctophids	2017	Model	0.370745
Total Myctophids	2018	Model	-0.137619
Total Myctophids	2019	Model	0.0257589
Octopus	1990	Model	-0.509671
Octopus	1991	Model	0.259773
Octopus	1992	Model	-1
Octopus	1993	Model	-0.455979
Octopus	1994	Model	-0.185558
Octopus	1995	Model	-0.331532
Octopus	1996	Model	-0.160399
Octopus	1997	Model	-0.373924
Octopus	1998	Model	1.3042
Octopus	1999	Model	-1
Octopus	2000	Model	0.150401
Octopus	2001	Model	0.481661
Octopus	2002	Model	-0.0479119
Octopus	2003	Model	0.0383756
Octopus	2004	Model	-0.285942
Octopus	2005	Model	-1
Octopus	2006	Model	0.375891
Octopus	2007	Model	0.501706
Octopus	2008	Model	-0.26097
Octopus	2009	Model	0.095774
Octopus	2010	Model	0.192704
Octopus	2011	Model	-0.103126
Octopus	2012	Model	-0.0541895
Octopus	2013	Model	0.634478
Octopus	2014	Model	0.0407849
Octopus	2015	Model	-0.0936291
Octopus	2016	Model	0.0914837
Octopus	2017	Model	0.353883
Octopus	2018	Model	-0.0923709
Octopus	2019	Model	-0.166879
Total Krill	1990	Model	-0.100796
Total Krill	1991	Model	0.00626563
Total Krill	1992	Model	0.171707
Total Krill	1993	Model	-0.161535
Total Krill	1994	Model	0.00647809
Total Krill	1995	Model	-0.0629967
Total Krill	1996	Model	0.195399
Total Krill	1997	Model	0.0785716
Total Krill	1998	Model	-0.0463742
Total Krill	1999	Model	-0.0452877
Total Krill	2000	Model	0.0915506
Total Krill	2001	Model	-0.0613489
Total Krill	2002	Model	0.219629
Total Krill	2003	Model	-0.0921006
Total Krill	2004	Model	-0.100175
Total Krill	2005	Model	0.141777
Total Krill	2006	Model	-0.027028
Total Krill	2007	Model	-0.0658968
Total Krill	2008	Model	-0.00141054
Total Krill	2009	Model	0.085442
Total Krill	2010	Model	-0.0654344
Total Krill	2011	Model	0.0291849
Total Krill	2012	Model	0.00884454
Total Krill	2013	Model	0.0608837
Total Krill	2014	Model	-0.0718904
Total Krill	2015	Model	-0.0241994
Total Krill	2016	Model	0.149578
Total Krill	2017	Model	0.017477
Total Krill	2018	Model	0.0570988
Total Krill	2019	Model	-0.0372083

## Sheet: Figure 3
YEAR	COMU.YOY Rockfish	COMU.Anchovy	RREAS.YOY.Rockfish.(dGLM;ln(CPUE+1)	RREAS.Anchovy.(dGLM;ln(CPUE+1)	COMU.Predict.YOY.Rockfish	COMU.Predict.Anchovy
1983	0.18		-0.473551		0.279066
1984	0.69		4.28171		3.3996
1985	0.74		4.56955		3.70554
1986	0.38		2.53886		1.50281
1987	0.89		3.97763		4.62334
1988	0.82		4.98794		4.19503
1989	0.47		2.46446		2.05349
1990	0.24		0.866671	3.1182	0.646188	-2.5738
1991	0.41	0.36	2.55815	-2.86314	1.68637	0.2045
1992	0.09	0.66	-0.609525	3.69594	-0.271617	2.51975
1993	0.31	0.63	2.9807	1.84134	1.0745	2.28823
1994	0.13	0.81	-0.352886	3.1768	-0.026869	3.67738
1995	0.15	0.76	-0.204908	5.11412	0.095505	3.2915
1996	0.09	0.76	0.524192	1.30393	-0.271617	3.2915
1997	0.17	0.73	0.259307	2.61052	0.217879	3.05998
1998	0.0123967	0.884298	-1.98831	3.4179	-0.746448	4.25077
1999	0.0645709	0.743415	-0.00940201	4.07272	-0.42721	3.16351
2000	0.03	0.66	0.559988	1.89694	-0.638739	2.51975
2001	0.49	0.29	2.25325	0.840085	2.17586	-0.335725
2002	0.74	0.16	3.27473	-0.561541	3.70554	-1.339
2003	0.499	0.3	1.87159	0.158127	2.23093	-0.25855
2004	0.27	0.6	2.17649	3.7914	0.829749	2.0567
2005	0.019	0.766	-3.96998	4.21712	-0.706045	3.33781
2006	0.012	0.8328	-2.13791	4.23562	-0.748876	3.85333
2007	0.0539568	0.86295	-0.136867	3.24173	-0.492154	4.08601
2008	0.250646	0.567183	1.33948	-1.13285	0.711328	1.80344
2009	0.721285	0.0473896	2.38694	0.150521	3.59103	-2.20807
2010	0.845228	0.0340633	1.67792	-2.86314	4.3494	-2.31092
2011	0.424375	0.205313	1.30261	-2.81011	1.77432	-0.989301
2012	0.45993	0.0811349	0.895099	-2.86314	1.99188	-1.94764
2013	0.853691	0.0191659	5.39037	-0.071564	4.40118	-2.42589
2014	0.891448	0.0313294	3.22423	-0.825239	4.6322	-2.33202
2015	0.506255	0.326939	3.94176	-2.74685	2.27532	-0.0506483
2016	0.388	0.531	3.5094	-2.86314	1.55176	1.52419
2017	0.612	0.345	2.48244	-1.38073	2.92234	0.0887375
2018	0.214	0.715	1.20137	5.94281	0.487102	2.94421
2019	0.038	0.867	-1.42558	7.0907	-0.589789	4.11727
2020	0.328	0.612	0.429408	6.45338	1.18463	2.14931

## Sheet: Figure 4A
NAME	Year	meanlogIndex	meanlogIndex_lower	meanlogIndex_upper	meanlogIndex1	meanlogIndex_lower1	meanlogIndex_upper1	sclogIndex	sclogIndex_upper	sclogIndex_lower	sclogIndex1	sclogIndex1_upper	sclogIndex1_lower		Year	Station	Latitude	Longitude	EPAC	extracted_data		Year	Station	Latitude	Longitude	TSPIN	extracted_data
E. pacifica	2002	6.22308	5.2891	7.17031	6.22531	5.29414	7.17108	-2.35219	-1.64774	-3.04679	-2.35156	-1.64794	-3.0443		2002	109	36.5978	-122.051	4.82324	4.55185		2002	109	36.5978	-122.051	4.43876	4.46832
E. pacifica	2003	8.91295	8.04816	9.7793	8.9131	8.04848	9.77936	-0.351734	0.29257	-0.99488	-0.351955	0.292502	-0.995195		2002	110	36.5973	-122.185	5.47469	6.97962		2002	110	36.5973	-122.185	3.51247	3.35907
E. pacifica	2004	8.36856	7.48747	9.259	8.36882	7.48803	9.25909	-0.756597	-0.0943815	-1.41186	-0.756878	-0.0945539	-1.41214		2002	112	36.6734	-121.969	0			2002	112	36.6734	-121.969	3.09431
E. pacifica	2005	8.80701	7.90309	9.73628	8.80718	7.90346	9.73634	-0.430519	0.260574	-1.10276	-0.430755	0.260497	-1.10308		2002	113	36.655	-122.056	2.90122	6.90484		2002	113	36.655	-122.056	3.89738	4.15799
E. pacifica	2006	9.69018	8.73782	10.6404	9.69025	8.73798	10.6405	0.22629	0.932998	-0.481981	0.226209	0.933126	-0.482239		2002	114	36.7707	-121.877	2.56094			2002	114	36.7707	-121.877	6.50774
E. pacifica	2007	9.93134	9.05383	10.8168	9.93139	9.05395	10.8168	0.40564	1.06416	-0.246963	0.405609	1.06433	-0.247172		2002	115	36.7144	-121.917	1.37327	5.62611		2002	115	36.7144	-121.917	3.70784	6.01711
E. pacifica	2008	11.0116	9.93626	12.0873	11.0116	9.93631	12.0873	1.20902	2.00902	0.409299	1.20924	2.00951	0.409265		2002	116	36.7413	-121.984	3.37741	5.62611		2002	116	36.7413	-121.984	5.54828	6.01711
E. pacifica	2009	10.5323	9.65227	11.4034	10.5323	9.65234	11.4034	0.85254	1.50044	0.198099	0.852645	1.50075	0.198004		2002	117	36.7067	-122.113	6.34603	6.90484		2002	117	36.7067	-122.113	5.15902	4.15799
E. pacifica	2010	9.69091	8.79063	10.5903	9.69098	8.79078	10.5903	0.226832	0.895693	-0.442704	0.226751	0.895809	-0.442955		2002	123	36.9971	-122.305	0	4.79981		2002	123	36.9971	-122.305	7.8584	7.33682
E. pacifica	2011	10.212	9.26768	11.1696	10.212	9.26778	11.1696	0.614344	1.3265	-0.0879214	0.614376	1.32676	-0.0880922		2002	124	36.9922	-122.377	4.5522	5.66932		2002	124	36.9922	-122.377	7.20951	7.47004
E. pacifica	2012	10.2032	9.23057	11.1835	10.2032	9.23067	11.1835	0.607794	1.33688	-0.115518	0.607824	1.33714	-0.115695		2002	125	36.9916	-122.434	2.90497	5.58746		2002	125	36.9916	-122.434	7.19017	6.81864
E. pacifica	2013	10.8095	9.83687	11.7725	10.8095	9.83692	11.7725	1.05873	1.7749	0.335385	1.0589	1.77531	0.335329		2002	126	36.9964	-122.596	6.18403	6.5411		2002	126	36.9964	-122.596	3.42423	4.01024
E. pacifica	2014	10.2333	9.26326	11.1935	10.2333	9.26335	11.1935	0.630206	1.34428	-0.0912116	0.630243	1.34455	-0.0913833		2002	127	36.9877	-122.74	5.6058	7.06925		2002	127	36.9877	-122.74	5.42053	2.53066
E. pacifica	2015	8.54756	7.6229	9.46424	8.54777	7.62339	9.46431	-0.623477	0.0582567	-1.31114	-0.623741	0.0581237	-1.31144		2002	131	37.2846	-122.582	3.97546	2.458		2002	131	37.2846	-122.582	9.76248	8.37665
E. pacifica	2016	8.99947	8.08184	9.93549	8.9996	8.08214	9.93554	-0.287393	0.408731	-0.969834	-0.2876	0.408697	-0.970149		2002	132	37.2887	-122.667	6.40314	3.61338		2002	132	37.2887	-122.667	8.44693	8.4752
E. pacifica	2017	11.0473	9.88407	12.1879	11.0473	9.88412	12.188	1.23559	2.08388	0.370489	1.23582	2.08439	0.370444		2002	133	37.2931	-122.831	3.29378	6.72408		2002	133	37.2931	-122.831	6.76698	5.46917
E. pacifica	2018	10.1924	9.17496	11.2028	10.1925	9.17506	11.2028	0.599824	1.35122	-0.15688	0.599852	1.35148	-0.157067		2002	134	37.2867	-122.998	4.77682	7.98772		2002	134	37.2867	-122.998	6.93649	4.48728
E. pacifica	2019	6.8559	5.72809	7.95669	6.85714	5.73134	7.95704	-1.88157	-1.06291	-2.72031	-1.8815	-1.06322	-2.71904		2002	135	37.2872	-123.161	7.78572	9.43438		2002	135	37.2872	-123.161	4.36945	1.91608
E. pacifica	2020	8.06367	6.04104	10.1278	8.06421	6.04341	10.1278	-0.983342	0.55174	-2.48758	-0.983489	0.551749	-2.48688		2002	138	37.7067	-122.926	2.03022	4.83207		2002	138	37.7067	-122.926	10.1118	7.89385
T. spinifera	2002	6.02404	4.97177	7.0611	6.02684	4.97868	7.06196	-0.0281545	0.550865	-0.615668	-0.0351414	0.550642	-0.628301		2002	139	37.8095	-122.888	0	2.06279		2002	139	37.8095	-122.888	12.0599	8.80405
T. spinifera	2003	6.02498	4.98846	7.07825	6.02775	4.99526	7.07909	-0.0276338	0.560437	-0.606348	-0.0346245	0.560336	-0.618919		2002	152	37.6594	-123.054	7.3556	7.28983		2002	152	37.6594	-123.054	7.47701	7.05406
T. spinifera	2004	5.56075	4.53158	6.59492	5.56516	4.54229	6.59629	-0.286825	0.290582	-0.861436	-0.296408	0.287114	-0.875255		2002	154	37.671	-123.222	4.59512	8.77404		2002	154	37.671	-123.222	0.693147	2.8691
T. spinifera	2005	4.75148	3.65059	5.84725	4.76153	3.67623	5.85014	-0.738664	-0.126862	-1.35332	-0.751185	-0.135137	-1.36536		2002	156	37.7408	-123.15	7.03768	6.77105		2002	156	37.7408	-123.15	5.73117	7.98882
T. spinifera	2006	4.16029	2.93702	5.37597	4.17899	2.98868	5.38058	-1.06874	-0.389994	-1.75173	-1.08085	-0.40086	-1.75445		2002	160	37.8851	-123.323	4.87546	7.45587		2002	160	37.8851	-123.323	7.64239	7.44027
T. spinifera	2007	5.26802	4.07618	6.43947	5.27416	4.09301	6.44106	-0.450263	0.203787	-1.1157	-0.461088	0.199271	-1.1295		2002	162	37.8872	-123.496	7.20653	8.52918		2002	162	37.8872	-123.496	7.44231	2.77628
T. spinifera	2008	7.76858	6.4303	9.07789	7.76911	6.43191	9.078	0.945869	1.67689	0.19867	0.950823	1.69153	0.194093		2002	167	38.1748	-123.17	8.03849	5.63572		2002	167	38.1748	-123.17	8.64592	8.79301
T. spinifera	2009	6.43206	5.2005	7.64222	6.43402	5.206	7.6427	0.199655	0.875319	-0.487962	0.195285	0.879287	-0.499658		2002	170	38.1698	-123.37	3.26544	8.16153		2002	170	38.1698	-123.37	4.59984	6.86048
T. spinifera	2010	7.05174	5.95848	8.10606	7.05275	5.96106	8.10636	0.545636	1.13429	-0.0647609	0.545429	1.14167	-0.0723648		2002	171	38.1732	-123.462	5.93303	8.44532		2002	171	38.1732	-123.462	2.17835	4.05145
T. spinifera	2011	6.75554	5.53075	7.96065	6.75696	5.5347	7.961	0.380261	1.05311	-0.303576	0.378039	1.05941	-0.313644		2002	237	37.6023	-122.848	1.38629	3.31131		2002	237	37.6023	-122.848	8.13397	8.37145
T. spinifera	2012	7.89798	6.82576	8.98145	7.89841	6.82685	8.98158	1.01812	1.62305	0.419468	1.024	1.63697	0.417591		2003	109	36.5914	-122.044	10.2472	7.03272		2003	109	36.5914	-122.044	3.47671	3.83138
T. spinifera	2013	7.93848	6.85028	9.03819	7.9389	6.85134	9.03831	1.04073	1.65473	0.433155	1.04691	1.66907	0.431449		2003	110	36.5854	-122.184	8.433	7.96514		2003	110	36.5854	-122.184	2.2766	3.98606
T. spinifera	2014	8.19893	7.14873	9.24958	8.19925	7.14951	9.24968	1.18614	1.77275	0.599787	1.19424	1.78869	0.600188		2003	112	36.6635	-121.947	2.1595			2003	112	36.6635	-121.947	4.02537
T. spinifera	2015	4.31996	3.10062	5.57361	4.33599	3.14465	5.5774	-0.979594	-0.279644	-1.66038	-0.992003	-0.28948	-1.66619		2003	113	36.6473	-122.052	8.27727	8.50006		2003	113	36.6473	-122.052	3.42265	3.64965
T. spinifera	2016	5.61053	4.4726	6.75387	5.61487	4.48396	6.75504	-0.259029	0.37933	-0.894366	-0.268274	0.376954	-0.908267		2003	114	36.7748	-121.884	5.03313			2003	114	36.7748	-121.884	4.87569
T. spinifera	2017	7.88691	6.71722	9.06149	7.88735	6.71843	9.06161	1.01193	1.66774	0.358867	1.01774	1.68226	0.356237		2003	115	36.7121	-121.92	1.22119			2003	115	36.7121	-121.92	1.6566
T. spinifera	2018	8.45758	7.32445	9.60829	8.45784	7.32511	9.60836	1.33056	1.97303	0.697898	1.34058	1.99167	0.699559		2003	116	36.7492	-121.998	8.97985	5.96551		2003	116	36.7492	-121.998	7.78559	5.29972
T. spinifera	2019	2.74182	1.32736	4.15894	2.8203	1.56257	4.17445	-1.86071	-1.06949	-2.65044	-1.84974	-1.08342	-2.5615		2003	117	36.7019	-122.111	8.91663	8.50006		2003	117	36.7019	-122.111	1.49621	3.64965
T. spinifera	2020	2.56527	0.281446	4.80883	2.68958	0.843739	4.81696	-1.95929	-0.70664	-3.23441	-1.92372	-0.719819	-2.96829		2003	119	36.8528	-121.999	2.48702	3.76883		2003	119	36.8528	-121.999	7.22231	6.18898
															2003	123	36.993	-122.307	1.41617	4.84741		2003	123	36.993	-122.307	3.98652	5.9271
															2003	124	36.9923	-122.388	7.22706	5.54743		2003	124	36.9923	-122.388	8.70783	6.48874
															2003	125	36.9902	-122.425	8.60803	7.07752		2003	125	36.9902	-122.425	7.35488	5.88707
															2003	126	36.9884	-122.594	7.0654	8.22804		2003	126	36.9884	-122.594	3.55468	4.39777
															2003	127	36.9886	-122.773	9.82941	9.32755		2003	127	36.9886	-122.773	4.49304	2.8165
															2003	131	37.2815	-122.571	1.63509	2.11708		2003	131	37.2815	-122.571	5.3341	7.35437
															2003	132	37.2836	-122.654	2.17452	3.95558		2003	132	37.2836	-122.654	10.6403	7.79331
															2003	133	37.2799	-122.822	9.55283	7.65679		2003	133	37.2799	-122.822	7.57226	4.52629
															2003	134	37.2818	-122.985	8.78876	9.1596		2003	134	37.2818	-122.985	0	3.01996
															2003	135	37.2758	-123.136	6.4599	9.44569		2003	135	37.2758	-123.136	2.19722	1.63606
															2003	138	37.7079	-122.922	7.44893	5.03825		2003	138	37.7079	-122.922	11.6067	9.41547
															2003	139	37.7967	-122.881	2.13838	3.17431		2003	139	37.7967	-122.881	10.9458	8.97202
															2003	152	37.6671	-123.053	10.2945	7.5889		2003	152	37.6671	-123.053	2.65165	6.83318
															2003	154	37.6606	-123.215	9.9288	9.76498		2003	154	37.6606	-123.215	6.07975	3.13295
															2003	156	37.7478	-123.142	6.75387	8.70162		2003	156	37.7478	-123.142	7.61483	7.31646
															2003	160	37.8913	-123.32	9.07308	8.69735		2003	160	37.8913	-123.32	5.4207	6.22979
															2003	162	37.8864	-123.49	9.5435	9.44608		2003	162	37.8864	-123.49	0	2.08409
															2003	165	38.1773	-123.006	11.7186			2003	165	38.1773	-123.006	10.6165
															2003	167	38.1761	-123.179	9.65429	5.8317		2003	167	38.1761	-123.179	7.87856	7.96231
															2003	170	38.1729	-123.379	10.3401	8.529		2003	170	38.1729	-123.379	3.77156	5.94432
															2003	171	38.1679	-123.492	10.4849	8.49073		2003	171	38.1679	-123.492	0	3.90742
															2003	237	37.6128	-122.844	2.51522	3.43366		2003	237	37.6128	-122.844	9.6256	8.78832
															2004	109	36.5907	-122.038	7.77278	8.13778		2004	109	36.5907	-122.038	6.60936	4.75872
															2004	110	36.5879	-122.186	9.36547	9.2506		2004	110	36.5879	-122.186	1.2614	4.06044
															2004	112	36.6562	-121.947	0.346574			2004	112	36.6562	-121.947	1.60541
															2004	113	36.6575	-122.058	8.59769	8.48958		2004	113	36.6575	-122.058	4.28242	4.43081
															2004	114	36.7752	-121.88	6.88741			2004	114	36.7752	-121.88	4.73936
															2004	115	36.7156	-121.922	0.92222	5.59812		2004	115	36.7156	-121.922	2.43512	5.31306
															2004	116	36.7458	-121.986	7.40936	5.59812		2004	116	36.7458	-121.986	7.65364	5.31306
															2004	117	36.7101	-122.114	9.94093	8.48958		2004	117	36.7101	-122.114	4.30329	4.43081
															2004	119	36.8524	-122.001	3.85992	4.43769		2004	119	36.8524	-122.001	5.49077	5.34742
															2004	123	36.9933	-122.304	3.71506	5.74943		2004	123	36.9933	-122.304	6.32124	5.90443
															2004	124	36.9898	-122.381	10.8078	7.37881		2004	124	36.9898	-122.381	7.52424	6.79189
															2004	125	36.9892	-122.436	10.3718	7.34623		2004	125	36.9892	-122.436	5.80085	6.64906
															2004	126	36.9897	-122.602	11.4363	7.42412		2004	126	36.9897	-122.602	6.57929	4.54996
															2004	127	36.9903	-122.769	8.63298	8.93046		2004	127	36.9903	-122.769	5.03886	1.87428
															2004	131	37.2838	-122.584	2.21541	3.465		2004	131	37.2838	-122.584	8.05657	7.54312
															2004	132	37.2783	-122.657	2.70805	3.89485		2004	132	37.2783	-122.657	4.22766	6.74496
															2004	133	37.2823	-122.822	6.92654	7.23631		2004	133	37.2823	-122.822	6.399	4.22605
															2004	134	37.2838	-122.99	7.87547	7.96008		2004	134	37.2838	-122.99	2.47082	2.43333
															2004	135	37.287	-123.153	6.96885	8.77092		2004	135	37.287	-123.153	0	0.67705
															2004	138	37.7069	-122.91	5.79074	2.44503		2004	138	37.7069	-122.91	8.26966	6.89197
															2004	139	37.7968	-122.866	3.5274	2.02029		2004	139	37.7968	-122.866	7.14284	6.93876
															2004	152	37.6685	-123.049	8.99529	4.92516		2004	152	37.6685	-123.049	8.10561	6.65987
															2004	154	37.6679	-123.216	9.85115	7.15558		2004	154	37.6679	-123.216	4.70427	3.43842
															2004	156	37.7558	-123.143	0	6.25827		2004	156	37.7558	-123.143	8.05501	7.78333
															2004	160	37.8899	-123.322	8.66966	8.86434		2004	160	37.8899	-123.322	8.90402	6.41198
															2004	162	37.8924	-123.517	7.80988	9.53886		2004	162	37.8924	-123.517	3.30153	1.96479
															2004	165	38.1733	-123.007	1.09861			2004	165	38.1733	-123.007	3.17805
															2004	167	38.1742	-123.175	9.11833	6.37181		2004	167	38.1742	-123.175	7.5606	6.85167
															2004	170	38.1782	-123.376	10.9078	9.12323		2004	170	38.1782	-123.376	8.08672	7.18582
															2004	171	38.1802	-123.503	8.92811	8.14307		2004	171	38.1802	-123.503	0	4.39724
															2004	183	38.4775	-123.246	0	3.1224		2004	183	38.4775	-123.246	1.54552	4.53273
															2004	237	37.6073	-122.836	2.6008	2.54898		2004	237	37.6073	-122.836	8.79383	6.1776
															2004	453	38.4767	-123.394	5.39941	5.71073		2004	453	38.4767	-123.394	4.75344	5.94253
															2004	454	38.4749	-123.72	9.4311	8.92638		2004	454	38.4749	-123.72	0	0.430573
															2004	455	38.478	-124.096	5.32966	8.44629		2004	455	38.478	-124.096	0	-0.785468
															2005	109	36.5822	-122.034	9.38085	7.92915		2005	109	36.5822	-122.034	3.95524	3.74202
															2005	110	36.5886	-122.182	7.07699	8.7616		2005	110	36.5886	-122.182	2.33101	3.77929
															2005	112	36.6561	-121.931	1.63261			2005	112	36.6561	-121.931	3.18386
															2005	113	36.6437	-122.054	9.16732	8.95516		2005	113	36.6437	-122.054	3.60649	3.38067
															2005	114	36.7696	-121.878	7.41478			2005	114	36.7696	-121.878	2.67702
															2005	115	36.7056	-121.915	4.91769			2005	115	36.7056	-121.915	0.963457
															2005	116	36.7407	-121.979	9.73726	5.94613		2005	116	36.7407	-121.979	6.56619	2.06938
															2005	117	36.6978	-122.109	9.74195	8.95516		2005	117	36.6978	-122.109	1.61994	3.38067
															2005	119	36.8421	-121.995	3.36273	4.69174		2005	119	36.8421	-121.995	4.58007	2.52564
															2005	123	36.9884	-122.3	0.854983	4.67927		2005	123	36.9884	-122.3	0.998577	3.04201
															2005	124	36.9868	-122.38	5.72028	6.38778		2005	124	36.9868	-122.38	6.38516	4.74596
															2005	125	36.9882	-122.421	7.33546	7.03902		2005	125	36.9882	-122.421	5.93309	5.17051
															2005	126	36.9829	-122.588	9.46439	7.5921		2005	126	36.9829	-122.588	4.02377	4.24741
															2005	127	36.9897	-122.75	9.32296	8.17572		2005	127	36.9897	-122.75	2.75116	2.10729
															2005	131	37.2857	-122.576	0	2.29993		2005	131	37.2857	-122.576	0	2.85221
															2005	132	37.2826	-122.643	0	3.67426		2005	132	37.2826	-122.643	0.346574	4.28189
															2005	133	37.2818	-122.816	7.55175	7.73757		2005	133	37.2818	-122.816	4.86839	4.26208
															2005	134	37.2786	-122.987	9.92665	8.99023		2005	134	37.2786	-122.987	5.54139	3.37013
															2005	135	37.277	-123.143	10.7235	9.29136		2005	135	37.277	-123.143	0	1.16152
															2005	138	37.6954	-122.902	0	1.97788		2005	138	37.6954	-122.902	1.6661	3.44832
															2005	139	37.788	-122.87	0	1.50201		2005	139	37.788	-122.87	0	2.54758
															2005	152	37.6587	-123.052	5.14297	5.31589		2005	152	37.6587	-123.052	9.90777	5.54113
															2005	154	37.6618	-123.204	7.43226	7.92687		2005	154	37.6618	-123.204	3.23151	2.93541
															2005	156	37.7463	-123.145	7.61419	7.2439		2005	156	37.7463	-123.145	7.73489	6.59867
															2005	160	37.8858	-123.316	4.29055	8.99038		2005	160	37.8858	-123.316	7.2439	5.75565
															2005	162	37.8876	-123.504	9.0456	9.52628		2005	162	37.8876	-123.504	2.90078	1.93831
															2005	167	38.1668	-123.17	0	2.99436		2005	167	38.1668	-123.17	0	3.52646
															2005	170	38.1643	-123.351	9.71079	8.4666		2005	170	38.1643	-123.351	7.40175	5.57686
															2005	171	38.1659	-123.485	8.64979	8.83978		2005	171	38.1659	-123.485	1.60944	3.18716
															2005	183	38.4715	-123.266	0	2.11491		2005	183	38.4715	-123.266	0	2.59686
															2005	237	37.6096	-122.845	0	1.97788		2005	237	37.6096	-122.845	7.84507	3.44832
															2005	453	38.4653	-123.406	0	2.31026		2005	453	38.4653	-123.406	2.51848	3.35068
															2005	454	38.4666	-123.73	9.74491	8.03045		2005	454	38.4666	-123.73	0	0.935787
															2005	455	38.4735	-124.085	8.73943	8.2965		2005	455	38.4735	-124.085	0	-0.111881
															2006	109	36.5884	-122.03	9.16652	8.38884		2006	109	36.5884	-122.03	3.55698	3.50298
															2006	110	36.5833	-122.181	10.098	9.10029		2006	110	36.5833	-122.181	6.62969	4.10616
															2006	112	36.6557	-121.939	3.82888			2006	112	36.6557	-121.939	2.35091
															2006	113	36.6506	-122.057	9.28706	9.05461		2006	113	36.6506	-122.057	1.45224	2.66846
															2006	114	36.7812	-121.875	10.1512			2006	114	36.7812	-121.875	0
															2006	115	36.717	-121.918	3.71831	6.48947		2006	115	36.717	-121.918	0	1.79073
															2006	116	36.7459	-121.987	10.1433	6.48947		2006	116	36.7459	-121.987	0	1.79073
															2006	117	36.7045	-122.11	10.3055	9.05461		2006	117	36.7045	-122.11	3.47038	2.66846
															2006	119	36.8569	-121.994	3.03997	4.40988		2006	119	36.8569	-121.994	1.09861	3.40056
															2006	123	36.9976	-122.3	0	5.76724		2006	123	36.9976	-122.3	0	4.42983
															2006	124	36.999	-122.378	3.69355	8.33167		2006	124	36.999	-122.378	4.64918	5.35236
															2006	125	36.9892	-122.428	8.2926	9.13961		2006	125	36.9892	-122.428	4.55082	5.22982
															2006	126	36.9897	-122.595	9.54345	9.51624		2006	126	36.9897	-122.595	4.85981	4.264
															2006	127	36.995	-122.769	7.67369	9.41277		2006	127	36.995	-122.769	0	2.54837
															2006	131	37.281	-122.573	4.66188	5.00149		2006	131	37.281	-122.573	3.60207	4.81236
															2006	132	37.2807	-122.652	5.79038	5.05603		2006	132	37.2807	-122.652	3.05351	5.13943
															2006	133	37.2773	-122.818	8.82247	8.6048		2006	133	37.2773	-122.818	0	3.22656
															2006	135	37.2622	-123.143	10.7723	9.31997		2006	135	37.2622	-123.143	0	0.684424
															2006	138	37.7068	-122.924	0	4.34805		2006	138	37.7068	-122.924	4.87487	5.74777
															2006	139	37.8067	-122.886	0	2.19591		2006	139	37.8067	-122.886	2.74751	4.70739
															2006	152	37.6581	-123.045	10.3972	7.23946		2006	152	37.6581	-123.045	8.55048	5.88048
															2006	154	37.6581	-123.213	11.6047	9.7813		2006	154	37.6581	-123.213	0	1.52369
															2006	156	37.7446	-123.143	6.41048	9.12576		2006	156	37.7446	-123.143	9.12183	6.26103
															2006	160	37.8851	-123.321	8.80567	8.5074		2006	160	37.8851	-123.321	8.69512	5.56403
															2006	162	37.8872	-123.487	10.7773	9.39239		2006	162	37.8872	-123.487	0	2.02765
															2006	165	38.1742	-123.008	0			2006	165	38.1742	-123.008	0
															2006	167	38.1754	-123.171	7.94722	4.22583		2006	167	38.1754	-123.171	7.26466	6.55368
															2006	170	38.1675	-123.378	10.4331	7.81103		2006	170	38.1675	-123.378	5.49005	5.65157
															2006	171	38.1668	-123.478	10.251	8.08894		2006	171	38.1668	-123.478	2.89498	4.33268
															2006	183	38.4673	-123.248	3.49282	1.95142		2006	183	38.4673	-123.248	0.89588	4.84082
															2006	237	37.6015	-122.842	0	4.60167		2006	237	37.6015	-122.842	3.21844	5.73021
															2006	453	38.4781	-123.394	9.11402	3.95182		2006	453	38.4781	-123.394	3.87651	5.36145
															2006	454	38.4702	-123.719	10.4668	8.97907		2006	454	38.4702	-123.719	0	1.55919
															2006	455	38.475	-124.095	11.4267	9.42065		2006	455	38.475	-124.095	0	0.967227
															2007	109	36.5854	-122.038	8.86266	8.78143		2007	109	36.5854	-122.038	3.31004	4.10904
															2007	110	36.5862	-122.186	11.4327	9.67996		2007	110	36.5862	-122.186	0	2.9669
															2007	112	36.6598	-121.948	0.366204			2007	112	36.6598	-121.948	0.366204
															2007	113	36.6554	-122.049	9.94095	9.71686		2007	113	36.6554	-122.049	0	2.12783
															2007	114	36.7663	-121.864	8.83675			2007	114	36.7663	-121.864	3.03131
															2007	115	36.7049	-121.901	0.231049			2007	115	36.7049	-121.901	0.828302
															2007	116	36.737	-121.981	12.5539	6.9528		2007	116	36.737	-121.981	0	4.1217
															2007	117	36.7057	-122.112	10.0435	9.71686		2007	117	36.7057	-122.112	4.28594	2.12783
															2007	119	36.8397	-121.972	5.99327	6.623		2007	119	36.8397	-121.972	4.79864	5.95271
															2007	123	36.9832	-122.293	6.1946	7.43858		2007	123	36.9832	-122.293	8.97248	6.53124
															2007	124	36.9822	-122.374	13.8331	9.52987		2007	124	36.9822	-122.374	10.2169	7.18838
															2007	125	36.9848	-122.426	12.2841	9.74706		2007	125	36.9848	-122.426	8.7998	6.17463
															2007	126	36.9847	-122.593	11.7095	9.79532		2007	126	36.9847	-122.593	3.0627	4.18163
															2007	127	36.9842	-122.756	10.6011	8.95179		2007	127	36.9842	-122.756	0	2.20557
															2007	131	37.2755	-122.563	7.46502	5.30478		2007	131	37.2755	-122.563	7.70666	5.84366
															2007	132	37.2811	-122.654	8.54026	6.46589		2007	132	37.2811	-122.654	8.88876	6.6902
															2007	133	37.277	-122.816	11.1902	9.14054		2007	133	37.277	-122.816	3.52193	4.47471
															2007	134	37.2714	-122.98	10.76	9.37799		2007	134	37.2714	-122.98	0	2.94955
															2007	135	37.277	-123.144	8.15104	9.21081		2007	135	37.277	-123.144	0	0.624988
															2007	138	37.7065	-122.91	7.4581	5.88217		2007	138	37.7065	-122.91	9.40398	6.3812
															2007	139	37.7892	-122.867	6.76014	4.71996		2007	139	37.7892	-122.867	8.49148	7.44948
															2007	152	37.6627	-123.054	5.27495	7.46088		2007	152	37.6627	-123.054	3.95838	5.13104
															2007	154	37.6608	-123.203	9.88689	9.25276		2007	154	37.6608	-123.203	1.76443	2.25172
															2007	156	37.7468	-123.141	5.29767	8.1384		2007	156	37.7468	-123.141	5.13455	5.84122
															2007	160	37.8891	-123.316	0.767528	8.35678		2007	160	37.8891	-123.316	1.57873	5.21213
															2007	162	37.8786	-123.483	9.48375	9.63056		2007	162	37.8786	-123.483	0	0.638961
															2007	165	38.1645	-123.021	9.74064	4.74796		2007	165	38.1645	-123.021	9.12206	5.31073
															2007	167	38.1692	-123.173	3.70989	5.68551		2007	167	38.1692	-123.173	5.45828	5.66489
															2007	170	38.1683	-123.364	9.41295	9.37788		2007	170	38.1683	-123.364	0	4.76646
															2007	171	38.165	-123.486	10.7163	9.85083		2007	171	38.165	-123.486	0	2.72241
															2007	183	38.4734	-123.254	3.57339	4.01086		2007	183	38.4734	-123.254	4.73086	4.20212
															2007	237	37.605	-122.838	7.25593	5.65343		2007	237	37.605	-122.838	9.68774	6.2876
															2007	453	38.4715	-123.39	3.58852	5.9788		2007	453	38.4715	-123.39	1.05935	3.45192
															2007	454	38.4712	-123.701	11.3881	10.2848		2007	454	38.4712	-123.701	0	2.93671
															2007	455	38.467	-124.087	11.0786	9.59315		2007	455	38.467	-124.087	0	1.58486
															2008	109	36.5928	-122.059	12.2169	8.45392		2008	109	36.5928	-122.059	0	3.39097
															2008	110	36.5786	-122.177	11.6255	9.95199		2008	110	36.5786	-122.177	3.42134	3.48083
															2008	112	36.6632	-121.956	3.55535			2008	112	36.6632	-121.956	5.46806
															2008	113	36.6532	-122.062	10.6028	10.233		2008	113	36.6532	-122.062	0	2.4809
															2008	115	36.7195	-121.947	7.53369	8.35572		2008	115	36.7195	-121.947	6.76964	6.237
															2008	116	36.7551	-121.997	11.0281	8.35572		2008	116	36.7551	-121.997	10.0174	6.237
															2008	117	36.7022	-122.115	12.3282	9.94643		2008	117	36.7022	-122.115	4.13705	3.65376
															2008	124	36.9905	-122.379	11.9823	10.3765		2008	124	36.9905	-122.379	10.4675	7.56465
															2008	125	36.9897	-122.436	12.0868	10.8174		2008	125	36.9897	-122.436	9.50428	7.46148
															2008	126	36.9998	-122.604	11.0442	10.9198		2008	126	36.9998	-122.604	9.21841	5.25321
															2008	127	36.996	-122.775	8.21528	10.8855		2008	127	36.996	-122.775	3.3673	3.15454
															2008	131	37.2865	-122.579	14.419	8.33343		2008	131	37.2865	-122.579	12.7262	9.22858
															2008	132	37.2818	-122.658	10.1685	8.88625		2008	132	37.2818	-122.658	11.8171	9.11402
															2008	133	37.2791	-122.834	9.81792	10.7773		2008	133	37.2791	-122.834	6.68278	5.21865
															2008	134	37.283	-122.978	10.0133	10.2569		2008	134	37.283	-122.978	0	2.55211
															2008	135	37.2823	-123.151	11.8056	9.62812		2008	135	37.2823	-123.151	0	1.47305
															2008	138	37.7223	-122.928	8.37212	6.71429		2008	138	37.7223	-122.928	10.7715	8.41391
															2008	139	37.8072	-122.894	8.17617	7.56263		2008	139	37.8072	-122.894	9.11494	8.49807
															2008	152	37.6652	-123.047	6.29342	8.60177		2008	152	37.6652	-123.047	6.31536	6.17897
															2008	156	37.7495	-123.148	11.2548	9.30402		2008	156	37.7495	-123.148	11.0783	7.79165
															2008	160	37.8838	-123.32	5.52545	8.82239		2008	160	37.8838	-123.32	7.75191	7.43057
															2008	162	37.8835	-123.501	9.03611	8.78676		2008	162	37.8835	-123.501	0	2.06502
															2008	171	38.1638	-123.481	12.1855	9.96724		2008	171	38.1638	-123.481	0	2.31872
															2008	183	38.4713	-123.271	7.26333	7.06103		2008	183	38.4713	-123.271	10.1711	7.17104
															2008	237	37.6112	-122.841	9.40316	8.06091		2008	237	37.6112	-122.841	12.5144	10.7728
															2008	453	38.475	-123.384	11.45	8.88842		2008	453	38.475	-123.384	8.73376	5.70049
															2008	454	38.4701	-123.716	12.0528	9.38284		2008	454	38.4701	-123.716	0	0.603668
															2008	455	38.477	-124.078	10.0588	8.55794		2008	455	38.477	-124.078	0	1.0051
															2009	109	36.5786	-122.026	9.72638	8.04278		2009	109	36.5786	-122.026	2.85779	2.68964
															2009	110	36.5858	-122.162	9.36525	9.84487		2009	110	36.5858	-122.162	2.25424	2.54165
															2009	112	36.663	-121.933	0			2009	112	36.663	-121.933	0
															2009	113	36.6441	-122.043	9.32227	9.5212		2009	113	36.6441	-122.043	0	1.97315
															2009	114	36.7692	-121.865	9.00947			2009	114	36.7692	-121.865	8.16354
															2009	115	36.7007	-121.893	2.19722			2009	115	36.7007	-121.893	1.09861
															2009	116	36.7422	-121.976	11.6607	7.75019		2009	116	36.7422	-121.976	8.6307	4.97116
															2009	117	36.6882	-122.1	9.86125	9.5212		2009	117	36.6882	-122.1	0	1.97315
															2009	119	36.8363	-121.985	4.4909	5.66038		2009	119	36.8363	-121.985	7.14526	4.91185
															2009	123	36.9704	-122.285	5.44839	9.59627		2009	123	36.9704	-122.285	5.68338	4.39365
															2009	124	36.9761	-122.364	10.7248	10.659		2009	124	36.9761	-122.364	10.5986	5.41739
															2009	125	36.9744	-122.418	11.3257	10.7176		2009	125	36.9744	-122.418	4.4856	4.61726
															2009	126	36.9719	-122.586	10.8077	10.6386		2009	126	36.9719	-122.586	0	2.86162
															2009	127	36.9693	-122.751	10.0532	10.0795		2009	127	36.9693	-122.751	0	0.953696
															2009	131	37.2677	-122.565	2.89361	6.73843		2009	131	37.2677	-122.565	4.43281	5.72389
															2009	132	37.2668	-122.643	5.02838	8.34226		2009	132	37.2668	-122.643	5.17608	6.47655
															2009	133	37.2658	-122.808	10.6271	8.73565		2009	133	37.2658	-122.808	2.58095	5.51111
															2009	134	37.2708	-122.978	10.2853	10.3049		2009	134	37.2708	-122.978	2.05303	2.96621
															2009	135	37.2702	-123.143	10.3101	10.0894		2009	135	37.2702	-123.143	0	1.24314
															2009	138	37.6905	-122.902	3.6381	6.69363		2009	138	37.6905	-122.902	4.57288	6.59987
															2009	139	37.786	-122.851	5.25594	6.83185		2009	139	37.786	-122.851	7.80238	7.25918
															2009	152	37.6561	-123.037	11.9902	9.90981		2009	152	37.6561	-123.037	9.22795	6.26071
															2009	154	37.6487	-123.197	9.2862	9.3891		2009	154	37.6487	-123.197	2.11463	2.09742
															2009	156	37.7332	-123.128	9.59793	9.69874		2009	156	37.7332	-123.128	6.03416	6.84049
															2009	160	37.8749	-123.305	10.6714	9.56334		2009	160	37.8749	-123.305	8.54677	6.57284
															2009	162	37.8773	-123.475	10.7031	10.205		2009	162	37.8773	-123.475	0	0.424939
															2009	167	38.1661	-123.151	10.8395	7.94823		2009	167	38.1661	-123.151	9.81671	8.07106
															2009	170	38.162	-123.357	10.9822	10.2912		2009	170	38.162	-123.357	10.5404	7.57272
															2009	171	38.1577	-123.467	12.59	10.4964		2009	171	38.1577	-123.467	7.73061	3.97063
															2009	237	37.5953	-122.82	3.25926	6.90906		2009	237	37.5953	-122.82	3.75911	5.63892
															2009	453	38.455	-123.371	12.5667	7.91285		2009	453	38.455	-123.371	0	5.57276
															2009	454	38.4568	-123.693	11.0968	10.7913		2009	454	38.4568	-123.693	0	2.92763
															2009	455	38.4542	-124.053	10.9169	10.0917		2009	455	38.4542	-124.053	0	-0.17258
															2010	109	36.5787	-122.032	8.75375	8.2267		2010	109	36.5787	-122.032	4.04767	3.9225
															2010	110	36.5788	-122.174	10.7956	9.72531		2010	110	36.5788	-122.174	7.38219	4.26229
															2010	112	36.6591	-121.947	1.94102			2010	112	36.6591	-121.947	4.32418
															2010	113	36.6402	-122.048	9.62108	9.33573		2010	113	36.6402	-122.048	4.37124	3.90898
															2010	114	36.7652	-121.868	4.54654			2010	114	36.7652	-121.868	7.81758
															2010	115	36.7098	-121.91	3.82584			2010	115	36.7098	-121.91	3.93595
															2010	116	36.7376	-121.975	9.63907	5.65222		2010	116	36.7376	-121.975	7.91907	6.0244
															2010	117	36.6938	-122.107	9.42119	9.33573		2010	117	36.6938	-122.107	2.56312	3.90898
															2010	119	36.8417	-121.971	4.85895	4.08385		2010	119	36.8417	-121.971	5.42968	7.05237
															2010	123	36.9725	-122.285	0	6.78944		2010	123	36.9725	-122.285	8.78691	6.6028
															2010	124	36.9769	-122.369	7.69425	8.58804		2010	124	36.9769	-122.369	10.2675	7.03241
															2010	125	36.9781	-122.419	4.91806	8.76201		2010	125	36.9781	-122.419	10.5974	6.47663
															2010	126	36.9755	-122.582	9.42351	9.74407		2010	126	36.9755	-122.582	6.35784	5.21369
															2010	127	36.9774	-122.749	9.05394	9.75314		2010	127	36.9774	-122.749	0	2.02449
															2010	131	37.2685	-122.567	1.94591	4.25788		2010	131	37.2685	-122.567	4.29939	6.46873
															2010	132	37.2687	-122.647	5.21613	6.12612		2010	132	37.2687	-122.647	9.67345	7.96882
															2010	133	37.2717	-122.818	10.2628	9.52795		2010	133	37.2717	-122.818	3.96952	5.27256
															2010	134	37.2692	-122.977	7.2695	9.40128		2010	134	37.2692	-122.977	3.96402	3.20449
															2010	135	37.2707	-123.143	10.7065	9.66065		2010	135	37.2707	-123.143	0	1.31144
															2010	138	37.6991	-122.907	0	5.6011		2010	138	37.6991	-122.907	11.9282	8.72539
															2010	152	37.6563	-123.039	8.90928	6.94993		2010	152	37.6563	-123.039	5.35962	6.56539
															2010	154	37.6522	-123.2	9.40451	7.51305		2010	154	37.6522	-123.2	2.42615	4.26366
															2010	156	37.7418	-123.135	6.19214	6.75342		2010	156	37.7418	-123.135	10.3198	8.1861
															2010	160	37.8893	-123.325	7.84346	8.0104		2010	160	37.8893	-123.325	8.09468	7.70188
															2010	162	37.8876	-123.491	8.90159	8.60492		2010	162	37.8876	-123.491	6.28111	3.49688
															2010	165	38.1666	-122.999	0			2010	165	38.1666	-122.999	0
															2010	167	38.1628	-123.163	0	5.71109		2010	167	38.1628	-123.163	9.15112	8.42682
															2010	170	38.1657	-123.363	9.70053	8.57633		2010	170	38.1657	-123.363	2.48355	6.57009
															2010	171	38.1702	-123.484	9.16414	9.29776		2010	171	38.1702	-123.484	2.02968	3.69563
															2010	183	38.4644	-123.226	5.09262	4.54028		2010	183	38.4644	-123.226	5.5223	6.99806
															2010	237	37.5921	-122.828	6.3558	6.16342		2010	237	37.5921	-122.828	11.5548	8.57788
															2010	453	38.4632	-123.38	5.79274	6.46303		2010	453	38.4632	-123.38	6.37269	6.33362
															2010	454	38.4631	-123.701	9.5457	8.74786		2010	454	38.4631	-123.701	0	5.00061
															2010	455	38.4625	-124.024	7.96589	8.61044		2010	455	38.4625	-124.024	0	0.624892
															2011	109	36.5834	-122.033	10.7252	8.65518		2011	109	36.5834	-122.033	2.77454	3.69798
															2011	110	36.5837	-122.174	10.3622	9.26861		2011	110	36.5837	-122.174	0	3.50315
															2011	112	36.6595	-121.946	6.61984			2011	112	36.6595	-121.946	8.29906
															2011	113	36.6484	-122.054	10.21	9.52306		2011	113	36.6484	-122.054	1.94591	3.6419
															2011	114	36.7698	-121.868	7.94882			2011	114	36.7698	-121.868	9.28223
															2011	115	36.7119	-121.912	9.12619			2011	115	36.7119	-121.912	8.76016
															2011	116	36.7418	-121.977	9.56102	7.3748		2011	116	36.7418	-121.977	5.52104	6.79983
															2011	117	36.6992	-122.105	9.59971	9.52306		2011	117	36.6992	-122.105	2.59925	3.6419
															2011	119	36.8493	-121.983	9.20855	4.11404		2011	119	36.8493	-121.983	9.33376	7.08308
															2011	123	36.9824	-122.29	0.693147	4.89347		2011	123	36.9824	-122.29	2.12425	5.91906
															2011	124	36.982	-122.376	9.21289	8.11039		2011	124	36.982	-122.376	8.96578	8.18663
															2011	125	36.9802	-122.429	9.26444	8.22852		2011	125	36.9802	-122.429	7.20715	7.10663
															2011	126	36.9857	-122.593	11.2292	9.58664		2011	126	36.9857	-122.593	0	4.4163
															2011	127	36.985	-122.758	10.1148	9.76956		2011	127	36.985	-122.758	0	2.66743
															2011	132	37.2735	-122.634	9.58004	6.25608		2011	132	37.2735	-122.634	10.2953	8.3373
															2011	133	37.2705	-122.819	9.75109	8.69693		2011	133	37.2705	-122.819	0	4.10179
															2011	134	37.2717	-122.985	8.91261	9.48587		2011	134	37.2717	-122.985	0	3.54864
															2011	135	37.2737	-123.155	9.16962	8.70206		2011	135	37.2737	-123.155	0	2.07656
															2011	138	37.6992	-122.906	11.0079	4.26074		2011	138	37.6992	-122.906	12.2432	7.95527
															2011	152	37.6643	-123.058	10.8053	7.73057		2011	152	37.6643	-123.058	0	5.49509
															2011	154	37.6617	-123.205	9.37629	9.56168		2011	154	37.6617	-123.205	4.33201	3.14391
															2011	156	37.7446	-123.139	8.98402	9.48223		2011	156	37.7446	-123.139	9.52297	7.13721
															2011	160	37.8842	-123.319	7.74919	9.20309		2011	160	37.8842	-123.319	7.4838	6.25184
															2011	162	37.8825	-123.495	11.2322	9.50503		2011	162	37.8825	-123.495	0	2.74819
															2011	165	38.1733	-122.995	9.83167			2011	165	38.1733	-122.995	12.3975
															2011	167	38.1666	-123.166	7.46047	4.75112		2011	167	38.1666	-123.166	9.66618	7.66919
															2011	170	38.1663	-123.361	9.74439	8.98259		2011	170	38.1663	-123.361	6.38753	6.79303
															2011	171	38.1632	-123.485	9.49756	9.52361		2011	171	38.1632	-123.485	0	3.67379
															2011	183	38.4707	-123.243	0	2.56351		2011	183	38.4707	-123.243	9.23024	6.2377
															2011	453	38.4675	-123.383	8.45574	4.4924		2011	453	38.4675	-123.383	7.43838	5.55896
															2011	454	38.4737	-123.716	7.91279	9.07481		2011	454	38.4737	-123.716	2.48491	1.74562
															2011	455	38.4692	-124.051	9.12238	9.77333		2011	455	38.4692	-124.051	0	0.826496
															2012	109	36.5912	-122.046	10.9312	8.2311		2012	109	36.5912	-122.046	8.42355	6.45088
															2012	110	36.5765	-122.166	8.77035	9.16931		2012	110	36.5765	-122.166	7.25928	5.10118
															2012	112	36.6544	-121.948	0			2012	112	36.6544	-121.948	10.7932
															2012	113	36.6481	-122.054	10.0689	9.47865		2012	113	36.6481	-122.054	2.8731	6.48878
															2012	114	36.7693	-121.874	10.5379			2012	114	36.7693	-121.874	11.7007
															2012	115	36.7067	-121.912	2.81879			2012	115	36.7067	-121.912	10.0282
															2012	116	36.745	-121.979	10.3893	6.06423		2012	116	36.745	-121.979	9.05949	9.73462
															2012	117	36.7021	-122.108	9.73612	9.47865		2012	117	36.7021	-122.108	4.55435	6.48878
															2012	119	36.8451	-121.989	0	3.54077		2012	119	36.8451	-121.989	11.9111	8.16759
															2012	123	36.9827	-122.294	0	4.68393		2012	123	36.9827	-122.294	7.08016	7.38719
															2012	124	36.985	-122.377	10.1582	8.3523		2012	124	36.985	-122.377	9.86239	9.01206
															2012	125	36.9841	-122.426	10.231	8.14718		2012	125	36.9841	-122.426	8.83581	8.42289
															2012	126	36.9864	-122.594	10.2924	9.27166		2012	126	36.9864	-122.594	6.9322	6.95403
															2012	127	36.9845	-122.752	9.63946	9.34157		2012	127	36.9845	-122.752	0	3.83363
															2012	131	37.2785	-122.574	7.83692	4.90457		2012	131	37.2785	-122.574	6.9718	9.24792
															2012	132	37.2738	-122.659	4.89224	3.6799		2012	132	37.2738	-122.659	11.5882	9.30846
															2012	133	37.2689	-122.83	5.71973	7.81172		2012	133	37.2689	-122.83	0	5.09655
															2012	134	37.2765	-122.987	3.04452	7.67217		2012	134	37.2765	-122.987	2.48491	3.34017
															2012	138	37.7027	-122.916	2.22019	4.59902		2012	138	37.7027	-122.916	8.54135	8.96264
															2012	139	37.7913	-122.875	0	2.65931		2012	139	37.7913	-122.875	7.57031	9.0867
															2012	152	37.6601	-123.046	5.17285	6.91045		2012	152	37.6601	-123.046	8.57427	8.14454
															2012	156	37.7393	-123.139	11.7305	8.78862		2012	156	37.7393	-123.139	9.23533	8.39458
															2012	160	37.8828	-123.316	10.7888	8.957		2012	160	37.8828	-123.316	8.2033	7.23222
															2012	162	37.8815	-123.491	11.6064	9.50091		2012	162	37.8815	-123.491	6.38182	3.22923
															2012	165	38.159	-123.016	0	1.98046		2012	165	38.159	-123.016	9.46001	7.33009
															2012	170	38.1682	-123.367	8.36404	8.37817		2012	170	38.1682	-123.367	5.0626	7.36413
															2012	171	38.1663	-123.486	8.28501	8.95272		2012	171	38.1663	-123.486	0	4.81853
															2012	237	37.5859	-122.832	5.79138	4.06419		2012	237	37.5859	-122.832	8.67219	9.631
															2013	109	36.5675	-122.028	11.2076	9.54205		2013	109	36.5675	-122.028	10.102	6.70011
															2013	110	36.5872	-122.175	10.7893	9.4874		2013	110	36.5872	-122.175	0	4.02865
															2013	112	36.6557	-121.947	4.94472			2013	112	36.6557	-121.947	4.50356
															2013	113	36.6447	-122.045	10.2686	9.16583		2013	113	36.6447	-122.045	9.1647	6.07936
															2013	114	36.7609	-121.874	9.42568			2013	114	36.7609	-121.874	9.67234
															2013	115	36.7094	-121.906	7.89661			2013	115	36.7094	-121.906	7.75074
															2013	116	36.739	-121.974	12.4637	6.32136		2013	116	36.739	-121.974	6.87024	8.16516
															2013	117	36.6976	-122.108	10.0658	9.16583		2013	117	36.6976	-122.108	5.93114	6.07936
															2013	119	36.8458	-121.987	8.46395	5.23816		2013	119	36.8458	-121.987	10.3235	9.33781
															2013	123	36.9861	-122.298	4.64333	6.54937		2013	123	36.9861	-122.298	7.51368	9.20717
															2013	124	36.9862	-122.382	8.04858	7.01457		2013	124	36.9862	-122.382	10.9388	9.09982
															2013	125	36.9836	-122.425	7.24763	8.42858		2013	125	36.9836	-122.425	10.8183	6.95165
															2013	126	36.9922	-122.602	11.076	8.47414		2013	126	36.9922	-122.602	8.80939	5.64054
															2013	127	36.9839	-122.753	12.4261	9.44828		2013	127	36.9839	-122.753	8.60013	4.87951
															2013	131	37.274	-122.566	3.2791	4.32503		2013	131	37.274	-122.566	11.0577	9.80281
															2013	132	37.2714	-122.648	5.18174	4.66689		2013	132	37.2714	-122.648	11.0377	9.79678
															2013	133	37.2747	-122.813	9.23545	8.86551		2013	133	37.2747	-122.813	3.21567	5.36324
															2013	134	37.2739	-122.975	12.1481	9.34028		2013	134	37.2739	-122.975	5.52809	4.49886
															2013	135	37.2757	-123.151	10.8191	9.59414		2013	135	37.2757	-123.151	7.45262	3.18302
															2013	138	37.6919	-122.909	0	4.08621		2013	138	37.6919	-122.909	4.32307	8.38756
															2013	139	37.7957	-122.877	0	3.94024		2013	139	37.7957	-122.877	6.27103	8.04094
															2013	152	37.6652	-123.05	7.08841	6.68605		2013	152	37.6652	-123.05	10.5533	7.2157
															2013	154	37.6568	-123.185	10.1803	9.03176		2013	154	37.6568	-123.185	7.96867	5.13661
															2013	156	37.7427	-123.141	9.72585	8.26949		2013	156	37.7427	-123.141	8.28425	8.43103
															2013	160	37.8842	-123.319	7.99261	9.17873		2013	160	37.8842	-123.319	5.03695	7.8413
															2013	162	37.8883	-123.501	11.5174	9.53738		2013	162	37.8883	-123.501	0	1.96682
															2013	165	38.1632	-123	1.44519			2013	165	38.1632	-123	3.78186
															2013	167	38.1659	-123.166	0	3.71073		2013	167	38.1659	-123.166	8.56963	8.47222
															2013	170	38.1667	-123.365	9.23409	8.90464		2013	170	38.1667	-123.365	6.03911	6.83112
															2013	171	38.1637	-123.465	11.0324	9.72465		2013	171	38.1637	-123.465	0	2.7477
															2013	183	38.4736	-123.242	2.63393	4.06249		2013	183	38.4736	-123.242	2.3681	6.38968
															2013	237	37.597	-122.832	0	3.98016		2013	237	37.597	-122.832	7.4553	9.29872
															2013	453	38.4727	-123.39	10.3805	7.64623		2013	453	38.4727	-123.39	8.01994	6.66447
															2013	454	38.4658	-123.715	12.709	8.66856		2013	454	38.4658	-123.715	0	1.07397
															2013	455	38.4673	-124.048	5.51343	9.20871		2013	455	38.4673	-124.048	0	0.464052
															2014	109	36.5852	-122.035	11.1932	8.58568		2014	109	36.5852	-122.035	8.68649	7.71775
															2014	110	36.5838	-122.176	12.1007	9.02248		2014	110	36.5838	-122.176	8.81745	6.05706
															2014	112	36.6567	-121.947	0			2014	112	36.6567	-121.947	12.127
															2014	113	36.6459	-122.049	9.96822	8.78143		2014	113	36.6459	-122.049	8.44848	6.95723
															2014	114	36.7748	-121.872	8.54559			2014	114	36.7748	-121.872	7.84095
															2014	115	36.7068	-121.909	2.66046			2014	115	36.7068	-121.909	11.2572
															2014	116	36.7454	-121.976	10.2569	6.726		2014	116	36.7454	-121.976	10.4461	9.19471
															2014	117	36.6983	-122.107	12.2162	8.78143		2014	117	36.6983	-122.107	9.23957	6.95723
															2014	119	36.8277	-121.966	4.74493	4.36368		2014	119	36.8277	-121.966	8.4976	8.66986
															2014	123	36.9752	-122.298	0	4.49228		2014	123	36.9752	-122.298	5.16861	7.0691
															2014	124	36.9817	-122.373	10.777	8.05215		2014	124	36.9817	-122.373	10.2459	7.84135
															2014	125	36.9859	-122.442	11.5606	9.88208		2014	125	36.9859	-122.442	0	6.10474
															2014	126	36.9827	-122.589	9.36596	8.94584		2014	126	36.9827	-122.589	4.52982	5.23758
															2014	127	36.9834	-122.753	10.3718	9.51442		2014	127	36.9834	-122.753	7.95265	4.74737
															2014	131	37.2677	-122.567	0	3.93589		2014	131	37.2677	-122.567	11.4912	8.68706
															2014	132	37.2738	-122.647	0	5.41301		2014	132	37.2738	-122.647	9.5551	8.0676
															2014	133	37.2739	-122.817	3.74805	8.08954		2014	133	37.2739	-122.817	3.76443	5.15326
															2014	134	37.275	-122.979	7.73508	8.7196		2014	134	37.275	-122.979	1.9356	4.48022
															2014	135	37.2733	-123.147	9.16169	9.55063		2014	135	37.2733	-123.147	1.79176	4.44139
															2014	138	37.7006	-122.907	3.4312	4.83586		2014	138	37.7006	-122.907	9.22602	7.15743
															2014	139	37.7907	-122.869	3.18067	3.37358		2014	139	37.7907	-122.869	10.981	6.98548
															2014	152	37.6556	-123.048	6.2615	6.88846		2014	152	37.6556	-123.048	6.58979	6.56753
															2014	154	37.6634	-123.218	10.5904	8.83338		2014	154	37.6634	-123.218	4.00335	4.56722
															2014	156	37.7423	-123.138	7.45629	8.4026		2014	156	37.7423	-123.138	8.11305	7.17956
															2014	160	37.8823	-123.316	6.28076	8.97735		2014	160	37.8823	-123.316	6.69767	7.59515
															2014	165	38.1644	-123.003	8.03982			2014	165	38.1644	-123.003	11.9461
															2014	167	38.1681	-123.167	6.85527	4.27157		2014	167	38.1681	-123.167	11.0072	9.57477
															2014	170	38.1675	-123.366	10.4217	8.74793		2014	170	38.1675	-123.366	9.413	7.55494
															2014	171	38.1674	-123.482	9.08238	9.06182		2014	171	38.1674	-123.482	8.68733	5.81086
															2014	183	38.4674	-123.236	3.85732	2.18741		2014	183	38.4674	-123.236	11.7734	9.26919
															2014	237	37.5959	-122.832	0	4.31789		2014	237	37.5959	-122.832	9.4388	7.52606
															2014	453	38.4659	-123.386	9.40536	3.65645		2014	453	38.4659	-123.386	8.69487	7.83684
															2014	454	38.4687	-123.711	10.2557	9.29824		2014	454	38.4687	-123.711	2.0722	2.23202
															2014	455	38.4681	-124.038	10.3058	9.37761		2014	455	38.4681	-124.038	0	1.30026
															2015	109	36.5893	-122.038	11.0736	9.92874		2015	109	36.5893	-122.038	1.48864	2.77402
															2015	110	36.5865	-122.178	8.7834	10.1035		2015	110	36.5865	-122.178	0	1.837
															2015	112	36.6557	-121.948	0			2015	112	36.6557	-121.948	0
															2015	114	36.7741	-121.883	9.96151			2015	114	36.7741	-121.883	6.23589
															2015	115	36.7112	-121.924	4.51086			2015	115	36.7112	-121.924	0
															2015	116	36.746	-121.985	11.109	6.10019		2015	116	36.746	-121.985	4.04182	3.45691
															2015	117	36.7107	-122.118	10.1779	8.6068		2015	117	36.7107	-122.118	2.23276	2.86293
															2015	119	36.8417	-121.981	4.36325	4.69499		2015	119	36.8417	-121.981	3.24145	3.89111
															2015	123	36.9833	-122.292	7.1301	7.32721		2015	123	36.9833	-122.292	2.56495	3.55271
															2015	124	36.9849	-122.374	3.90599	8.29502		2015	124	36.9849	-122.374	3.1336	4.39216
															2015	125	36.9855	-122.422	9.33267	8.91523		2015	125	36.9855	-122.422	7.10982	4.53701
															2015	126	36.9878	-122.602	8.08536	8.24846		2015	126	36.9878	-122.602	1.71699	3.11119
															2015	127	36.9943	-122.762	9.06635	9.00337		2015	127	36.9943	-122.762	0	2.23816
															2015	131	37.2783	-122.575	1.98441	5.09721		2015	131	37.2783	-122.575	0	3.72657
															2015	132	37.2774	-122.647	0.366204	4.01185		2015	132	37.2774	-122.647	2.5518	3.37522
															2015	133	37.2845	-122.832	8.99944	8.13507		2015	133	37.2845	-122.832	9.22104	4.41278
															2015	134	37.2834	-122.989	8.09012	8.98439		2015	134	37.2834	-122.989	4.1538	3.66597
															2015	135	37.2788	-123.146	5.39296	9.0682		2015	135	37.2788	-123.146	0	3.18712
															2015	138	37.7049	-122.905	5.24686	3.68104		2015	138	37.7049	-122.905	4.27522	4.03903
															2015	139	37.7895	-122.866	3.84124	2.58361		2015	139	37.7895	-122.866	1.6661	1.65949
															2015	152	37.6662	-123.05	4.363	6.81059		2015	152	37.6662	-123.05	7.2518	4.87452
															2015	154	37.6687	-123.203	7.3815	9.64749		2015	154	37.6687	-123.203	3.68888	3.62558
															2015	156	37.7428	-123.137	6.74914	8.09682		2015	156	37.7428	-123.137	7.03514	5.57235
															2015	160	37.8848	-123.321	6.45331	8.88166		2015	160	37.8848	-123.321	7.17474	5.96119
															2015	162	37.8875	-123.507	8.04815	8.33828		2015	162	37.8875	-123.507	0.998577	2.17631
															2015	165	38.1697	-123.009	1.38629			2015	165	38.1697	-123.009	2.07944
															2015	167	38.1723	-123.174	0	3.0136		2015	167	38.1723	-123.174	0	4.61312
															2015	171	38.1717	-123.49	7.73456	8.99918		2015	171	38.1717	-123.49	0	3.76509
															2015	237	37.5952	-122.824	5.27706	4.16408		2015	237	37.5952	-122.824	4.00335	3.829
															2015	453	38.4695	-123.387	9.50001	7.83993		2015	453	38.4695	-123.387	2.35606	5.77789
															2015	454	38.4727	-123.719	10.7503	8.97122		2015	454	38.4727	-123.719	0	2.69056
															2015	455	38.4702	-124.069	6.09131	9.26401		2015	455	38.4702	-124.069	0	0.706813
															2016	109	36.5853	-122.036	9.55801	8.70009		2016	109	36.5853	-122.036	6.91539	5.35376
															2016	110	36.5813	-122.177	8.83652	8.89932		2016	110	36.5813	-122.177	4.39445	4.18307
															2016	112	36.6571	-121.949	5.60212			2016	112	36.6571	-121.949	5.72685
															2016	113	36.6474	-122.051	4.99721	7.80617		2016	113	36.6474	-122.051	4.51086	5.20484
															2016	114	36.7693	-121.873	11.3778			2016	114	36.7693	-121.873	9.61687
															2016	115	36.7097	-121.911	4.07754			2016	115	36.7097	-121.911	5.56068
															2016	116	36.7401	-121.978	11.1065	6.30473		2016	116	36.7401	-121.978	10.6311	6.91631
															2016	117	36.701	-122.109	8.96589	7.80617		2016	117	36.701	-122.109	9.74304	5.20484
															2016	119	36.8457	-121.983	5.35659	4.94527		2016	119	36.8457	-121.983	6.57717	6.56812
															2016	124	36.9837	-122.375	10.9382	9.65631		2016	124	36.9837	-122.375	10.2322	8.67425
															2016	125	36.9815	-122.428	11.3255	9.68579		2016	125	36.9815	-122.428	8.55661	7.34405
															2016	126	36.9827	-122.593	9.97872	9.66438		2016	126	36.9827	-122.593	4.62824	5.98113
															2016	127	36.9877	-122.753	7.52645	9.5418		2016	127	36.9877	-122.753	4.1972	3.89279
															2016	131	37.2758	-122.568	8.02835	5.58075		2016	131	37.2758	-122.568	10.7637	7.09305
															2016	132	37.2754	-122.652	6.41182	6.0158		2016	132	37.2754	-122.652	9.40517	6.85425
															2016	133	37.2738	-122.817	8.35483	9.09688		2016	133	37.2738	-122.817	5.71483	6.03435
															2016	134	37.275	-122.981	11.3376	9.68833		2016	134	37.275	-122.981	7.16085	5.16516
															2016	135	37.2777	-123.147	10.5708	9.55782		2016	135	37.2777	-123.147	0	2.03755
															2016	138	37.7024	-122.912	3.02042	4.69846		2016	138	37.7024	-122.912	0	7.093
															2016	139	37.7915	-122.87	0	2.32997		2016	139	37.7915	-122.87	1.60944	5.48529
															2016	152	37.6593	-123.045	11.6339	6.89161		2016	152	37.6593	-123.045	7.62706	6.74869
															2016	154	37.6588	-123.208	9.77061	7.32541		2016	154	37.6588	-123.208	3.55535	4.39194
															2016	156	37.7443	-123.139	4.44265	6.28377		2016	156	37.7443	-123.139	6.01616	6.76043
															2016	160	37.8825	-123.315	9.9685	7.33137		2016	160	37.8825	-123.315	8.61341	5.48567
															2016	162	37.8827	-123.501	8.11103	7.30217		2016	162	37.8827	-123.501	0	2.15778
															2016	165	38.17	-123.005	0			2016	165	38.17	-123.005	0
															2016	167	38.1686	-123.168	9.31789	3.3975		2016	167	38.1686	-123.168	9.03646	7.51669
															2016	170	38.1637	-123.367	10.2533	7.93218		2016	170	38.1637	-123.367	8.18938	9.01902
															2016	171	38.1686	-123.484	7.72445	8.54428		2016	171	38.1686	-123.484	2.94444	5.77948
															2016	237	37.605	-122.84	1.38629	4.87393		2016	237	37.605	-122.84	0	7.14493
															2016	453	38.4667	-123.387	9.16524	5.39292		2016	453	38.4667	-123.387	12.013	8.80257
															2016	454	38.4667	-123.71	8.44849	8.11861		2016	454	38.4667	-123.71	5.29832	3.88137
															2016	455	38.4667	-124.058	2.77259	8.57064		2016	455	38.4667	-124.058	0	1.1548
															2017	109	36.5853	-122.036	9.14836	9.73661		2017	109	36.5853	-122.036	8.49781	8.39286
															2017	112	36.6571	-121.949	5.64191			2017	112	36.6571	-121.949	6.69703
															2017	113	36.6474	-122.051	10.7659	9.58163		2017	113	36.6474	-122.051	10.248	7.98887
															2017	115	36.7097	-121.911	0			2017	115	36.7097	-121.911	8.1568
															2017	116	36.7401	-121.978	11.8709	5.98253		2017	116	36.7401	-121.978	4.5054	6.83932
															2017	117	36.701	-122.109	11.6291	9.58163		2017	117	36.701	-122.109	9.26208	7.98887
															2017	119	36.8457	-121.983	4.21374	5.82438		2017	119	36.8457	-121.983	4.48971	6.86185
															2017	123	36.9847	-122.294	14.7775	8.24909		2017	123	36.9847	-122.294	13.7821	10.3339
															2017	124	36.9837	-122.375	13.7178	8.72963		2017	124	36.9837	-122.375	9.14324	9.73456
															2017	125	36.9815	-122.428	12.3251	9.37339		2017	125	36.9815	-122.428	10.3635	8.25571
															2017	126	36.9827	-122.593	11.7811	9.47756		2017	126	36.9827	-122.593	10.4554	6.78271
															2017	127	36.9877	-122.753	10.7661	9.05133		2017	127	36.9877	-122.753	7.89021	4.72877
															2017	131	37.2758	-122.568	0	2.41373		2017	131	37.2758	-122.568	5.33295	8.31307
															2017	132	37.2754	-122.652	0	2.97751		2017	132	37.2754	-122.652	9.75068	9.34788
															2017	133	37.2738	-122.817	9.8059	8.23974		2017	133	37.2738	-122.817	9.93907	6.8453
															2017	134	37.275	-122.981	9.95108	8.63399		2017	134	37.275	-122.981	4.3132	5.50583
															2017	135	37.2777	-123.147	8.28551	9.02853		2017	135	37.2777	-123.147	7.30519	4.56314
															2017	138	37.7024	-122.912	0	3.64867		2017	138	37.7024	-122.912	11.5848	8.17002
															2017	139	37.7915	-122.87	0	2.18573		2017	139	37.7915	-122.87	5.05625	7.1082
															2017	152	37.6593	-123.045	6.40254	5.69876		2017	152	37.6593	-123.045	7.88052	7.48228
															2017	156	37.7443	-123.139	0	6.35869		2017	156	37.7443	-123.139	9.71239	8.44571
															2017	160	37.8825	-123.315	8.58691	8.49953		2017	160	37.8825	-123.315	7.67833	7.9148
															2017	162	37.8827	-123.501	9.83633	9.19005		2017	162	37.8827	-123.501	5.14166	4.54466
															2017	165	38.17	-123.005	0			2017	165	38.17	-123.005	2.94444
															2017	167	38.1686	-123.168	3.38496	4.1781		2017	167	38.1686	-123.168	9.85867	8.48148
															2017	170	38.1637	-123.367	10.8284	8.94471		2017	170	38.1637	-123.367	10.5488	8.49525
															2017	171	38.1686	-123.484	11.4586	9.51417		2017	171	38.1686	-123.484	7.34859	5.77451
															2017	183	38.48	-123.248	3.80666	4.15817		2017	183	38.48	-123.248	7.84502	8.24438
															2017	237	37.605	-122.84	3.40175	5.27539		2017	237	37.605	-122.84	12.0277	8.54488
															2017	453	38.4667	-123.387	11.6263	8.02888		2017	453	38.4667	-123.387	8.6307	8.30695
															2018	109	36.5853	-122.036	8.04763	8.30666		2018	109	36.5853	-122.036	2.26089	5.55243
															2018	110	36.5813	-122.177	6.27753	9.07631		2018	110	36.5813	-122.177	3.18921	4.55828
															2018	113	36.6474	-122.051	10.7267	8.57786		2018	113	36.6474	-122.051	6.42487	7.17795
															2018	114	36.7693	-121.873	9.55931			2018	114	36.7693	-121.873	10.7224
															2018	115	36.7097	-121.911	0			2018	115	36.7097	-121.911	8.71417
															2018	116	36.7401	-121.978	6.01818	4.3021		2018	116	36.7401	-121.978	7.26085	8.11004
															2018	117	36.701	-122.109	10.3721	8.57786		2018	117	36.701	-122.109	6.33773	7.17795
															2018	119	36.8457	-121.983	0	3.16914		2018	119	36.8457	-121.983	8.77283	7.19911
															2018	123	36.9847	-122.294	0	4.84219		2018	123	36.9847	-122.294	12.1728	9.63469
															2018	124	36.9837	-122.375	9.8195	8.59711		2018	124	36.9837	-122.375	12.2738	9.24919
															2018	125	36.9815	-122.428	9.42811	8.76244		2018	125	36.9815	-122.428	10.5424	8.32073
															2018	126	36.9827	-122.593	5.79621	7.32538		2018	126	36.9827	-122.593	2.70359	6.46664
															2018	127	36.9877	-122.753	8.53719	9.42777		2018	127	36.9877	-122.753	6.51619	4.55531
															2018	131	37.2758	-122.568	4.4709	6.30592		2018	131	37.2758	-122.568	11.3352	8.64619
															2018	132	37.2754	-122.652	5.71738	6.13354		2018	132	37.2754	-122.652	4.80399	8.27043
															2018	133	37.2738	-122.817	11.5768	8.40066		2018	133	37.2738	-122.817	9.86821	7.06789
															2018	134	37.275	-122.981	10.625	9.29176		2018	134	37.275	-122.981	7.53198	5.85457
															2018	135	37.2777	-123.147	10.4119	9.2899		2018	135	37.2777	-123.147	8.0477	4.45623
															2018	139	37.7915	-122.87	0	3.56708		2018	139	37.7915	-122.87	9.20039	8.86702
															2018	152	37.6593	-123.045	5.32147	7.0201		2018	152	37.6593	-123.045	9.57105	7.45067
															2018	154	37.6588	-123.208	11.4525	9.25605		2018	154	37.6588	-123.208	0	5.1349
															2018	156	37.7443	-123.139	9.37657	7.82405		2018	156	37.7443	-123.139	11.6723	8.03782
															2018	160	37.8825	-123.315	9.40566	9.48557		2018	160	37.8825	-123.315	10.5374	7.54485
															2018	162	37.8827	-123.501	10.1032	9.79609		2018	162	37.8827	-123.501	7.92877	3.87591
															2018	165	38.17	-123.005	0			2018	165	38.17	-123.005	13.622
															2018	167	38.1686	-123.168	10.7869	4.16945		2018	167	38.1686	-123.168	9.27868	8.07957
															2018	171	38.1686	-123.484	4.55807	8.33725		2018	171	38.1686	-123.484	2.30756	3.96922
															2018	183	38.48	-123.248	0	2.27519		2018	183	38.48	-123.248	5.72685	7.31251
															2018	237	37.605	-122.84	11.6608	4.55099		2018	237	37.605	-122.84	12.207	8.10451
															2018	453	38.4667	-123.387	0	4.29203		2018	453	38.4667	-123.387	1.38629	6.02525
															2018	454	38.4667	-123.71	9.74103	8.92599		2018	454	38.4667	-123.71	6.68586	4.35822
															2018	455	38.4667	-124.058	12.334	9.72937		2018	455	38.4667	-124.058	5.69036	1.79382
															2019	109	36.5769	-122.037	9.17791	8.16699		2019	109	36.5769	-122.037	1.79176	2.7429
															2019	110	36.5809	-122.173	4.64922	8.98201		2019	110	36.5809	-122.173	2.76669	2.17317
															2019	112	36.6563	-122.043	0	8.14114		2019	112	36.6563	-122.043	1.09861	2.11896
															2019	113	36.6536	-122.034	7.25256	8.14114		2019	113	36.6536	-122.034	2.80106	2.11896
															2019	114	36.7692	-121.963	0	6.11675		2019	114	36.7692	-121.963	0	3.55018
															2019	115	36.7562	-121.961	0.804719	6.11675		2019	115	36.7562	-121.961	0.549306	3.55018
															2019	116	36.741	-121.964	2.04083	6.11675		2019	116	36.741	-121.964	1.77918	3.55018
															2019	117	36.6992	-122.107	5.21902	8.14114		2019	117	36.6992	-122.107	3.15948	2.11896
															2019	119	36.8465	-121.993	0	4.46366		2019	119	36.8465	-121.993	1.76777	3.70376
															2019	123	36.9895	-122.301	0	6.17245		2019	123	36.9895	-122.301	2.21541	3.75367
															2019	124	36.9784	-122.365	2.28736	7.62849		2019	124	36.9784	-122.365	2.15874	5.34243
															2019	125	36.983	-122.427	0.346574	7.03889		2019	125	36.983	-122.427	0.346574	6.101
															2019	126	36.9795	-122.595	6.27332	7.72064		2019	126	36.9795	-122.595	3.143	5.59115
															2019	127	36.9801	-122.766	5.554	8.80809		2019	127	36.9801	-122.766	3.94002	2.91236
															2019	131	37.2733	-122.569	0	5.31442		2019	131	37.2733	-122.569	0	6.12047
															2019	132	37.2806	-122.626	0	5.30307		2019	132	37.2806	-122.626	0	7.00835
															2019	133	37.2933	-122.818	4.09434	9.2952		2019	133	37.2933	-122.818	4.38203	5.36046
															2019	138	37.6895	-122.904	0	4.8023		2019	138	37.6895	-122.904	0	6.51391
															2019	152	37.6408	-123.14	6.1506	9.75332		2019	152	37.6408	-123.14	0	4.36062
															2019	154	37.6586	-123.223	10.5823	9.71223		2019	154	37.6586	-123.223	0	3.00806
															2019	156	37.7274	-123.147	7.2937	9.66154		2019	156	37.7274	-123.147	8.08549	6.75851
															2019	160	37.8693	-123.307	5.03695	8.54659		2019	160	37.8693	-123.307	5.83773	7.03166
															2019	162	37.8806	-123.482	4.2485	9.30854		2019	162	37.8806	-123.482	3.89182	2.6505
															2019	165	38.1642	-123.011	0	2.29706		2019	165	38.1642	-123.011	0	4.8014
															2019	167	38.1586	-123.152	0	3.08613		2019	167	38.1586	-123.152	1.09861	5.08888
															2019	170	38.1633	-123.275	11.7345	5.14026		2019	170	38.1633	-123.275	9.81143	6.72848
															2019	211	36.5756	-122.333	7.6477	8.50401		2019	211	36.5756	-122.333	0	1.7664
															2019	212	36.5899	-122.532	7.67276	8.86935		2019	212	36.5899	-122.532	0	1.32084
															2019	237	37.5916	-122.823	0.693147	4.90151		2019	237	37.5916	-122.823	1.24245	7.01235
															2019	401	32.7167	-118.167	5.70711	4.66189		2019	401	32.7167	-118.167	2.77259	1.65485
															2019	402	32.7154	-118.406	7.53956	4.39894		2019	402	32.7154	-118.406	4.15888	2.3741
															2019	403	32.714	-118.736	2.77259	5.2166		2019	403	32.714	-118.736	2.07944	2.54365
															2019	404	32.7115	-119.005	3.3322	5.55654		2019	404	32.7115	-119.005	0	3.17763
															2019	411	33.6897	-119.28	8.66233	5.31036		2019	411	33.6897	-119.28	0	3.66448
															2019	412	33.5895	-119.447	8.59434	5.37339		2019	412	33.5895	-119.447	0	2.9042
															2019	413	33.4813	-119.59	0	5.56548		2019	413	33.4813	-119.59	0	3.25441
															2019	414	33.3763	-119.756	0	5.93631		2019	414	33.3763	-119.756	0	3.76412
															2019	422	34.3204	-120.295	8.7525	3.50125		2019	422	34.3204	-120.295	5.12352	2.17542
															2019	423	34.196	-120.459	6.838	5.52181		2019	423	34.196	-120.459	7.44016	4.15737
															2019	424	34.0747	-120.604	6.14469	7.13971		2019	424	34.0747	-120.604	4.13437	3.74876
															2019	425	33.9174	-120.711	6.95717	9.22665		2019	425	33.9174	-120.711	0	1.44373
															2019	441	35.6977	-121.377	0	4.35879		2019	441	35.6977	-121.377	4.74262	7.27181
															2019	442	35.7015	-121.418	7.60014	4.35879		2019	442	35.7015	-121.418	5.7677	7.27181
															2019	443	35.6928	-121.501	5.01942	5.61199		2019	443	35.6928	-121.501	2.68764	7.42866
															2019	444	35.6958	-121.696	3.22365	6.24004		2019	444	35.6958	-121.696	0	5.30481
															2019	445	35.6972	-121.854	3.72417	7.13854		2019	445	35.6972	-121.854	0	2.9582
															2019	453	38.4538	-123.384	0	4.86414		2019	453	38.4538	-123.384	0.693147	6.00393
															2019	454	38.458	-123.691	11.5584	9.00287		2019	454	38.458	-123.691	7.51589	6.97105
															2019	455	38.4665	-124.05	9.28359	9.27844		2019	455	38.4665	-124.05	0	2.06956
															2019	463	39.1305	-123.979	7.5989	8.03131		2019	463	39.1305	-123.979	5.44674	6.83393
															2019	464	39.1356	-124.306	10.1663	9.51773		2019	464	39.1356	-124.306	0	1.97372
															2019	465	39.1348	-124.588	10.9347	7.97103		2019	465	39.1348	-124.588	0	2.03955
															2019	471	39.8352	-124.036	0	6.59725		2019	471	39.8352	-124.036	0	7.52944
															2019	473	39.8431	-124.117	2.63906	8.27842		2019	473	39.8431	-124.117	6.73221	7.73089
															2019	474	39.844	-124.406	11.5994	7.59885		2019	474	39.844	-124.406	0	1.7862
															2019	475	39.837	-124.715	10.2638	7.66191		2019	475	39.837	-124.715	0	1.23358
															2019	481	33.0092	-117.734	3.3322	4.8968		2019	481	33.0092	-117.734	0	1.69
															2019	482	32.9154	-117.581	7.10743	5.9191		2019	482	32.9154	-117.581	0	2.07642
															2019	483	32.8076	-117.416	8.44161	5.42606		2019	483	32.8076	-117.416	0	2.06408
															2019	484	32.7124	-117.342	0	6.63162		2019	484	32.7124	-117.342	2.70805	2.93894
															2019	491	34.9904	-120.74	0	4.13173		2019	491	34.9904	-120.74	0	2.52091
															2019	492	34.99	-120.787	0	4.13173		2019	492	34.99	-120.787	6.31838	2.52091
															2019	493	34.997	-120.882	6.05938	4.02054		2019	493	34.997	-120.882	4.58141	3.66181
															2019	494	34.9959	-120.977	7.11308	4.53298		2019	494	34.9959	-120.977	1.94591	5.57759
															2019	495	34.9888	-121.106	3.79669	5.05031		2019	495	34.9888	-121.106	0	5.10631
															2019	611	40.998	-124.253	11.4251	5.39445		2019	611	40.998	-124.253	10.7159	5.82301
															2019	613	41.001	-124.476	10.1321	5.44214		2019	613	41.001	-124.476	7.18841	7.06575
															2019	615	41.0057	-124.694	11.5679	9.1446		2019	615	41.0057	-124.694	7.53423	1.92253
															2019	617	40.9986	-124.903	11.1578	9.67908		2019	617	40.9986	-124.903	0	1.13423
															2020	112	36.6548	-122.049	0	8.2812		2020	112	36.6548	-122.049	0	5.7807
															2020	114	36.7555	-121.967	2.70805	4.03362		2020	114	36.7555	-121.967	2.63906	7.15024
															2020	115	36.7543	-121.959	0	4.03362		2020	115	36.7543	-121.959	0	7.15024
															2020	116	36.739	-121.975	0	4.03362		2020	116	36.739	-121.975	0	7.15024
															2020	119	36.8542	-121.994	0	3.41568		2020	119	36.8542	-121.994	4.40672	8.21741
															2020	123	36.9853	-122.287	0	5.39711		2020	123	36.9853	-122.287	4.62497	8.15332
															2020	124	36.9825	-122.369	2.3979	8.1053		2020	124	36.9825	-122.369	3.04452	8.77048
															2020	131	37.287	-122.579	0	4.97113		2020	131	37.287	-122.579	3.43399	7.96518
															2020	132	37.2898	-122.659	0	5.26868		2020	132	37.2898	-122.659	3.91202	7.84997
															2020	133	37.2797	-122.823	0	9.13891		2020	133	37.2797	-122.823	0	5.55158
															2020	134	37.2893	-122.985	6.6107	9.75587		2020	134	37.2893	-122.985	0	5.20225
															2020	135	37.2897	-123.151	11.1345	9.70902		2020	135	37.2897	-123.151	0	3.66461
															2020	139	37.803	-122.891	0	3.13951		2020	139	37.803	-122.891	11.0219	7.25855
															2020	152	37.6612	-123.064	11.5775	6.18862		2020	152	37.6612	-123.064	0	6.57122
															2020	156	37.7378	-123.151	9.63959	8.57577		2020	156	37.7378	-123.151	0	6.11916

## Sheet: Figure 4B
E.pacifica 2002-2018 Mean
	Lat
Lon	30.05	30.15	30.25	30.35	30.45	30.55	30.65	30.75	30.85	30.95	31.05	31.15	31.25	31.35	31.45	31.55	31.65	31.75	31.85	31.95	32.05	32.15	32.25	32.35	32.45	32.55	32.65	32.75	32.85	32.95	33.05	33.15	33.25	33.35	33.45	33.55	33.65	33.75	33.85	33.95	34.05	34.15	34.25	34.35	34.45	34.55	34.65	34.75	34.85
-133.95	5.95166	5.84988	5.86535	5.89162	5.88173	5.89614	5.90094	5.82328	5.74959	5.73986	5.76821	5.75282	5.79729	5.82418	5.92952	5.93482	5.89959	5.89292	5.90713	5.89206	5.89317	5.87632	5.81778	5.84065	5.8523	5.77388	5.84126	5.89473	5.93901	5.88962	5.85094	5.69355	5.71668	5.70941	5.75183	5.6957	5.69018	5.72388	5.72502	5.69611	5.67951	5.63	5.61073	5.56077	5.62749	5.61661	5.59554	5.54337	5.5067
-133.85	5.90699	6.03954	5.99947	6.04193	6.01169	5.98145	5.95177	5.93138	5.885	5.84326	5.86788	5.87412	5.89073	5.90884	5.95589	6.0114	6.00254	5.9755	5.97895	5.99121	5.97954	5.95963	5.92316	5.91971	5.89571	5.8587	5.88597	6.04093	6.06433	6.06594	6.06705	5.90344	5.93656	5.89318	5.90283	5.86046	5.87916	5.82111	5.82709	5.81033	5.83116	5.82175	5.79963	5.80906	5.8116	5.70325	5.65587	5.64396	5.60754
-133.75	5.85835	5.84715	5.82698	5.83994	5.90697	5.87963	5.83529	5.80735	5.86256	5.872	5.84088	5.83573	5.80946	5.83614	5.89138	5.91469	5.92075	5.91521	5.89585	5.88554	5.95328	5.94313	5.95011	5.94362	5.85924	5.83475	5.83974	5.96371	6.062	6.02921	6.02733	5.85449	5.92184	5.89199	5.8619	5.8087	5.8099	5.77743	5.71126	5.72258	5.74024	5.72187	5.74129	5.73075	5.71051	5.70608	5.62366	5.57731	5.53691
-133.65	5.82896	5.73063	5.75143	5.76813	5.81036	5.82413	5.81486	5.7901	5.83567	5.79733	5.82913	5.88875	5.85416	5.87903	5.891	5.89694	5.92121	5.90564	5.92443	5.90658	5.93205	5.96803	5.98997	5.97042	5.87782	5.89411	5.87279	6.04129	6.08367	6.09939	6.06977	5.90254	5.94301	5.93837	5.93334	5.84937	5.83495	5.82584	5.74725	5.68883	5.67706	5.72759	5.75644	5.71857	5.72336	5.7642	5.70733	5.6285	5.56482
-133.55	5.80937	5.66338	5.62558	5.67508	5.78567	5.84073	5.89669	5.91403	5.91998	5.88804	5.89739	5.90958	5.86713	5.84785	5.84953	5.91123	5.90527	5.92084	5.94334	5.89777	5.9254	5.96974	6.03028	6.04652	6.02183	5.9574	5.92893	6.06851	6.09614	6.12003	6.07044	5.96494	5.92249	5.94297	5.94893	5.8975	5.8625	5.88471	5.80796	5.73848	5.6585	5.72889	5.75831	5.72758	5.76389	5.77774	5.66218	5.57347	5.54327
-133.45	5.78949	5.62425	5.62208	5.5992	5.8303	5.96077	5.92207	5.94104	5.92888	5.94042	5.92841	5.91997	5.88174	5.86317	5.81452	5.83728	5.88974	5.87448	5.87738	5.83013	5.85834	5.92548	5.97911	6.0123	6.02277	5.99701	5.95395	6.13199	6.13745	6.11603	6.03543	5.93803	5.89486	5.9339	5.94393	5.94081	5.88848	5.91341	5.83832	5.75504	5.63741	5.66492	5.73839	5.81142	5.81216	5.78381	5.68771	5.61545	5.6481
-133.35	5.79324	5.64078	5.59279	5.59929	5.87661	5.97493	5.94892	5.98822	5.98416	5.94498	5.95039	5.94822	5.89629	5.86665	5.75028	5.79564	5.84875	5.84926	5.85138	5.77504	5.79583	5.86629	5.93596	5.91543	5.9576	5.90666	5.9301	6.03412	6.12428	6.08969	5.97971	5.89671	5.88124	5.90836	5.94779	5.92841	5.90811	5.87932	5.85889	5.80909	5.69147	5.66675	5.72172	5.82725	5.82368	5.80853	5.70542	5.60982	5.68461
-133.25	5.77762	5.64596	5.58862	5.58985	5.89701	6.00022	5.94967	6.01392	6.01431	5.97054	5.97597	5.9257	5.91333	5.88893	5.83421	5.74528	5.76231	5.77063	5.76323	5.70165	5.75491	5.79134	5.89917	5.87924	5.8819	5.86506	5.85971	5.91024	6.02777	6.05643	5.96456	5.88442	5.79042	5.86408	5.88461	5.91769	5.85727	5.8139	5.82272	5.7903	5.69555	5.71244	5.76299	5.80238	5.84972	5.7767	5.72611	5.62786	5.71495
-133.15	5.76114	5.6605	5.58113	5.60999	5.86899	6.0385	6.01832	6.0573	6.00565	5.99072	5.98984	5.96956	5.92421	5.86252	5.76057	5.71889	5.70445	5.73458	5.67748	5.58843	5.70756	5.77911	5.83509	5.86245	5.82758	5.79859	5.83289	5.84927	5.98569	6.00429	5.9786	5.89851	5.78561	5.82172	5.87206	5.84109	5.85153	5.78981	5.80535	5.75795	5.67211	5.641	5.70876	5.75431	5.79793	5.74568	5.69631	5.62856	5.68635
-133.05	5.76732	5.65403	5.59462	5.60409	5.90237	6.0236	6.06942	6.05669	6.01447	5.99286	6.03036	6.00484	5.89892	5.87507	5.82474	5.72137	5.6687	5.58498	5.63605	5.58151	5.6557	5.75618	5.7835	5.78358	5.78285	5.74492	5.77289	5.90258	5.97495	6.02267	5.90646	5.90002	5.82108	5.84098	5.83357	5.85851	5.86782	5.7645	5.76019	5.71991	5.62423	5.60736	5.681	5.7078	5.79405	5.7021	5.69813	5.65716	5.69229
-132.95	5.74907	5.67194	5.62142	5.64738	5.85679	5.99146	6.03859	6.05172	6.05011	6.0187	6.0472	5.96715	5.865	5.80992	5.78158	5.73062	5.61318	5.57139	5.62151	5.50939	5.59437	5.73765	5.72709	5.74392	5.78067	5.71483	5.87791	6.24852	6.33987	6.32069	6.17274	6.2614	6.21309	5.71285	5.79595	5.84214	5.82592	5.76946	5.7609	5.66466	5.6186	5.57975	5.63101	5.69323	5.74222	5.70973	5.6976	5.6712	5.64814
-132.85	5.74472	5.62645	5.5732	5.63241	5.89574	6.00392	6.0139	6.05655	6.05086	6.01445	6.01988	5.92694	5.88383	5.79305	5.74626	5.71238	5.57908	5.52032	5.5292	5.51469	5.65032	5.70164	5.74129	5.69936	5.72188	7.06348	7.48489	7.48312	7.54477	7.536	7.41277	7.43235	6.98959	5.6749	5.75985	5.81782	5.85243	5.81097	5.75007	5.65253	5.62158	5.58702	5.62895	5.68402	5.71433	5.71065	5.68065	5.7201	5.64611
-132.75	5.7369	5.68509	5.58558	5.62792	5.917	6.00146	6.00604	6.07309	6.0308	6.00221	6.02013	5.92862	5.86148	5.77731	5.71376	5.67869	5.57892	5.43296	5.45935	5.49981	5.60097	5.69523	5.72827	5.71803	5.69947	7.38833	8.88676	8.90256	8.93116	8.97116	8.80069	8.76401	6.99206	5.64654	5.75927	5.82211	5.78502	5.75444	5.75562	5.60517	5.60567	5.59954	5.58245	5.67453	5.71734	5.70036	5.64489	5.70744	5.63351
-132.65	5.72754	5.67504	5.61524	5.64273	5.91058	5.92115	6.03467	6.06449	6.05437	5.99602	6.03344	5.9459	5.83391	5.8032	5.7086	5.66919	5.59835	5.4996	5.44968	5.45906	5.58577	5.71017	5.76718	5.76997	5.71267	7.37432	8.844	8.77729	8.84542	8.92745	8.80355	8.79216	6.9238	5.619	5.74259	5.79129	5.7736	5.75079	5.68833	5.59101	5.54286	5.56967	5.60618	5.64528	5.69836	5.6628	5.63153	5.6726	5.62589
-132.55	5.72485	5.67701	5.6268	5.68815	5.90085	5.93123	6.05024	6.06263	6.03771	5.97486	6.02294	5.946	5.81151	5.80298	5.71126	5.65532	5.64804	5.51073	5.48707	5.49144	5.56809	5.7215	5.79212	5.82972	5.74157	7.38414	8.81406	8.81167	8.81852	8.94854	8.84603	8.78347	6.82203	5.64993	5.74579	5.72209	5.72729	5.74725	5.61495	5.57986	5.53349	5.55738	5.59475	5.66338	5.64354	5.67222	5.65181	5.64868	5.67051
-132.45	5.71237	5.7114	5.68847	5.69617	5.88908	5.89929	6.04842	6.04976	6.03196	5.95792	5.97011	5.95902	5.88542	5.76114	5.68672	5.67274	5.67403	5.55771	5.55464	5.53087	5.61991	5.78919	5.79431	5.81015	5.73578	7.09427	8.78021	8.22775	8.26068	8.9477	8.86854	8.75478	6.74119	5.50734	5.6566	5.67923	5.67339	5.67286	5.62193	5.5481	5.53991	5.56979	5.62051	5.62798	5.64162	5.68688	5.74362	5.70443	5.65473
-132.35	5.70953	5.75124	5.71982	5.74775	5.89101	5.97808	6.0594	6.02226	5.9861	5.932	5.9488	5.94846	5.91396	5.78912	5.67741	5.76151	5.66604	5.53516	5.59258	5.55612	5.6325	5.79093	5.80941	5.83584	5.76521	7.12073	8.15725	8.23438	8.30888	8.9367	8.82054	8.75719	6.81543	5.4433	5.59803	5.62177	5.64402	5.65865	5.62396	5.56732	5.52355	5.54663	5.5988	5.6302	5.62569	5.70342	5.73188	5.69002	5.62357
-132.25	5.7073	5.74688	5.74664	5.80753	5.94849	5.96385	6.02778	5.99541	5.93199	5.89776	5.90438	5.89714	5.8783	5.79028	5.73593	5.75973	5.71618	5.63316	5.62073	5.59184	5.66183	5.85679	5.85218	5.86005	5.73982	7.0877	7.38326	7.47187	8.33701	8.8222	8.82163	8.73287	6.76795	5.50124	5.60716	5.61248	5.61149	5.60879	5.61808	5.56425	5.58936	5.52417	5.56738	5.64164	5.64701	5.65882	5.65807	5.6394	5.57796
-132.15	5.71881	5.74167	5.75691	5.86891	5.971	5.92745	5.99483	5.96622	5.85783	5.8441	5.90106	5.88798	5.87186	5.83145	5.75397	5.7559	5.72183	5.69886	5.62352	5.62847	5.78965	5.88921	5.86502	5.86477	5.77944	6.18413	6.22208	6.30348	6.41767	7.01735	6.91933	6.82846	5.9825	5.5689	5.57726	5.55906	5.603	5.6029	5.61513	5.59989	5.57917	5.55698	5.57026	5.63026	5.65052	5.61777	5.64869	5.60108	5.54499
-132.05	5.72216	5.73858	5.76861	5.94035	6.00588	5.92123	5.91896	5.89767	5.81696	5.83965	5.90393	5.8977	5.91009	5.837	5.77608	5.78865	5.74529	5.7331	5.67999	5.72231	5.80236	5.87994	5.84603	5.8411	5.79431	5.7249	5.81469	5.85889	5.74597	5.74096	5.74359	5.6417	5.5227	5.62208	5.56542	5.55096	5.56603	5.61117	5.62595	5.57001	5.57387	5.56273	5.58727	5.6146	5.61557	5.61649	5.59866	5.53162	5.55101
-131.95	5.72916	5.72583	5.77994	5.91821	5.99588	5.90791	5.89543	5.85172	5.80214	5.87379	5.8772	5.92125	5.93731	5.84624	5.7829	5.7712	5.8159	5.77853	5.78539	5.81124	5.8556	5.86504	5.85811	5.80959	5.79423	5.77749	5.87693	5.89531	5.79523	5.7011	5.63802	5.58323	5.59599	5.67673	5.57948	5.51966	5.56294	5.57466	5.67727	5.5793	5.55531	5.56576	5.57914	5.60741	5.60015	5.56227	5.59355	5.57055	5.57792
-131.85	5.73207	5.69893	5.77402	5.94175	5.97186	5.92746	5.89376	5.8041	5.79007	5.86253	5.86893	5.85902	5.94171	5.87396	5.80657	5.83114	5.86391	5.83097	5.87989	5.90941	5.91379	5.84847	5.81466	5.70774	5.74627	5.83705	5.86887	5.86819	5.82467	5.67748	5.65634	5.63902	5.65527	5.70731	5.62593	5.4923	5.53309	5.55006	5.60102	5.59727	5.54581	5.53005	5.58226	5.61164	5.58559	5.59057	5.5975	5.61118	5.56237
-131.75	5.74686	5.66277	5.79416	5.94962	5.95355	5.95783	5.88227	5.85698	5.76597	5.80924	5.81737	5.8477	5.95488	5.99247	5.85416	5.82707	5.84722	5.90875	5.96761	5.96678	5.9358	5.85186	5.82377	5.70746	5.70742	5.84404	5.89262	5.83776	5.79053	5.65865	5.65802	5.71636	5.72167	5.74885	5.63919	5.55562	5.5794	5.59333	5.57068	5.56987	5.53868	5.52496	5.56556	5.61622	5.65377	5.66832	5.65828	5.63836	5.58475
-131.65	5.74913	5.64521	5.76076	5.95144	5.96049	5.95235	5.8669	5.86147	5.88147	5.81748	5.82673	5.87904	5.99946	6.01564	5.89934	5.89737	5.91146	5.96705	5.92371	5.94058	5.86303	5.86298	5.83025	5.71788	5.74197	5.8341	5.85757	5.78885	5.67209	5.598	5.62266	5.70926	5.80481	5.79782	5.6882	5.60562	5.60722	5.61336	5.51755	5.50954	5.58406	5.5182	5.56966	5.59793	5.67016	5.68767	5.64582	5.67089	5.65259
-131.55	5.7506	5.66164	5.75616	5.91462	5.97136	5.94046	5.90438	5.90574	5.88529	5.83655	5.87938	5.9082	5.97678	5.97567	5.97097	5.9894	5.97189	5.99326	5.90278	5.9736	5.89983	5.85879	5.86136	5.77935	5.71367	5.805	5.83772	5.77196	5.66569	5.68751	5.63175	5.74792	5.81402	5.82571	5.76595	5.68038	5.64067	5.57342	5.50111	5.52368	5.62199	5.57607	5.58716	5.58174	5.68948	5.67227	5.68164	5.70631	5.64399
-131.45	5.75725	5.62688	5.73551	5.9453	5.96687	5.93566	5.89094	5.94212	5.85505	5.86063	5.89541	5.85617	5.87549	5.92167	5.97093	5.97739	5.98282	5.97192	5.93025	5.91697	5.88964	5.89147	5.88847	5.79578	5.78075	5.83983	5.82928	5.7751	5.6979	5.71645	5.70281	5.76876	5.87636	5.88624	5.81006	5.73228	5.65729	5.62421	5.53392	5.59996	5.62278	5.61539	5.61454	5.5936	5.69728	5.71921	5.71432	5.71358	5.73751
-131.35	5.74526	5.63624	5.71538	5.91403	5.94256	5.91809	5.90508	5.92343	5.83346	5.87627	5.87815	5.83379	5.82163	5.87293	5.96425	5.92853	5.99174	5.97252	5.89175	5.87479	5.85594	5.91406	5.8874	5.79814	5.85718	5.88267	5.81288	5.7117	5.74123	5.76023	5.75145	5.83247	5.89569	5.94096	5.81221	5.72508	5.70447	5.66942	5.63941	5.63673	5.63984	5.69205	5.59757	5.61796	5.70207	5.71362	5.75267	5.72251	5.77502
-131.25	5.73371	5.5894	5.66956	5.88058	5.92228	5.90852	5.90369	5.88016	5.81588	5.82892	5.81732	5.84235	5.81768	5.85095	5.93779	5.87519	5.89845	5.94551	5.84721	5.81811	5.83883	5.89384	5.88685	5.84646	5.87277	5.86217	5.81654	5.68628	5.7238	5.75384	5.7384	5.87881	5.94842	5.96992	5.85841	5.75608	5.74689	5.73356	5.70526	5.64657	5.65876	5.70206	5.65511	5.64492	5.69392	5.73028	5.73447	5.77102	5.80447
-131.15	5.72137	5.60169	5.61218	5.90616	5.91141	5.9132	5.89101	5.8545	5.85118	5.75405	5.78749	5.79513	5.78953	5.77347	5.88707	5.86126	5.86087	5.86237	5.85192	5.83276	5.81016	5.88239	5.88341	5.80698	6.44613	7.06979	6.97416	6.33432	6.97598	7.09028	7.08765	5.83684	5.91013	5.97039	5.89394	5.79868	5.77855	5.74817	5.72345	5.69746	5.66338	5.72969	5.70508	5.60245	5.69045	5.71113	5.79113	5.81183	5.80116
-131.05	5.68633	5.54886	5.61083	5.91504	5.91713	5.97182	5.91989	5.89362	5.84486	5.75323	5.76525	5.77541	5.8252	5.73432	5.84467	5.83236	5.82384	5.78781	5.81561	5.81788	5.78931	5.83384	5.80324	5.709	7.09871	7.34484	7.27822	7.32785	7.36665	7.49806	7.50218	5.96372	5.93269	5.92197	5.84926	5.82155	5.77993	5.73281	5.73833	5.75927	5.69728	5.73145	5.67435	5.62696	5.72734	5.78456	5.79714	5.81205	5.80842
-130.95	5.67858	5.44639	5.62393	5.88859	5.92329	5.97791	5.93878	5.84149	5.83682	5.76626	5.7243	5.75904	5.77286	5.74887	5.83572	5.77291	5.73848	5.74208	5.78669	5.81623	5.80725	5.7822	5.74803	5.6753	7.36037	7.43449	7.36131	7.3803	7.49314	7.56747	7.58243	5.93913	5.90096	5.87966	5.84283	5.85754	5.80727	5.76838	5.77306	5.76632	5.75347	5.75295	5.72805	5.65209	5.74002	5.7936	5.80578	5.78168	5.75195
-130.85	5.66058	5.46785	5.65996	5.89619	5.94617	5.98892	5.94	5.89108	5.84749	5.77313	5.75543	5.72298	5.76854	5.79023	5.84091	5.75246	5.68587	5.74301	5.76903	5.80268	5.78597	5.71588	5.69533	5.64956	7.33417	7.34646	7.36401	7.41612	7.575	7.59755	7.57641	5.93682	5.87539	5.88803	5.89118	5.91431	5.84561	5.79373	5.79886	5.7892	5.79869	5.75968	5.71345	5.67331	5.7143	5.73544	5.73908	5.74455	5.77172
-130.75	5.67285	5.53477	5.66421	5.88227	5.95688	5.99377	5.9162	5.92807	5.9137	5.85847	5.7986	5.76504	5.74684	5.75755	5.76248	5.72897	5.71329	5.70047	5.74339	5.79431	5.72594	5.69575	5.74703	5.66297	7.3215	7.37056	7.37141	7.5393	7.60736	7.61013	7.61326	5.9608	5.82376	5.8824	5.8776	5.89358	5.84712	5.77704	5.79961	5.80429	5.80651	5.76071	5.68263	5.71966	5.67134	5.65847	5.67736	5.69199	5.72496
-130.65	5.661	5.49728	5.66002	5.84967	5.96376	5.98665	5.92718	5.92295	5.92666	5.89184	5.82312	5.79655	5.73081	5.70624	5.70353	5.69242	5.69544	5.73948	5.71814	5.76913	5.73807	5.65318	5.71854	5.63587	7.37068	7.37596	7.321	7.47537	7.66949	7.62725	7.59261	5.92033	5.80356	5.85834	5.83789	5.86021	5.81266	5.7801	5.7726	5.74144	5.77297	5.72193	5.71052	5.7076	5.65182	5.6459	5.61584	5.66321	5.67718
-130.55	5.64211	5.48962	5.59962	5.84316	5.91883	5.95637	5.90296	5.92292	5.92498	5.91656	5.8655	5.82024	5.75934	5.61099	5.68861	5.7054	5.71384	5.73252	5.71064	5.7157	5.689	5.63822	5.72417	5.66676	7.09768	7.36304	7.38257	7.48738	7.54388	7.61233	7.58593	5.87156	5.76238	5.83186	5.82459	5.83473	5.78063	5.72236	5.68225	5.71947	5.72251	5.68112	5.71182	5.64127	5.58973	5.60566	5.59018	5.67714	5.65131
-130.45	5.63363	5.4992	5.58802	5.77126	5.83497	5.93924	5.89123	5.89207	5.90368	5.92874	5.87678	5.86422	5.78724	5.61052	5.66143	5.69169	5.74245	5.74463	5.75526	5.74541	5.61118	5.68055	5.6853	5.73208	6.25051	6.29102	6.32363	6.40802	6.45463	6.40634	6.48123	5.84932	5.79566	5.81446	5.81492	5.7912	5.74335	5.64216	5.62337	5.63229	5.68464	5.62596	5.64406	5.62409	5.54058	5.60574	5.62614	5.70138	5.66252
-130.35	5.63214	5.47472	5.60214	5.67932	5.836	5.94498	5.91046	5.8724	5.89889	5.91449	5.87732	5.86501	5.79169	5.62877	5.6597	5.68862	5.76224	5.74347	5.75564	5.69987	5.70338	5.66781	5.69855	5.71221	5.72328	5.8756	5.89169	5.96845	5.97874	6.01585	5.90938	5.71967	5.84429	5.8301	5.76581	5.76663	5.71523	5.64839	5.57681	5.53628	5.59878	5.5795	5.64983	5.58241	5.55011	5.55732	5.61718	5.67809	5.69516
-130.25	5.63744	5.46157	5.57608	5.66733	5.76754	5.92293	5.88523	5.89644	5.88116	5.86381	5.88364	5.87669	5.74237	5.63832	5.61367	5.72071	5.77749	5.7502	5.76525	5.70626	5.70113	5.63584	5.69852	5.70812	5.78534	5.75785	5.81398	5.85449	5.85836	5.83719	5.77421	5.7631	5.84332	5.82	5.76644	5.71042	5.67945	5.63726	5.52967	5.50685	5.54496	5.67129	5.6677	5.53256	5.51611	5.53007	5.61298	5.63592	5.70336
-130.15	5.63022	5.38299	5.54596	5.60561	5.75162	5.86902	5.86388	5.89397	5.877	5.87906	5.87345	5.86978	5.69086	5.62262	5.59399	5.72798	5.78188	5.76524	5.77382	5.73911	5.6712	5.61745	5.64103	5.69823	5.75442	5.71235	5.76094	5.82128	5.82236	5.79616	5.74093	5.71162	5.78596	5.79472	5.77601	5.71853	5.67501	5.61797	5.50065	5.47455	5.56331	5.65955	5.63508	5.56113	5.54781	5.5682	5.61804	5.66942	5.73045
-130.05	5.62474	5.4334	5.60177	5.62144	5.78005	5.81394	5.82459	5.87025	5.86069	5.88882	5.90267	5.81775	5.70274	5.62074	5.61572	5.79113	5.7697	5.75452	5.73001	5.82481	5.68128	5.57934	5.6425	5.69277	5.7132	5.74577	5.81626	5.84743	5.84317	5.82299	5.79891	5.72544	5.72113	5.7397	5.71015	5.67928	5.62757	5.60509	5.5046	5.45691	5.54784	5.6172	5.67903	5.59916	5.60204	5.55808	5.61464	5.70098	5.71284
-129.95	5.61326	5.4588	5.58394	5.64364	5.75717	5.80936	5.80494	5.82791	5.85709	5.90125	5.91176	5.87116	5.75561	5.63973	5.70314	5.78562	5.75949	5.75798	5.75717	5.82813	5.71543	5.59567	5.66852	5.70741	5.71572	5.75695	5.78907	5.80728	5.80264	5.81153	5.75109	5.72695	5.66597	5.68043	5.679	5.64188	5.56307	5.50773	5.47828	5.48304	5.52971	5.58562	5.61056	5.63758	5.63973	5.60566	5.6462	5.68701	5.70069
-129.85	5.60235	5.4742	5.55975	5.68729	5.74563	5.80828	5.79063	5.8383	5.89238	5.91712	5.90359	5.8715	5.75484	5.67084	5.72995	5.77407	5.71932	5.76514	5.77974	5.84966	5.74912	5.67893	5.72143	5.72848	5.69539	5.71062	5.7571	5.77758	5.81309	5.8226	5.72915	5.66705	5.65732	5.63726	5.63569	5.62834	5.59136	5.50741	5.46232	5.51502	5.53854	5.55755	5.62504	5.6365	5.61996	5.64779	5.67042	5.6912	5.71457
-129.75	5.59672	5.53541	5.56344	5.6478	5.75468	5.81611	5.80346	5.85794	5.93308	5.9357	5.88627	5.86762	5.76788	5.6907	5.71756	5.76616	5.72312	5.74048	5.72187	5.79789	5.75594	5.74054	5.74301	5.77297	5.74441	5.71459	5.75518	5.75653	5.80918	5.80513	5.7706	5.69137	5.6871	5.63192	5.66247	5.62608	5.55915	5.50675	5.44663	5.49367	5.49636	5.56218	5.61437	5.64582	5.65124	5.68917	5.68588	5.69878	5.73457
-129.65	5.61877	5.54103	5.55754	5.6335	5.76817	5.76912	5.85033	5.90673	5.92078	5.9377	5.87294	5.8401	5.79523	5.74134	5.69773	5.709	5.72282	5.7008	5.69021	5.81409	5.81585	5.80173	5.76631	5.79448	5.76074	5.74106	5.77537	5.78731	5.80725	5.80594	5.76702	5.72825	5.67477	5.65127	5.62879	5.60348	5.53281	5.50747	5.43018	5.46186	5.46918	5.54888	5.61605	5.64342	5.67015	5.73408	5.68987	5.74034	5.76616
-129.55	5.60206	5.49973	5.55916	5.64192	5.76129	5.80171	5.82051	5.86656	5.88151	5.89959	5.88913	5.87984	5.7955	5.75688	5.70555	5.74178	5.71623	5.66029	5.70761	5.82451	5.88249	5.85193	5.78383	5.81703	5.75311	5.73591	5.79039	5.75183	5.82041	5.77958	5.75885	5.69224	5.6965	5.6262	5.60292	5.56879	5.53867	5.45688	5.46182	5.44573	5.45893	5.54215	5.58741	5.65218	5.69599	5.70029	5.63128	5.69491	5.73198
-129.45	5.58351	5.4675	5.552	5.59276	5.77468	5.78992	5.79869	5.83028	5.86705	5.8524	5.91213	5.89152	5.81846	5.78289	5.74852	5.7409	5.7228	5.69729	5.67316	5.80747	5.89129	5.89013	5.87018	5.83335	5.71997	5.75256	5.82624	5.8096	5.83703	5.78388	5.72276	5.6912	5.65907	5.64822	5.54632	5.53527	5.50852	5.42442	5.44971	5.45668	5.48161	5.52333	5.58774	5.64909	5.65608	5.68168	5.61161	5.64904	5.73423
-129.35	5.57344	5.51835	5.53636	5.5929	5.71006	5.78933	5.81798	5.81372	5.83434	5.84623	5.89655	5.90168	5.83359	5.78594	5.78845	5.75345	5.7452	5.72969	5.70945	5.83227	5.87598	5.92586	5.90076	5.86658	5.72628	5.79259	5.85177	5.88094	5.84013	5.79237	5.71723	5.6586	5.68545	5.60957	5.52508	5.50551	5.50777	5.4497	5.44176	5.48536	5.51029	5.48987	5.48033	5.52245	5.60108	5.59207	5.61254	5.68579	5.73199
-129.25	5.54114	5.516	5.47689	5.55498	5.69973	5.76595	5.7973	5.78592	5.85293	5.8424	5.87344	5.87804	5.85272	5.78393	5.80181	5.7422	5.70626	5.72151	5.77708	5.83434	5.86934	5.9337	5.90611	5.8602	5.75568	5.83344	5.85662	5.89285	5.86248	5.75077	5.67985	5.62418	5.65154	5.58827	5.49587	5.49449	5.4937	5.54487	5.51718	5.47402	5.53627	5.46863	5.39914	5.45433	5.53897	5.56297	5.60795	5.66537	5.73283
-129.15	5.53597	5.46505	5.45348	5.5641	5.69036	5.734	5.74275	5.74883	5.85589	5.88456	5.87961	5.85222	5.84204	5.78609	5.77658	5.72477	5.69103	5.7731	5.86994	5.8237	5.85661	5.91814	5.93306	5.87524	5.83773	5.87172	5.89861	5.85572	5.86196	5.74233	5.59129	5.57539	5.52511	5.53098	5.48646	5.46864	5.53011	5.5541	5.57281	5.52483	5.52915	5.44177	5.38003	5.37282	5.43236	5.55282	5.59898	5.64757	5.70488
-129.05	5.53369	5.46975	5.45275	5.54047	5.66939	5.70369	5.74969	5.78604	5.85374	5.90128	5.90223	5.84703	5.86744	5.77964	5.78979	5.75629	5.70393	5.82303	5.88961	5.8254	5.82946	5.88961	5.91359	5.87491	5.86576	5.86181	5.89281	5.84966	5.80446	5.70223	5.53455	5.52109	5.47135	5.463	5.49586	5.49824	5.57366	5.60202	5.61653	5.562	5.47637	5.44192	5.41054	5.38258	5.45243	5.53246	5.54211	5.58768	5.6937
-128.95	5.51624	5.52359	5.44787	5.54817	5.72007	5.74001	5.74444	5.77329	5.88392	5.89285	5.8961	5.85418	5.87879	5.7882	5.81553	5.75953	5.75086	5.8469	5.90291	5.84679	5.82846	5.86308	5.86522	5.85084	5.8339	5.79951	5.8936	5.89453	5.81959	5.70247	5.51243	5.43246	5.45621	5.45326	5.4623	5.58805	5.56607	5.60914	5.62546	5.5432	5.44766	5.47133	5.42485	5.42651	5.44477	5.47959	5.53877	5.58628	5.60888
-128.85	5.51112	5.52327	5.4123	5.5541	5.70435	5.77479	5.73085	5.79967	5.87527	5.88399	5.90457	5.87381	5.8816	5.79318	5.77294	5.76055	5.75327	5.87695	5.9102	5.87012	5.7853	5.80685	5.8246	5.80402	5.81048	5.83174	5.88887	5.92274	5.87951	5.75812	5.55711	5.49951	5.44089	5.53125	5.49452	5.56467	5.59511	5.60889	5.60696	5.55729	5.49402	5.47362	5.38559	5.40596	5.43992	5.45758	5.50105	5.56026	5.64276
-128.75	5.5043	5.48975	5.41896	5.57488	5.70267	5.79298	5.73009	5.818	5.85957	5.86093	5.91794	5.93317	5.8949	5.82946	5.74213	5.74798	5.77439	5.88134	5.89488	5.85469	5.81636	5.79945	5.84642	5.80988	5.80476	5.83043	5.86734	5.91296	5.92582	5.77064	5.66618	5.52827	5.54684	5.58788	5.54253	5.57983	5.65794	5.66424	5.70262	5.57595	5.52678	5.49996	5.39631	5.3994	5.45754	5.49762	5.50321	5.57877	5.61027
-128.65	5.49821	5.47055	5.42034	5.57007	5.74571	5.80559	5.76049	5.80469	5.83044	5.84786	5.92303	5.93321	5.87676	5.85105	5.77552	5.73134	5.83085	5.9034	5.88328	5.81766	5.81937	5.84131	5.85654	5.85604	5.80355	5.82164	5.86301	5.9131	5.87261	5.8054	5.67212	5.59878	5.66977	5.67626	5.58188	5.60048	5.68762	5.74303	5.71138	5.6349	5.60451	5.4877	5.43399	5.42189	5.41228	5.51799	5.54175	5.57343	5.59919
-128.55	5.49894	5.44037	5.48458	5.60858	5.71676	5.81277	5.80157	5.81232	5.7826	5.81979	5.90234	5.92035	5.91042	5.8702	5.79263	5.77748	5.84455	5.88641	5.85349	5.84716	5.82273	5.86743	5.88498	5.88111	5.83086	5.83575	5.88564	5.89237	5.86272	5.8056	5.68298	5.63454	5.70397	5.71943	5.65729	5.67832	5.75002	5.77852	5.73418	5.69727	5.63212	5.50683	5.42004	5.37854	5.41523	5.49281	5.53097	5.57481	5.62408
-128.45	5.50368	5.4733	5.53684	5.66333	5.70218	5.79491	5.7642	5.79414	5.80013	5.82609	5.9151	5.92844	5.93478	5.86719	5.82827	5.81307	5.85544	5.85693	5.87165	5.83671	5.86056	5.8681	5.90608	5.90938	5.84737	5.8424	5.85677	5.83484	5.81407	5.80792	5.6917	5.66381	5.71523	5.74146	5.68396	5.75245	5.79726	5.8052	5.77836	5.71021	5.62885	5.53895	5.4479	5.39654	5.40479	5.5048	5.50185	5.59002	5.62459
-128.35	5.49779	5.43851	5.52705	5.63693	5.68761	5.77876	5.75873	5.7684	5.75694	5.81859	5.87814	5.93923	5.92835	5.91101	5.86442	5.83717	5.85757	5.87757	5.84397	5.85244	5.85449	5.89471	5.92849	5.92135	5.86993	5.80339	5.81395	5.79265	5.76855	5.77877	5.73556	5.72915	5.785	5.74637	5.72863	5.7768	5.81678	5.87191	5.876	5.80051	5.68745	5.53252	5.40383	5.38094	5.4475	5.54992	5.51713	5.5811	5.66709
-128.25	5.48856	5.45327	5.51826	5.63214	5.7097	5.77406	5.77977	5.77646	5.74138	5.81721	5.86427	5.92426	5.91374	5.91016	5.874	5.84743	5.87146	5.85582	5.82942	5.85395	5.8747	5.87564	5.92879	5.93389	5.8717	5.78643	5.7753	5.80776	5.75951	5.76718	5.74864	5.73914	5.76817	5.77676	5.75255	5.7739	5.8411	5.85481	5.87775	5.83119	5.68814	5.59037	5.42619	5.38721	5.49643	5.57277	5.54602	5.59529	5.66443
-128.15	5.48888	5.41541	5.5221	5.63668	5.74118	5.73	5.75125	5.75822	5.77563	5.75006	5.83722	5.87966	5.89585	5.91226	5.8733	5.87657	5.84368	5.82796	5.80303	5.83564	5.89063	6.29837	6.39002	6.38992	6.37321	6.37876	6.40804	6.28937	5.73001	5.75015	5.71638	5.71034	5.76677	5.75928	5.72268	5.77325	5.80914	5.85155	5.87241	5.87356	5.75948	5.70181	5.48303	5.48848	5.50626	5.59179	5.5712	5.58348	5.6694
-128.05	5.50084	5.38227	5.45444	5.62069	5.76245	5.74896	5.69703	5.76913	5.8344	5.77315	5.83993	5.86876	5.89141	5.92698	5.85923	5.82236	5.7874	5.8053	5.8388	5.88288	5.92713	7.5409	8.386	8.32988	8.85374	8.74245	8.81526	8.72926	6.24083	5.71708	5.73955	5.71991	5.70427	5.77466	5.74759	5.77619	5.80576	5.86062	5.88613	5.88118	5.81473	5.7281	5.56908	5.53548	5.56144	5.58605	5.58992	5.64281	5.66811
-127.95	5.49873	5.33252	5.47705	5.62712	5.73899	5.74945	5.68194	5.77427	5.82927	5.76973	5.81916	5.8628	5.9074	5.93618	5.8475	5.76751	5.73395	5.76607	5.80347	5.84127	5.92258	8.34994	8.88149	8.84813	8.84081	8.80503	8.83405	8.82696	6.3047	5.75737	5.76146	5.731	5.76517	5.79344	5.79182	5.72857	5.77969	5.87978	5.89941	5.87831	5.85318	5.73664	5.66636	5.60857	5.59929	5.60486	5.601	5.61854	5.71948
-127.85	5.49123	5.32512	5.46058	5.60089	5.69888	5.75178	5.71061	5.78405	5.85087	5.77945	5.80841	5.85556	5.91296	5.86587	5.76317	5.71799	5.70434	5.73105	5.80855	5.86532	5.90523	8.33064	8.84002	8.85225	8.87527	8.87974	8.85611	8.82156	6.35054	5.85038	5.75438	5.76994	5.77225	5.77381	5.7591	5.73016	5.78672	5.82693	5.82959	5.87654	5.86837	5.7668	5.67066	5.70574	5.69256	5.60162	5.59651	5.67348	5.76151
-127.75	5.48694	5.34886	5.43491	5.57833	5.68625	5.71224	5.78669	5.86363	5.93138	5.82252	5.81192	5.83155	5.89755	5.81203	5.71571	5.67234	5.72956	5.70196	5.81626	5.87131	5.94201	8.26745	8.82132	8.8392	8.89862	8.95261	8.93821	8.90186	6.36467	5.8702	5.79899	5.7903	5.78051	5.75427	5.72173	5.72069	5.7559	5.79233	5.81413	5.84238	5.81557	5.73608	5.72518	5.69488	5.69564	5.62906	5.66145	5.7151	5.76094
-127.65	5.47324	5.34053	5.45076	5.54482	5.72851	5.69224	5.8616	5.92009	5.97174	5.85683	5.81833	5.8325	5.85695	5.81933	5.70767	5.69745	5.71614	5.73634	5.80271	5.82111	5.8891	8.23992	8.80061	8.80766	8.90956	9.00276	8.99222	8.90852	6.32288	5.87035	5.86799	5.80366	5.75476	5.7651	5.7199	5.70397	5.73829	5.75576	5.81378	5.83309	5.79969	5.74679	5.77205	5.718	5.73499	5.68594	5.6714	5.75587	5.74868
-127.55	5.46519	5.2914	5.4426	5.55136	5.7366	5.73238	5.89964	5.95249	5.97267	5.87825	5.8049	5.81849	5.85112	5.81848	5.76144	5.72143	5.71846	5.75575	5.80921	5.77004	6.2613	8.79102	8.76834	8.79104	8.86689	8.99447	8.98931	8.92819	6.36999	5.91294	5.89899	5.8466	5.75492	5.74877	5.72063	5.71103	5.75892	5.78952	5.8388	5.81616	5.75735	5.78491	5.72208	5.78571	5.73043	5.66299	5.65295	5.73714	5.77896
-127.45	5.45026	5.27067	5.42563	5.57232	5.73852	5.82133	5.91943	5.96211	5.97585	5.8552	5.80793	5.84237	5.89813	5.83528	5.81024	5.74979	5.74357	5.74011	5.81314	5.8379	6.2482	7.47538	8.21154	8.24839	8.3957	8.43455	8.43508	7.67908	6.04162	5.92218	5.89192	5.84896	5.76647	5.73663	5.76166	5.75087	5.80502	5.8161	5.80653	5.7965	5.76051	5.76674	5.76674	5.78176	5.7239	5.65512	5.64703	5.6942	5.8269
-127.35	5.43284	5.26982	5.38863	5.61119	5.79431	5.84165	5.91794	5.95971	5.97695	5.86989	5.82466	5.8493	5.87474	5.80916	5.82652	5.83928	5.78927	5.79302	5.80694	5.81715	5.88263	6.27391	6.24743	6.31812	6.4628	6.49965	6.46734	6.4528	5.91421	5.93685	5.88474	5.83145	5.7884	5.74247	5.79503	5.78039	5.81467	5.80974	5.79176	5.74372	5.79827	5.77639	5.80018	5.80798	5.72803	5.66441	5.63547	5.74069	5.80814
-127.25	5.42234	5.30955	5.43232	5.63018	5.8124	5.85704	5.92491	5.98577	5.99655	5.93173	5.84084	5.84971	5.84441	5.84229	5.84293	5.84715	5.82765	5.77242	6.22533	6.26229	6.26225	6.25551	6.28919	6.38449	6.41806	6.11539	5.98149	6.04056	5.98093	5.92279	5.88169	5.8048	5.79309	5.78666	5.78073	5.81063	5.82187	5.79674	5.74599	5.73959	5.7959	5.80418	5.80159	5.82078	5.74339	5.64888	5.6649	5.7225	5.81741
-127.15	5.40958	5.29914	5.46799	5.67624	5.80461	5.86502	5.90658	5.97915	6.00589	5.98427	5.87661	5.84905	5.83631	5.82808	5.81289	5.8069	5.85108	5.79526	6.28014	6.43003	6.38201	6.37876	6.44032	6.55258	6.45953	6.09425	6.02102	6.0305	5.96912	5.92292	5.85082	5.77793	5.75519	5.82377	5.81883	5.80948	5.81583	5.75065	5.71167	5.7262	5.819	5.83355	5.82948	5.86957	5.75071	5.68104	5.72351	5.82209	5.85044
-127.05	5.41115	5.30976	5.49674	5.68144	5.80319	5.86218	5.8918	5.97378	6.01634	6.0138	5.90378	5.83529	5.8022	5.80098	5.77938	5.80497	5.85995	5.7966	6.30052	6.24713	6.30977	6.36226	6.46215	6.55478	6.42814	6.06998	6.00229	5.99221	5.94605	5.92059	5.85383	5.79682	5.77665	5.82472	5.84365	5.81098	5.75454	5.69782	5.67395	5.7472	5.83701	5.81119	5.82067	5.9029	5.76487	5.73709	5.78333	5.89828	5.91493
-126.95	5.41217	5.32831	5.46769	5.68892	5.80669	5.84411	5.90799	5.97314	5.99567	6.00272	5.87941	5.82187	5.79182	5.7975	5.76555	5.78863	5.86256	5.80147	6.2709	6.20698	6.20552	6.40752	6.49171	6.53784	6.42908	6.04981	6.02299	5.99984	5.93255	5.90715	5.82405	5.79788	5.81633	5.85191	5.85825	5.8307	5.77523	5.71579	5.72041	5.79746	5.79259	5.80249	5.84285	5.85381	5.77257	5.75149	5.80112	5.93758	5.94066
-126.85	5.40312	5.31909	5.49904	5.68078	5.81813	5.87939	5.91654	5.97015	6.00175	5.97728	5.8903	5.82463	5.80171	5.79153	5.78502	5.79535	5.81515	5.75135	6.20868	6.18377	6.19072	6.26961	6.35508	6.35513	6.35563	5.97495	5.98637	5.97906	5.87984	5.87816	5.81003	5.79632	5.81421	5.8513	5.85452	5.85494	5.77851	5.73602	5.79714	5.78357	5.76859	5.8037	5.86742	5.82518	5.77085	5.77015	5.82963	5.97181	5.99905
-126.75	5.40806	5.32485	5.47993	5.65653	5.82327	5.9057	5.9182	5.95218	5.98621	5.96504	5.87939	5.77114	5.78031	5.76779	5.76739	5.73092	5.74391	5.72569	6.23259	6.23414	6.21555	6.30751	6.37314	6.366	6.35471	5.94838	5.94056	5.95447	5.89612	5.81562	5.77705	5.83574	5.82023	5.84125	5.8565	5.83793	5.82065	5.7689	5.79352	5.75626	5.71214	5.80873	5.86451	5.81368	5.77313	5.80071	5.89981	6.01643	6.03744
-126.65	5.41796	5.34678	5.45826	5.64094	5.81144	5.92245	5.8842	5.94378	5.97625	5.94192	5.85942	5.79844	5.73479	5.79073	5.74291	5.72791	5.78928	5.75585	6.23215	6.25669	6.23189	6.31159	6.38809	6.38353	6.03875	5.94888	5.9324	5.92813	5.83663	5.8011	5.83542	5.82752	5.83537	5.85821	5.86595	5.85548	5.79845	5.79161	5.76877	5.70391	5.72916	5.83537	5.83947	5.83279	5.84462	5.88266	5.93438	6.03235	6.04511
-126.55	5.42389	5.3678	5.48979	5.66817	5.82136	5.89169	5.89016	5.91427	5.92985	5.89121	5.82668	5.78886	5.75252	5.78766	5.65845	5.75404	5.7683	5.86368	6.2491	5.93155	5.90095	5.82702	5.87582	5.92497	5.91801	5.96964	5.94965	5.9053	5.81023	5.81476	5.84451	5.83052	5.80358	5.85008	5.8569	5.88006	5.8251	5.8009	5.75661	5.68851	5.75018	5.86122	5.80789	5.84824	5.88681	5.90934	5.96954	6.11156	6.05104
-126.45	5.42723	5.3704	5.49368	5.68613	5.88425	5.85689	5.88695	5.85817	5.82854	5.77656	5.80576	5.77527	5.71165	5.77155	5.70174	5.74684	5.75623	5.81642	5.84888	5.84053	5.8707	5.90198	5.95883	6.01553	6.0212	5.97197	5.97293	5.89935	5.82874	5.81172	5.83854	5.81115	5.78813	5.80451	5.83157	5.84568	5.8235	5.81617	5.78398	5.77312	5.75007	5.80675	5.83282	5.88965	5.89087	5.94629	6.02848	6.10602	6.07255
-126.35	5.43085	5.35283	5.51744	5.75498	5.88669	5.88183	5.89807	5.8288	5.85406	5.7652	5.73344	5.75659	5.70775	5.79705	5.71787	5.74499	5.77196	5.85582	5.87758	5.88197	5.90096	5.89421	5.95869	6.034	6.01805	5.98922	5.97858	5.92538	5.81416	5.80895	5.82209	5.82615	5.80716	5.82908	5.82582	5.8079	5.84622	5.82442	5.80005	5.81568	5.81505	5.79646	5.84886	5.93516	5.94832	5.97848	6.04529	6.0771	6.0527
-126.25	5.42428	5.32983	5.54034	5.78495	5.85592	5.78531	5.85626	5.83963	5.81807	5.81424	5.71818	5.72907	5.7211	5.7682	5.7311	5.79715	5.81796	5.85503	5.91297	5.91928	5.93792	5.90711	5.9625	6.04951	6.01521	5.98673	6.00209	5.94632	5.82566	5.82183	5.79468	5.83388	5.82145	5.8067	5.82874	5.84016	5.88072	5.85096	5.8447	5.84665	5.88091	5.8421	5.9072	5.98807	6.00365	5.99471	6.07543	6.06618	6.01511
-126.15	5.42963	5.3115	5.56413	5.80085	5.89554	5.78361	5.82116	5.80845	5.74815	5.72986	5.72568	5.74296	5.68046	5.74115	5.67526	5.81347	5.8614	5.88773	5.92403	5.93393	5.9802	5.95241	5.97336	6.0334	6.02705	5.99894	5.97963	5.93386	5.86561	5.84416	5.77948	5.83609	5.83462	5.84125	5.80314	5.84627	5.8717	5.85126	5.87545	5.89586	5.94181	5.94538	5.93832	5.94659	5.99917	6.00513	6.03532	6.0116	5.97399
-126.05	5.38528	5.29841	5.49966	5.82012	5.86335	5.7937	5.7553	5.75082	5.72891	5.70714	5.72559	5.71241	5.68725	5.75658	5.66789	5.8421	5.87193	5.9183	5.92833	5.94642	6.01205	5.96916	6.02629	6.06409	6.06086	6.03201	5.95252	5.95159	5.93487	5.86774	5.82839	5.8445	5.84128	5.85214	5.81513	5.84052	5.86029	5.88187	5.92084	5.92731	5.9632	5.99762	5.99357	6.02467	6.03936	6.01058	5.97401	5.94636	5.95472
-125.95	5.39287	5.28664	5.55114	5.88114	5.89043	5.7585	5.74312	5.76289	5.74493	5.74306	5.75445	5.73043	5.71804	5.72394	5.65918	5.73911	5.77789	5.83892	5.93453	5.94183	5.92171	5.97644	6.06823	6.06507	6.06512	6.03179	6.0047	5.97018	5.94844	5.90456	5.89994	5.89837	5.87038	5.86574	5.84644	5.82595	5.84644	5.93081	5.94519	5.96109	5.99213	5.99625	6.01347	6.05742	6.07939	6.02338	5.99361	5.9435	5.94894
-125.85	5.3966	5.31702	5.59625	5.85836	5.84837	5.74357	5.74565	5.793	5.74101	5.80485	5.72436	5.7496	5.73013	5.71444	5.7671	5.82804	5.85615	5.88049	5.88726	5.90017	6.00499	6.01384	6.06568	6.06688	6.06659	6.03382	6.01086	6.01319	5.97349	5.95727	5.98343	5.99159	5.9875	5.93153	5.8675	5.84345	5.87695	5.95563	5.95298	5.99614	5.99361	5.99122	6.00294	6.03682	6.10171	6.01307	5.96051	5.90621	5.89663
-125.75	5.38028	5.34273	5.56962	5.84899	5.84234	5.78128	5.77573	5.85662	5.81428	5.8256	5.76746	5.79341	5.7811	5.75652	5.79377	5.8287	5.84787	5.82948	5.83291	5.90623	5.98178	5.99721	6.02417	6.04462	6.06354	6.06247	6.02634	6.04034	6.02594	6.03482	6.04858	6.08881	6.0906	6.00847	5.92913	5.86348	5.90558	5.99218	5.97702	6.00196	5.96839	5.97095	5.98474	6.00874	6.06094	6.01588	5.95661	5.90453	5.88165
-125.65	5.39252	5.36658	5.55769	5.87702	5.85317	5.87373	5.78032	5.76738	5.77632	5.81792	5.78991	5.80079	5.81885	5.85297	5.814	5.85935	5.83767	5.81591	5.82404	5.91143	5.94702	5.93508	5.99584	6.02116	6.05639	6.05562	6.04028	6.06185	6.05102	6.08129	6.13354	6.15718	6.16314	6.10603	5.99045	5.86813	5.94119	6.00936	5.9723	5.99034	5.98443	5.91998	5.97084	5.97975	5.99623	5.94952	5.91569	5.87511	5.85485
-125.55	5.40846	5.39028	5.57409	5.86606	5.89964	5.86488	5.79667	5.74157	5.78766	5.82036	5.77877	5.8128	5.8134	5.85851	5.82877	5.87794	5.78792	5.81137	5.84324	5.87916	5.93516	5.88496	5.94279	6.00333	6.06399	6.05092	6.02436	6.05693	6.08223	6.11913	6.1663	6.18304	6.19092	6.15766	6.04565	5.96123	5.99672	5.98687	5.9556	5.98404	5.95762	5.94232	5.97968	5.97159	5.97396	5.92298	5.89734	5.88888	5.85721
-125.45	5.40477	5.37545	5.69046	5.84488	5.92531	5.87272	5.77306	5.73525	5.7998	5.81456	5.83429	5.84636	5.84409	5.85071	5.89076	5.8457	5.8004	5.80766	5.83307	5.87582	5.91417	5.81154	5.88131	5.98595	6.04162	6.03767	6.05241	6.04564	6.09169	6.14957	6.18234	6.20637	6.20276	6.18011	6.09856	5.98143	6.0151	5.9908	5.95099	5.93999	5.93423	5.92158	5.92683	5.98035	5.95442	5.902	5.89408	5.89261	5.87972
-125.35	5.40263	5.36909	5.77788	5.90734	5.88674	5.89705	5.79303	5.81045	5.84447	5.83244	5.87192	5.84299	5.88094	5.88997	5.87822	5.89683	5.83541	5.84058	5.81573	5.857	5.81576	5.81119	5.85172	5.9419	6.05815	6.08853	6.10138	6.03651	6.09096	6.16892	6.21221	6.21895	6.21865	6.19792	6.13218	5.99172	6.01635	5.98461	5.94229	5.93924	5.93405	5.82021	5.87929	5.94398	5.94945	5.93286	5.92421	5.878	5.92883
-125.25	5.40337	5.34504	5.84534	5.88318	5.88826	5.928	5.82144	5.84167	5.8554	5.88574	5.92094	5.90708	5.91064	5.92381	5.93168	5.93437	5.88761	5.89544	5.82183	5.81591	5.80971	5.81159	5.81836	5.92405	6.06242	6.12744	6.13305	6.07356	6.07119	6.18411	6.21805	6.22251	6.20444	6.18424	6.07457	5.98054	6.03431	5.9922	5.94046	5.91874	5.86571	5.83758	5.9129	5.94413	5.9344	5.95721	5.95322	5.91625	5.94885
-125.15	5.39545	5.33886	5.8155	5.88595	5.87062	5.92121	5.85243	5.88848	5.9201	5.96325	5.93301	5.92678	5.92615	5.93876	5.94306	5.98479	5.99708	5.9616	5.88379	5.79743	5.81155	5.81491	5.83904	5.90395	6.05277	6.11394	6.08912	6.09304	6.06739	6.17944	6.20902	6.22193	6.17498	6.11667	6.05205	6.0076	5.98521	5.99359	5.95075	5.91983	5.86485	5.87486	5.94388	5.93563	5.91315	5.95483	5.98069	5.95982	5.99696
-125.05	5.38867	5.42761	5.81158	5.90487	5.87847	5.88839	5.86848	5.93612	5.95529	5.9804	5.97756	5.96623	5.95211	5.93734	5.93543	6.04493	6.02106	5.99857	5.95439	5.79035	5.76833	5.79017	5.85985	5.92239	6.01936	6.08274	6.08548	6.05465	6.03515	6.14415	6.18042	6.17536	6.10813	6.09505	6.04094	5.97451	5.9534	5.97392	5.9568	5.90514	5.84241	5.87049	5.96678	5.94369	5.90682	5.9231	5.97888	6.00461	6.00227
-124.95	5.38687	5.46658	5.82091	5.8664	5.83008	5.85063	5.88177	5.96621	5.94958	5.97569	5.97204	5.96208	5.91226	5.87618	5.95691	6.05981	6.05493	6.00592	5.97104	5.79075	5.76569	5.7882	5.84647	5.90646	6.00392	6.04441	6.05646	6.07221	6.02077	6.0656	6.138	6.12811	6.10966	6.05212	5.96875	5.96259	5.96087	5.95675	5.96474	5.90299	5.89157	5.94485	5.98022	5.96522	5.92233	5.92728	5.97333	5.99142	6.01625
-124.85	5.38281	5.51811	5.7997	5.82876	5.78436	5.82156	5.93732	5.96669	5.99576	5.93087	5.93977	5.92377	5.93554	5.87765	5.98201	6.06719	6.06742	6.01574	5.96311	5.79105	5.75498	5.81113	5.80669	5.85558	5.95225	6.01872	6.04865	6.04545	6.03091	6.01082	6.1037	6.12124	6.09358	6.04459	5.9947	6.02381	6.02873	6.01325	5.97612	5.96027	5.93188	5.95205	5.97664	5.96696	5.94774	5.93579	5.96117	5.9963	6.02144
-124.75	5.36355	5.43267	5.873	5.8072	5.79427	5.82011	5.92947	6.01538	6.02809	5.92743	5.90213	5.89937	5.9045	5.91983	5.9631	6.05926	6.07197	6.032	5.96629	5.85792	5.81357	5.825	5.81508	5.8036	5.90237	5.99225	6.04057	6.04931	5.9923	6.01213	6.08139	6.12524	6.13431	6.10593	6.03074	6.06245	6.08241	6.0424	5.96912	5.95073	5.94193	5.95964	5.96641	5.98932	5.95854	5.94748	5.97206	6.00526	6.01044
-124.65	5.37298	5.3948	5.82509	5.8221	5.86588	5.92357	5.98477	6.03043	6.01097	5.91643	5.88076	5.88778	5.91309	5.95051	5.95913	6.04568	6.03743	6.02191	5.95624	5.879	5.89325	5.85725	5.85328	5.80684	5.85074	5.97892	6.03988	6.02508	5.94185	5.96562	6.07242	6.11229	6.14783	6.11454	6.05873	6.08796	6.0622	6.03624	6.0159	6.00448	5.93949	5.92653	5.95921	5.9817	5.97129	5.94683	5.97154	5.99833	6.035
-124.55	5.36432	5.35962	5.78158	5.85412	5.93839	5.99627	6.03261	6.02427	6.02461	5.90093	5.87328	5.90736	5.87416	5.90979	5.89995	5.96456	5.98651	6.00361	5.97416	5.90459	5.90297	5.87592	5.85211	5.80393	5.84195	5.9048	6.03367	5.9873	5.92292	5.94299	6.07422	6.11129	6.11624	6.08481	6.05847	6.09353	6.05514	6.03387	5.99772	6.01674	5.95864	5.90215	5.93739	5.96121	5.94807	5.94932	5.96365	6.0051	6.03236
-124.45	5.34466	5.31033	5.75228	5.90671	5.98522	6.03614	6.05666	6.05296	5.9787	5.92806	5.90112	5.93764	5.86795	5.86925	5.92259	5.93189	5.94042	5.95382	5.98063	5.95169	5.89301	5.87806	5.88248	5.83723	5.8313	5.85811	5.99592	5.95717	5.90394	5.96159	6.02349	6.08878	6.10398	6.07767	6.08464	6.08155	6.05802	6.02912	5.99258	5.99138	5.94566	5.90717	5.91818	5.94868	5.93785	5.94453	5.9929	6.01713	6.02125
-124.35	5.41378	5.29019	5.7477	5.93271	6.02628	6.09167	6.08013	6.07968	5.99013	5.89328	5.92142	5.95411	5.86712	5.84478	5.86024	5.88705	5.91146	5.91386	5.99128	5.9851	5.88518	5.8768	5.88329	5.81168	5.78548	5.81637	5.92036	5.90366	5.91378	5.93428	5.98539	6.05844	6.08876	6.0902	6.08071	6.07371	6.06788	6.06942	6.02028	6.0226	5.96183	5.90612	5.88861	5.91322	5.92903	5.96878	5.98154	5.98962	6.02929
-124.25	5.44501	5.37272	5.77743	5.93496	6.07375	6.10819	6.08733	6.068	5.9898	5.8746	5.90248	5.95684	5.87291	5.86924	5.80598	5.84935	5.88112	5.88227	5.97778	5.99267	5.89295	5.93006	5.85007	5.81055	5.77999	5.79858	5.84468	5.90579	5.89672	5.87313	5.9743	6.04494	6.05826	6.06948	6.09358	6.05026	6.08694	6.07856	6.03826	6.01665	5.95647	5.91028	5.88091	5.90378	5.94536	5.98844	6.01338	6.02812	6.05471
-124.15	5.44811	5.21197	5.73981	5.98208	6.08039	6.11125	6.08617	6.05767	5.9672	5.90194	5.92296	5.97801	5.86881	5.84243	5.79684	5.79891	5.86853	5.89594	5.95352	5.96634	5.92766	5.93392	5.84931	5.76685	5.76195	5.75374	5.80881	5.86571	5.88736	5.89598	5.93592	6.01164	6.04726	6.0387	6.0758	6.08082	6.10118	6.09235	6.05769	6.02025	5.95434	5.86819	5.82269	5.90939	5.9884	6.01192	6.03136	6.05565	6.07182
-124.05	5.34826	5.17138	5.66802	6.01435	6.08704	6.10369	6.08647	6.02157	5.93601	5.8646	5.92358	5.95704	5.87106	5.84027	5.78154	5.81178	5.86643	5.90199	5.93951	5.97189	5.95105	5.92003	5.84053	5.7807	5.7081	5.7281	5.73288	5.81446	5.86003	5.90429	5.91849	6.0122	6.06931	6.0514	6.06011	6.09827	6.09289	6.06247	6.02808	5.97996	5.92936	5.87472	5.86181	5.90925	5.96905	6.02091	6.02294	6.01321	6.05178
-123.95	5.35391	5.16068	5.61189	5.94957	6.05203	6.10365	6.09925	6.03049	5.98132	5.906	5.95467	5.90682	5.88944	5.84616	5.79563	5.84251	5.87399	5.95406	5.93524	5.99489	5.98382	5.93565	5.85728	5.7869	5.73363	5.72198	5.72229	5.77848	5.86094	5.92609	5.95186	6.04876	6.06235	6.01528	6.0195	6.07026	6.05165	6.03507	5.99312	5.93442	5.91197	5.87817	5.89854	5.92314	5.98559	6.00383	6.05033	6.0179	6.02337
-123.85	5.36628	5.13203	5.53913	5.87489	5.99006	6.10164	6.11431	6.07478	6.01193	5.94177	5.9524	5.91817	5.88592	5.84894	5.82713	5.85459	5.89176	5.96969	5.94311	5.96756	5.97182	5.96872	5.85911	5.78519	5.73542	5.72278	5.74665	5.79334	5.8591	5.92943	5.98866	6.07437	6.07694	6.03015	6.00936	6.01561	6.00043	6.03036	5.96255	5.91691	5.88956	5.88203	5.91209	5.94724	5.95568	6.02108	6.03058	6.03952	6.04123
-123.75	5.36839	5.06664	5.47584	5.80845	6.02242	6.11351	6.11689	6.06479	5.98701	5.94758	5.94217	5.93143	5.89155	5.87128	5.85422	5.86336	5.89617	5.99592	5.97404	5.99148	5.9767	5.93447	5.87834	5.81456	5.8043	5.72292	5.78069	5.81577	5.89329	5.96861	6.01132	6.08716	6.06475	6.03576	5.95176	5.9586	5.94867	5.95545	5.94142	5.9059	5.87481	5.95309	5.96953	5.96413	5.95394	5.99849	6.01281	6.03609	6.04451
-123.65	5.38358	5.14323	5.48787	5.84657	6.02835	6.11511	6.09917	6.06441	5.94929	5.97441	5.96089	5.90459	5.86224	5.87174	5.86137	5.87637	5.90064	6.02442	6.02163	5.96998	5.95075	5.97438	5.91545	5.83564	5.83589	5.82062	5.82937	5.87506	5.95195	6.00888	6.02719	6.09422	6.07807	5.98951	5.95481	5.95335	5.91601	5.86569	5.92734	5.94246	5.95086	6.00659	5.9924	5.95292	5.94928	6.01381	5.98762	6.03391	6.07749
-123.55	5.41099	5.16226	5.44041	5.87224	6.08854	6.17649	6.10113	5.987	5.89134	5.88797	5.94177	5.89483	5.84428	5.88189	5.91213	5.89707	5.92094	5.99088	5.99058	5.97891	5.96269	5.96861	5.93119	5.87777	5.87585	5.87976	5.89686	5.9619	6.01139	6.04039	6.03414	6.08569	6.04435	5.95766	5.95348	5.94138	5.92809	5.91446	5.94097	5.96462	6.03756	6.02972	5.99026	5.94515	5.95341	5.99456	6.02071	6.04265	6.0721
-123.45	5.41146	5.13734	5.39521	6.27371	6.44642	6.16309	6.13097	6.07795	5.98342	5.9575	5.93162	5.85281	5.88686	5.9003	5.90249	5.89344	5.94649	5.99428	5.99638	5.99922	5.98052	5.97236	5.95623	5.94833	5.89092	5.93516	5.95762	5.98354	6.02154	6.02156	6.0197	6.06977	6.05497	5.97102	5.98799	5.95907	5.97842	5.98695	5.97889	5.99312	6.03764	6.03173	6.00521	5.98707	5.97306	6.01508	6.02649	6.05659	6.06455
-123.35	5.40464	5.14307	5.40852	6.26603	6.46191	6.16793	6.13813	6.06714	6.00286	5.95627	5.8951	5.87943	5.89106	5.88918	5.89723	5.89646	5.98349	6.02126	5.99011	5.99236	5.99997	6.00737	5.99678	5.98641	5.99871	5.97763	6.01714	5.98294	6.00669	6.01182	6.02693	6.04034	6.04686	5.96556	5.98007	5.98565	6.07313	6.05767	5.99731	6.02098	6.02211	6.00897	6.00089	5.99291	6.00292	6.02614	6.03878	6.07556	6.09701
-123.25	5.39066	5.1438	5.38453	5.9494	6.40852	6.1543	6.13937	6.06312	6.03959	5.95434	5.8931	5.88234	5.83575	5.86287	5.91334	5.93362	6.01796	6.02475	6.03505	6.03669	6.03206	6.07054	6.07974	6.10107	6.05958	6.07975	6.02445	5.9925	6.00251	6.0006	6.00202	6.03668	6.04761	5.97639	5.98624	6.02379	6.08771	6.07199	6.04101	6.04584	6.04378	6.01072	6.04849	6.03999	6.02721	6.04183	6.0816	6.09869	6.10566
-123.15	5.39016	5.17905	5.40598	6.22922	6.36611	6.13669	6.14898	6.12672	6.07744	6.01544	5.87436	5.85243	5.824	5.86079	5.93546	5.99087	5.99759	6.01055	6.06288	6.10641	6.12866	6.15807	6.17194	6.17712	6.13283	6.08384	6.025	5.98289	6.00801	5.98644	5.94153	6.03132	6.04639	5.98546	6.01374	6.07044	6.08479	6.078	6.07077	6.08002	6.06711	6.04383	6.03168	6.04715	6.03983	6.0986	6.09517	6.11146	6.10302
-123.05	5.33543	5.62903	5.87117	6.96904	6.46498	6.61583	6.69089	6.51277	6.08324	6.03394	5.86951	5.82573	5.89581	5.92475	5.97022	6.00512	5.99557	6.00824	6.02348	6.073	6.12991	6.18185	6.21357	6.24012	6.16952	6.11819	6.05723	6.00982	5.98075	6.00351	5.98374	6.0413	6.00903	5.98437	6.03632	6.09707	6.07624	6.07248	6.05902	6.0886	6.05065	6.03052	6.04902	6.06906	6.03295	6.09783	6.06559	6.04856	6.04107
-122.95	5.30193	5.82667	6.07683	6.93263	6.98196	7.23704	7.35242	7.30409	6.13366	6.06718	5.88944	5.81669	5.89837	5.93189	6.01535	6.01591	5.99012	5.9821	5.97903	6.08099	6.14997	6.20084	6.20614	6.21744	6.20132	6.12688	6.07875	6.0211	5.95186	5.95761	5.96958	6.04199	6.03478	6.01179	6.02226	6.03026	6.02356	6.03832	6.07183	6.07999	6.02357	6.02139	6.03426	6.04087	6.02371	6.10072	6.08749	6.02236	6.05608
-122.85	5.28927	5.89159	6.05464	6.22093	6.22812	6.45417	6.55029	6.53497	5.97756	6.01249	5.90622	5.86067	5.90357	5.94188	5.99016	6.01799	5.99476	6.00103	6.00365	6.07308	6.17123	6.19155	6.19577	6.19376	6.19631	6.1299	6.05829	6.00177	5.96094	5.92253	6.02052	6.0418	6.03625	6.04527	6.02391	5.98449	5.96764	6.01946	6.07493	6.09199	6.05925	6.03458	6.04181	5.99427	6.01458	6.07273	6.07589	6.0673	6.06548
-122.75	5.27888	5.88405	6.08406	6.05116	6.22833	6.44049	6.50795	6.51621	6.03049	6.02868	5.94106	5.89413	5.89441	5.95081	5.98963	5.99691	6.02187	6.01388	6.05306	6.09227	6.1542	6.16984	6.14007	6.18807	6.16464	6.11873	6.04436	5.96844	5.95134	5.92441	5.99215	6.01013	6.04112	6.06007	6.02553	5.971	5.99444	6.00113	6.08734	6.09409	6.06509	6.03028	6.00769	5.92592	5.99775	6.05745	6.0978	6.06561	6.10122
-122.65	5.28356	5.90749	6.07578	6.07981	6.25905	6.41473	6.51153	6.52362	6.00681	5.9862	5.96923	5.93203	5.92567	5.96307	6.0238	5.99642	6.04006	6.1021	6.11146	6.14949	6.14832	6.15598	6.13665	6.15781	6.17141	6.13543	6.01799	5.95821	5.96587	5.95994	5.93739	5.98342	6.07644	6.05867	6.04382	6.01098	5.99002	6.01532	6.05189	6.09304	6.05983	5.99924	5.92115	5.96229	6.00251	6.07416	6.12985	6.10012	6.10309
-122.55	5.27598	5.91371	6.04643	6.01898	6.24173	6.38252	6.48783	6.49543	5.97758	5.94766	5.94822	5.92379	5.94145	5.97078	5.95734	6.03232	6.09099	6.0981	6.11018	6.16178	6.15284	6.14727	6.10073	6.12865	6.13081	6.11461	6.02177	5.97799	6.00139	5.94033	5.91033	6.01428	6.03175	6.05997	6.02795	6.02337	5.97378	6.00577	6.02788	6.06073	5.99965	5.91954	5.89973	5.96563	6.04014	6.12491	6.13772	6.14264	6.12708
-122.45	5.28092	5.9187	6.04641	6.01834	6.20881	6.35342	6.44595	6.43411	5.96211	5.94618	5.98533	5.96207	6.01386	6.01838	6.00764	6.03536	6.12223	6.13174	6.13944	6.1615	6.1682	6.15995	6.12784	6.1158	6.13373	6.08931	6.06261	6.01175	5.98958	5.96351	5.92436	5.98867	6.06794	6.07416	6.00842	5.98743	5.9971	6.02153	6.02616	6.03956	6.00114	5.87185	5.90687	5.97065	6.1082	6.11887	6.14139	6.12959	6.16819
-122.35	5.29056	5.25892	5.48543	5.50184	5.66557	5.82734	5.88759	5.90714	5.88905	5.88754	5.96321	5.96775	5.99435	6.0433	6.11682	6.11384	6.1282	6.13297	6.10788	6.10866	6.15531	6.13043	6.11887	6.10834	6.12221	6.08692	6.05268	6.02813	5.97609	5.96933	5.95293	5.96973	6.06253	6.0503	6.02777	5.93237	5.96351	6.00243	6.01592	6.02588	5.99965	5.86223	5.92242	5.99733	6.06305	6.1084	6.11847	6.14083	6.18111
-122.25	5.27523	5.31643	5.38516	5.47536	5.6638	5.75074	5.81814	5.92585	5.84482	5.92149	5.93581	5.99003	6.00377	6.08033	6.12547	6.13209	6.16356	6.14329	6.1162	6.10887	6.13644	6.12375	6.10074	6.11205	6.14957	6.10364	6.07038	5.98315	5.97859	5.9663	5.95118	5.99582	6.0285	6.03241	6.05613	5.9705	5.9462	6.00547	6.02946	6.0228	6.00768	5.92314	5.93618	5.99423	6.02356	6.07812	6.07452	6.10663	6.20915
-122.15	5.26474	5.29841	5.48267	5.62462	5.85175	5.92706	5.95129	5.95163	5.95806	5.87628	5.89515	5.99846	6.0054	6.07105	6.11035	6.10474	6.15169	6.14883	6.09679	6.08216	6.10658	6.09697	6.08737	6.11076	6.16007	6.12025	6.07699	5.96253	5.96529	5.9528	5.98137	5.99827	6.00555	6.05884	6.07486	5.98335	5.95484	6.01395	6.04744	6.02749	5.9555	5.91847	5.96363	5.98225	6.01526	6.09797	6.5613	6.79276	7.6306
-122.05	5.25921	5.25453	5.46277	5.58928	5.85369	5.94258	5.97475	5.94968	5.9271	5.84952	5.91441	6.00044	5.99554	6.03302	6.04116	6.08653	6.13778	6.15054	6.11327	6.07514	6.03552	6.0494	6.07329	6.10903	6.10563	6.07016	6.05807	5.97608	5.99401	5.99096	5.98509	5.99206	6.00572	6.06254	6.05101	5.9642	5.94249	6.03702	6.06663	6.01111	5.92925	5.95489	5.96007	5.98701	6.08752	7.35924	7.80507	9.0204	9.22924
-121.95	5.24758	5.21691	5.44319	5.5832	5.84943	5.93451	6.01115	5.97004	5.90189	5.86249	5.95295	6.01874	5.99221	6.04945	6.04509	6.06563	6.12134	6.15531	6.09287	6.06144	6.07284	6.02795	6.03563	6.07657	6.10459	6.02422	6.03019	6.00754	6.02787	5.98471	6.00256	5.9813	6.00283	6.06124	6.06194	5.96535	5.92887	6.06166	6.07715	5.98647	5.96232	5.94733	5.95912	6.44591	7.36668	8.86704	8.98791	9.13774	9.24094
-121.85	5.23853	5.13398	5.4315	5.51627	5.79243	5.91143	5.92231	5.89635	5.89726	5.87218	5.98657	5.99615	6.03145	6.03564	6.01288	6.03222	6.12878	6.12221	6.07213	6.0839	6.12154	6.04718	6.05019	5.95441	5.94764	5.93872	6.03239	6.03201	6.074	6.03384	6.04809	6.02562	5.99716	6.04773	6.05835	5.94265	5.96089	6.01972	6.05162	5.94964	5.91207	5.9355	6.0409	7.31198	8.82146	8.94202	9.04388	9.161	9.37988
-121.75	5.24193	5.12739	5.37223	5.4691	5.7137	5.79877	5.88003	5.85113	5.89578	5.88506	5.93891	5.96385	6.03822	6.04694	6.02741	6.03979	6.11109	6.09426	6.06862	6.15573	6.1324	6.04926	6.06616	5.90431	5.94031	5.92094	5.9698	5.99595	6.07462	6.0973	6.08217	6.01503	5.98014	6.01852	6.01944	5.94215	5.96988	6.0067	5.96347	5.94952	5.80337	5.95764	6.5637	8.79059	9.09089	9.10497	9.14794	9.26718	9.4191
-121.65	5.23426	5.14838	5.30652	5.47792	5.63477	5.72053	5.84781	5.87185	5.90775	5.93816	5.94604	5.97494	6.03151	6.04772	6.05078	6.07519	6.07785	6.08894	6.07777	6.17367	6.12684	6.06597	6.06951	5.88677	5.89897	5.92322	5.9409	6.06013	6.1064	6.13229	6.0815	5.99295	5.96435	5.9658	5.9839	5.9835	5.98444	5.98196	5.8765	5.88623	5.96212	6.33787	7.81887	9.04329	9.2053	9.22206	9.32754	9.47252	9.49247
-121.55	5.23693	5.0994	5.18134	5.4343	5.5027	5.593	5.7764	5.82261	5.8041	5.91327	5.94099	5.98794	6.00431	6.06816	6.08307	6.07799	6.05536	6.0914	6.05503	6.11313	6.11072	6.12544	6.05198	5.87706	5.87015	5.9147	6.02608	6.08119	6.10852	6.13022	6.06563	5.9624	5.95518	5.94821	5.95413	6.11715	6.04434	6.09752	6.01373	6.13646	6.51137	7.41546	8.57536	9.28851	9.32651	9.40321	9.51478	9.50798	9.54872
-121.45	5.21693	5.11949	5.23665	5.39634	5.52376	5.64074	5.84034	5.91659	5.91275	5.93465	5.93898	5.97409	5.97261	6.0421	6.08491	6.03999	6.05034	6.05631	6.01359	6.09133	6.12577	6.14038	6.06721	5.90025	5.92526	5.92891	6.042	6.05948	6.0813	6.04024	6.05461	5.96208	6.19321	6.20831	6.21219	6.16745	6.32628	6.35429	6.5464	6.78442	7.48452	7.96018	9.1588	9.28504	9.34072	9.44886	9.54657	9.50333	9.03089
-121.35	5.21353	5.10366	5.25293	5.38281	5.49025	5.65205	5.85993	5.90766	5.94029	5.93274	5.96661	5.95596	5.93089	6.02449	6.03972	6.0063	5.98678	6.0149	6.04021	6.06876	6.11359	6.13541	6.09453	5.91104	5.95807	6.00912	6.02964	6.16427	6.17367	6.49086	6.45623	6.49267	6.67699	6.52189	6.36634	6.38783	6.86134	7.53244	7.58623	7.97208	8.57073	9.09652	9.20384	9.31786	9.34853	9.47051	9.34327	8.97521	7.21591
-121.25	5.21731	5.07936	5.22718	5.36637	5.48165	5.64816	5.83796	5.92591	5.93916	5.94087	5.96225	5.93353	5.90765	5.98012	5.988	5.97638	5.9181	5.92753	6.03516	6.03659	6.07491	6.1119	6.06673	5.94493	5.97489	6.07576	6.03543	6.51422	7.33663	7.31967	7.29473	7.49901	7.65045	7.1471	6.96741	6.89655	6.79154	7.57973	7.89048	8.90668	9.00169	9.11185	9.22385	9.37276	9.41329	9.28797	9.16637	7.66442	6.38525
-121.15	5.21067	5.08459	5.25019	5.34055	5.45891	5.60975	5.82042	5.9388	5.94259	5.94489	5.9555	5.90944	5.89066	5.92489	5.94714	5.94995	5.89954	5.93778	6.03147	6.00633	6.03181	6.0857	6.05988	6.04022	6.01567	6.0515	6.0102	6.42066	6.60699	7.28625	7.26892	7.40139	6.93653	7.82487	7.1497	7.0274	7.57524	8.39432	8.78158	8.80812	9.01484	9.16073	9.17808	9.32749	9.35813	8.67671	7.84577	6.77533	6.22993
-121.05	5.19403	5.0476	5.22279	5.30041	5.41137	5.65195	5.79824	5.90245	5.92645	5.90323	5.90361	5.87258	5.90732	5.87196	5.87863	5.89626	5.89783	5.90404	5.96495	5.96779	5.96533	6.00312	6.04794	6.06451	6.01491	6.02616	6.00125	6.41249	6.56071	7.22154	7.25934	7.4064	7.50876	7.67433	7.57438	7.62242	7.94881	8.71241	8.89039	8.97421	9.02574	8.99593	9.02844	9.24986	9.38997	8.30229	7.73707	6.8451	6.24861
-120.95	5.16463	5.00959	5.17872	5.26675	5.39661	5.66949	5.77438	5.86686	5.8766	5.85907	5.84753	5.86767	5.90366	5.89068	5.86127	5.8416	5.82999	5.84733	5.90658	5.9302	5.91914	5.94404	6.01334	6.04878	6.05807	5.94194	5.93755	6.43737	6.56796	7.24627	7.36117	7.63444	7.77204	8.79006	8.76333	8.82488	8.71257	8.83383	9.00204	9.05298	9.08471	9.2338	9.01516	8.79553	8.14951	7.86798	7.15908	6.64777	5.85104
-120.85	5.15273	5.03026	5.13018	5.22044	5.34883	5.60702	5.71912	5.78699	5.8239	5.80191	5.77135	5.84858	5.86547	5.87484	5.84045	5.79587	5.77101	5.81151	5.85167	5.83028	5.89719	5.90445	5.90876	6.02223	6.03544	5.89187	5.9465	6.43316	7.22575	7.66994	8.35997	8.75656	8.72893	8.68916	8.64906	8.50914	8.73823	8.91199	9.13567	9.11595	9.26763	8.8685	8.11741	7.99175	8.03948	7.20941	6.98032	6.18345	5.53055
-120.75	5.14316	5.02246	5.12139	5.18788	5.32316	5.58395	5.67237	5.70644	5.78731	5.72553	5.75771	5.80824	5.85108	5.88552	5.85714	5.78283	5.74528	5.76176	5.81804	5.82594	5.82171	5.87131	5.88579	5.95762	5.97167	5.92207	5.99682	7.23393	8.73421	8.80337	8.87539	8.80276	8.70957	8.6146	8.45476	8.56652	8.79635	9.00695	9.17044	9.289	9.35522	8.83054	7.7688	7.00562	7.18204	7.09392	6.51712	5.59512	5.02673
-120.65	5.08961	4.97588	5.01146	5.17374	5.27932	5.59233	5.60751	5.65	5.71927	5.68165	5.70987	5.78835	5.83426	5.8995	5.84743	5.74248	5.69628	5.70247	5.78391	5.79091	5.76519	5.84063	5.86591	5.89775	5.89922	6.29114	7.40561	8.5815	8.77477	8.82563	8.88639	8.79077	8.67839	8.61761	8.56186	8.51656	8.76484	9.08414	9.11934	9.34898	8.9456	8.38324	7.67089	6.7213	7.11257	5.14005	#NUM!	#NUM!	#NUM!
-120.55	5.15344	4.92058	4.99585	5.07051	5.30857	5.57018	5.61196	5.61401	5.61452	5.60794	5.60713	5.72719	5.81834	5.88153	5.81539	5.73331	5.65374	5.72228	5.75206	5.78511	5.73128	5.73905	5.80955	5.77748	6.25887	8.0238	8.48636	8.6026	8.74969	8.83309	8.86499	8.79786	8.6911	8.69267	8.66523	8.50658	8.67887	8.91109	7.94744	8.22025	8.27769	7.80732	6.70724	6.38076	6.42639	#NUM!	#NUM!	#NUM!	#NUM!
-120.45	5.46172	5.03482	5.14888	5.14248	5.26087	5.52063	5.60317	5.57689	5.54493	5.5558	5.58459	5.68013	5.80508	5.84467	5.79117	5.65006	5.66055	5.68037	5.72025	5.74144	5.58553	6.05466	6.08402	6.95523	8.38198	8.49751	8.50057	8.6101	8.766	8.83978	8.82509	8.76347	8.6999	8.64157	8.19475	7.55597	7.52537	7.53866	7.5986	7.92487	7.84275	7.33163	6.34407	6.51696	6.1714	#NUM!	#NUM!	#NUM!	#NUM!
-120.35	6.07628	6.07098	5.65865	5.56154	5.80182	5.53822	5.57442	5.59767	5.54827	5.51199	5.5604	5.67446	5.74591	5.81677	5.78333	5.62872	5.58117	5.69081	5.68992	5.60719	5.99043	6.86759	7.3931	8.49815	8.46884	8.47224	8.49914	8.68869	8.85307	8.91504	8.84978	8.74356	8.5824	7.37833	6.29467	6.28475	6.44257	7.3618	7.49823	7.44878	6.68057	6.33125	6.19611	5.92464	5.67156	#NUM!	#NUM!	#NUM!	#NUM!
-120.25	6.03403	6.06654	6.22374	5.71596	5.93289	5.89852	5.57166	5.57523	5.47903	5.47493	5.57202	5.64364	5.70317	5.79921	5.73138	5.59599	5.58638	5.68234	5.60631	5.56201	6.65208	7.84318	8.4034	8.57755	8.53781	8.58044	8.59361	8.68561	8.89573	8.94393	8.86443	8.18273	6.26689	5.93942	5.50062	5.7148	6.01885	6.29991	6.81668	6.59196	5.52614	5.70836	5.25516	5.57025	5.31708	#NUM!	#NUM!	#NUM!	#NUM!
-120.15	6.04203	5.99351	6.16472	5.67445	5.91329	5.89076	5.55799	5.55493	5.47892	5.44885	5.5279	5.63252	5.65598	5.73257	5.69126	5.59206	5.59665	5.62442	5.54694	6.03757	7.69913	8.31222	8.56572	8.71888	8.65216	8.71282	8.55402	8.67726	8.88813	8.83538	7.45085	6.00058	5.42652	5.28246	5.21473	5.32082	5.71077	6.19545	6.85785	6.68436	5.1508	4.66772	4.78354	5.45411	5.57498	#NUM!	#NUM!	#NUM!	#NUM!
-120.05	6.03664	6.0029	6.16114	5.64698	5.92249	5.86215	5.49773	5.50851	5.44297	5.43346	5.46826	5.5705	5.60753	5.62768	5.64903	5.62573	5.57571	5.55692	5.93602	6.90847	8.11245	8.26679	8.47439	8.64059	8.8371	8.70926	8.51465	8.58171	8.11954	7.08663	6.06807	5.45414	5.17773	5.15026	5.0702	5.47429	5.69996	6.47977	6.71646	6.3688	4.82318	4.64603	4.73073	5.6289	5.45899	#NUM!	#NUM!	#NUM!	#NUM!
-119.95	6.02912	5.92512	6.11588	5.63396	5.90606	5.82937	5.43325	5.42054	5.42255	5.3846	5.42515	5.50747	5.56173	5.60686	5.627	5.57204	5.46818	5.94152	6.85592	7.92152	8.04428	8.26452	8.41412	8.60051	8.8566	8.69452	7.19716	6.73243	5.87569	6.06622	5.57995	5.72263	5.14131	5.45148	5.42222	5.3539	5.73988	6.94837	6.39529	6.30286	5.85212	4.77863	4.59395	4.8406	5.75924	#NUM!	#NUM!	#NUM!	#NUM!
-119.85	6.0334	5.88663	5.43912	5.4463	5.68621	5.78013	5.38082	5.37652	5.33039	5.33334	5.37902	5.4471	5.51079	5.51894	5.52483	5.43223	5.90132	6.74719	7.75881	8.10908	8.06892	8.21622	8.40284	8.59725	8.55963	6.83359	5.7476	5.31578	5.29597	5.48836	5.91101	5.75451	5.6141	5.69896	6.19375	6.07161	6.44359	6.98182	7.1354	7.18819	4.67211	5.00436	4.51702	4.58174	5.38377	#NUM!	#NUM!	#NUM!	#NUM!
-119.75	6.04107	5.84001	5.46724	5.40813	5.62961	5.75587	5.32768	5.32514	5.30398	5.29929	5.34832	5.42693	5.53844	5.50583	5.40308	5.85444	6.57023	7.24024	8.30666	8.15465	8.05745	8.29414	8.45693	8.51238	7.12734	5.75592	5.20893	5.16763	5.12431	5.3245	5.64329	5.42606	5.51701	6.36781	6.17895	6.23899	6.5691	7.28159	7.68056	7.56944	6.06868	4.60774	4.94306	5.08218	5.38979	#NUM!	#NUM!	#NUM!	#NUM!
-119.65	5.13997	4.67074	4.94656	4.99465	5.18135	5.34151	5.25859	5.24019	5.30245	5.28598	5.33025	5.42069	5.52178	5.37673	5.79661	6.66897	7.02957	8.55135	8.57258	8.32124	8.07374	8.24049	8.45386	7.07799	5.67428	5.48843	5.24865	5.32118	5.10668	5.45583	5.55997	5.43187	5.49484	6.09321	6.01975	6.05133	6.21784	7.27575	7.55009	7.34278	6.24317	4.69834	4.93634	4.79127	4.35429	#NUM!	#NUM!	#NUM!	#NUM!
-119.55	5.03955	4.51366	4.79241	4.82378	5.03747	5.15519	5.19081	5.19644	5.29801	5.30144	5.32183	5.42508	5.53004	5.80298	7.16637	8.49806	8.51716	8.67536	8.555	8.2965	8.04906	8.10967	6.92351	6.58039	5.38615	5.40113	5.65404	5.74075	5.24647	5.45105	5.5291	5.29534	5.54001	6.21971	6.08883	5.66458	6.18936	7.22618	7.43506	7.12008	6.11013	4.57986	4.7392	4.33448	#NUM!	#NUM!	#NUM!	#NUM!	#NUM!
-119.45	5.05516	4.52991	4.74226	4.81076	5.11196	5.23289	5.12327	5.16428	5.22084	5.2566	5.26195	5.47364	6.7103	7.06763	8.42719	8.75895	8.81632	8.75784	8.48568	8.16935	7.63469	6.74498	6.36753	6.16723	5.23644	5.34339	5.66338	5.97526	5.72051	5.70724	5.57185	5.18365	5.5846	6.3039	5.82968	5.65297	6.08345	6.64492	6.9463	6.9703	6.6182	4.37908	4.32765	3.65118	#NUM!	#NUM!	#NUM!	#NUM!	#NUM!
-119.35	5.08062	4.61485	4.8071	4.80237	4.99569	5.09202	5.11136	5.19998	5.23841	5.22846	5.67612	7.00245	8.31354	8.25709	8.51467	8.76786	8.75983	8.74216	8.43884	7.80016	6.50891	6.30956	6.15396	6.08235	5.46233	5.35844	5.79909	5.94525	5.86922	5.639	5.52402	5.33862	6.18921	6.07428	5.74144	5.82542	5.94201	6.26447	6.65672	6.83075	6.11444	4.68941	3.72953	#NUM!	#NUM!	#NUM!	#NUM!	#NUM!	#NUM!
-119.25	5.06739	4.63394	4.77074	4.76625	4.97167	5.03934	5.09326	5.20116	5.14239	5.32153	6.56818	8.33876	8.30178	8.1696	8.41084	8.72996	8.67653	8.66737	7.28042	6.42869	5.63882	5.38255	5.51883	6.25585	5.51144	5.57038	5.88123	6.90601	5.68382	6.23126	5.47406	6.3639	6.24956	6.0448	5.95446	5.26144	5.25833	6.12036	6.15188	6.3171	5.57202	3.74561	#NUM!	#NUM!	#NUM!	#NUM!	#NUM!	#NUM!	#NUM!
-119.15	5.06654	4.60446	4.7543	4.69819	4.96367	5.11271	5.1356	5.21736	5.28098	5.71194	7.74345	8.28158	8.18118	8.21688	8.37046	8.59195	8.54805	7.12071	5.91874	5.55288	5.04607	5.3154	5.48369	5.60407	5.38492	5.64493	5.99669	6.59088	6.21727	5.95383	5.48206	5.53831	5.31743	5.56455	5.53555	5.44748	5.34501	5.4323	6.03912	6.08714	4.4126	#NUM!	#NUM!	#NUM!	#NUM!	#NUM!	#NUM!	#NUM!	#NUM!
-119.05	5.0535	4.53898	4.75063	4.66419	4.93017	5.0744	5.15556	5.2241	5.66195	6.59307	8.31439	8.2376	8.22736	8.25751	8.45595	8.56357	7.84185	6.51718	5.0804	4.81876	4.90899	5.53592	5.49264	5.84204	5.58417	5.76628	5.91346	6.4825	5.29355	4.86119	4.94744	5.02087	5.1203	5.40791	5.26066	5.20716	5.12409	5.21894	5.0863	4.94985	3.86403	#NUM!	#NUM!	#NUM!	#NUM!	#NUM!	#NUM!	#NUM!	#NUM!
-118.95	5.0679	4.49139	4.75249	4.79056	5.28072	5.3343	5.44848	5.53855	5.85988	6.89891	8.30438	8.24688	8.20524	8.20568	8.42102	8.39976	6.58121	5.39155	4.74001	4.65739	4.90691	5.52352	5.68937	5.62253	5.5284	5.57965	5.74506	6.29485	5.10543	4.68185	4.74269	4.70877	5.20176	5.48505	5.21804	5.08444	5.01583	4.82137	5.13717	4.7174	3.72064	#NUM!	#NUM!	#NUM!	#NUM!	#NUM!	#NUM!	#NUM!	#NUM!
-118.85	5.06726	4.45561	4.71738	4.75946	4.91229	4.99063	5.41713	5.55397	5.79154	6.93789	8.2502	8.23602	8.15313	8.16056	8.15351	6.80597	5.60857	5.42248	4.9505	4.93776	4.91903	5.4546	5.48695	5.37652	5.15203	5.51311	5.44792	5.32342	4.77975	4.67078	4.64131	4.78938	5.20075	5.55689	5.19867	5.09767	4.79994	4.96008	5.10295	4.19016	3.52372	#NUM!	#NUM!	#NUM!	#NUM!	#NUM!	#NUM!	#NUM!	#NUM!
-118.75	5.06874	4.426	4.63264	4.76479	4.8475	4.98077	5.39433	5.71763	6.429	6.88085	8.21383	8.17106	8.24172	8.23234	6.9258	6.4465	5.52817	5.52303	5.51966	5.35089	5.02821	4.91343	4.97787	4.82264	4.75313	5.22114	5.23752	4.96243	4.71343	4.54287	4.76248	5.05918	5.26712	5.51223	5.1293	4.78407	4.67033	5.26017	5.10726	4.24783	3.35297	#NUM!	#NUM!	#NUM!	#NUM!	#NUM!	#NUM!	#NUM!	#NUM!
-118.65	5.07337	4.47793	4.58974	4.67917	4.78006	4.91044	5.40515	5.71341	5.72267	6.50137	8.17195	8.1729	7.6903	7.15647	6.7551	5.60461	5.6033	5.65964	5.53301	5.48012	4.98862	4.72561	4.62614	4.45624	4.58901	5.06408	5.03573	4.88766	4.6931	4.55047	4.97287	4.97473	5.22751	5.5692	5.01072	5.06401	4.98703	5.19949	4.83071	3.94661	3.09972	#NUM!	#NUM!	#NUM!	#NUM!	#NUM!	#NUM!	#NUM!	#NUM!
-118.55	5.07922	4.3945	4.5498	4.66894	4.72423	4.8916	5.43548	5.57235	5.58579	6.47776	6.79713	6.91525	6.62855	6.77766	5.92513	5.78697	5.77618	5.59052	5.56325	5.54498	4.92763	4.74138	4.71865	4.58549	4.57138	5.01296	4.90113	4.6855	4.58703	4.85107	5.03661	5.12737	5.14443	5.45884	4.9787	5.0228	4.93798	4.86935	4.32113	3.03181	3.28775	#NUM!	#NUM!	#NUM!	#NUM!	#NUM!	#NUM!	#NUM!	#NUM!
-118.45	5.04307	4.34194	4.52061	4.6706	4.75975	4.86269	5.42836	5.70959	5.57876	6.4137	6.71298	6.43538	5.90337	6.02508	5.9631	5.76879	5.75764	5.61101	5.52885	5.25282	5.00031	4.85384	4.82039	4.82537	4.70914	5.02051	4.87063	4.66467	4.56621	4.70596	5.05344	5.08692	5.26003	5.67371	5.75605	4.95609	4.60401	4.28486	#NUM!	#NUM!	#NUM!	#NUM!	#NUM!	#NUM!	#NUM!	#NUM!	#NUM!	#NUM!	#NUM!
-118.35	5.14907	4.41336	4.62132	4.6723	4.74615	5.22657	5.46757	6.40988	5.69215	6.39907	6.2869	5.64277	5.57621	5.67452	5.67801	5.61211	5.73805	5.59307	5.31086	5.21351	4.89115	4.91566	4.90577	4.8744	4.80308	5.0355	4.86392	4.62211	4.97862	4.81808	4.72755	4.82006	4.95325	5.31929	5.33074	4.94035	3.68138	3.81602	#NUM!	#NUM!	#NUM!	#NUM!	#NUM!	#NUM!	#NUM!	#NUM!	#NUM!	#NUM!	#NUM!
-118.25	5.13727	4.40042	4.55063	4.61265	4.76796	5.26475	6.3395	6.39394	6.36608	6.35669	5.49987	5.36853	5.36896	5.47078	5.42545	5.1139	5.53377	5.41128	5.32128	5.06749	4.862	5.0055	4.98175	5.2951	5.19984	5.10375	4.90221	4.68573	5.11268	4.82397	4.64453	4.43545	4.57742	4.84681	5.38291	4.93342	3.52961	3.14095	#NUM!	#NUM!	#NUM!	#NUM!	#NUM!	#NUM!	#NUM!	#NUM!	#NUM!	#NUM!	#NUM!
-118.15	5.12473	4.39954	4.63216	4.66348	5.11444	5.30539	6.2462	6.30093	6.34025	5.43636	5.38303	4.90876	4.84924	4.80341	4.7492	4.90312	4.98986	5.32315	4.81115	4.82214	4.90067	4.9428	4.96168	5.25528	5.18672	5.24266	4.88698	4.81109	5.15622	4.71698	4.60469	4.41225	4.39453	4.85794	5.17972	4.49806	3.87155	3.10899	#NUM!	#NUM!	#NUM!	#NUM!	#NUM!	#NUM!	#NUM!	#NUM!	#NUM!	#NUM!	#NUM!
-118.05	5.40205	4.45294	4.62334	4.66132	5.09474	5.2635	6.12422	6.20668	5.57379	5.29159	4.89272	4.74683	4.76137	4.80014	4.72514	4.69144	4.71411	4.92759	4.8534	4.92447	4.92972	4.93729	4.95623	5.27548	5.17023	5.09451	4.91274	5.01188	4.73379	4.62413	4.55657	4.3658	4.3454	4.61742	5.05274	4.30952	3.30385	#NUM!	#NUM!	#NUM!	#NUM!	#NUM!	#NUM!	#NUM!	#NUM!	#NUM!	#NUM!	#NUM!	#NUM!
-117.95	6.07063	4.88753	5.00397	5.00873	5.26204	5.3994	6.13102	6.19273	5.43203	4.97233	4.77836	4.76621	4.73489	4.76785	4.75873	4.73514	4.75204	4.95426	4.95076	5.0167	4.98717	4.98102	4.94472	5.22154	5.14058	5.08209	4.98857	5.04691	4.68905	4.64985	4.59948	4.44	4.45522	4.98297	4.83736	4.02161	#NUM!	#NUM!	#NUM!	#NUM!	#NUM!	#NUM!	#NUM!	#NUM!	#NUM!	#NUM!	#NUM!	#NUM!	#NUM!
-117.85	6.089	5.6978	5.09937	5.77658	5.30588	5.34119	5.35875	5.42267	5.39415	4.89277	4.81497	4.79209	4.7938	4.77992	4.73664	4.89947	4.82114	4.92608	5.00946	4.92278	4.85456	4.79398	4.76648	5.16147	5.10358	5.06746	5.02642	4.72486	4.68154	4.64224	4.60021	4.49917	4.62884	4.9236	4.72278	3.51313	#NUM!	#NUM!	#NUM!	#NUM!	#NUM!	#NUM!	#NUM!	#NUM!	#NUM!	#NUM!	#NUM!	#NUM!	#NUM!
-117.75	6.08466	5.6812	5.07478	5.77753	5.29249	5.29019	5.18223	5.24663	5.27905	4.72317	4.86023	4.89935	4.91104	4.96752	4.95811	4.97429	4.96241	4.99114	5.03321	4.91524	4.8338	4.74608	4.7378	5.14068	5.09321	5.0727	5.13374	5.04064	4.98251	4.74197	4.56664	4.6502	4.81597	4.79457	3.85219	#NUM!	#NUM!	#NUM!	#NUM!	#NUM!	#NUM!	#NUM!	#NUM!	#NUM!	#NUM!	#NUM!	#NUM!	#NUM!	#NUM!
-117.65	6.0816	5.71053	4.91808	5.04785	5.12162	5.12258	5.1192	5.1649	4.83112	4.79762	4.9229	5.04279	4.98349	5.10597	5.04573	4.98884	5.07083	5.11585	5.02081	4.90417	4.77903	4.65954	4.74838	5.21682	5.38041	5.15601	5.40705	5.29975	5.30416	5.00348	4.65793	4.84794	4.80346	4.22491	#NUM!	#NUM!	#NUM!	#NUM!	#NUM!	#NUM!	#NUM!	#NUM!	#NUM!	#NUM!	#NUM!	#NUM!	#NUM!	#NUM!	#NUM!
-117.55	5.51047	4.93476	4.92459	4.92948	5.08788	5.06713	5.06852	5.11269	4.67039	4.86193	5.02798	5.08241	5.00591	5.09492	5.0924	5.03974	5.09611	4.98145	4.94858	4.85514	4.68295	4.79952	5.27211	5.5192	6.41333	6.36633	5.70052	5.99646	6.00698	5.4068	4.95005	4.72922	4.09406	3.65282	#NUM!	#NUM!	#NUM!	#NUM!	#NUM!	#NUM!	#NUM!	#NUM!	#NUM!	#NUM!	#NUM!	#NUM!	#NUM!	#NUM!	#NUM!
-117.45	5.43794	4.88653	4.8696	4.96118	5.06241	5.03336	5.00866	4.80446	4.75779	4.92194	5.06123	5.08234	4.96764	5.06158	5.05792	5.06255	5.0329	4.91221	4.81946	4.81282	4.79262	5.35218	6.47257	6.7949	6.80798	6.83677	6.91384	5.92637	5.69947	5.13177	4.82024	3.87314	3.66265	#NUM!	#NUM!	#NUM!	#NUM!	#NUM!	#NUM!	#NUM!	#NUM!	#NUM!	#NUM!	#NUM!	#NUM!	#NUM!	#NUM!	#NUM!	#NUM!
-117.35	5.45541	4.85465	4.97366	4.92813	5.0421	5.04091	4.99188	4.79747	4.82892	4.89872	4.97323	5.00743	5.00738	5.02684	5.01133	4.95459	4.7899	4.73354	4.72113	4.7081	5.08694	6.30578	6.61081	6.57346	6.76839	6.65389	6.4451	5.28624	4.78628	4.18648	3.87778	#NUM!	#NUM!	#NUM!	#NUM!	#NUM!	#NUM!	#NUM!	#NUM!	#NUM!	#NUM!	#NUM!	#NUM!	#NUM!	#NUM!	#NUM!	#NUM!	#NUM!	#NUM!
-117.25	5.44152	4.84184	4.93403	4.91162	5.04042	5.02036	5.08746	4.89271	4.89301	4.94988	4.98878	4.9205	4.9716	5.3037	4.86077	4.86608	4.69658	4.70109	4.7664	5.2269	6.18517	6.24022	6.61003	5.81162	5.75462	5.91242	3.9506	#NUM!	#NUM!	#NUM!	#NUM!	#NUM!	#NUM!	#NUM!	#NUM!	#NUM!	#NUM!	#NUM!	#NUM!	#NUM!	#NUM!	#NUM!	#NUM!	#NUM!	#NUM!	#NUM!	#NUM!	#NUM!	#NUM!
-117.15	5.17019	4.43189	4.90926	4.90761	5.00944	5.00741	5.1213	4.88608	4.92627	4.96829	4.957	4.8764	5.14572	5.11292	5.08388	4.86854	4.92413	5.30902	5.26768	6.32786	6.34172	6.90932	6.47634	4.9091	4.32772	#NUM!	#NUM!	#NUM!	#NUM!	#NUM!	#NUM!	#NUM!	#NUM!	#NUM!	#NUM!	#NUM!	#NUM!	#NUM!	#NUM!	#NUM!	#NUM!	#NUM!	#NUM!	#NUM!	#NUM!	#NUM!	#NUM!	#NUM!	#NUM!
-117.05	5.15998	4.42458	4.53192	4.82827	4.96037	4.87679	5.01255	4.79373	4.71896	4.88603	5.18538	5.11334	5.06789	5.11606	5.117	5.44498	5.84713	6.60146	6.27663	6.96071	6.95889	6.55222	4.86997	#NUM!	#NUM!	#NUM!	#NUM!	#NUM!	#NUM!	#NUM!	#NUM!	#NUM!	#NUM!	#NUM!	#NUM!	#NUM!	#NUM!	#NUM!	#NUM!	#NUM!	#NUM!	#NUM!	#NUM!	#NUM!	#NUM!	#NUM!	#NUM!	#NUM!	#NUM!
-116.95	5.20647	4.41714	4.89704	4.82583	4.86518	4.79982	4.94236	4.66467	4.74195	5.12442	5.17118	6.11809	6.08153	6.08406	6.45103	6.59096	6.82962	6.88908	6.63993	6.64899	5.90366	4.84714	#NUM!	#NUM!	#NUM!	#NUM!	#NUM!	#NUM!	#NUM!	#NUM!	#NUM!	#NUM!	#NUM!	#NUM!	#NUM!	#NUM!	#NUM!	#NUM!	#NUM!	#NUM!	#NUM!	#NUM!	#NUM!	#NUM!	#NUM!	#NUM!	#NUM!	#NUM!	#NUM!
-116.85	5.52245	4.76076	4.86989	4.71083	4.6925	4.6574	4.86575	5.04404	5.08536	6.06394	6.18245	6.51288	6.50879	6.63945	6.94486	6.67119	6.86866	6.59818	6.19162	4.70643	#NUM!	#NUM!	#NUM!	#NUM!	#NUM!	#NUM!	#NUM!	#NUM!	#NUM!	#NUM!	#NUM!	#NUM!	#NUM!	#NUM!	#NUM!	#NUM!	#NUM!	#NUM!	#NUM!	#NUM!	#NUM!	#NUM!	#NUM!	#NUM!	#NUM!	#NUM!	#NUM!	#NUM!	#NUM!
-116.75	5.54356	4.79956	5.00323	5.52089	5.46045	5.61216	5.8448	6.04645	6.43749	6.49166	8.41144	8.41256	8.39086	7.63111	6.56282	6.63548	6.18536	5.68291	4.4618	#NUM!	#NUM!	#NUM!	#NUM!	#NUM!	#NUM!	#NUM!	#NUM!	#NUM!	#NUM!	#NUM!	#NUM!	#NUM!	#NUM!	#NUM!	#NUM!	#NUM!	#NUM!	#NUM!	#NUM!	#NUM!	#NUM!	#NUM!	#NUM!	#NUM!	#NUM!	#NUM!	#NUM!	#NUM!	#NUM!
-116.65	5.55059	4.76266	5.66275	5.49661	5.53677	6.07993	6.3442	7.45595	8.30026	8.36808	8.45073	8.42726	8.16432	7.11054	4.89454	#NUM!	#NUM!	#NUM!	#NUM!	#NUM!	#NUM!	#NUM!	#NUM!	#NUM!	#NUM!	#NUM!	#NUM!	#NUM!	#NUM!	#NUM!	#NUM!	#NUM!	#NUM!	#NUM!	#NUM!	#NUM!	#NUM!	#NUM!	#NUM!	#NUM!	#NUM!	#NUM!	#NUM!	#NUM!	#NUM!	#NUM!	#NUM!	#NUM!	#NUM!
-116.55	6.18325	4.84934	5.68622	5.87028	6.06916	7.25694	8.12173	8.17401	8.30425	8.40302	8.38677	8.05221	6.68183	4.29634	#NUM!	#NUM!	#NUM!	#NUM!	#NUM!	#NUM!	#NUM!	#NUM!	#NUM!	#NUM!	#NUM!	#NUM!	#NUM!	#NUM!	#NUM!	#NUM!	#NUM!	#NUM!	#NUM!	#NUM!	#NUM!	#NUM!	#NUM!	#NUM!	#NUM!	#NUM!	#NUM!	#NUM!	#NUM!	#NUM!	#NUM!	#NUM!	#NUM!	#NUM!	#NUM!
-116.45	6.25236	5.87121	6.03453	7.52785	7.91596	8.16017	8.12686	8.14633	8.22977	8.11595	7.19391	5.46076	4.42634	#NUM!	#NUM!	#NUM!	#NUM!	#NUM!	#NUM!	#NUM!	#NUM!	#NUM!	#NUM!	#NUM!	#NUM!	#NUM!	#NUM!	#NUM!	#NUM!	#NUM!	#NUM!	#NUM!	#NUM!	#NUM!	#NUM!	#NUM!	#NUM!	#NUM!	#NUM!	#NUM!	#NUM!	#NUM!	#NUM!	#NUM!	#NUM!	#NUM!	#NUM!	#NUM!	#NUM!
-116.35	7.58506	7.11828	7.42647	7.60736	8.06283	8.20833	8.12379	7.81841	6.84205	4.45823	#NUM!	#NUM!	#NUM!	#NUM!	#NUM!	#NUM!	#NUM!	#NUM!	#NUM!	#NUM!	#NUM!	#NUM!	#NUM!	#NUM!	#NUM!	#NUM!	#NUM!	#NUM!	#NUM!	#NUM!	#NUM!	#NUM!	#NUM!	#NUM!	#NUM!	#NUM!	#NUM!	#NUM!	#NUM!	#NUM!	#NUM!	#NUM!	#NUM!	#NUM!	#NUM!	#NUM!	#NUM!	#NUM!	#NUM!
-116.25	7.58063	7.08362	7.42507	7.92843	8.16614	7.21437	5.98114	5.47954	4.50543	#NUM!	#NUM!	#NUM!	#NUM!	#NUM!	#NUM!	#NUM!	#NUM!	#NUM!	#NUM!	#NUM!	#NUM!	#NUM!	#NUM!	#NUM!	#NUM!	#NUM!	#NUM!	#NUM!	#NUM!	#NUM!	#NUM!	#NUM!	#NUM!	#NUM!	#NUM!	#NUM!	#NUM!	#NUM!	#NUM!	#NUM!	#NUM!	#NUM!	#NUM!	#NUM!	#NUM!	#NUM!	#NUM!	#NUM!	#NUM!
-116.15	7.45486	7.05198	7.78193	8.16459	6.70035	5.97704	5.44256	3.66979	3.39919	#NUM!	#NUM!	#NUM!	#NUM!	#NUM!	#NUM!	#NUM!	#NUM!	#NUM!	#NUM!	#NUM!	#NUM!	#NUM!	#NUM!	#NUM!	#NUM!	#NUM!	#NUM!	#NUM!	#NUM!	#NUM!	#NUM!	#NUM!	#NUM!	#NUM!	#NUM!	#NUM!	#NUM!	#NUM!	#NUM!	#NUM!	#NUM!	#NUM!	#NUM!	#NUM!	#NUM!	#NUM!	#NUM!	#NUM!	#NUM!
-116.05	7.34204	6.85578	7.74313	7.20223	#NUM!	#NUM!	#NUM!	#NUM!	#NUM!	#NUM!	#NUM!	#NUM!	#NUM!	#NUM!	#NUM!	#NUM!	#NUM!	#NUM!	#NUM!	#NUM!	#NUM!	#NUM!	#NUM!	#NUM!	#NUM!	#NUM!	#NUM!	#NUM!	#NUM!	#NUM!	#NUM!	#NUM!	#NUM!	#NUM!	#NUM!	#NUM!	#NUM!	#NUM!	#NUM!	#NUM!	#NUM!	#NUM!	#NUM!	#NUM!	#NUM!	#NUM!	#NUM!	#NUM!	#NUM!
-115.95	5.57603	5.45627	5.88251	4.14485	#NUM!	#NUM!	#NUM!	#NUM!	#NUM!	#NUM!	#NUM!	#NUM!	#NUM!	#NUM!	#NUM!	#NUM!	#NUM!	#NUM!	#NUM!	#NUM!	#NUM!	#NUM!	#NUM!	#NUM!	#NUM!	#NUM!	#NUM!	#NUM!	#NUM!	#NUM!	#NUM!	#NUM!	#NUM!	#NUM!	#NUM!	#NUM!	#NUM!	#NUM!	#NUM!	#NUM!	#NUM!	#NUM!	#NUM!	#NUM!	#NUM!	#NUM!	#NUM!	#NUM!	#NUM!
-115.85	#NUM!	#NUM!	#NUM!	#NUM!	#NUM!	#NUM!	#NUM!	#NUM!	#NUM!	#NUM!	#NUM!	#NUM!	#NUM!	#NUM!	#NUM!	#NUM!	#NUM!	#NUM!	#NUM!	#NUM!	#NUM!	#NUM!	#NUM!	#NUM!	#NUM!	#NUM!	#NUM!	#NUM!	#NUM!	#NUM!	#NUM!	#NUM!	#NUM!	#NUM!	#NUM!	#NUM!	#NUM!	#NUM!	#NUM!	#NUM!	#NUM!	#NUM!	#NUM!	#NUM!	#NUM!	#NUM!	#NUM!	#NUM!	#NUM!
-115.75	#NUM!	#NUM!	#NUM!	#NUM!	#NUM!	#NUM!	#NUM!	#NUM!	#NUM!	#NUM!	#NUM!	#NUM!	#NUM!	#NUM!	#NUM!	#NUM!	#NUM!	#NUM!	#NUM!	#NUM!	#NUM!	#NUM!	#NUM!	#NUM!	#NUM!	#NUM!	#NUM!	#NUM!	#NUM!	#NUM!	#NUM!	#NUM!	#NUM!	#NUM!	#NUM!	#NUM!	#NUM!	#NUM!	#NUM!	#NUM!	#NUM!	#NUM!	#NUM!	#NUM!	#NUM!	#NUM!	#NUM!	#NUM!	#NUM!
-115.65	#NUM!	#NUM!	#NUM!	#NUM!	#NUM!	#NUM!	#NUM!	#NUM!	#NUM!	#NUM!	#NUM!	#NUM!	#NUM!	#NUM!	#NUM!	#NUM!	#NUM!	#NUM!	#NUM!	#NUM!	#NUM!	#NUM!	#NUM!	#NUM!	#NUM!	#NUM!	#NUM!	#NUM!	#NUM!	#NUM!	#NUM!	#NUM!	#NUM!	#NUM!	#NUM!	#NUM!	#NUM!	#NUM!	#NUM!	#NUM!	#NUM!	#NUM!	#NUM!	#NUM!	#NUM!	#NUM!	#NUM!	#NUM!	#NUM!
-115.55	#NUM!	#NUM!	#NUM!	#NUM!	#NUM!	#NUM!	#NUM!	#NUM!	#NUM!	#NUM!	#NUM!	#NUM!	#NUM!	#NUM!	#NUM!	#NUM!	#NUM!	#NUM!	#NUM!	#NUM!	#NUM!	#NUM!	#NUM!	#NUM!	#NUM!	#NUM!	#NUM!	#NUM!	#NUM!	#NUM!	#NUM!	#NUM!	#NUM!	#NUM!	#NUM!	#NUM!	#NUM!	#NUM!	#NUM!	#NUM!	#NUM!	#NUM!	#NUM!	#NUM!	#NUM!	#NUM!	#NUM!	#NUM!	#NUM!
E.pacifica 2019
	Lat
Lon	30.05	30.15	30.25	30.35	30.45	30.55	30.65	30.75	30.85	30.95	31.05	31.15	31.25	31.35	31.45	31.55	31.65	31.75	31.85	31.95	32.05	32.15	32.25	32.35	32.45	32.55	32.65	32.75	32.85	32.95	33.05	33.15	33.25	33.35	33.45	33.55	33.65	33.75	33.85	33.95	34.05	34.15	34.25	34.35	34.45	34.55	34.65	34.75	34.85
-133.95	6.15005	6.39319	6.24143	5.97885	6.33697	6.3368	6.32346	6.37528	6.38332	6.38108	6.45806	6.46075	6.46008	6.45855	6.45781	6.45855	6.45837	6.45852	6.37593	6.1144	6.12539	6.38769	6.41271	6.40466	6.38729	6.06473	5.82891	5.84004	5.93558	6.20637	6.36311	6.21805	6.36316	6.34637	6.37244	6.44769	6.40144	6.31655	6.24683	6.22159	6.20436	6.20575	6.19714	6.20711	6.21382	6.21529	6.22491	6.22383	6.22702
-133.85	6.15155	6.36764	6.15239	5.63933	5.5735	5.69651	5.8744	5.87391	5.96618	5.88572	5.84005	5.79206	5.81097	5.73086	5.96701	6.03009	6.1736	5.95198	6.1067	6.22688	6.04222	6.09284	6.12294	6.10144	5.93369	5.55289	5.25941	5.4238	5.68875	5.97129	5.98471	5.73203	5.55882	5.53743	5.52436	5.52943	5.52391	5.51998	5.51618	5.61195	5.71937	5.72869	5.72931	5.68976	5.72149	5.81733	5.83964	5.84625	5.81651
-133.75	6.15816	6.23741	5.45528	5.40298	5.37322	5.26795	5.60589	5.60715	5.77277	5.85475	5.81312	5.77691	5.76148	5.68357	5.64608	5.44014	5.19835	5.24901	5.67298	5.99353	5.956	5.93369	5.54892	5.44959	5.26814	5.18123	4.88184	5.62926	5.73349	5.77456	5.82055	5.53236	5.49683	5.49426	5.49221	5.49116	5.48245	5.47411	5.38233	5.34269	5.50734	5.62558	5.38404	5.46759	5.34343	5.53567	5.52766	5.48461	5.35764
-133.65	6.08975	6.15835	5.15219	5.24567	5.34038	5.37934	5.74631	5.77187	5.84046	6.03383	6.03854	6.07416	5.99704	5.51749	5.47701	5.69518	5.53142	5.48754	5.73857	5.827	5.77934	5.73529	5.43041	5.7247	5.63263	5.37417	5.34394	5.47108	5.67986	5.80509	5.78843	5.68223	5.74247	5.7278	5.70559	5.70345	5.59718	5.48458	5.49732	5.64549	5.87444	5.87081	5.75616	5.74703	5.84017	5.83479	5.81167	5.7428	5.5892
-133.55	5.72866	6.05015	5.16622	5.04325	5.09311	5.37838	5.7166	5.8833	5.85204	6.02712	6.10807	6.15119	6.15936	6.08716	6.02613	6.01654	5.98755	5.83971	5.92827	5.95813	5.55216	5.81472	5.73223	5.78549	5.80428	5.53828	5.46773	5.27311	5.43842	5.80213	5.74814	5.76959	5.75736	5.77488	5.87228	5.88485	5.88626	5.85378	5.75567	5.81618	5.83905	5.814	5.75762	5.82884	5.92926	5.93926	5.97404	5.95126	5.89725
-133.45	5.84366	5.91267	4.86817	5.0771	5.26437	5.41836	5.92672	6.09125	6.08805	5.9531	5.86091	6.25712	6.24703	6.21642	6.24293	6.23961	6.18417	6.19679	6.1755	6.15835	5.7989	5.99723	5.69019	6.12931	6.11685	5.97949	5.5905	5.65368	5.58295	5.33373	5.38636	5.21991	5.14238	5.2837	5.74604	5.90187	5.90139	5.88952	5.79292	5.78519	5.75498	5.75674	5.75917	5.94494	6.00344	6.03363	6.07216	6.08986	6.07868
-133.35	5.63141	5.72725	4.87703	5.16692	5.57717	5.53615	6.25149	6.36779	6.36836	5.74069	5.96153	6.3519	6.33108	6.22657	6.30446	6.40426	6.42139	6.42111	6.42265	6.34248	6.3305	6.21673	6.34192	6.42025	6.40795	6.18352	6.06645	6.04404	5.86274	5.79481	5.28244	5.39291	5.37864	5.34511	5.21705	5.50161	5.79978	5.93434	5.75598	5.74979	5.74612	5.75563	5.77598	5.89519	6.02304	6.03995	6.09663	6.13188	6.14598
-133.25	5.63194	5.04398	4.91294	5.18771	5.61737	5.787	6.36717	6.37231	6.3727	6.36235	5.96825	6.34267	6.34064	6.33812	6.3739	6.41799	6.41879	6.42191	6.38999	6.35559	6.26961	6.27657	6.39613	6.42201	6.42034	6.35805	6.11869	5.79304	5.85019	5.6139	5.4591	5.47904	5.28151	5.06202	4.97916	5.27541	5.59801	5.91188	5.83053	5.72853	5.7548	5.75224	5.81486	5.92731	6.0421	6.13965	6.15667	6.17658	6.20924
-133.15	5.63602	5.16957	4.9976	5.19896	5.6272	6.10251	6.37245	6.37318	6.4157	6.40479	6.34569	6.31108	6.3334	6.3311	6.33192	6.39053	6.42113	6.41778	6.35793	6.36417	6.36328	6.35772	6.39157	6.41757	6.4217	6.28569	6.01033	5.43328	5.20917	4.90623	5.57706	5.40748	5.35455	5.17847	5.0513	4.95629	5.28114	5.65568	5.90569	5.81795	5.90961	5.90862	5.92294	6.03533	6.14009	6.20867	6.22017	6.21533	6.20964
-133.05	5.63615	4.99214	5.00693	5.19425	5.70215	6.2419	6.4062	6.43636	6.43325	6.42288	6.42029	6.33416	6.19685	6.19676	6.0764	6.33088	6.36185	6.41982	5.98681	6.36445	6.35994	6.40407	6.42062	6.42345	6.4203	6.15048	6.02395	5.60545	4.97784	5.03604	5.33746	5.56046	5.55043	5.24346	5.05267	5.02505	4.92552	5.14096	5.68014	5.81983	6.05517	6.06166	6.14451	6.21479	6.24522	6.27215	6.27503	6.21428	6.1804
-132.95	5.63318	4.70761	5.02606	5.19556	5.61935	6.36942	6.43629	6.43322	6.42335	6.42251	6.41869	6.33377	6.12883	6.05692	5.73505	5.85717	6.21888	6.36395	6.4182	6.39167	6.41952	6.42529	6.42277	6.42121	6.29583	6.08241	5.93274	5.91262	4.80775	5.46344	5.75423	5.77766	5.99483	5.40848	4.99269	5.04304	4.95707	4.94775	5.33224	5.76227	6.10031	6.18329	6.26229	6.25102	6.2554	6.28901	6.30684	6.25524	6.24304
-132.85	5.6283	4.69497	5.02598	5.1693	5.61079	6.44092	6.43118	6.42446	6.42317	6.36871	6.35141	6.37715	6.11993	5.71112	5.7738	5.74324	5.57886	6.20642	6.35756	6.03336	6.03312	6.41397	6.41535	6.28222	6.1911	7.1409	6.89828	6.93773	6.04171	6.74787	7.05507	7.10164	6.66246	5.24202	5.29813	4.99671	4.9878	5.00329	5.42468	5.62596	6.16516	6.29985	6.28194	6.27094	6.26337	6.28769	6.29513	6.33362	6.37765
-132.75	5.54415	5.0006	5.00829	5.12113	5.40129	6.43568	6.42873	6.42462	6.41799	6.29912	6.28479	6.27756	6.0409	5.55564	5.74691	5.35835	5.35435	5.6391	6.32457	6.40737	6.37606	6.40696	6.27722	6.18906	5.9313	7.29368	8.27465	7.95629	7.52357	7.81449	8.53813	8.58977	6.45341	5.28034	5.10322	4.59908	4.6993	4.73744	5.14379	5.37694	6.18376	6.31281	6.28984	6.2806	6.26399	6.28822	6.2471	6.18661	6.35624
-132.65	5.54064	5.02676	4.93211	5.31053	5.8941	6.43377	6.42562	6.42066	6.41894	6.30553	6.267	6.23291	5.93366	5.62559	5.34396	5.34256	5.34398	5.73128	6.28824	6.32309	6.3037	6.32864	5.86698	6.11062	5.48459	6.71255	7.43776	7.3763	7.09069	7.43307	8.58035	8.68728	6.47704	5.14656	5.07839	4.52949	4.69801	5.15073	5.15811	5.36671	6.19414	6.29283	6.29235	6.25977	6.25801	6.28224	6.21505	6.13907	6.35917
-132.55	5.5304	5.05758	4.93193	5.51317	6.19491	6.43043	6.42528	6.41903	6.42674	6.29717	6.23353	6.13205	5.84755	5.5068	5.18539	5.3284	4.93763	5.33472	6.03975	6.29801	6.09544	6.27163	5.8442	6.05137	5.34058	6.6845	7.67748	7.36653	7.0953	8.20928	8.58369	8.70242	6.48746	5.30756	5.1128	4.51269	4.69922	4.81635	5.16907	5.36743	6.19002	6.28866	6.24977	6.23794	6.23701	6.26096	6.20986	6.07241	6.34563
-132.45	5.52507	5.1024	4.93591	5.57484	6.29013	6.42977	6.42378	6.41912	6.42718	6.28973	6.20956	6.05365	5.78342	5.47682	5.14015	5.18528	4.93014	5.32415	5.70012	5.90279	5.56556	6.26544	6.17482	5.98062	5.15464	6.69249	8.21495	6.61156	6.698	7.99627	8.59249	8.43415	6.48964	5.39935	5.20998	5.17087	4.67308	4.78792	5.16745	5.43288	6.17271	6.26607	6.22566	6.19848	6.22477	6.27181	6.04975	6.02869	6.31884
-132.35	5.51688	5.81483	4.871	6.00507	6.24666	6.42651	6.42394	6.42074	6.42672	6.27314	6.15644	5.99187	5.71444	5.4179	5.07709	5.14102	4.89648	5.287	5.47977	5.1588	5.6067	5.97897	6.17628	5.61616	5.15646	6.36921	7.36583	7.34007	7.33293	8.57947	8.69564	8.4337	6.52679	5.40287	5.29801	4.77518	4.9074	4.76532	5.173	5.66465	6.22421	6.20043	6.19714	6.21239	6.25163	6.27383	6.01589	5.51494	6.03239
-132.25	5.51134	5.83688	4.86486	6.11345	6.26842	6.42483	6.42621	6.42091	6.41746	6.25816	6.14119	5.9754	5.69506	5.43743	5.0747	5.14956	5.28218	5.28264	5.51844	5.36282	5.65366	6.36684	5.81936	5.63746	5.07078	6.33932	6.84472	6.93342	7.54084	8.215	8.70401	8.43305	6.41708	5.1862	5.12747	4.74242	4.89991	5.11099	5.15598	6.05906	6.2042	6.19084	6.19387	6.25102	6.39108	6.33095	5.62115	5.6503	5.47194
-132.15	5.51121	5.93013	5.24683	6.21682	6.42593	6.42705	6.42797	6.42122	6.41814	6.2744	6.17534	6.03706	5.72707	5.2612	5.34121	5.19444	5.27244	5.26951	5.56764	5.50018	5.90144	6.36642	6.1786	5.66144	5.21148	5.31335	5.22356	5.79617	5.62492	6.65145	6.75697	6.39102	5.47186	5.2855	5.09549	4.63434	4.93784	5.11177	5.57866	6.16798	6.19099	6.18837	6.21966	6.35488	6.36811	6.27147	5.46675	5.27717	5.28188
-132.05	5.51093	5.93526	5.06358	6.24648	6.4297	6.42772	6.4213	6.41641	6.41553	6.39884	6.20396	6.14279	5.9277	5.28765	5.40561	5.25773	5.26524	5.27581	5.58777	5.52654	5.90993	5.98628	6.21229	5.6878	5.30995	5.28963	5.078	5.32633	5.29094	5.3963	5.48541	5.17806	5.02064	5.28041	5.06264	4.73159	5.0239	5.09046	5.82261	6.18945	6.18947	6.21143	6.25518	6.37054	6.36425	6.26498	5.65182	5.27291	5.27275
-131.95	5.50388	5.93499	5.17371	6.29738	6.42507	6.42447	6.40202	6.39341	6.41213	6.40007	6.38002	6.20614	6.08012	5.37434	5.44887	5.27842	5.28513	5.6346	5.5027	5.99152	5.95343	5.98555	6.23358	6.05891	5.73438	5.33842	5.33754	5.34115	5.21556	5.24242	5.31482	5.00281	5.02319	4.98624	4.77589	5.01815	5.31059	5.29909	6.11313	6.16286	6.18787	5.89269	6.24468	6.36515	6.36016	6.26841	5.66911	5.27354	5.27047
-131.85	5.49392	5.92305	5.77794	6.3655	6.42803	6.41753	6.36219	6.356	6.35451	6.37351	6.36648	6.25811	6.12453	5.63237	5.57749	5.28512	5.28454	5.63996	5.2825	5.86906	5.95783	6.36524	6.31806	6.0663	5.74895	5.34178	5.34007	5.21643	5.19679	5.21773	5.2993	5.01704	4.97	4.98472	5.10995	4.90015	5.46923	5.73973	6.1114	6.16331	6.14607	5.86613	6.35259	6.36419	6.0348	6.35166	5.66745	5.27145	5.26806
-131.75	5.4931	6.02027	5.98681	6.42462	6.42402	6.39508	6.36091	6.36061	6.36137	6.33775	6.30468	6.26416	5.99185	5.49649	5.60419	4.89655	5.17616	5.6998	5.54878	5.84444	5.88534	6.27354	6.36404	6.11311	5.84932	5.5701	5.28343	5.09662	5.1679	5.14407	5.1712	5.12676	5.04887	5.10264	5.22213	4.75634	5.39636	5.98637	6.12667	6.14583	6.16481	5.88692	6.34979	6.35909	6.35929	6.35257	5.44016	5.26645	5.25879
-131.65	5.46974	6.01978	6.00655	6.42371	6.40558	6.35926	6.35648	6.36475	6.37294	6.35781	6.32514	6.20849	5.36175	5.62661	5.65562	5.62484	5.17205	5.84867	5.84714	5.85319	5.84125	6.2571	6.33271	6.20274	5.95462	5.64874	5.10689	4.99712	5.11758	5.11441	5.12789	5.04004	5.04229	5.17384	5.03545	4.98021	5.72823	6.08707	6.15238	6.17091	5.90038	5.90035	5.93573	6.03489	6.35738	6.35684	5.96324	5.2637	5.25781
-131.55	5.45169	5.97974	5.67396	6.36842	6.33639	6.27699	6.36284	6.38406	6.37458	6.36175	6.33215	6.23679	5.37545	5.51847	5.55603	5.91258	5.84539	5.94538	5.86268	5.58118	5.83444	5.93857	6.27432	6.36147	6.05145	5.61754	5.20748	5.01681	5.12618	5.18411	5.14493	5.04438	5.04495	5.35622	5.19444	5.33096	5.83459	5.81461	6.16184	6.23695	6.35228	6.29872	6.22026	6.03144	6.35397	6.35093	6.22382	5.65245	5.37819
-131.45	5.43178	5.8604	5.9393	6.33501	6.2701	6.27128	6.3783	6.37585	6.36202	6.21331	6.19056	6.09416	5.57874	5.36473	6.23269	6.23815	6.24079	6.33933	6.23868	5.55119	5.38486	5.4655	6.27476	6.36428	6.18775	5.7378	5.38637	5.2728	5.08899	5.10061	5.15158	5.16215	5.29598	5.37582	5.33812	5.57448	5.78476	5.75545	5.891	6.35753	6.35744	6.3523	5.97946	5.91193	6.34991	6.34578	6.30389	5.95343	5.30255
-131.35	5.20947	4.90075	5.84749	6.33578	6.25688	6.26842	6.38109	6.37699	6.223	6.03493	6.01598	5.91462	6.05084	5.90902	6.23343	6.30213	6.29484	6.25339	6.11455	5.2909	5.44637	5.57502	5.88848	6.36943	6.36512	5.81354	5.76354	5.48469	5.50524	5.49943	5.45764	5.48221	5.15938	5.41162	5.5773	5.62184	5.78583	5.69021	6.1999	6.35532	6.35863	6.29803	6.2555	6.19489	6.20527	6.34328	6.34015	6.10805	5.82265
-131.25	5.20332	5.421	5.53961	6.32703	5.9611	5.99219	6.28361	6.35492	6.22196	6.04422	6.01346	5.96676	6.07459	5.71401	6.11491	6.20358	6.21569	6.22041	5.97378	5.42313	5.16649	5.46732	6.14046	6.37278	6.38274	6.14233	5.93831	5.74944	5.58603	5.47627	5.46693	5.35818	4.87026	5.32524	5.6154	5.60323	5.74799	5.88132	6.21833	6.31701	5.99564	6.29498	6.25191	6.09938	6.14626	6.20912	6.31365	6.19357	6.05219
-131.15	5.41825	5.92229	6.14844	6.08157	5.05164	5.59227	5.97749	6.36074	6.2234	5.82049	6.04424	5.99316	6.09854	5.84895	6.2099	6.20491	6.2199	6.21662	5.98355	5.07534	5.1871	5.37466	6.07539	6.39233	7.0124	7.46256	7.37855	6.5335	7.22842	7.18676	7.12796	5.49723	5.33341	5.46604	5.64351	5.64851	5.75346	5.90343	6.24326	6.26983	6.27027	6.26787	6.25287	5.96843	6.04719	6.18904	6.20911	6.19197	6.051
-131.05	5.38982	6.08861	6.2282	5.71163	5.07378	5.59775	5.41653	6.25895	6.24857	6.21973	6.19743	6.09191	6.23196	5.85937	6.3361	6.33548	6.3381	6.27791	6.0864	5.49682	5.2007	5.29876	6.18524	6.31898	7.6307	7.86386	7.79894	7.8357	7.75419	7.74358	7.60952	5.82401	5.56183	5.67814	5.70804	5.72614	5.69942	5.855	6.20441	6.26431	6.23955	6.26266	6.25144	6.10425	5.93556	6.05024	6.06668	6.06092	6.12205
-130.95	5.3801	6.00662	6.2007	6.0527	5.55778	5.60061	5.4899	6.23434	6.33146	6.33118	6.26543	6.23354	6.22558	6.21078	5.9338	5.94363	6.33972	6.36299	6.26951	5.60092	5.18654	5.49532	6.06181	6.27733	7.85301	7.9349	7.89101	7.84683	7.88589	7.86867	7.80772	5.86232	5.73967	5.69914	5.71419	5.69215	5.68322	5.79848	6.15515	6.2577	6.1153	6.09005	6.22363	6.151	5.99293	6.00278	5.48796	5.5731	6.11564
-130.85	5.3801	5.99784	6.08751	6.05659	5.95205	5.38969	5.15009	5.92494	6.33606	6.3325	6.33862	6.20465	5.90652	6.21198	6.34186	5.95442	6.31034	6.3391	6.28882	5.64062	5.19026	5.57215	5.74701	6.16632	7.8097	7.89031	7.94335	7.85771	7.91497	7.9052	7.89016	6.04584	5.83482	5.73071	5.72092	5.68479	5.70937	5.87617	6.25693	6.25136	5.96093	5.75124	5.95631	5.96144	5.98777	5.92917	5.22864	5.43914	6.0434
-130.75	5.41695	5.9544	6.04464	6.05042	6.19713	5.38142	5.39782	4.99918	6.23751	6.33742	6.33306	6.21284	5.91914	6.26961	6.37138	5.99231	6.3716	6.34875	6.2601	5.41666	5.18792	5.49769	5.5725	5.96996	7.62959	7.8463	7.90878	7.89065	7.88622	7.88679	7.89453	6.18373	5.92883	5.93609	5.84704	5.82627	5.86515	6.14684	6.26564	6.24624	5.9612	5.53921	5.44994	5.58838	5.95502	5.81251	5.24143	5.40104	5.902
-130.65	5.41686	5.54603	5.68681	6.00563	6.21513	5.51904	5.51553	5.37983	6.2158	6.32749	6.30984	6.27417	6.26881	6.27434	5.98461	5.98828	6.37199	6.3826	6.39055	5.96994	5.42168	5.2767	5.75005	5.70456	7.46476	7.78238	7.67031	7.70451	7.86737	7.85883	7.84699	6.19066	6.04378	6.06645	6.11932	6.1111	6.13447	6.12167	6.14622	6.29796	5.97615	5.50815	5.64228	5.61424	5.44966	5.44821	5.28152	5.43101	5.52082
-130.55	5.41686	5.55104	5.5346	5.70342	6.21222	5.92629	5.38513	5.55337	6.21141	6.30072	6.36399	6.36327	6.36022	6.18757	6.22941	5.95595	6.36742	6.28321	6.36668	6.19716	5.67821	5.35381	5.38698	5.36335	6.68929	7.55244	7.65534	7.64852	7.6431	7.82681	7.83657	6.16133	6.03301	6.05112	6.10589	6.09347	6.06465	6.06043	6.1266	6.12837	6.0406	5.65419	5.45696	5.68516	5.69009	5.70279	5.66515	5.39536	5.25069
-130.45	5.41695	5.86178	5.45146	5.99471	6.20938	5.92306	5.93475	5.9453	6.20729	6.35767	6.36301	6.21893	6.17469	6.17509	6.17463	6.21983	6.23367	6.27592	6.32861	6.21614	5.75504	5.37771	5.39208	5.60466	5.92118	6.40648	6.43127	6.43096	6.44248	6.42151	6.65521	6.07692	5.98912	5.9842	6.03126	6.0243	5.99991	6.08486	6.12183	6.09141	6.09253	5.87575	5.46746	5.7039	5.63739	5.65602	5.63019	5.10819	5.33613
-130.35	5.41404	5.75778	5.78424	6.10185	6.18473	6.084	6.21106	6.207	6.2928	6.35908	6.19598	6.16578	6.16662	6.18278	6.18187	6.17501	6.18463	6.02333	6.33053	6.06606	5.70096	5.3877	5.39321	5.37313	5.3759	5.96629	5.988	5.98151	5.96609	6.00487	5.97452	5.82624	5.83871	5.82977	5.81971	5.83139	5.86454	6.02283	6.05765	6.01294	6.06733	5.89018	5.81916	5.45108	5.69464	5.63906	5.26262	5.11091	5.01217
-130.25	5.41215	5.55361	5.79123	6.00306	6.18469	6.21424	6.21074	6.24651	6.27016	6.21609	6.14185	6.14228	6.17115	6.22233	6.22217	6.1731	6.16716	5.83905	5.93609	5.68901	5.67704	5.40149	5.39267	5.18148	5.45276	5.80155	5.89302	5.88367	5.8666	5.85721	5.82906	5.81983	5.83152	5.81499	5.80574	5.807	5.82589	5.89439	5.94079	5.95309	5.99403	6.01061	5.87283	5.62013	5.47802	5.66098	5.26184	5.09077	4.95749
-130.15	5.41238	5.14995	5.56639	5.99923	6.01923	6.20728	6.27111	6.27393	6.18753	6.13812	6.10734	6.14252	6.21716	6.34376	6.2971	6.17629	6.14464	5.79929	5.40166	5.78323	5.39998	5.40113	5.39699	5.19486	5.24841	5.79811	5.8086	5.87223	5.86299	5.85632	5.82197	5.81116	5.79846	5.6829	5.64944	5.65224	5.73153	5.87509	5.89826	5.85905	5.94631	5.99608	6.02032	5.73796	5.26728	5.40068	5.15832	5.04464	4.92884
-130.05	5.41845	4.80528	5.26905	5.99796	5.98882	6.27113	6.06667	6.14046	6.1429	6.09535	6.09031	6.14124	6.2416	6.36256	6.36518	6.17897	6.1164	5.50308	5.56555	5.56972	5.40008	5.40041	5.38482	5.17558	5.3964	5.94937	5.85149	5.87323	5.86515	5.91778	5.87618	5.83404	5.70393	5.64544	5.6047	5.63596	5.70375	5.73022	5.88718	5.80726	5.85793	5.9233	5.97107	5.73398	5.20063	5.05643	5.09773	5.02231	4.86771
-129.95	5.20389	4.96391	5.46767	5.69912	5.69868	6.13706	5.8754	6.14482	6.10119	6.08664	6.0864	6.14993	6.33714	6.3622	6.36402	6.17182	6.03684	5.29344	5.15283	5.36375	5.4	5.40003	5.2482	5.24924	5.66054	5.95608	5.92945	5.84063	5.79527	5.87042	5.78721	5.73237	5.66531	5.64426	5.51622	5.51463	5.70576	5.71634	5.81992	5.83242	5.79504	5.79649	5.85005	5.67596	5.37764	5.06473	5.09068	5.00368	4.72069
-129.85	5.20789	4.94983	5.4324	5.52379	5.50688	5.99326	6.04109	6.12196	6.08818	6.06754	6.06638	6.14203	6.22109	6.26367	6.22299	6.14818	5.99947	5.47409	5.15127	5.23963	5.39821	5.397	5.21626	5.30605	5.93001	5.9647	5.95171	5.86167	5.75907	5.79647	5.71542	5.706	5.65368	5.64421	5.43541	5.43863	5.70681	5.73113	5.78611	5.77906	5.77253	5.78885	5.79026	5.629	5.36318	5.04833	5.07039	4.95555	4.75842
-129.75	5.4228	4.72934	5.0531	5.49904	5.5043	5.87999	6.05223	6.09732	6.08369	6.0669	6.05436	6.09147	6.14249	6.14985	6.14745	6.04488	5.73504	5.38884	5.1521	5.23932	5.29992	5.23471	5.16905	5.80801	6.10828	6.02433	5.93672	5.85623	5.76984	5.75576	5.71195	5.5853	5.62445	5.53436	5.42217	5.42556	5.70621	5.78704	5.8	5.6883	5.62591	5.77351	5.75774	5.48774	5.34117	5.01083	5.0153	4.84092	4.61044
-129.65	5.42126	4.87939	5.05225	5.71625	5.49911	5.79734	6.06068	6.08123	6.08084	6.07892	6.0611	6.05659	6.08336	6.09967	6.09608	6	5.44395	5.23587	5.17116	5.2342	5.23843	5.1884	5.45987	6.01982	6.08277	6.02531	5.86653	5.87927	5.83201	5.75216	5.59872	5.49247	5.44251	5.43167	5.41894	5.42143	5.58786	5.76087	5.78852	5.68287	5.61157	5.71734	5.75226	5.16565	5.20839	4.9777	4.96244	4.77146	4.47039
-129.55	5.41249	4.90759	5.04791	5.66801	5.32212	5.76618	5.9907	6.05355	6.06736	6.07059	6.07189	6.06598	6.07138	6.06379	6.08448	6.02687	5.38331	5.46901	5.3021	5.22975	5.19032	5.15785	5.43593	5.99902	6.08134	6.09234	5.86969	5.92535	5.9123	5.74122	5.51029	5.49254	5.43923	5.42971	5.41776	5.41712	5.47312	5.71288	5.76127	5.72399	5.62922	5.74765	5.69064	5.0408	4.8411	4.95658	4.92893	4.75901	4.36081
-129.45	5.39292	4.93232	5.04821	5.5298	5.44495	5.75205	5.90603	6.01555	6.02841	6.04644	6.05017	5.9929	5.99659	6.02751	6.11831	6.08169	5.53712	5.56494	5.57489	5.18859	5.15807	5.0757	5.247	5.85926	6.10946	6.14506	6.04315	5.91317	5.92181	5.72407	5.49706	5.49318	5.44305	5.43031	5.41915	5.41553	5.43448	5.59242	5.71362	5.72702	5.77127	5.76687	5.65522	4.94898	4.83804	4.93131	4.83993	4.66452	4.35286
-129.35	5.36597	4.94994	5.04723	5.2352	5.7467	5.61786	5.85316	5.9732	6.00287	6.04189	5.99971	5.92983	5.98579	6.07287	6.16506	6.11496	5.8744	5.36136	5.59161	5.15878	5.08412	5.23084	5.55325	5.87399	6.10108	6.16881	5.93309	5.88521	5.92389	5.72161	5.49706	5.49426	5.44543	5.43493	5.42637	5.41686	5.42299	5.59149	5.71297	5.71409	5.72353	5.72038	5.62884	4.94648	4.94951	4.9156	4.76799	4.59191	4.34846
-129.25	5.36597	4.98178	5.04845	5.12397	5.7005	5.19665	5.45557	5.76001	5.92035	5.96517	5.93528	5.96674	6.08114	6.1557	6.17941	6.13642	6.1362	5.86655	5.35308	5.47066	5.3254	5.55645	5.57839	5.91431	6.11064	6.14567	5.85485	5.93931	5.93239	5.72055	5.49714	5.49464	5.45252	5.53043	5.52559	5.42314	5.43783	5.59582	5.68239	5.71527	5.71275	5.66593	5.62797	4.98658	5.18686	4.87271	4.76129	4.58005	4.3338
-129.15	5.37131	4.98932	5.05255	5.10736	5.897	5.10712	5.10469	5.74317	5.86233	5.72971	5.82838	6.0603	6.13802	6.19284	6.2113	6.14984	6.14691	5.99671	5.71532	5.19664	5.24721	5.55698	5.23168	5.7228	6.09916	6.14584	5.85292	5.94311	5.93562	5.68847	5.50075	5.49579	5.48909	5.48689	5.64646	5.63777	5.63542	5.65001	5.71513	5.72681	5.75536	5.71628	5.66819	5.24168	4.9726	4.80346	4.75527	4.56147	4.32286
-129.05	5.37131	4.9849	5.05252	5.0764	5.87753	5.11168	4.92869	5.58203	5.83527	5.86274	5.91727	5.9446	6.02247	6.13482	6.17637	6.18472	6.08457	6.02408	5.72399	5.34688	5.55657	5.22162	5.03568	5.72315	6.14609	6.12147	5.96985	5.94112	5.93456	5.53243	5.50184	5.50321	5.49141	5.45217	5.64958	5.64563	5.63859	5.65343	5.76222	5.78498	5.82673	5.79018	5.7646	5.45998	5.2037	5.11321	4.68793	4.51092	4.27968
-128.95	5.35585	5.20211	5.06689	5.05154	5.64949	5.01888	4.9265	5.46167	5.86897	5.80887	5.80411	5.88793	5.95454	5.96605	6.03517	6.07705	5.98058	5.92041	5.5856	5.55151	5.54908	5.55935	5.18593	5.65133	6.07867	6.09404	5.91155	5.94267	5.9346	5.52397	5.52277	5.52032	5.50166	5.49393	5.54818	5.65664	5.65733	5.68576	5.73477	5.83074	5.87782	5.83513	5.77274	5.75241	5.62535	5.4038	5.03982	4.49905	4.26593
-128.85	5.35699	5.65349	5.04855	5.36059	5.34824	4.96	4.95175	5.50587	5.91046	5.9196	5.85536	5.81673	5.87894	5.95941	5.90237	5.85554	5.85432	5.85226	5.69756	5.52175	5.54051	5.70506	5.58644	5.58408	5.85092	6.09151	5.84372	5.94	5.93993	5.37972	5.49855	5.53069	5.5316	5.50958	5.54404	5.6685	5.66131	5.654	5.69506	5.78884	5.86551	5.8945	5.84352	5.76467	5.74856	5.71238	5.20162	4.54405	4.15937
-128.75	5.31107	5.81155	5.04848	5.34952	5.13926	5.17552	5.1632	5.73087	5.9312	5.94858	5.89071	5.91093	5.91344	5.88747	5.85301	5.84955	5.79371	5.71006	5.63717	5.48398	5.50379	5.84192	5.84662	5.823	5.83909	5.98593	5.81093	5.96295	5.9424	5.36371	5.44493	5.54105	5.5423	5.46689	5.36746	5.44657	5.61214	5.61977	5.64958	5.68947	5.82881	5.87889	5.88034	5.84901	5.84999	5.74009	5.58072	5.2333	4.32576
-128.65	5.28376	5.90141	5.02988	5.05318	5.35281	5.19771	5.51726	5.9177	6.01488	6.0056	5.87129	5.98453	5.93774	5.87236	5.86515	5.86148	5.86191	5.86064	5.8058	5.64717	5.51022	5.83435	5.84919	5.84757	5.81325	5.93563	5.63033	6.06822	5.95	5.12128	5.15711	5.50065	5.3987	5.28036	5.23985	5.23663	5.52792	5.56022	5.64542	5.44661	5.53636	5.7754	5.77073	5.75159	5.78614	5.72952	5.67105	5.55996	4.88436
-128.55	5.20384	5.80427	4.99084	5.05486	5.27407	5.07887	5.51402	6.0155	6.10997	6.10571	6.04946	6.06999	6.0499	5.9994	6.02664	6.01469	5.93645	5.8154	5.85436	5.78446	5.59835	5.79671	5.83511	5.72784	5.65339	5.3662	5.7068	6.11945	6.02331	5.08706	4.50695	5.00074	5.21331	5.18542	5.17477	5.22926	5.47452	5.53068	5.45323	5.73347	5.48992	5.755	5.72542	5.67896	5.66615	5.55349	5.27955	5.25562	5.26296
-128.45	5.19901	5.57353	4.95963	5.25806	5.00494	5.28029	5.67268	6.08863	6.14959	6.164	6.16883	6.10627	6.05108	5.80027	6.05399	6.05251	5.90698	5.69823	5.71836	5.74593	5.91835	6.03879	5.99807	5.85042	5.73072	5.41466	5.81483	6.11816	6.11449	5.2074	4.47854	4.79772	5.10287	5.08841	5.07864	5.17925	5.45757	5.59824	5.81583	5.82118	5.81233	5.84739	5.74188	5.55655	5.27868	5.17548	5.14732	5.1185	5.11135
-128.35	5.23455	5.29655	4.9706	5.46522	4.99756	5.24249	5.8407	5.91503	6.14507	6.18924	6.21191	6.12901	6.12139	5.97411	5.80496	6.01474	5.73281	5.77571	5.76739	5.74341	5.84002	5.95434	5.99279	5.73151	5.62691	5.77316	6.04058	6.13169	6.06004	5.17045	4.15274	4.22211	4.78398	5.06899	5.04773	5.23625	5.46823	5.75921	5.83893	5.83595	5.82742	5.90017	5.72656	5.3578	5.19023	5.12378	5.04641	5.13363	5.10203
-128.25	5.27055	5.41941	4.98957	5.5328	5.00672	5.26211	5.83049	6.11174	6.14773	6.22363	6.2529	6.23873	6.27353	6.12876	5.55136	5.22323	5.66309	5.71413	5.7061	5.72926	5.7448	5.74526	5.85629	6.03684	6.06575	5.96372	6.06814	6.16203	6.04268	5.02893	4.19193	4.31745	4.23149	4.71214	4.93117	5.33051	5.60995	5.79289	5.84535	5.84066	5.77991	5.71453	5.55138	5.50374	5.31044	5.12321	5.0722	5.14227	5.10917
-128.15	5.27927	5.64114	5.04934	5.55135	5.04984	5.37457	5.77826	6.14405	6.21905	6.2727	6.2726	6.27828	6.27431	6.20492	5.2963	5.07596	5.33816	5.52787	5.45193	5.5477	5.5519	6.01577	6.22407	6.42605	6.47308	6.49889	6.64664	6.56892	5.95139	5.05006	4.30441	4.0701	4.3226	3.97987	4.69603	5.20731	5.39588	5.69219	5.74175	5.69596	5.70058	5.67666	5.54344	5.54233	5.40842	5.18859	5.16995	5.14536	5.12864
-128.05	5.28499	5.69293	5.03009	5.59536	5.10874	5.49603	5.79374	6.12636	6.27272	6.29273	6.295	6.25133	6.21875	6.17187	5.30946	4.98178	4.71137	5.43652	5.52663	5.58095	5.76388	7.65434	8.43673	8.41093	8.89893	8.86809	9.21749	9.18149	6.42575	5.17004	4.5563	4.08219	3.97309	4.29032	4.27031	4.995	5.28806	5.58688	5.67661	5.58567	5.56998	5.63264	5.55845	5.53854	5.49941	5.30252	5.18653	5.16353	5.14481
-127.95	5.29175	5.66875	5.20568	5.37717	5.44331	5.26363	5.83081	6.1062	6.21869	6.25097	6.31562	6.26324	6.20468	6.16001	5.47776	4.82331	5.13517	5.41327	5.5633	5.72713	5.81445	8.47118	9.03662	8.73411	8.19324	7.99008	9.01077	9.23905	6.40211	5.22846	4.62098	4.12915	4.01711	3.96329	4.14958	4.90193	5.09475	5.46954	5.52402	5.55818	5.60184	5.63632	5.61149	5.55882	5.54818	5.5292	5.37574	5.17715	5.21026
-127.85	5.28595	5.39621	5.34607	5.55474	5.59095	5.481	5.85591	6.15586	6.2328	6.29806	6.32742	6.28868	6.20551	5.9294	5.44545	5.20636	5.41829	5.67759	5.67106	5.67187	5.76371	8.46872	9.03189	8.68197	8.09613	8.09938	8.77193	9.09744	6.3084	5.22071	4.67181	4.15995	4.02087	4.06513	4.53435	4.87062	5.16311	5.16938	5.40184	5.67896	5.75776	5.75435	5.65559	5.64557	5.6043	5.57558	5.36784	5.17684	5.23777
-127.75	5.28385	5.03992	5.28151	5.66643	5.37989	5.82351	6.09795	6.22506	6.3085	6.38724	6.37467	6.34018	6.11059	5.87977	5.55379	5.75149	5.67248	5.63335	5.65366	5.73564	5.88357	8.46956	8.99349	8.71268	8.09948	7.96378	7.90819	9.04813	6.23335	5.19656	4.72721	4.23994	4.07035	4.14586	4.50276	4.88248	5.23575	5.2265	5.45611	5.70653	5.84726	5.7646	5.75356	5.65168	5.59969	5.58145	5.54787	5.26746	5.36688
-127.65	5.28379	5.20266	5.21592	5.53306	5.35439	6.01926	6.20217	6.30593	6.4807	6.49672	6.44709	6.35491	6.07877	5.80194	5.72059	5.64248	5.66754	5.65276	5.7562	5.82122	5.9006	8.46982	9.11614	8.76599	8.12328	7.74277	8.09215	8.67777	5.92626	5.13545	4.72436	4.30583	4.14293	4.12944	4.56463	4.94163	5.21885	5.24898	5.3673	5.67302	5.74541	5.75022	5.66318	5.61017	5.58572	5.58998	5.67244	5.61468	5.49655
-127.55	5.28379	4.86108	4.87581	5.40664	5.32159	6.13732	6.28948	6.43147	6.49175	6.39682	6.33023	6.33797	5.84254	5.83556	5.77494	5.68352	5.67433	5.51853	5.8222	5.76412	6.27737	9.18855	9.13716	8.82197	7.97982	7.88451	7.73278	7.81864	5.43167	4.79473	4.71306	4.31088	4.15442	4.14263	4.52753	4.92413	5.22189	5.25311	5.36081	5.4287	5.58199	5.47567	5.5499	5.48502	5.49032	5.55873	5.4875	5.69341	5.51047
-127.45	5.28373	4.872	4.8629	5.23267	5.75234	6.18495	6.30989	6.45846	6.36133	6.24627	6.25078	6.22554	5.92911	5.90684	5.74508	5.77554	5.80916	5.81767	5.82047	5.85422	6.25772	7.64429	8.49483	8.50167	8.24199	7.66827	7.22315	6.65563	5.17864	4.72255	4.71556	4.42735	4.24115	4.05028	4.48252	4.94194	5.23515	5.23837	5.29773	5.31517	5.22996	5.2279	5.31928	5.31214	5.4447	5.39943	5.48736	5.57044	5.66057
-127.35	5.19869	4.87097	4.86301	5.2021	5.89951	6.16183	6.31436	6.45935	6.34002	6.24859	6.29561	6.18817	6.06213	5.76878	5.78582	5.83531	5.8203	5.81774	5.81835	5.84976	5.89379	6.29115	6.25188	6.35955	6.50177	5.90056	5.39892	5.27757	4.66041	4.44357	4.7063	4.53599	4.30679	4.31443	4.26228	5.01622	5.29744	5.23691	5.21797	5.16218	5.1825	5.08832	5.2952	5.303	5.28073	5.33042	5.46267	5.69668	5.74798
-127.25	5.14646	4.86193	4.84571	5.21902	6.03092	6.23932	6.31159	6.47457	6.33315	6.32058	6.34307	6.13356	6.01333	5.76137	5.75845	5.83217	5.5539	5.75883	6.2555	6.29219	6.28455	6.27716	6.28158	6.43107	6.4696	5.28632	4.89752	4.82246	4.70821	4.70535	4.7044	4.55249	4.35761	4.37388	4.20779	4.92138	5.15923	5.30893	5.20646	5.10464	5.16334	5.08006	5.07522	5.07461	5.13007	5.23322	5.4363	5.80804	5.84002
-127.15	5.14053	4.87134	4.82022	5.25543	5.98365	6.20499	6.28611	6.36411	6.19951	6.34215	6.17261	6.08466	5.96132	5.75083	5.81499	5.76994	5.81688	5.75545	6.26804	6.44342	6.40446	6.28777	6.37086	6.44127	6.52886	5.3911	4.9186	4.74591	4.69371	4.69572	4.7026	4.59472	4.26251	4.3723	4.20637	4.69983	5.15981	5.16054	5.20313	4.97523	4.96689	4.94307	4.94581	4.94814	4.96018	5.16101	5.52385	5.85762	5.77494
-127.05	5.13756	4.8811	4.81675	5.43194	5.94699	6.11265	6.247	6.08195	6.0791	6.19945	6.11126	5.98825	5.76386	5.73964	5.79218	5.7894	5.81614	5.75426	6.26871	6.30132	6.263	6.23561	6.33301	6.4915	6.45724	5.73179	4.86821	4.70313	4.68729	4.67803	4.70895	4.49513	4.0756	4.32991	4.34879	4.50656	5.15523	5.15582	4.94445	4.93376	4.93123	4.91634	4.9214	4.92002	4.9183	5.21855	5.60637	5.80526	5.7565
-126.95	5.1363	4.92644	4.72535	5.7757	6.01244	6.08756	6.24983	5.72371	6.1136	6.13307	6.05433	5.95352	5.75846	5.73887	5.82269	5.82602	5.83041	5.86003	6.33567	6.35569	6.05812	6.10939	6.21035	6.43964	6.37416	5.76546	5.12349	4.71128	4.70116	4.68783	4.75556	4.40556	4.06553	4.30198	4.29161	4.61194	5.12918	5.06635	4.84192	4.74851	4.91204	4.87295	4.8626	4.85355	4.94938	5.28976	5.59972	5.72918	5.72027
-126.85	5.13915	5.00976	4.70266	6.01168	5.97435	6.06906	6.21644	5.69963	5.91267	6.09629	6.01739	5.75022	5.45854	5.74168	5.82725	5.82246	5.82882	5.90226	6.402	6.33653	5.91113	5.84357	6.0143	6.23447	6.32809	5.76848	4.93633	4.75978	4.74192	4.7329	4.74775	4.44848	4.07265	4.22027	4.28067	4.60574	5.11283	5.03792	4.91066	4.7928	4.86681	4.85923	4.85543	4.8575	5.06799	5.37223	5.37747	5.62102	5.5831
-126.75	5.14104	5.00882	4.77586	5.86522	5.91005	6.0887	6.23485	5.6021	5.58704	6.09231	5.91979	5.2877	5.43753	5.72918	5.8096	5.80597	5.81906	5.8826	6.44091	6.32831	5.91277	5.80998	5.85013	6.16562	6.26485	5.78126	5.10007	5.00338	4.65592	4.68633	4.68042	4.41607	4.11555	4.21327	4.41504	4.57443	5.23501	5.0616	4.88162	4.76461	4.74629	4.85762	4.85372	4.93448	5.07681	5.3883	5.37916	5.6005	5.33171
-126.65	5.14259	5.00633	4.76859	5.75255	5.83913	6.10719	6.2266	5.90375	5.85619	6.08431	5.32227	5.20708	5.09056	5.82133	5.74833	5.74543	5.81206	5.77	6.40163	6.32795	6.00149	5.65311	5.84072	6.15957	5.76323	5.71156	5.12889	4.92798	4.56599	4.56427	4.57604	4.26432	4.20557	4.20684	4.51913	4.88129	5.09793	4.94425	4.92104	4.8603	4.85441	4.8547	4.83678	5.01672	5.13811	5.35981	5.38068	5.59956	5.16172
-126.55	5.1397	4.8797	4.80052	5.56875	5.8955	6.11035	6.20305	5.90067	5.83624	5.77324	5.32214	5.16347	5.08134	5.82087	5.66342	5.75018	5.83856	5.90539	6.33238	5.98568	5.70124	5.03102	5.29159	5.46877	5.5266	5.4696	5.24743	4.80289	4.65061	4.48747	4.31629	4.16466	4.06698	4.4165	4.29233	4.87002	4.95659	4.91884	4.78514	4.85384	4.74799	4.85659	4.92539	5.03844	5.12295	5.27798	5.57307	5.58948	4.81884
-126.45	5.13854	4.80345	4.79144	5.16995	5.92653	6.04794	6.13173	5.91975	5.72001	5.30547	5.34315	5.15522	4.91763	5.81794	5.6852	5.75898	5.83472	5.90385	5.93672	5.92167	5.64149	5.09738	5.19756	5.36247	5.45475	5.44292	5.04498	4.45592	4.62143	4.28383	4.14202	3.99304	4.30985	4.38488	4.36477	4.83682	4.8441	4.92401	4.86191	4.85383	4.86125	4.93462	5.03276	5.02691	5.02742	5.18304	5.51491	5.57823	4.68991
-126.35	5.13436	4.7897	4.77629	5.00651	6.00343	6.06103	6.11951	5.7508	5.6696	5.1083	4.97858	5.11903	5.1049	5.81693	5.73954	5.81277	5.82042	5.9048	5.94236	5.93273	5.67908	5.17828	5.06793	5.34737	5.34568	5.23817	5.01203	4.57756	4.63203	4.15321	3.97749	3.74507	4.11477	4.05816	4.52505	4.82607	4.82365	4.87377	4.85232	4.8577	4.93311	5.03772	5.04907	5.07677	5.07697	5.1916	5.33264	5.47786	4.55826
-126.25	5.10046	4.68136	4.44693	5.19174	5.97509	6.02807	6.10459	5.69209	5.30971	5.36559	5.01294	5.05094	5.44266	5.79509	5.76216	5.85051	5.84734	5.90531	5.93423	5.93366	5.74963	5.45545	5.19975	5.34729	5.3399	5.30273	5.01118	4.63763	4.28761	4.23796	3.94332	3.97457	3.874	4.46321	4.64835	4.8071	4.77091	4.85241	4.85389	4.85734	5.03721	5.09221	5.1895	5.17625	5.187	5.19689	5.30199	5.46945	4.56246
-126.15	5.08665	4.51088	4.44901	5.56689	5.97191	6.02783	6.12399	5.49376	5.27713	4.96041	5.02572	5.2086	5.59097	5.85163	5.81567	5.86166	5.85839	5.89913	5.93131	5.92887	5.78128	5.50202	5.43342	5.34737	5.33656	5.32534	5.01483	4.87805	4.30157	4.41927	3.7561	3.98964	4.06001	4.49993	4.70806	4.73946	4.74563	4.8513	4.85484	5.0085	5.08908	5.1962	5.12661	5.09863	5.10239	5.20903	5.2443	5.5505	4.94366
-126.05	4.97441	4.49696	4.50714	5.52989	5.96058	6.03627	6.0456	5.621	4.93434	4.96463	5.13253	5.38113	5.47992	5.94569	5.94652	5.93516	5.86346	5.84785	5.91649	5.91256	5.79387	5.62017	5.59761	5.34719	5.33595	5.3277	5.09281	4.87102	4.23549	4.16816	4.01186	3.84884	4.07119	4.43541	4.69319	4.73842	4.84857	4.85004	4.93454	5.06227	5.18319	5.14956	5.04465	5.01229	5.01408	5.21046	5.24648	5.58333	5.22206
-125.95	4.96505	4.48784	4.53328	5.19411	5.97655	6.04348	5.9735	5.66032	4.96029	5.0252	5.38124	5.43898	5.39255	6.00699	6.01147	5.91571	5.76561	5.71303	5.8645	5.89839	5.73333	5.68418	5.64699	5.45859	5.33784	5.3269	5.06435	4.72258	4.14913	3.84904	4.04949	4.05036	3.83127	4.48719	4.73388	4.72118	4.82627	4.8334	5.04768	5.18233	5.15635	5.01492	4.94339	4.93904	4.93968	5.0752	5.16713	5.47347	5.47143
-125.85	5.02987	4.48664	4.60609	5.26271	5.9937	6.06098	5.96151	5.68114	4.99823	5.10485	5.53208	5.2404	5.44251	5.77607	6.11118	6.01625	5.82103	5.6596	5.68802	5.85993	5.8162	5.7187	5.75063	5.65199	5.44878	5.45258	5.16837	4.60783	4.06048	3.82525	4.03365	4.01226	4.04175	4.73961	4.71878	4.78035	4.81747	4.86756	5.16167	5.09616	5.06715	4.98061	4.93991	4.86014	4.78253	4.89201	5.09065	5.46617	5.50779
-125.75	5.11188	4.50352	4.61036	5.05454	6.02023	6.06763	5.93251	5.76868	5.37489	5.10291	5.32917	5.81654	5.78118	5.94027	6.04613	6.03761	5.8636	5.69356	5.6872	5.86401	5.81439	5.75179	5.82597	5.86621	5.72895	5.67208	5.53305	4.81114	4.2019	4.1945	4.01572	3.86764	4.77417	4.83082	4.82437	4.81432	4.80929	5.02266	5.09517	5.07357	4.97941	4.94031	4.88819	4.93205	4.8907	4.92455	4.8554	5.20309	5.44499
-125.65	5.20374	4.55953	4.65489	5.28233	5.98292	6.05869	5.90856	5.90991	5.44821	5.09476	5.39864	5.96848	6.02982	5.99017	6.09468	6.02918	5.94261	5.42787	5.73057	5.80583	5.6977	5.72017	5.8453	5.88432	5.84839	5.74343	5.45987	4.9139	4.47559	4.14508	4.20245	4.63637	4.96632	5.0523	4.92483	4.90782	4.9136	4.97628	4.97434	4.97814	5.00141	4.93046	4.96131	5.08007	5.06825	5.00159	4.86794	4.87779	4.9332
-125.55	5.2765	4.58031	4.66577	5.07102	5.89799	6.0658	6.02921	5.80534	5.80405	5.47853	5.38562	5.9531	6.1184	6.13952	6.14436	6.10984	5.79556	5.16405	5.91701	5.7943	5.72297	5.66183	5.78608	5.88493	5.86393	5.66805	5.32949	4.94973	4.7306	4.69758	4.75601	5.02239	5.10218	5.11169	5.04237	5.03429	4.96552	4.89017	4.77362	4.93542	5.02977	5.03978	5.07409	5.14795	5.11413	4.96805	4.63354	4.16237	4.25414
-125.45	5.28014	4.62337	4.66789	4.8902	5.38375	6.10013	6.07205	6.0323	5.95598	5.75218	5.28392	5.82668	6.03002	6.1357	6.15201	5.88424	5.30211	5.26236	6.02989	5.79535	5.77007	5.70407	5.78452	5.8825	5.8683	5.508	5.26832	4.94319	4.75165	4.86538	4.96769	4.99286	5.13916	5.19331	5.17502	5.16977	5.05876	4.57588	4.5902	4.99605	5.07122	5.1506	5.24636	5.2809	5.2655	5.01592	4.31598	4.24527	4.18633
-125.35	5.26904	4.59896	4.74054	4.98496	5.26781	6.19448	6.16189	6.09186	6.09337	6.07521	5.77226	5.57258	5.82576	5.38419	5.54408	5.34684	5.54644	5.35134	6.09436	5.92415	5.48367	5.6438	5.8557	5.87542	5.85431	5.47488	5.20565	5.05235	5.02988	5.01449	4.96857	4.96432	5.07345	5.19814	5.2223	5.14312	4.9297	4.44377	4.78707	5.09941	5.20677	5.24742	5.32996	5.42178	5.38636	4.99491	4.1246	4.15066	4.17195
-125.25	5.25023	4.64779	4.87074	5.03195	6.16177	6.24844	6.22036	6.27812	6.13411	6.26441	6.00885	5.53402	5.42852	5.51353	5.54568	5.53153	5.4765	5.88996	6.1374	6.01391	4.93863	5.05717	5.77895	5.85832	5.75192	5.52084	5.17246	5.04391	5.02288	4.98416	4.84904	4.91051	5.05166	5.18852	5.23425	5.23312	5.16183	4.91476	4.80887	5.12019	5.24981	5.38996	5.45966	5.48853	5.45306	5.14406	4.00985	4.27867	4.25945
-125.15	5.10241	4.66407	4.93622	5.53603	6.25297	6.24756	6.15123	6.24852	6.34493	6.26182	5.53176	5.68414	5.53843	5.83558	6.1027	6.09668	6.09398	6.13313	6.14542	5.96559	5.24415	5.04951	5.59462	5.79767	5.68246	5.6693	5.39911	5.36666	5.18216	4.90492	4.84764	5.02239	5.14763	5.21742	5.26557	5.35044	5.31167	5.06074	5.189	5.305	5.46118	5.50837	5.52013	5.50342	5.48742	5.21825	4.05691	4.38401	4.26596
-125.05	5.10392	4.73141	4.98384	5.61407	6.25762	6.22131	5.94999	6.14298	6.25236	6.02618	5.6953	5.69026	5.87374	6.09499	6.14326	6.09025	6.0663	6.08884	6.01959	5.79996	4.97086	4.73599	5.09236	5.66728	5.66792	5.62129	5.52073	5.39301	5.29314	5.13157	5.06837	5.08505	5.27277	5.21024	5.24112	5.40674	5.44885	5.41618	5.42244	5.43662	5.55467	5.57017	5.55965	5.51462	5.48397	5.29143	4.50585	4.37618	4.27546
-124.95	5.1045	4.73024	5.39543	5.94348	6.25636	6.15261	5.9566	5.62735	5.96214	6.13973	6.29904	6.19373	6.1943	6.16695	6.13495	6.04649	6.06225	5.93868	5.77477	5.42937	4.98103	4.71307	4.69536	5.34124	5.63243	5.52971	5.40933	5.29689	5.24542	5.23088	5.22994	5.26131	5.28448	5.28825	5.22686	5.46425	5.55165	5.58072	5.62214	5.62285	5.62932	5.61021	5.55833	5.49309	5.43534	5.26625	4.77725	4.63854	4.27113
-124.85	5.1102	4.72586	5.21448	5.95884	6.24968	6.08965	5.65043	5.57401	5.956	6.32489	6.42495	6.39801	6.22248	6.18635	6.12466	6.06192	6.08212	6.08923	5.77702	5.43783	4.96446	4.81531	4.69471	4.94349	5.44574	5.41055	5.30198	5.28789	5.23506	5.23272	5.31323	5.28785	5.23425	5.23094	5.2707	5.49115	5.58676	5.72534	5.69624	5.63855	5.67665	5.65821	5.58048	5.46676	5.40902	5.1711	5.29371	5.41613	4.51328
-124.75	5.10002	4.66481	5.22458	5.96271	6.09019	5.96509	5.66545	5.95841	6.30939	6.42416	6.42638	6.41853	6.25288	6.18357	6.16183	6.12892	6.22252	6.28336	5.98563	5.48707	4.99714	4.85051	4.69761	4.48669	5.14817	5.25268	5.28776	5.26535	5.22666	5.22655	5.25032	5.15132	5.18698	5.22846	5.31317	5.50159	5.60058	5.72384	5.72403	5.64165	5.67879	5.69241	5.5435	5.46439	5.29184	5.26422	5.33355	5.35029	5.46633
-124.65	5.10216	4.65518	5.1452	6.1017	5.97633	5.9633	5.96155	6.21156	6.41408	6.42097	6.4173	6.27061	6.21203	6.1932	6.19719	6.25691	6.31455	6.35899	6.18375	5.67029	5.06405	4.89364	4.69257	4.42742	4.5296	4.87164	5.18262	5.22874	5.22129	5.16184	5.07336	5.13358	5.16985	5.23198	5.36605	5.50748	5.62257	5.63534	5.63479	5.64115	5.67932	5.69124	5.5062	5.44774	5.27222	5.2415	5.21238	5.32102	5.57568
-124.55	5.1045	4.64438	5.38164	6.20406	6.15881	5.97897	5.96432	6.2655	6.27993	6.23376	6.20267	6.17881	6.17758	6.18226	6.22988	6.27648	6.28	6.33332	6.24484	5.45385	5.25778	5.00052	4.57468	4.44248	4.13194	4.31323	4.39979	5.06029	5.16206	5.0788	4.99938	4.93937	5.16224	5.22788	5.37947	5.52866	5.67529	5.63328	5.62597	5.64427	5.68021	5.68831	5.47979	5.42869	5.26589	5.17468	5.29262	5.50081	5.58006
-124.45	5.10671	4.64692	5.35558	6.13727	6.24793	6.15548	6.11037	6.32281	6.22089	6.19317	6.13418	6.10234	6.12902	6.14427	6.14799	6.26708	6.27315	6.31197	6.25732	5.93766	5.26242	5.05054	4.68575	4.43252	3.91404	3.74351	4.05258	4.52309	5.06235	4.97105	4.94475	4.8461	5.09505	5.22727	5.37532	5.53006	5.63916	5.6298	5.49599	5.63581	5.67485	5.55974	5.47404	5.34781	5.3547	5.27954	5.33059	5.52249	5.57875
-124.35	5.18433	4.6379	4.961	6.14331	6.30988	6.24819	6.28694	6.24549	6.18855	6.14112	6.10429	6.10671	6.11	6.11294	6.07138	6.23852	6.23714	6.27641	6.26927	5.97217	5.51056	5.09891	4.72532	4.31631	3.72711	3.64416	3.63711	4.02751	4.89051	4.94542	4.84715	4.84437	5.05649	5.22696	5.35712	5.53038	5.51015	5.50073	5.33915	5.49798	5.65504	5.50337	5.52215	5.49108	5.35921	5.24053	5.31519	5.49818	5.56793
-124.25	5.21657	4.73326	4.95964	6.15071	6.25283	6.24933	6.32185	6.20322	6.1332	6.13037	6.13094	6.1052	6.0671	6.04922	6.03887	6.12834	6.25131	6.10892	6.05578	5.45069	5.45704	5.12573	4.71323	4.17532	3.66047	3.63646	3.63701	3.80169	4.73209	4.84512	4.83142	4.83255	4.93039	5.20402	5.28211	5.50191	5.49195	5.35227	5.32132	5.34607	5.51582	5.60673	5.75429	5.52364	5.2594	5.22401	5.23328	5.50003	5.57393
-124.15	5.21757	4.64986	5.23204	6.03678	6.25747	6.28819	6.22114	6.14565	6.10464	6.11249	6.11609	6.06686	6.02611	6.01943	6.04687	6.18178	6.20864	5.66013	5.4585	5.6641	5.25209	5.09276	4.709	4.18775	3.6424	3.63557	3.64999	3.96393	4.72287	4.84604	4.8263	4.82546	4.92237	5.12577	5.22501	5.45559	5.56184	5.4748	5.32662	5.50951	5.86561	5.7835	5.45227	5.31461	5.24871	5.22433	5.19742	5.47571	5.57535
-124.05	5.10912	4.70859	5.32517	5.91221	6.21799	6.28275	6.19588	6.08252	6.07948	6.07676	6.07022	6.02792	5.99043	6.00715	6.07023	6.15841	6.13217	5.65794	5.69987	5.50567	5.20653	5.08317	4.7163	4.28129	3.6736	3.63507	3.61904	3.9652	4.73681	4.95938	4.92343	4.84421	4.91796	5.09878	5.21277	5.39661	5.53229	5.48869	5.49259	5.84131	5.80095	5.58405	5.20196	5.14177	5.23716	5.2244	5.19491	5.40686	5.5696
-123.95	5.10535	4.71543	5.151	5.87561	6.03038	6.13518	6.11311	6.05005	6.06452	6.04655	6.02893	6.00901	5.9759	5.92129	6.03535	6.11767	6.13106	5.97061	5.69358	5.26194	5.1384	4.93173	4.72078	4.31333	3.74213	3.67567	3.69927	4.03253	4.82464	5.14377	5.10907	5.04589	5.09398	5.14267	5.19785	5.217	5.45382	5.57566	5.8442	5.85129	5.49567	5.37694	5.17561	5.12712	5.22935	5.22525	5.19289	5.3855	5.50209
-123.85	5.05703	4.71128	5.38122	5.88826	5.90757	6.03282	5.98217	6.04335	6.0424	6.00332	5.99631	5.99153	5.95076	5.91548	6.01134	6.0722	6.1277	5.97763	5.45932	5.39785	5.1142	4.89472	4.68811	4.2795	3.88232	3.72085	3.70843	3.98894	4.88148	5.14887	5.24612	5.18166	5.25803	5.35152	5.30339	5.29477	5.45302	5.78057	5.77983	5.6297	5.60904	5.4531	5.32772	5.13017	5.22564	5.22369	5.19074	5.18748	5.40381
-123.75	4.97588	4.74876	5.7808	5.88451	6.01606	6.00158	5.93492	6.03019	6.02654	5.99916	5.97635	5.98817	5.894	5.88984	5.93457	6.03679	6.11453	6.15132	5.54452	5.63299	4.92008	4.82325	4.60555	4.24398	3.9905	3.85367	3.76729	4.09415	4.83208	5.12476	5.23162	5.29441	5.40612	5.51513	5.51688	5.51342	5.56962	5.70877	5.66122	5.61679	5.49969	5.48791	5.13226	5.13134	5.18504	5.22116	5.19233	5.18248	5.21856
-123.65	4.96879	4.83363	6.11027	5.85493	6.09529	5.92642	5.8454	5.98632	6.01408	6.00503	5.97427	5.96448	5.83987	5.82686	5.88673	5.97142	6.03895	5.98695	5.50811	5.37762	4.82913	4.72617	4.42953	4.21522	4.0273	3.85575	4.22869	4.49173	4.81357	4.94453	5.12186	5.29794	5.4079	5.50946	5.57941	5.55872	5.55531	5.56928	5.56718	5.56273	5.48412	5.32448	5.13797	5.13971	5.11717	5.21541	5.18793	5.18161	5.10939
-123.55	4.91694	4.78273	6.18706	5.89973	6.14135	5.91388	5.59522	5.81749	5.87693	5.91562	5.97304	5.89666	5.73383	5.73561	5.74111	5.8519	5.93046	5.74304	5.34464	5.20752	4.74286	4.629	4.40499	4.03723	4.01469	4.09999	4.50733	4.72494	4.74978	4.88794	5.07883	5.26189	5.30698	5.46056	5.56886	5.45109	5.39942	5.40042	5.40395	5.39869	5.42342	5.16498	5.1309	5.12859	5.05245	5.10301	5.12808	5.14058	5.09943
-123.45	4.90655	4.79903	6.2008	6.27291	6.50169	5.78701	5.26447	5.85844	5.93505	5.9584	5.90838	5.83881	5.72099	5.71928	5.7063	5.5939	5.5744	5.5243	4.94018	5.06857	4.58541	4.41975	4.49397	4.18976	4.75904	4.91327	4.72272	4.72738	4.80447	4.89728	5.02285	5.18559	5.32561	5.31062	5.37947	5.38933	5.27627	5.27627	5.27752	5.27864	5.30493	5.18888	5.12053	5.00163	4.78096	4.9251	5.06277	5.07455	5.064
-123.35	4.98711	5.68915	6.04041	5.87633	6.46734	5.67744	4.92372	5.86021	5.9321	5.87316	5.83905	5.83858	5.60902	5.56507	5.54461	5.46911	5.29033	4.91974	4.70885	4.6836	4.65416	4.97954	4.93753	5.10061	5.09629	4.93374	4.72336	4.83427	4.92497	5.01825	4.96951	5.04448	5.0994	4.50772	4.47555	5.28282	5.26758	5.21939	5.26936	5.19901	5.21881	5.21662	5.11495	4.93233	4.43635	4.74554	4.76331	4.91036	4.85426
-123.25	5.00236	5.97973	5.75344	5.74396	6.28928	5.60715	4.98262	5.81347	5.64804	5.87257	5.58168	5.81849	5.56556	5.31145	5.30127	5.27332	5.2616	5.24352	5.18112	5.07435	5.17003	5.10239	5.1032	5.09498	5.09488	4.92175	4.84372	4.92679	5.05347	5.06809	5.09892	4.87677	4.45256	4.54244	4.38975	5.28633	5.18394	5.18723	5.27699	5.19708	5.21657	5.21536	5.115	4.94758	4.37955	4.37336	4.73675	4.7383	4.74133
-123.15	5.01488	5.89469	5.74465	5.9371	6.26218	5.25357	5.04778	5.548	5.81434	5.63708	5.8379	5.78771	5.58207	5.36641	5.19893	5.07249	5.06313	5.15177	5.20009	5.19125	5.10815	5.18739	5.11318	5.16535	5.19651	4.83442	4.92758	5.04082	5.20881	5.13764	5.04308	4.52578	4.50909	4.33524	4.38197	5.05489	5.18809	5.18287	5.27699	5.27653	5.19158	5.19247	5.16343	5.054	4.40967	4.23326	4.73563	4.75216	4.76363
-123.05	5.05926	6.36627	5.97386	6.92711	6.29379	5.73413	5.77127	5.93237	5.7115	5.79997	5.80069	5.75171	5.58153	5.40754	5.24764	4.94639	4.91324	5.30389	5.3072	5.2753	5.1624	5.20876	5.15399	5.18868	5.24844	5.02717	5.0695	5.21341	5.2449	5.21041	5.14418	4.46593	4.48271	4.26696	4.41412	5.0014	5.19772	5.18742	5.27732	5.39218	5.19141	5.18608	5.18873	5.07795	4.55863	4.18885	4.73234	4.82566	4.98213
-122.95	5.09225	6.41671	6.12331	7.02009	6.97417	6.58369	6.74586	6.34664	5.52456	5.6859	5.73364	5.68374	5.58458	5.48936	5.37543	5.29454	5.15569	5.34557	5.44002	5.44262	5.41053	5.31996	5.36243	5.45319	5.23872	5.18476	5.22074	5.22004	5.36967	5.3297	5.21522	4.65565	4.49526	4.27673	4.38066	4.59723	5.15882	5.19414	5.38982	5.48558	5.38445	5.18025	5.18493	5.08003	4.75249	4.26655	4.54889	4.88132	5.06262
-122.85	5.10086	6.34538	6.08022	6.21265	6.16955	6.01835	5.95291	5.54057	4.90748	5.43472	5.73736	5.67078	5.64674	5.55867	5.50206	5.28072	5.45021	5.48603	5.53276	5.54246	5.44471	5.4397	5.17798	5.32427	5.20649	5.28075	5.31229	5.26637	5.26838	5.3694	5.30044	4.828	4.66615	4.32795	4.38824	4.68014	5.32139	5.38997	5.39391	5.47234	5.39509	5.1855	5.18322	5.07863	4.7547	4.16634	4.3536	4.75991	5.06161
-122.75	5.10047	6.13386	6.08777	6.07437	6.38182	6.06421	5.92374	5.33899	4.636	5.42677	5.73385	5.70231	5.72545	5.64232	5.5723	5.6161	5.64126	5.67598	5.72827	5.69592	5.37231	4.98554	4.76073	5.18296	5.34231	5.30404	5.32191	5.35371	5.34851	5.34981	5.24448	4.67028	4.49831	4.32753	4.43527	4.76863	5.33646	5.40345	5.39345	5.40756	5.39214	5.27409	5.18512	5.07906	4.73554	4.14044	4.29008	4.88213	5.05796
-122.65	5.07144	6.13405	6.14766	6.14367	6.3418	6.08703	5.93273	5.33734	4.83405	5.19872	5.54379	5.75643	5.76177	5.74004	5.68078	5.70634	5.76058	5.78727	5.78842	5.49914	4.90545	5.12024	4.84425	5.49137	5.45712	5.42573	5.34396	5.47166	5.50902	5.51906	5.44418	5.07674	4.69652	4.44661	4.43523	4.65403	5.29968	5.43198	5.41738	5.34505	5.39876	5.40158	5.17753	5.08353	4.73645	4.14955	4.35508	5.02563	5.08971
-122.55	5.06257	6.02925	6.20896	6.38224	6.2662	6.11001	5.56557	5.56537	5.08267	5.33479	5.60882	5.79812	5.78513	5.75722	5.73262	5.61934	5.8829	5.8201	5.7038	5.54414	4.9762	5.14835	5.00683	5.61828	5.56367	5.55889	5.6437	5.70207	5.73447	5.74673	5.76687	5.55392	5.17005	4.81206	4.42067	4.64287	5.10815	5.45784	5.46106	5.35907	5.36655	5.28088	5.09475	4.96483	4.37158	4.13792	4.45697	5.0568	5.14774
-122.45	5.06222	5.70075	6.28605	6.38738	6.26869	6.16168	5.36654	5.5131	5.18252	5.59645	5.60276	5.83836	5.79068	5.75014	5.79825	5.84893	5.84788	5.87404	5.69302	5.49507	5.3725	5.32924	5.20153	5.84094	5.86488	5.84614	5.81106	5.77124	5.82694	5.86234	5.84068	5.74585	5.61374	4.75177	4.73529	4.77955	4.61695	4.81427	5.15102	5.30447	5.20426	5.2001	5.09113	4.75944	4.2633	4.1849	4.76249	5.09051	5.20477
-122.35	5.09292	4.65894	5.69298	5.83278	5.7872	5.62466	5.02693	4.72502	4.97837	5.2598	5.77408	5.76599	5.81307	5.83469	5.86102	5.89716	5.92333	5.99173	5.70457	5.69489	5.51324	5.12677	5.33668	5.70721	5.92679	5.94461	5.91795	5.88895	5.88504	5.91579	5.88705	5.8136	5.68258	5.43996	4.67411	4.79817	4.79561	4.79924	4.48628	5.08813	5.19659	5.16207	5.08529	4.75629	4.18126	4.39299	5.00505	5.11044	5.19637
-122.25	5.08813	4.37445	5.43698	5.82173	5.76665	5.57115	5.02457	4.78638	4.79105	5.03813	5.84637	5.70136	5.71222	5.80765	5.83239	5.9037	5.99734	5.97805	5.88245	5.77152	5.36327	5.33071	5.32874	5.69725	6.01027	5.99173	5.96776	5.92941	5.91915	5.93871	5.93273	5.8356	5.69421	5.55849	5.22516	4.60351	4.74571	4.64545	4.60682	4.78282	5.0887	5.09082	4.91487	4.45207	4.19201	4.77453	5.04961	5.05363	5.15247
-122.15	5.07554	4.37147	5.15869	5.95007	5.85265	5.6775	4.90478	4.80642	5.21851	5.14304	5.50442	5.69635	5.73663	5.79061	5.73146	5.7963	5.91137	6.00751	5.90966	5.71888	5.68555	5.69995	5.68159	5.69871	5.99187	6.00767	5.97373	5.94198	5.92094	5.9377	5.91743	5.8767	5.78597	5.691	5.60518	4.82359	4.73505	4.29018	4.44631	4.7839	5.08609	4.95149	4.76246	4.39738	4.30197	4.77402	5.5024	5.74836	6.76933
-122.05	5.0096	4.37147	4.73006	5.78239	5.81855	5.71749	5.48816	4.8991	4.92425	5.45118	5.67885	5.65506	5.73563	5.71884	5.66837	5.61162	5.76488	5.78941	5.97457	5.71631	5.68014	5.83377	5.67966	5.8534	5.99265	6.01645	5.91483	5.95469	5.93622	5.93505	5.91852	5.87402	5.78723	5.75622	5.60926	5.17155	4.75858	4.48125	4.16506	4.98381	4.91273	4.52138	4.24388	4.41407	4.93023	6.3418	7.0143	8.59601	9.04348
-121.95	5.0093	4.36549	4.42728	5.43134	5.60856	5.79761	5.79229	5.55898	5.46186	5.70111	5.71192	5.75188	5.77641	5.74957	5.6801	5.55377	5.58825	5.69615	5.78706	5.70038	5.61965	5.83164	5.82966	5.88044	5.98302	5.98753	5.87913	5.88448	5.9119	5.86092	5.86382	5.80406	5.71861	5.63416	5.47305	5.26049	4.38553	4.3959	4.75392	4.97381	4.48963	4.40596	4.63134	4.90748	6.52175	8.55418	8.72143	8.87038	9.12638
-121.85	5.00226	4.33807	4.40571	4.74524	5.40757	5.72908	5.69872	5.76066	5.76629	5.79414	5.81241	5.83877	5.86481	5.81978	5.75097	5.53693	5.60828	5.5909	5.60926	5.6643	5.45412	5.46203	5.50103	5.7206	5.78183	5.78483	5.82388	5.86637	5.77543	5.70621	5.72416	5.69338	5.62213	5.44583	5.36475	5.15318	4.52042	4.27151	4.77011	4.97849	4.46459	4.63426	4.76038	6.06265	8.64511	8.75184	8.81198	9.11082	9.41949
-121.75	5.00412	4.31748	4.38859	4.70565	5.42521	5.48841	5.57753	5.84646	5.83067	5.86989	5.87816	5.88499	5.90688	5.78738	5.74978	5.54516	5.36725	5.48938	5.58194	5.47497	5.48961	5.55312	5.71285	5.66615	5.73084	5.69621	5.7002	5.71927	5.64008	5.63485	5.63866	5.47035	5.31268	5.05891	4.93772	4.90433	4.49917	4.51939	4.99068	4.96483	4.63383	4.67428	5.32925	8.58211	8.98165	9.02862	9.1043	9.22937	9.51991
-121.65	5.0097	4.31308	4.34092	4.34317	5.2521	5.47515	5.66359	5.77812	5.90942	5.87459	5.91027	5.90778	5.80812	5.72433	5.7403	5.67005	5.3666	5.45156	5.49031	5.4692	5.46964	5.63078	5.67645	5.63977	5.73996	5.69135	5.56874	5.71353	5.46874	4.96166	4.86879	4.97781	4.72332	4.46934	4.32541	4.55838	4.57458	4.96862	5.16044	5.07431	5.10284	5.54608	7.07561	9.00602	9.20312	9.27954	9.32385	9.58101	9.67688
-121.55	5.07759	4.30828	4.21003	4.31174	5.16364	5.30674	5.53104	5.66281	5.7971	5.81238	5.83842	5.84278	5.77059	5.75441	5.76671	5.69837	5.50173	5.47125	5.49083	5.53638	5.53864	5.59846	5.71606	5.7068	5.73129	5.65756	5.37146	5.65675	5.24201	4.88828	4.81364	4.86952	4.79667	4.30016	4.48934	4.53596	5.00433	5.38273	5.46484	5.38238	5.59962	6.51011	8.33015	9.32426	9.52247	9.55858	9.58846	9.64557	9.65569
-121.45	5.09463	4.30387	4.24902	4.30089	5.24165	5.32382	5.54177	5.6907	5.65488	5.65296	5.74027	5.7773	5.80077	5.81237	5.79781	5.71006	5.66695	5.63617	5.55532	5.54913	5.5703	5.62326	5.74739	5.69512	5.7049	5.58604	4.99982	5.67115	4.94857	4.41747	4.44431	4.45593	4.68907	4.54458	4.39608	4.63158	5.48318	5.85634	6.1181	6.00927	6.65557	7.04202	9.1979	9.54023	9.45923	9.56585	9.57029	9.57735	8.8603
-121.35	5.13466	4.3057	4.15541	4.20086	5.22205	5.31651	5.41299	5.61396	5.57667	5.58025	5.57524	5.57692	5.73491	5.78115	5.77346	5.71081	5.67466	5.64372	5.55975	5.55591	5.5695	5.6268	5.74688	5.68091	5.66713	5.44838	5.30227	5.77329	4.89082	4.87793	4.87634	4.9501	5.15006	4.8965	4.61632	4.8743	6.18872	7.357	7.38593	7.65495	8.37185	8.87356	9.36299	9.65059	9.49666	9.56004	9.37301	8.86673	6.65818
-121.25	5.13816	4.30236	4.10532	4.098	5.27298	5.30312	5.22959	5.45882	5.34128	5.55506	5.54547	5.47898	5.2548	5.52454	5.6196	5.58233	5.50345	5.49458	5.55537	5.58446	5.57086	5.63251	5.74223	5.67365	5.664	5.60876	5.60791	6.15213	6.17537	5.60434	5.612	5.8528	5.99039	5.54736	5.66084	5.86209	6.37472	7.39604	7.78477	9.12267	9.19685	9.10048	9.25939	9.61157	9.60346	9.31733	9.18923	7.33068	5.89009
-121.15	5.13794	4.30477	3.90212	3.98848	5.16494	5.14423	5.14185	5.43466	5.56564	5.56547	5.55383	5.54288	5.1321	4.95463	5.22822	5.48797	5.48135	5.51709	5.54336	5.58106	5.58524	5.64891	5.72009	5.74705	5.71732	5.69215	5.56768	6.08254	5.44784	5.59503	5.60984	5.74083	5.3459	6.45563	5.81639	6.44092	7.39572	8.73059	9.30818	9.00453	9.17483	9.21148	9.17994	9.40843	9.56509	8.68719	7.4669	6.28869	5.67544
-121.05	5.00412	4.30529	3.82531	3.85153	5.06176	4.9142	4.82843	5.21382	5.57579	5.58306	5.66758	5.56141	5.38647	4.85212	4.64191	5.17215	5.47621	5.51809	5.56368	5.57939	5.59162	5.65877	5.71949	5.75253	5.74884	5.70122	5.56834	5.69424	5.11482	5.64332	5.60509	5.69955	6.05669	6.16598	7.0218	7.40985	7.81574	9.38086	9.32993	9.27402	9.10155	8.88163	9.01623	9.28292	9.60067	7.99578	7.2412	6.04248	5.29451
-120.95	4.81326	4.30697	3.87307	3.83419	4.95156	4.64283	4.35051	4.83689	5.48113	5.63024	5.68018	5.63004	5.51303	4.86893	4.88535	4.87104	5.18184	5.48678	5.58595	5.58618	5.58713	5.6596	5.72112	5.76669	5.76847	5.71666	5.53525	5.24139	5.00507	5.66961	5.72379	6.02687	6.60396	8.44261	8.91705	9.21902	9.35089	9.4245	9.34689	9.35186	9.14222	9.08493	8.80977	8.57308	7.95045	6.84661	6.49983	5.48236	4.46329
-120.85	4.80567	4.3073	3.88126	3.81549	4.64427	4.10783	4.3562	4.57684	5.44518	5.68738	5.67893	5.67216	5.54915	5.01467	4.67353	4.89745	4.71741	5.28144	5.51861	5.58744	5.58934	5.68577	5.69559	5.7437	5.76875	5.7166	5.45533	4.82449	5.5707	5.99021	6.8116	7.77389	8.73644	8.73446	8.96699	9.13338	9.29734	9.42642	9.28491	9.16636	9.1208	8.41295	7.25856	7.06416	6.72636	5.52963	6.11434	5.15553	3.8007
-120.75	4.80678	4.30894	3.82584	3.80095	4.61047	4.38027	4.3972	4.53386	5.40204	5.56099	5.67324	5.68923	5.58592	5.26699	5.07283	5.0854	5.06963	5.08462	5.59392	5.5693	5.71458	5.74657	5.72671	5.74816	5.72862	5.71664	5.30103	5.60675	7.16723	7.26367	7.39273	8.71059	8.92001	8.86594	8.93103	9.15978	9.41097	9.40247	9.30094	9.13584	8.89772	8.03693	6.88825	5.52194	5.8955	5.76854	6.39333	4.39349	4.64879
-120.65	4.77105	4.25317	3.84374	3.87584	4.34122	4.47363	4.1538	4.42649	5.41105	5.5092	5.66844	5.74885	5.81271	5.65856	5.5034	5.55731	5.55019	5.49632	5.48585	5.56078	5.72924	5.80439	5.75975	5.73969	5.60041	6.03596	6.78734	7.14608	7.27076	7.27993	7.75693	8.89031	8.92402	8.8659	8.93935	9.13293	9.28138	9.34966	9.22665	8.96244	8.33858	7.33473	5.99968	4.86982	6.47877	3.88752	#NUM!	#NUM!	#NUM!
-120.55	4.85125	4.24473	3.85075	4.0413	4.36039	4.17715	4.15548	4.51577	5.23574	5.50965	5.69788	5.90885	6.034	5.97598	5.89844	5.84937	5.89117	5.93796	5.73516	5.47166	5.77649	5.89031	5.85771	5.68784	6.08214	8.10528	7.54787	7.28365	7.27538	7.51886	7.99416	8.94108	8.83777	8.87196	9.04316	9.16142	9.25604	9.1684	7.6507	6.92871	7.13971	5.98485	4.70968	4.729	4.84566	#NUM!	#NUM!	#NUM!	#NUM!
-120.45	5.17976	4.32436	3.99296	4.17894	4.53125	4.1995	4.17125	4.49034	5.30341	5.65144	5.87205	6.0774	6.13342	6.12545	6.07193	6.07094	6.08851	6.04963	5.91311	5.70473	5.72718	6.30392	6.4019	7.16123	8.86112	8.62719	7.55019	7.30227	7.59702	7.53635	8.41157	8.8114	8.82591	8.84498	8.34188	7.73165	7.5942	7.36261	6.99387	7.38061	6.62588	5.52181	3.14858	4.6968	5.44275	#NUM!	#NUM!	#NUM!	#NUM!
-120.35	5.8381	5.44767	4.52644	4.61354	5.09285	4.35728	4.19682	4.53051	5.47278	5.79266	6.01816	6.08977	6.16286	6.19429	6.146	6.17371	6.22393	5.97948	6.01486	5.70112	6.43916	7.41982	8.00919	9.20203	8.92325	8.64363	7.59898	7.68279	7.55626	7.97622	8.4003	8.74438	8.69366	7.22282	6.18649	6.24035	6.40828	7.35903	6.51866	6.59668	5.96789	4.99431	2.5646	4.43345	5.71126	#NUM!	#NUM!	#NUM!	#NUM!
-120.25	5.81444	5.49938	5.23838	4.64633	5.16208	4.74027	4.26104	4.77494	5.70529	5.8967	6.05717	6.11816	6.14204	6.15775	6.17152	6.29977	6.289	6.11603	6.16634	6.06976	7.30628	8.84182	9.58091	9.39153	9.10248	8.77448	8.46186	7.95723	8.46522	8.42859	8.57572	8.06232	5.65149	5.14315	5.06154	5.36863	5.64206	5.96742	6.38625	6.22151	3.83607	2.52739	3.50125	5.7761	5.86855	#NUM!	#NUM!	#NUM!	#NUM!
-120.15	5.87926	5.46183	5.23952	4.60674	5.11577	4.7465	4.35419	4.90177	5.72552	5.98565	6.09348	6.16592	6.0901	6.09497	6.11465	6.18174	6.23413	6.1843	6.22496	6.71662	8.74492	9.59406	9.82465	9.55008	8.94189	9.09276	8.81689	8.84595	8.82872	8.71417	7.09739	5.58065	4.55055	4.60248	4.65836	4.38042	4.80102	4.98703	7.95043	7.1723	4.45974	2.55211	3.61349	6.02618	6.40918	#NUM!	#NUM!	#NUM!	#NUM!
-120.05	5.89815	5.5226	5.24157	4.60834	5.10377	4.76838	4.53456	4.74727	5.7059	5.98395	6.11072	6.1602	6.06268	6.03321	6.00476	6.06221	6.09175	6.12372	6.74325	7.809	9.34428	9.57583	9.73614	9.32251	8.62963	9.05826	8.98141	8.97701	8.36492	6.97256	5.79093	4.91321	4.6894	4.48791	4.38574	4.87142	4.75317	5.40691	7.70341	6.69308	3.76936	2.45364	5.28701	5.32077	6.26809	#NUM!	#NUM!	#NUM!	#NUM!
-119.95	5.95236	5.47805	5.23754	4.59161	5.10951	4.88297	4.48233	5.01729	5.57297	5.94529	6.10991	6.111	6.00233	5.97495	5.95494	5.96962	5.92427	6.52815	7.74172	9.23632	9.34454	9.55054	9.71162	8.73457	8.34322	9.16315	7.5071	7.06986	6.14696	6.10501	5.06374	5.33064	4.8831	5.20701	4.96966	4.57274	5.48655	7.06926	6.33762	6.20431	5.42587	3.50112	4.57169	4.85566	6.99157	#NUM!	#NUM!	#NUM!	#NUM!
-119.85	5.87776	5.43995	4.52929	4.45644	4.90408	5.08511	4.9161	5.06484	5.45283	5.96197	6.09789	6.04402	5.98084	5.94259	5.93166	5.87158	6.47334	7.47086	8.86236	9.39854	9.36528	9.44514	9.33477	8.5152	8.00153	7.1618	6.10454	5.75179	5.67461	5.71434	5.99306	5.48588	5.37912	5.38759	5.95895	5.46783	5.65185	6.80206	6.76077	6.98428	4.01418	3.61653	4.09129	5.15607	6.95687	#NUM!	#NUM!	#NUM!	#NUM!
-119.75	5.87685	5.39554	4.53066	4.39719	4.83069	5.23938	5.00143	4.90867	5.1613	5.85062	5.97829	5.94968	5.94113	5.89123	5.74461	6.32647	7.18754	8.0007	9.60322	9.46531	9.1767	9.26043	8.33687	7.89785	6.7419	5.93972	5.48448	5.47514	5.5078	5.57518	5.82823	5.15499	5.03449	5.93631	5.61059	5.72476	5.38225	6.83589	8.49323	8.96292	5.75568	3.17878	4.55219	5.6736	6.93059	#NUM!	#NUM!	#NUM!	#NUM!
-119.65	4.94641	4.2355	3.99956	4.00416	4.11917	4.85278	5.04629	4.88432	5.15148	5.66593	5.7885	5.86996	5.76526	5.72984	6.30434	7.25434	7.71227	9.44066	9.77478	9.68219	9.10169	8.26258	7.92556	6.5267	5.50826	5.7975	5.63447	5.61834	5.41086	5.6751	5.39404	5.33586	5.57927	5.56352	5.45837	5.88126	5.19484	7.41652	8.83912	8.82329	5.19547	4.82866	5.80491	5.20861	4.34341	#NUM!	#NUM!	#NUM!	#NUM!
-119.55	4.83841	4.09799	3.85435	3.92045	4.08977	4.69608	5.04229	5.1156	5.10575	5.64024	5.64147	5.50083	5.70557	6.24795	7.80287	9.36241	9.35004	9.49944	9.76536	9.68286	9.10975	8.11091	6.51953	6.06751	5.15234	5.93491	6.25241	6.12835	5.6636	5.74676	5.57833	5.3233	5.74095	6.13861	5.56548	5.42415	5.99478	7.83721	8.32144	8.0299	4.55858	4.35765	5.58069	5.86561	#NUM!	#NUM!	#NUM!	#NUM!	#NUM!
-119.45	4.83581	4.19369	3.85716	3.93789	4.23531	4.77107	4.99734	5.13466	5.06049	5.40991	5.33477	5.2272	6.77436	7.60085	9.34519	9.6678	9.67333	9.5988	9.74298	9.63084	7.99905	6.39903	6.00294	5.84934	5.43044	5.83473	6.36391	6.44439	6.16537	5.85204	5.89828	5.17235	6.25252	6.28265	5.38593	5.37339	6.12632	7.44806	7.98891	6.31895	6.90113	4.05769	5.36211	4.01398	#NUM!	#NUM!	#NUM!	#NUM!	#NUM!
-119.35	4.86818	4.27538	3.91211	3.9478	4.18253	4.49537	4.89211	5.07547	4.8837	5.21826	5.50295	6.52166	8.13237	8.95192	9.35837	9.63753	9.66308	9.6382	9.68663	9.04395	6.5161	6.03494	5.93844	5.9113	5.61674	5.89432	6.61933	6.61105	6.39557	6.08108	6.19858	5.67074	6.44107	6.1683	5.67309	5.64284	5.81584	7.10548	7.51398	6.81524	6.1114	3.49224	3.86793	#NUM!	#NUM!	#NUM!	#NUM!	#NUM!	#NUM!
-119.25	4.87521	4.14731	3.8036	3.93929	4.16752	4.37231	4.79183	4.90711	4.68955	5.16448	6.064	7.73335	7.88121	8.73525	9.2886	9.57857	9.62922	9.6076	8.23239	7.47532	5.84028	5.23056	5.31845	6.07658	5.40377	5.8531	6.48915	7.37261	6.30158	6.9312	6.18535	7.2055	6.93574	6.45234	6.40556	5.35024	5.31036	6.89533	6.62556	6.48933	4.96498	4.05975	#NUM!	#NUM!	#NUM!	#NUM!	#NUM!	#NUM!	#NUM!
-119.15	4.93508	4.13595	3.75117	3.81047	4.179	4.41833	4.73087	4.87491	4.7617	5.34331	7.17854	7.84439	7.82981	8.77344	9.30011	9.50099	9.51866	7.94456	6.80386	6.49227	5.32002	5.24068	5.22839	5.4666	5.25073	5.65922	6.35683	7.0523	6.83823	6.81962	6.37278	6.51929	6.134	6.23764	6.21798	5.75635	5.29948	5.86174	6.28672	5.69517	3.83527	#NUM!	#NUM!	#NUM!	#NUM!	#NUM!	#NUM!	#NUM!	#NUM!
-119.05	5.00817	4.10789	3.73996	3.6981	4.07928	4.44657	4.77758	4.81859	5.07636	6.0602	7.83573	7.95601	7.89416	8.77972	9.42687	9.44846	8.65689	7.32955	5.99528	5.73799	5.28246	5.39366	5.4147	5.70568	5.43664	5.93124	6.09241	6.73578	5.97816	5.56725	5.92065	6.07476	5.8636	6.14007	5.86113	5.55079	4.98991	5.52626	4.70434	3.71148	3.26697	#NUM!	#NUM!	#NUM!	#NUM!	#NUM!	#NUM!	#NUM!	#NUM!
-118.95	5.07436	4.09442	3.72517	3.81438	4.2486	4.61866	5.06606	5.17742	5.14912	6.30903	7.94281	7.89093	7.88278	8.86624	9.36998	9.37383	7.29634	6.16824	5.72307	5.70238	5.04794	5.4687	5.60623	5.52235	5.3909	5.75539	5.55654	6.63237	5.62321	5.46676	5.67516	5.78521	5.87346	6.02096	5.66062	5.17365	4.73194	4.52828	4.33579	4.25806	3.57887	#NUM!	#NUM!	#NUM!	#NUM!	#NUM!	#NUM!	#NUM!	#NUM!
-118.85	5.08448	4.08133	3.70253	3.82536	3.89709	4.25743	5.13775	5.22208	5.17331	6.51921	7.59905	7.59923	7.89213	8.83983	8.94219	7.53785	6.36789	6.34996	6.08092	6.0341	5.66797	5.48221	5.42788	5.18104	4.98538	5.4216	5.44861	5.3194	5.26687	5.29741	5.31953	5.46195	5.64529	6.03672	5.10489	4.84174	3.60557	4.14306	3.60581	3.53705	3.95361	#NUM!	#NUM!	#NUM!	#NUM!	#NUM!	#NUM!	#NUM!	#NUM!
-118.75	5.07374	4.2324	3.6417	3.8221	3.8827	4.15729	5.13509	5.37063	5.88532	6.49902	7.58075	7.48443	7.78402	8.87275	7.55289	7.06775	6.3906	6.62179	6.62312	6.33104	5.67762	5.26114	5.00575	4.58729	4.48945	4.92663	5.2166	4.85867	5.00924	4.93309	5.36041	5.72208	5.61183	5.64564	5.16299	4.40948	3.39317	4.30249	3.92107	3.81592	3.23183	#NUM!	#NUM!	#NUM!	#NUM!	#NUM!	#NUM!	#NUM!	#NUM!
-118.65	5.02429	4.21825	3.62924	3.81593	3.84535	4.13398	5.02122	5.09324	5.13186	6.15175	7.45688	7.33376	7.42355	7.56943	7.39311	6.48521	6.5989	6.79093	6.44774	5.97312	5.39565	4.74881	4.48073	4.30763	4.23508	5.04462	4.88685	4.81726	4.34317	4.94492	5.69198	5.72289	5.05771	5.43115	5.09999	4.6889	3.68691	4.46987	3.64281	3.75449	4.58004	#NUM!	#NUM!	#NUM!	#NUM!	#NUM!	#NUM!	#NUM!	#NUM!
-118.55	5.008	4.20914	3.58097	3.80447	3.8375	3.9025	4.96523	4.94601	5.0285	6.06	6.21651	6.26261	6.77509	7.33815	6.58003	6.68203	6.83024	6.75988	5.86788	6.03512	5.10788	4.61239	4.60749	4.36727	4.09373	4.54712	4.71846	4.56987	4.20763	4.86839	5.73996	5.81693	4.93127	5.15642	4.80328	4.69437	3.71116	4.29622	3.68471	3.35754	3.61667	#NUM!	#NUM!	#NUM!	#NUM!	#NUM!	#NUM!	#NUM!	#NUM!
-118.45	4.9671	4.22036	3.56838	3.80267	3.82624	3.84583	4.9835	5.16268	5.02883	5.92687	6.12642	6.17088	6.12336	6.45568	6.64186	6.72275	6.83504	6.65707	6.02002	5.39819	5.13427	4.83953	4.67591	4.36322	4.58287	4.86633	4.39406	4.20766	4.28638	5.37467	5.71517	5.60071	5.54874	6.59154	5.68424	3.97145	3.58283	4.19128	#NUM!	#NUM!	#NUM!	#NUM!	#NUM!	#NUM!	#NUM!	#NUM!	#NUM!	#NUM!	#NUM!
-118.35	5.08036	4.33019	3.66394	3.78268	3.8042	4.21877	5.0718	5.86058	5.20228	5.9639	5.9416	5.57645	5.83167	6.07056	6.39997	6.55944	6.79145	6.53402	5.56783	5.18309	4.57163	4.48388	4.23329	4.51565	4.42806	4.89855	4.39894	3.80794	5.61832	5.35259	5.31245	4.80856	5.65514	6.22066	5.62196	4.19726	3.29518	3.66719	#NUM!	#NUM!	#NUM!	#NUM!	#NUM!	#NUM!	#NUM!	#NUM!	#NUM!	#NUM!	#NUM!
-118.25	5.08594	4.31135	3.57057	3.69635	3.80947	4.28321	5.93975	5.86911	5.92048	6.10591	5.31001	5.5599	5.71741	5.99199	6.11308	5.99166	6.55434	6.23246	5.61489	4.87933	4.47652	4.34814	4.27118	4.93504	4.81177	4.88711	4.72184	4.24247	5.68055	5.33091	4.69071	4.25238	5.29724	4.85332	6.04625	4.37724	3.6739	3.92266	#NUM!	#NUM!	#NUM!	#NUM!	#NUM!	#NUM!	#NUM!	#NUM!	#NUM!	#NUM!	#NUM!
-118.15	5.08215	4.26891	3.66193	3.72203	4.15119	4.41472	5.91213	5.82396	5.89312	5.32632	5.02745	5.29001	5.27379	5.28498	5.48303	5.77458	5.89652	5.95098	4.99545	4.50264	4.3602	4.42873	4.54769	4.73314	4.59561	4.76062	4.66189	4.88787	5.48304	4.94081	4.582	4.1035	4.39132	5.14717	5.98394	3.95486	3.81684	3.08559	#NUM!	#NUM!	#NUM!	#NUM!	#NUM!	#NUM!	#NUM!	#NUM!	#NUM!	#NUM!	#NUM!
-118.05	5.31972	4.11059	3.6626	3.75653	4.1143	4.41481	5.86352	5.82842	5.21718	5.07566	4.87816	5.25666	5.11783	5.02579	5.35927	5.57547	5.55487	5.33741	4.62113	4.66486	4.57693	4.59554	4.39386	4.66339	4.54657	4.58293	4.69778	4.9307	5.11886	4.80866	4.48372	3.92644	3.58431	5.26588	5.59607	3.96408	3.20046	#NUM!	#NUM!	#NUM!	#NUM!	#NUM!	#NUM!	#NUM!	#NUM!	#NUM!	#NUM!	#NUM!	#NUM!
-117.95	5.87574	4.4782	4.08302	4.12231	4.26638	4.6192	5.86403	5.8368	5.07457	4.67148	5.08558	5.38755	5.2074	5.05411	5.16701	5.56905	5.30457	5.09022	4.67669	4.55639	4.60948	4.59672	4.61174	4.8751	4.66272	4.79249	4.83066	5.20856	5.06297	4.64908	4.55107	3.91257	3.59469	5.49948	4.81692	3.60937	#NUM!	#NUM!	#NUM!	#NUM!	#NUM!	#NUM!	#NUM!	#NUM!	#NUM!	#NUM!	#NUM!	#NUM!	#NUM!
-117.85	5.87987	5.17189	4.24183	4.97659	4.27029	4.68118	5.16532	5.09495	5.01536	4.50336	5.23642	5.40944	5.31025	5.17813	5.23267	5.39726	5.07987	4.81556	4.9082	4.88651	4.90386	4.87664	4.95358	5.09896	4.99679	4.82242	4.92155	4.86893	4.70428	4.52511	4.4909	3.94549	4.27252	5.20775	4.58599	3.53944	#NUM!	#NUM!	#NUM!	#NUM!	#NUM!	#NUM!	#NUM!	#NUM!	#NUM!	#NUM!	#NUM!	#NUM!	#NUM!
-117.75	5.86666	5.16141	4.22433	4.972	4.46926	4.69759	4.92606	5.19318	4.92315	4.57147	5.25101	5.12883	5.16849	5.02903	4.7602	4.88739	4.68812	4.91973	5.07673	5.18434	5.22094	5.14053	5.13258	5.4274	5.30662	5.22509	5.3124	5.27842	5.14421	4.56207	4.39186	4.4055	4.35041	5.25886	3.90462	#NUM!	#NUM!	#NUM!	#NUM!	#NUM!	#NUM!	#NUM!	#NUM!	#NUM!	#NUM!	#NUM!	#NUM!	#NUM!	#NUM!
-117.65	5.84731	5.1526	4.07218	4.25911	4.33966	4.51283	4.82969	5.14517	4.65714	5.04099	5.25472	5.18432	5.13124	5.04161	5.10129	4.97752	4.78806	4.83132	5.23721	5.22865	5.26394	5.11403	5.12249	5.52424	5.61332	5.35429	5.57005	5.4427	5.40975	4.8968	4.51035	4.39925	4.72708	4.77425	#NUM!	#NUM!	#NUM!	#NUM!	#NUM!	#NUM!	#NUM!	#NUM!	#NUM!	#NUM!	#NUM!	#NUM!	#NUM!	#NUM!	#NUM!
-117.55	5.27785	4.43361	4.05833	4.09379	4.34805	4.466	4.84048	4.95868	4.93292	5.24577	5.33035	5.24045	5.18253	5.12001	5.07436	4.69004	4.70812	4.59937	5.14533	5.2939	5.22171	5.21842	5.75251	5.83335	6.76542	6.5848	5.77054	5.72132	5.9191	5.14846	4.87297	4.40839	4.23332	4.08119	#NUM!	#NUM!	#NUM!	#NUM!	#NUM!	#NUM!	#NUM!	#NUM!	#NUM!	#NUM!	#NUM!	#NUM!	#NUM!	#NUM!	#NUM!
-117.45	5.19381	4.39844	4.04695	4.07598	4.33846	4.44873	4.87	4.57351	4.98235	5.20079	5.20953	5.17643	5.30009	5.01565	4.99046	4.60344	4.65402	4.6101	5.00111	5.15143	5.06232	5.67953	6.90301	7.06892	7.00737	6.7455	6.95754	5.7227	5.57642	4.78295	4.86029	3.72841	4.3679	#NUM!	#NUM!	#NUM!	#NUM!	#NUM!	#NUM!	#NUM!	#NUM!	#NUM!	#NUM!	#NUM!	#NUM!	#NUM!	#NUM!	#NUM!	#NUM!
-117.35	5.19126	4.45231	4.57054	4.15124	4.6831	4.82774	4.5949	4.773	5.10639	5.03156	5.06391	5.06224	5.279	5.03405	4.87301	4.68439	4.46	4.38407	4.93692	5.00198	5.27862	6.4914	6.63426	6.68734	7.07356	6.71524	6.63162	5.42606	4.8467	4.01261	4.35423	#NUM!	#NUM!	#NUM!	#NUM!	#NUM!	#NUM!	#NUM!	#NUM!	#NUM!	#NUM!	#NUM!	#NUM!	#NUM!	#NUM!	#NUM!	#NUM!	#NUM!	#NUM!
-117.25	5.17855	4.56068	4.80851	4.15493	4.46473	4.58731	5.01994	4.89338	4.88595	4.91085	4.9622	4.9399	5.16269	5.22905	4.55453	4.6224	4.47247	4.49165	4.86003	5.21622	6.16199	6.15262	6.44253	6.15239	6.23764	6.49633	4.84753	#NUM!	#NUM!	#NUM!	#NUM!	#NUM!	#NUM!	#NUM!	#NUM!	#NUM!	#NUM!	#NUM!	#NUM!	#NUM!	#NUM!	#NUM!	#NUM!	#NUM!	#NUM!	#NUM!	#NUM!	#NUM!	#NUM!
-117.15	4.88635	3.93105	5.12516	4.51209	4.59497	4.61839	4.98794	4.7786	4.78783	4.97699	5.06968	5.04029	5.38906	5.16178	4.94664	4.4649	4.24573	4.91067	5.01056	6.28818	6.58678	7.26275	6.79356	5.84364	5.56292	#NUM!	#NUM!	#NUM!	#NUM!	#NUM!	#NUM!	#NUM!	#NUM!	#NUM!	#NUM!	#NUM!	#NUM!	#NUM!	#NUM!	#NUM!	#NUM!	#NUM!	#NUM!	#NUM!	#NUM!	#NUM!	#NUM!	#NUM!	#NUM!
-117.05	4.8499	3.81475	4.41924	4.32414	4.5344	4.95413	5.08286	4.58157	4.56127	4.89664	5.3012	5.283	5.2588	5.3931	4.96809	4.8853	5.49009	6.64632	6.71929	7.43537	7.34748	6.44525	5.84685	#NUM!	#NUM!	#NUM!	#NUM!	#NUM!	#NUM!	#NUM!	#NUM!	#NUM!	#NUM!	#NUM!	#NUM!	#NUM!	#NUM!	#NUM!	#NUM!	#NUM!	#NUM!	#NUM!	#NUM!	#NUM!	#NUM!	#NUM!	#NUM!	#NUM!	#NUM!
-116.95	4.8819	3.84902	4.1832	4.42881	4.26076	4.725	4.85753	4.4661	4.65879	5.2519	5.308	6.15306	6.02411	5.69778	6.00986	6.7206	7.18646	7.66045	7.34991	7.00428	6.26661	5.48368	#NUM!	#NUM!	#NUM!	#NUM!	#NUM!	#NUM!	#NUM!	#NUM!	#NUM!	#NUM!	#NUM!	#NUM!	#NUM!	#NUM!	#NUM!	#NUM!	#NUM!	#NUM!	#NUM!	#NUM!	#NUM!	#NUM!	#NUM!	#NUM!	#NUM!	#NUM!	#NUM!
-116.85	5.17904	4.22346	3.9013	4.13623	4.57007	4.73086	4.85626	5.00833	5.1221	6.09694	6.29921	6.629	6.33396	6.39043	7.24798	7.46509	7.93	7.60995	6.78354	5.28942	#NUM!	#NUM!	#NUM!	#NUM!	#NUM!	#NUM!	#NUM!	#NUM!	#NUM!	#NUM!	#NUM!	#NUM!	#NUM!	#NUM!	#NUM!	#NUM!	#NUM!	#NUM!	#NUM!	#NUM!	#NUM!	#NUM!	#NUM!	#NUM!	#NUM!	#NUM!	#NUM!	#NUM!	#NUM!
-116.75	5.19503	4.2681	4.1105	4.9255	5.26814	5.81017	5.81164	6.09973	6.51168	6.63593	8.38968	8.40687	8.76854	8.05254	8.16658	8.33163	7.31591	6.04891	5.30402	#NUM!	#NUM!	#NUM!	#NUM!	#NUM!	#NUM!	#NUM!	#NUM!	#NUM!	#NUM!	#NUM!	#NUM!	#NUM!	#NUM!	#NUM!	#NUM!	#NUM!	#NUM!	#NUM!	#NUM!	#NUM!	#NUM!	#NUM!	#NUM!	#NUM!	#NUM!	#NUM!	#NUM!	#NUM!	#NUM!
-116.65	5.19479	4.45282	4.87967	4.8597	5.18938	6.45206	6.51617	7.74287	8.54207	8.5156	8.44827	8.38127	8.63462	8.01727	5.22398	#NUM!	#NUM!	#NUM!	#NUM!	#NUM!	#NUM!	#NUM!	#NUM!	#NUM!	#NUM!	#NUM!	#NUM!	#NUM!	#NUM!	#NUM!	#NUM!	#NUM!	#NUM!	#NUM!	#NUM!	#NUM!	#NUM!	#NUM!	#NUM!	#NUM!	#NUM!	#NUM!	#NUM!	#NUM!	#NUM!	#NUM!	#NUM!	#NUM!	#NUM!
-116.55	5.83978	4.4872	4.97725	5.28127	6.26055	7.69217	8.34656	8.38557	8.63612	8.7738	8.58714	8.76477	8.13092	4.44016	#NUM!	#NUM!	#NUM!	#NUM!	#NUM!	#NUM!	#NUM!	#NUM!	#NUM!	#NUM!	#NUM!	#NUM!	#NUM!	#NUM!	#NUM!	#NUM!	#NUM!	#NUM!	#NUM!	#NUM!	#NUM!	#NUM!	#NUM!	#NUM!	#NUM!	#NUM!	#NUM!	#NUM!	#NUM!	#NUM!	#NUM!	#NUM!	#NUM!	#NUM!	#NUM!
-116.45	5.92619	5.59999	5.42219	6.65559	8.28406	8.4446	8.28852	8.46442	9.11369	9.11257	8.08266	7.28947	4.28832	#NUM!	#NUM!	#NUM!	#NUM!	#NUM!	#NUM!	#NUM!	#NUM!	#NUM!	#NUM!	#NUM!	#NUM!	#NUM!	#NUM!	#NUM!	#NUM!	#NUM!	#NUM!	#NUM!	#NUM!	#NUM!	#NUM!	#NUM!	#NUM!	#NUM!	#NUM!	#NUM!	#NUM!	#NUM!	#NUM!	#NUM!	#NUM!	#NUM!	#NUM!	#NUM!	#NUM!
-116.35	7.27672	6.78615	6.73875	7.84576	8.17319	8.24073	8.6143	9.05309	8.30691	4.73866	#NUM!	#NUM!	#NUM!	#NUM!	#NUM!	#NUM!	#NUM!	#NUM!	#NUM!	#NUM!	#NUM!	#NUM!	#NUM!	#NUM!	#NUM!	#NUM!	#NUM!	#NUM!	#NUM!	#NUM!	#NUM!	#NUM!	#NUM!	#NUM!	#NUM!	#NUM!	#NUM!	#NUM!	#NUM!	#NUM!	#NUM!	#NUM!	#NUM!	#NUM!	#NUM!	#NUM!	#NUM!	#NUM!	#NUM!
-116.25	7.46246	6.72422	6.93963	8.11294	8.48302	7.76702	7.54261	7.50207	6.8478	#NUM!	#NUM!	#NUM!	#NUM!	#NUM!	#NUM!	#NUM!	#NUM!	#NUM!	#NUM!	#NUM!	#NUM!	#NUM!	#NUM!	#NUM!	#NUM!	#NUM!	#NUM!	#NUM!	#NUM!	#NUM!	#NUM!	#NUM!	#NUM!	#NUM!	#NUM!	#NUM!	#NUM!	#NUM!	#NUM!	#NUM!	#NUM!	#NUM!	#NUM!	#NUM!	#NUM!	#NUM!	#NUM!	#NUM!	#NUM!
-116.15	7.47855	6.48254	8.01505	8.51087	7.67307	7.99696	7.4117	5.97792	3.45775	#NUM!	#NUM!	#NUM!	#NUM!	#NUM!	#NUM!	#NUM!	#NUM!	#NUM!	#NUM!	#NUM!	#NUM!	#NUM!	#NUM!	#NUM!	#NUM!	#NUM!	#NUM!	#NUM!	#NUM!	#NUM!	#NUM!	#NUM!	#NUM!	#NUM!	#NUM!	#NUM!	#NUM!	#NUM!	#NUM!	#NUM!	#NUM!	#NUM!	#NUM!	#NUM!	#NUM!	#NUM!	#NUM!	#NUM!	#NUM!
-116.05	7.49594	7.30727	8.39117	8.30322	#NUM!	#NUM!	#NUM!	#NUM!	#NUM!	#NUM!	#NUM!	#NUM!	#NUM!	#NUM!	#NUM!	#NUM!	#NUM!	#NUM!	#NUM!	#NUM!	#NUM!	#NUM!	#NUM!	#NUM!	#NUM!	#NUM!	#NUM!	#NUM!	#NUM!	#NUM!	#NUM!	#NUM!	#NUM!	#NUM!	#NUM!	#NUM!	#NUM!	#NUM!	#NUM!	#NUM!	#NUM!	#NUM!	#NUM!	#NUM!	#NUM!	#NUM!	#NUM!	#NUM!	#NUM!
-115.95	5.98953	7.47477	7.61377	4.54065	#NUM!	#NUM!	#NUM!	#NUM!	#NUM!	#NUM!	#NUM!	#NUM!	#NUM!	#NUM!	#NUM!	#NUM!	#NUM!	#NUM!	#NUM!	#NUM!	#NUM!	#NUM!	#NUM!	#NUM!	#NUM!	#NUM!	#NUM!	#NUM!	#NUM!	#NUM!	#NUM!	#NUM!	#NUM!	#NUM!	#NUM!	#NUM!	#NUM!	#NUM!	#NUM!	#NUM!	#NUM!	#NUM!	#NUM!	#NUM!	#NUM!	#NUM!	#NUM!	#NUM!	#NUM!
-115.85	#NUM!	#NUM!	#NUM!	#NUM!	#NUM!	#NUM!	#NUM!	#NUM!	#NUM!	#NUM!	#NUM!	#NUM!	#NUM!	#NUM!	#NUM!	#NUM!	#NUM!	#NUM!	#NUM!	#NUM!	#NUM!	#NUM!	#NUM!	#NUM!	#NUM!	#NUM!	#NUM!	#NUM!	#NUM!	#NUM!	#NUM!	#NUM!	#NUM!	#NUM!	#NUM!	#NUM!	#NUM!	#NUM!	#NUM!	#NUM!	#NUM!	#NUM!	#NUM!	#NUM!	#NUM!	#NUM!	#NUM!	#NUM!	#NUM!
-115.75	#NUM!	#NUM!	#NUM!	#NUM!	#NUM!	#NUM!	#NUM!	#NUM!	#NUM!	#NUM!	#NUM!	#NUM!	#NUM!	#NUM!	#NUM!	#NUM!	#NUM!	#NUM!	#NUM!	#NUM!	#NUM!	#NUM!	#NUM!	#NUM!	#NUM!	#NUM!	#NUM!	#NUM!	#NUM!	#NUM!	#NUM!	#NUM!	#NUM!	#NUM!	#NUM!	#NUM!	#NUM!	#NUM!	#NUM!	#NUM!	#NUM!	#NUM!	#NUM!	#NUM!	#NUM!	#NUM!	#NUM!	#NUM!	#NUM!
-115.65	#NUM!	#NUM!	#NUM!	#NUM!	#NUM!	#NUM!	#NUM!	#NUM!	#NUM!	#NUM!	#NUM!	#NUM!	#NUM!	#NUM!	#NUM!	#NUM!	#NUM!	#NUM!	#NUM!	#NUM!	#NUM!	#NUM!	#NUM!	#NUM!	#NUM!	#NUM!	#NUM!	#NUM!	#NUM!	#NUM!	#NUM!	#NUM!	#NUM!	#NUM!	#NUM!	#NUM!	#NUM!	#NUM!	#NUM!	#NUM!	#NUM!	#NUM!	#NUM!	#NUM!	#NUM!	#NUM!	#NUM!	#NUM!	#NUM!
-115.55	#NUM!	#NUM!	#NUM!	#NUM!	#NUM!	#NUM!	#NUM!	#NUM!	#NUM!	#NUM!	#NUM!	#NUM!	#NUM!	#NUM!	#NUM!	#NUM!	#NUM!	#NUM!	#NUM!	#NUM!	#NUM!	#NUM!	#NUM!	#NUM!	#NUM!	#NUM!	#NUM!	#NUM!	#NUM!	#NUM!	#NUM!	#NUM!	#NUM!	#NUM!	#NUM!	#NUM!	#NUM!	#NUM!	#NUM!	#NUM!	#NUM!	#NUM!	#NUM!	#NUM!	#NUM!	#NUM!	#NUM!	#NUM!	#NUM!
E.pacifica 2020
	Lat
Lon	30.05	30.15	30.25	30.35	30.45	30.55	30.65	30.75	30.85	30.95	31.05	31.15	31.25	31.35	31.45	31.55	31.65	31.75	31.85	31.95	32.05	32.15	32.25	32.35	32.45	32.55	32.65	32.75	32.85	32.95	33.05	33.15	33.25	33.35	33.45	33.55	33.65	33.75	33.85	33.95	34.05	34.15	34.25	34.35	34.45	34.55	34.65	34.75	34.85
-133.95	5.65381	5.8634	5.87011	5.85136	5.33657	5.47064	5.7701	6.07163	6.00272	6.02392	6.07927	6.12361	6.15928	6.1897	6.16705	6.10126	6.01697	5.93353	5.96324	5.93903	5.9082	5.83289	5.78863	5.73701	5.70306	5.64339	5.54432	5.04277	4.7698	4.53027	4.66655	4.92295	5.15664	5.23387	5.34907	5.51929	5.52922	5.60467	5.64047	5.71957	5.79814	5.82402	5.87374	5.813	5.7031	5.56601	5.18304	5.09784	5.21387
-133.85	5.65433	5.21787	5.47329	5.4933	5.48683	5.49062	5.52177	5.57912	5.56758	5.53703	5.54658	5.55465	5.55426	5.80979	5.88696	5.80932	5.6365	5.21588	5.1693	5.19848	5.19018	5.32584	5.48635	5.39604	5.33351	5.28959	5.04461	5.17299	5.18243	5.33205	5.50384	5.39845	5.49291	5.49163	5.52905	5.55817	5.55751	5.56483	5.58428	5.67862	5.77241	5.77376	5.75962	5.75976	5.50999	5.44861	5.01361	4.75314	4.73495
-133.75	5.45553	4.71245	5.29439	5.48724	5.54952	5.58506	5.58846	5.5908	5.52173	5.41488	5.43032	5.45111	5.49339	5.49128	5.4444	5.36423	5.42105	5.08867	5.01969	4.7822	4.77659	4.83681	4.97523	5.14459	5.13886	5.11085	5.24758	5.4917	5.46674	5.44619	5.50221	5.43234	5.49721	5.50227	5.62319	5.76286	5.78301	5.58435	5.56487	5.49737	5.47845	5.51926	5.51661	5.47136	5.25819	5.22399	5.22149	5.05192	5.22138
-133.65	5.449	4.76988	4.86377	5.49221	5.53015	5.56489	5.56596	5.55871	5.52323	5.47687	5.49552	5.47171	5.49303	5.49386	5.48995	5.22539	5.18285	5.18388	5.18545	5.18541	5.19097	5.30085	5.43969	5.57976	5.66829	5.61951	5.63449	5.76792	5.64174	5.50702	5.45824	5.5015	5.71497	5.8114	5.87474	5.88747	5.91481	5.92682	5.84651	5.61455	5.54051	5.52075	5.48506	5.47169	5.34128	5.25031	5.2358	5.23506	5.30468
-133.55	5.43002	4.53847	4.70441	5.54303	5.52395	5.5757	5.54331	5.56728	5.48791	5.4776	5.48738	5.49889	5.49801	5.54116	5.49834	5.2147	4.94979	5.21077	5.21625	5.22294	5.22355	5.33908	5.48301	5.49768	5.60988	5.6371	5.67562	5.81512	5.8276	5.85444	5.87898	5.8051	5.83241	5.87754	5.93461	5.98541	6.00754	6.02194	5.95862	5.87026	5.86102	5.85145	5.73423	5.47687	5.35532	5.24235	5.24011	5.25057	5.44768
-133.45	5.41926	4.78018	4.88088	5.51014	5.5351	5.64178	5.59096	5.71852	5.73294	5.90239	5.94661	5.89511	5.92731	5.97389	5.90558	5.79353	5.63243	5.62542	5.64187	5.64056	5.65524	5.85339	5.89853	5.87459	5.8662	5.72752	5.5897	5.69923	5.69676	5.84609	5.80378	5.76994	5.8845	5.97685	6.03278	6.03709	6.0606	6.09703	6.11141	6.09554	5.6557	5.99626	5.91394	5.66999	5.59602	5.29768	5.21091	5.34123	5.48093
-133.35	5.42611	4.93217	4.71995	5.61014	5.73724	5.74666	5.54603	5.77848	5.93007	6.09679	6.14838	6.07765	6.0822	6.12603	6.12112	6.10241	5.97171	5.78752	5.85534	5.8732	5.89577	6.11842	6.10798	6.11657	6.13604	6.00286	5.87064	5.45163	5.42469	5.27238	5.47571	5.53727	5.73857	5.95907	6.02877	6.09584	6.11308	6.14086	6.16826	6.17001	6.15575	6.12257	6.12184	6.04943	5.75667	5.14715	5.11386	5.07667	5.45324
-133.25	5.42802	5.05838	4.64219	5.55598	5.89016	5.74165	5.61631	5.80867	6.06258	6.32795	6.34492	6.30108	6.19203	6.14381	6.16591	6.15643	6.1433	5.91452	5.9746	5.96881	6.00019	6.27284	6.23334	6.20633	6.38828	6.35998	6.36121	6.09413	5.86832	5.44585	5.54618	5.39924	5.41954	5.88044	6.06322	6.0666	6.14142	6.14339	6.20404	6.25277	6.29875	6.26046	6.23323	6.17274	5.92793	5.51317	5.31593	5.38733	5.6439
-133.15	5.43218	5.10427	4.78918	5.10912	5.76304	5.72497	5.59119	5.61527	6.30648	6.47977	6.3692	6.35586	6.27595	6.21341	6.17929	6.11036	6.10984	5.97943	5.97997	5.66341	5.82405	6.28646	6.33683	6.21089	6.39992	6.39762	6.36544	6.27057	5.70813	5.54362	5.33291	5.40678	5.14226	5.5683	6.09683	6.10567	5.7514	6.168	6.21516	6.33704	6.3392	6.34171	6.34275	6.29834	6.19923	5.94559	5.94252	5.54039	5.89026
-133.05	5.44475	5.1193	4.90585	5.1831	5.77828	5.61276	5.80594	5.89246	6.29388	6.31861	6.30268	6.29301	6.27655	6.18016	6.15372	6.14559	6.062	5.54713	5.7537	5.72381	5.8475	6.35014	6.41161	6.41006	6.49103	6.37458	6.37412	6.45464	5.74316	5.51072	5.54868	5.37672	5.28122	5.43859	6.06022	6.11584	6.18193	6.2026	6.22285	6.34901	6.3398	6.33839	6.33905	6.33995	6.28316	6.19336	6.22686	6.2813	6.18129
-132.95	5.45169	5.13147	4.91836	4.92015	5.37256	5.87074	5.99447	6.17185	6.27469	6.27637	6.27951	6.1959	6.14529	5.99417	6.04818	6.11014	5.98914	5.55826	5.64115	5.31185	5.46328	6.40326	6.43886	6.41446	6.49001	6.36666	6.53257	6.89745	6.51396	5.74447	5.89332	5.9115	5.75109	5.60049	5.92306	5.93586	6.36944	6.30984	6.31109	6.32581	6.34981	6.33961	6.33788	6.33779	6.28891	6.27357	6.28001	6.31161	6.09267
-132.85	5.45169	5.13888	4.55044	4.91965	5.57	6.09128	6.16239	6.26665	6.26961	6.2387	6.14181	5.63654	5.95474	5.81868	5.77185	5.64115	5.81288	5.46516	5.48378	5.26712	5.38062	6.33549	6.40709	6.41274	6.48743	7.67328	8.16419	8.17172	7.90342	7.15181	6.97755	6.97611	6.90342	5.65789	5.4931	6.00369	6.39443	6.37224	6.31459	6.30993	6.31471	6.33079	6.35014	6.33927	6.33571	6.30879	6.18532	6.16436	5.95422
-132.75	5.44847	5.15144	4.92273	4.54377	5.56438	5.81349	6.2145	6.2633	6.23391	6.04974	5.82887	5.58574	5.58684	5.5018	5.36146	5.25673	5.31706	5.27861	5.3837	5.22343	5.29781	6.10918	6.45408	6.42155	6.42924	8.10061	9.58348	9.6007	9.4958	8.42217	8.12709	8.14005	6.86572	5.63282	5.7391	6.04016	6.401	6.42679	6.37234	6.37598	6.28562	6.24731	6.32105	6.34184	6.34715	6.33357	6.14373	6.1	5.90908
-132.65	5.44851	5.15668	4.99099	4.96673	5.38407	6.2008	6.26077	6.2203	5.99455	5.81231	5.58245	5.58332	5.5811	5.49775	5.37411	4.98526	5.10213	5.17298	5.36023	5.16585	5.26869	5.58894	6.39878	6.47483	6.42785	8.10124	9.57496	9.58362	9.49636	8.61729	8.51869	8.4949	6.79415	5.61254	5.69659	6.1912	6.31617	6.4092	6.42494	6.42357	6.3013	6.24621	6.24226	6.31338	6.33111	6.3393	6.2068	6.12894	6.0477
-132.55	5.45247	5.16996	5.06774	5.05617	5.43423	6.21572	6.24327	6.06003	5.81363	5.57842	5.57741	5.58037	5.54635	5.49178	5.36641	5.19385	4.9419	5.25687	5.20611	5.09967	5.22636	5.66709	6.37181	6.47969	6.4182	8.09948	9.53413	9.54997	9.49218	9.20024	8.41377	8.69976	6.93447	5.69721	5.47132	6.25973	6.32096	6.42452	6.44308	6.35934	6.23358	6.24226	6.27891	6.29157	6.30936	6.29609	6.19954	6.17377	6.06785
-132.45	5.45597	5.17689	5.09754	5.07436	5.45678	6.19186	6.11099	5.95581	5.57713	5.57477	5.57488	5.58099	5.50224	5.47325	5.44973	5.3386	5.17992	4.88986	5.19146	5.05979	5.21612	5.66797	6.132	6.47896	6.42062	7.77528	9.37516	8.91618	8.90356	9.22899	9.19685	9.09368	7.21985	5.37552	5.47384	6.26879	6.31446	6.38602	6.44782	6.37321	6.13409	6.09854	6.0997	6.30631	6.33323	6.23775	6.17945	6.16028	6.14273
-132.35	5.47286	5.18278	5.13027	5.10244	5.44067	6.11569	5.97568	5.79892	5.56862	5.57055	5.57247	5.57405	5.49487	5.46321	5.47232	5.42916	5.20665	4.80978	5.18856	5.02053	5.18991	5.58051	5.66565	6.48124	6.42435	7.7751	8.91597	8.78192	8.62619	9.19252	8.79506	9.12954	7.37697	5.38239	5.59224	6.22536	6.27657	6.3228	6.4403	6.38531	5.82496	6.09055	6.12438	6.26272	6.41521	6.25182	6.19773	6.12984	6.11157
-132.25	5.47344	5.21429	5.13957	5.20003	5.37095	6.04201	5.97254	5.81763	5.56154	5.56088	5.56041	5.56866	5.48435	5.47479	5.46172	5.42382	5.32892	5.1685	5.14127	4.99692	5.16141	5.24087	5.81448	6.4805	6.42628	7.77188	8.09165	7.93582	8.19316	8.31501	8.39355	9.04233	7.13852	5.59274	5.60847	6.19764	6.23007	6.2921	6.3455	6.37029	5.90296	6.02684	6.12381	6.27143	6.38774	6.29855	6.25443	6.17968	6.10803
-132.15	5.4745	5.20382	5.13325	5.24543	5.30701	5.95458	5.98069	5.9565	5.56882	5.56683	5.56404	5.31399	5.49737	5.47183	5.46673	5.4169	5.32662	5.1685	5.18934	5.02088	5.15904	5.2406	5.44083	6.47943	6.47952	6.91605	6.94917	6.8667	6.42774	6.97306	6.92533	6.82636	5.94715	5.66048	5.46221	6.20579	6.21865	6.2266	6.28375	6.26699	6.15439	6.2439	6.24099	6.35748	6.31587	6.31771	6.24658	6.21745	6.12424
-132.05	5.45401	5.17933	5.1207	5.09033	5.30001	5.92218	6.07807	5.98688	5.69004	5.57086	5.56862	5.31689	5.56622	5.47549	5.47047	5.36174	5.24085	5.16606	5.24803	5.07386	5.21068	5.24626	5.69895	6.48458	6.46496	6.46556	6.47745	6.39605	5.88616	5.85712	5.52158	5.45795	5.44647	5.65613	5.99743	6.21894	6.21676	6.21937	6.23232	6.27156	6.25813	6.22713	6.23877	6.30027	6.29882	6.29967	6.26669	6.22729	6.1438
-131.95	5.43178	5.17038	5.08846	4.97576	5.35067	6.06934	6.19854	6.14752	5.99326	5.59492	5.57865	5.57642	5.5737	5.53622	5.48981	5.34884	5.19071	5.09291	5.20523	5.13399	5.22362	5.25272	5.7742	6.48448	6.35934	6.34948	6.48222	6.47824	6.09434	5.74124	5.3864	5.67479	5.45553	6.08768	6.32671	6.26372	6.22833	6.23379	6.24716	6.27443	6.24587	6.22864	6.23279	6.29993	6.3114	6.23255	6.20687	6.21597	6.14447
-131.85	5.41782	5.13457	5.06112	4.93133	5.46471	6.02164	6.21313	6.27243	6.15172	5.99668	5.70831	5.58793	5.58694	5.58272	5.49256	5.34995	5.44356	5.12345	5.41122	5.22286	5.24788	5.26782	6.06207	6.37022	6.32362	6.31339	6.4855	6.48699	6.38035	5.76455	5.65092	5.77275	5.64286	6.06627	6.32959	6.30638	6.2399	6.25545	6.2482	6.27732	6.26678	6.22463	6.22968	6.31266	6.3128	6.22421	6.07524	6.13234	6.06604
-131.75	5.40138	5.09445	4.95484	5.2039	5.60015	5.92318	6.28206	6.37309	6.30112	6.20646	6.009	5.99689	5.83562	5.82277	5.76231	5.82489	5.63546	5.33614	5.61223	5.2558	5.25797	5.23853	6.18907	6.29724	6.32437	6.32488	6.38052	6.49771	6.30668	5.51769	5.4594	5.83934	5.95493	6.18993	6.26373	6.28594	6.27346	6.22883	6.26181	6.27549	6.25684	6.21739	6.26241	6.3004	6.30152	6.22675	5.9343	5.87767	6.05286
-131.65	5.3556	5.06624	4.92004	5.39817	5.52193	5.69982	6.32807	6.49013	6.49185	6.36891	6.31148	6.24711	6.17881	6.14939	6.07101	6.07937	5.89817	5.44163	5.64203	5.68022	5.60702	5.45244	5.78436	6.28402	6.29514	6.29516	6.33259	6.35449	6.2652	5.93115	5.91568	5.95462	6.09025	6.21847	6.26434	6.26406	6.24635	6.24516	6.24069	6.25437	6.21503	6.21573	6.27941	6.29097	6.30493	6.23843	5.4651	5.41091	5.8154
-131.55	5.35933	5.05506	4.91272	5.43387	5.38185	5.62989	6.12346	6.41766	6.4686	6.47204	6.48973	6.4914	6.48202	6.36177	6.27871	6.16502	6.09279	5.67868	5.6616	5.84737	5.6271	6.03432	6.14914	6.26737	5.85403	6.23342	6.28987	6.26713	6.21341	6.08723	6.03157	6.14499	6.14306	6.21017	6.22249	6.25161	6.25073	6.23411	6.19204	6.20692	6.26207	6.26295	6.26995	6.29746	6.29217	6.07375	5.63062	5.22763	5.36056
-131.45	5.35745	5.01965	4.90399	5.45032	5.38922	5.7728	5.7976	6.33286	6.40018	6.41458	6.42873	6.4637	6.46872	6.47258	6.39395	6.3653	6.12479	6.12062	6.11779	6.36292	6.00559	6.30433	6.23238	6.24665	6.15828	6.15554	6.19744	6.162	6.10596	6.08294	6.12062	6.10141	6.13209	6.20877	6.18676	6.22898	6.20884	6.14137	6.18428	6.26256	6.24774	6.25788	6.26579	6.3181	6.27911	6.01764	5.30337	5.22896	5.51429
-131.35	5.35711	4.99424	4.90595	5.483	5.60133	5.78763	5.63201	6.29713	6.30801	6.38483	6.38169	6.39039	6.39124	6.3889	6.37112	6.33444	6.25006	6.16266	6.3534	6.37186	6.40235	6.38833	6.26901	6.20815	6.10719	6.08569	6.09846	6.05011	5.98332	5.88182	6.04459	6.10912	6.13255	6.16552	6.1823	6.15129	6.13829	6.1473	6.21843	6.24333	6.20552	6.22922	6.27597	6.34511	6.39755	5.72229	5.30778	5.2439	5.45271
-131.25	5.35794	4.8643	4.87089	5.4728	5.57832	5.69847	5.60315	6.07977	6.29418	6.3845	6.37374	6.39112	6.39492	6.39694	6.40956	6.37243	6.30929	6.30138	6.35527	6.43194	6.44776	6.42065	6.22539	6.17658	6.08497	6.03026	5.99123	5.88819	5.94087	5.85336	6.02405	6.19079	6.26433	6.27148	6.19133	6.1576	6.15091	6.16691	6.23081	6.18924	6.16929	6.22618	6.29374	6.41362	6.41121	5.6754	5.32862	5.24831	5.16516
-131.15	5.35711	4.85464	4.85326	5.46298	5.58795	5.38918	5.72144	5.98551	6.27652	6.36657	6.37874	6.38809	6.40599	6.40811	6.41344	6.41041	6.36242	6.30217	6.38307	6.44662	6.4517	6.3987	6.17433	6.13969	6.65473	7.14804	6.98069	6.47224	7.22627	7.22938	7.37578	6.14641	6.27061	6.27692	6.20988	6.11511	6.12551	6.25709	6.19463	6.16115	6.16215	6.26265	6.32495	6.41546	6.4146	5.70565	5.40212	5.27935	5.19054
-131.05	5.33	4.85045	4.84595	5.50928	5.61228	5.3695	5.64625	5.97637	6.27285	6.35471	6.36627	6.38255	6.39334	6.40637	6.40523	6.40067	6.37813	6.3694	6.40841	6.43768	6.45313	6.36556	5.89748	6.05705	7.31594	7.51046	7.21592	7.59014	7.51804	7.61915	7.76328	6.30115	6.26193	6.28474	6.18581	6.16922	6.16914	6.2298	6.142	6.12307	6.17002	6.28302	6.34431	6.45154	6.4327	5.70171	5.33439	5.25963	5.19586
-130.95	5.32452	4.78893	4.83897	5.49233	5.6148	5.35132	5.63852	6.1078	6.31492	6.34897	6.34605	6.31185	6.38569	6.38952	6.35631	6.38285	6.36355	6.40694	6.41652	6.42181	6.43154	5.84833	5.48516	6.03083	7.60438	7.10976	7.29574	7.5639	7.57398	7.69201	7.81362	6.26979	6.22929	6.23965	6.18581	6.17214	6.18273	6.12642	5.97463	5.99364	6.16676	6.26322	6.31009	6.36327	6.29384	5.7142	5.30572	5.24899	5.54334
-130.85	5.32441	4.77965	4.87665	5.5007	5.74241	5.33995	5.6323	6.1203	6.31226	6.35767	6.35149	6.31739	6.32981	6.32569	6.2815	6.332	6.36222	6.41364	6.41353	6.41473	6.4173	6.16689	5.46593	5.9234	7.52542	6.81606	7.29339	7.60733	7.63627	7.67945	7.80811	6.24163	6.21691	6.21304	6.16398	6.15555	6.10585	5.92115	5.93812	5.97307	5.98259	6.13368	6.18406	6.23315	6.18386	6.06931	5.52162	5.37364	5.44444
-130.75	5.35514	4.80889	4.88227	5.53052	5.71608	5.64351	5.62394	6.14621	6.31218	6.35571	6.34382	6.34978	6.34995	6.27291	6.25515	6.28754	6.4069	6.41176	6.41305	6.41446	6.41092	6.06799	5.78904	5.89003	7.00595	6.80658	7.28858	7.67928	7.6409	7.65739	7.68537	6.17711	6.12145	6.081	6.05738	5.9157	5.90901	5.79277	5.7735	5.85425	5.80167	5.88167	5.94659	5.97813	5.92285	6.00063	6.00771	5.73986	5.43302
-130.65	5.32642	4.80124	4.9134	5.53292	5.77428	5.6992	5.46039	6.22528	6.3419	6.35795	6.31656	6.34998	6.34844	6.33405	6.3152	6.31874	6.39541	6.39481	6.39705	6.39934	6.41026	6.03331	5.41246	5.45907	6.60431	6.77937	7.48828	7.57087	7.54672	7.47724	7.64268	5.98498	5.88593	5.88416	5.84088	5.70744	5.60154	5.51333	5.59229	5.4307	5.40552	5.44208	5.4483	5.49666	5.63486	5.82339	5.90957	5.82117	5.54974
-130.55	5.28561	4.79987	4.94425	5.49662	5.54498	5.53492	5.49343	6.24998	6.3411	6.36393	6.35197	6.3554	6.34754	6.38512	6.39541	6.33749	6.3896	6.39087	6.38514	6.39237	6.39362	5.88082	5.40555	4.93454	6.37822	6.60427	7.47356	7.55822	7.39088	7.43324	7.35456	5.77068	5.69213	5.56897	5.46129	5.46521	5.46614	5.47243	5.41189	5.13124	5.13144	5.40061	5.42758	5.48508	5.50974	5.49507	5.48154	5.69945	5.77318
-130.45	5.27831	5.09603	4.96436	5.34957	5.57099	5.67417	5.60616	6.23965	6.33353	6.34299	6.34514	6.3491	6.33758	6.37625	6.39294	6.39115	6.37803	6.36256	6.36072	6.35951	6.29093	5.84583	5.33701	5.14638	5.60408	5.44283	6.20407	6.16914	5.9635	5.94537	6.08508	5.49493	5.45575	5.45981	5.46011	5.45974	5.45974	5.37804	5.28246	5.09939	5.13438	5.43101	5.43769	5.49502	5.50773	5.49809	5.47417	5.46985	5.46419
-130.35	5.19804	5.20619	4.97231	5.56687	5.70812	5.98871	5.93579	6.30613	6.33628	6.34123	6.34066	6.3366	6.3454	6.3864	6.38812	6.36419	6.36014	6.36112	6.33194	6.26288	6.24746	5.49819	4.93649	5.02893	5.05386	4.97976	5.62558	5.48614	5.48121	5.52163	5.52712	5.38646	5.44445	5.44619	5.44538	5.45586	5.45901	5.36709	5.23584	5.09259	5.26901	5.41829	5.42527	5.49437	5.48757	5.48557	5.47099	5.47048	5.47161
-130.25	5.13549	5.00384	4.9997	5.89013	5.75934	5.82615	6.14383	6.33346	6.3301	6.35662	6.38278	6.39036	6.3904	6.38697	6.36238	6.35452	6.29333	5.9615	6.22237	5.55155	5.99804	5.45991	4.92823	4.90544	5.11943	4.94224	5.40722	5.39549	5.16482	5.39188	5.38015	5.38604	5.43851	5.43693	5.43778	5.43571	5.44456	5.43442	5.3372	5.08645	5.35536	5.38959	5.48118	5.47677	5.45481	5.46159	5.47361	5.47797	5.46246
-130.15	5.13334	5.00524	5.36294	6.00938	5.37661	6.02678	6.23079	6.34947	6.38119	6.3818	6.38381	6.3834	6.37872	6.36008	6.28747	6.20497	6.20482	6.13698	5.53455	5.43813	5.79081	5.2869	4.92247	4.96926	4.93326	5.25252	5.24639	5.33957	5.37209	5.3524	5.36449	5.35709	5.39525	5.40763	5.40523	5.40939	5.45217	5.45827	5.37446	5.28593	5.37973	5.47329	5.47131	5.44201	5.43895	5.4494	5.47105	5.47221	5.4713
-130.05	5.13356	5.00129	5.18737	6.00933	5.74019	6.02447	5.89155	6.36395	6.36154	6.24586	6.21154	6.20692	6.21026	6.20206	6.15389	6.14883	6.15517	6.10914	5.5293	5.03821	5.25522	5.22295	4.88795	5.09689	5.44975	5.3478	5.18069	5.32204	5.40554	5.40555	5.40565	5.37032	5.3044	5.30904	5.40359	5.41845	5.42092	5.44627	5.38748	5.41384	5.47341	5.47033	5.44931	5.43994	5.44179	5.45583	5.46492	5.45968	5.4284
-129.95	5.13549	4.99777	5.1245	5.88354	5.52766	6.00031	6.24582	6.35968	6.20521	6.14966	6.12749	6.1278	6.12724	6.12693	6.12759	6.1273	6.12843	6.0585	5.44815	5.0354	5.37385	5.35667	5.00768	4.94371	5.60407	5.5239	5.1864	5.32059	5.30737	5.30794	5.4012	5.3156	5.23287	5.30588	5.4076	5.41977	5.4195	5.41749	5.4362	5.44415	5.43733	5.44494	5.44556	5.43458	5.45646	5.4542	5.45238	5.45235	5.36029
-129.85	5.14116	5.10882	5.17676	5.76917	5.36926	5.99238	6.2444	6.33654	6.15017	6.12719	6.08123	6.08174	6.08369	6.08463	6.08514	6.11973	6.12228	6.02916	5.23193	5.01454	5.2904	5.29059	5.08938	5.44808	5.73706	5.71991	5.43555	5.28084	5.27383	5.30195	5.30946	5.19381	5.00483	5.30941	5.41639	5.4064	5.40525	5.39784	5.39745	5.38732	5.40618	5.42055	5.43658	5.45028	5.44216	5.43821	5.42447	5.4225	5.32276
-129.75	5.14175	4.82779	4.97553	5.73032	5.49182	5.9756	6.25558	6.17937	6.12689	5.72034	6.01269	6.02931	6.03995	6.0401	6.02911	6.04659	6.07975	5.98776	5.32995	5.20545	5.19125	5.18818	5.14512	5.64434	5.80184	5.78018	5.67848	5.38772	5.00778	5.16278	5.27482	4.65818	4.66601	5.26542	5.41644	5.4174	5.41557	5.39494	5.38861	5.32038	5.34354	5.38711	5.42008	5.42159	5.42041	5.42063	5.42049	5.42035	5.32236
-129.65	5.19234	4.76567	5.12697	5.37353	5.4844	5.97559	6.23973	5.78558	6.07475	6.0116	5.97859	5.63613	5.98835	6.00247	5.97932	6.00109	6.0345	5.96512	5.34407	5.31806	5.14458	5.13098	4.99292	5.77451	5.88665	5.88364	5.58187	5.52257	5.11209	5.15038	4.99195	4.63125	4.2965	5.1634	5.41668	5.41664	5.4167	5.41664	5.39205	5.37269	5.36409	5.38908	5.41976	5.42049	5.42083	5.42098	5.42061	5.40422	5.23336
-129.55	5.18883	4.76082	4.75392	5.14324	5.43429	5.90562	6.17104	6.12678	6.04061	5.96121	5.84719	5.54234	5.95105	5.96061	5.97146	5.98596	6.00887	5.91584	5.37654	5.29953	5.15047	5.20979	5.61383	5.91791	5.92565	5.69812	5.73338	5.71675	5.34523	5.12909	4.43277	4.25557	4.26632	5.00915	5.42208	5.42079	5.4224	5.42128	5.41919	5.38503	5.38429	5.40099	5.41617	5.41886	5.41802	5.41787	5.41778	5.31868	5.0202
-129.45	5.13213	4.83262	4.70959	5.30374	5.4148	6.03598	6.11317	6.1042	6.01216	5.83649	5.82217	5.8196	5.87802	5.93058	5.95507	5.97857	6.02114	5.91677	5.64167	5.34465	5.24004	5.3191	5.63765	5.95329	6.03128	5.79039	5.93828	5.73123	5.50685	4.94905	4.1512	4.16783	4.24432	5.00286	5.42165	5.44423	5.46054	5.42895	5.40422	5.37878	5.37872	5.38921	5.38017	5.39092	5.41657	5.41619	5.39927	5.31562	5.01726
-129.35	5.13127	4.64249	4.6881	5.2638	5.33862	6.0137	6.09048	6.069	5.98371	5.82065	5.81744	5.81879	5.81938	5.84349	5.90167	5.97504	5.98107	5.93413	5.68767	5.15373	5.27665	5.12765	5.72864	5.97822	6.02508	5.98447	5.97567	5.75856	5.5181	4.50838	4.13731	4.1537	4.19867	5.25352	5.45258	5.45414	5.4559	5.39395	5.37274	5.35337	5.34423	5.31036	5.32255	5.38984	5.4192	5.41789	5.38266	5.31609	5.20629
-129.25	5.13135	4.46891	4.5965	4.97857	5.648	6.05056	6.03235	6.01272	5.88625	5.72523	5.81121	5.81815	5.82449	5.82579	5.82558	5.91049	5.98768	5.94537	5.90531	5.48769	5.13131	5.29237	5.72889	5.98416	5.92862	6.03849	5.98495	5.76354	5.32419	4.56487	4.15616	4.17487	4.25289	5.34681	5.45129	5.41522	5.39556	5.38111	5.38123	5.37942	5.37366	5.36466	5.4404	5.40957	5.40079	5.42188	5.41881	5.31874	5.31279
-129.15	5.13369	4.63111	4.52018	4.89599	5.84777	6.00769	5.97314	5.95613	5.81592	5.69243	5.77279	5.82344	5.82388	5.82046	5.83027	5.84651	5.866	5.86476	5.9183	5.88979	5.60187	5.58417	5.55776	5.93872	5.91186	5.99283	5.94498	5.59926	4.94596	4.12368	4.13025	4.22107	4.60713	5.37003	5.40492	5.38586	5.38872	5.38866	5.38712	5.38001	5.3795	5.3966	5.41666	5.41819	5.45196	5.43952	5.39938	5.28947	5.27763
-129.05	5.13407	4.99505	4.51552	5.35086	5.87707	5.97901	5.8399	5.81912	5.69461	5.42617	5.70103	5.82303	5.82896	5.83811	5.84342	5.84591	5.84808	5.88389	5.90961	5.90027	5.89387	5.54253	5.54298	5.79431	5.94303	5.94004	5.51352	5.16386	4.58531	4.16529	4.20846	4.25802	4.9684	5.38547	5.39471	5.39038	5.3899	5.32071	5.31077	5.32071	5.39636	5.4112	5.43296	5.41694	5.46309	5.4791	5.45192	5.34896	5.23051
-128.95	5.13496	5.17414	4.52618	5.43451	5.86828	5.96265	5.82084	5.82099	5.71602	5.17657	5.4234	5.72905	5.81136	5.82591	5.64138	5.6291	5.69871	5.72539	5.82761	5.90606	5.82223	5.60649	5.55056	5.80545	5.80523	5.7669	5.40081	4.68684	4.25495	4.16692	4.22396	4.27051	5.28731	5.38961	5.39013	5.3894	5.32564	5.28935	5.29266	5.32423	5.36103	5.40488	5.40884	5.43851	5.48715	5.47406	5.46215	5.38559	5.23269
-128.85	5.13578	5.40511	4.69671	5.4378	5.86223	5.88547	5.82652	5.82568	5.81551	5.44479	4.90731	5.43786	5.75465	5.58309	5.43303	5.42097	5.45727	5.48002	5.54115	5.72823	5.80738	5.57368	5.59144	5.78579	5.7879	5.66723	5.35346	4.61832	4.12506	4.16861	4.26997	4.56569	5.29372	5.38644	5.35138	5.32956	5.31003	5.3182	5.30329	5.27455	5.32184	5.36467	5.4175	5.44856	5.49789	5.47282	5.4276	5.38637	5.35584
-128.75	5.13396	5.39427	4.84513	5.4371	5.80422	5.82809	5.83291	5.82829	5.81901	5.73371	5.25946	5.2839	5.69895	5.50844	5.22834	5.33021	5.42188	5.48073	5.47107	5.42883	5.57298	5.46126	5.48873	5.65435	5.63391	5.55712	5.17084	4.51267	4.17566	4.2197	4.27934	4.44315	5.28876	5.31274	5.21168	5.22989	5.34238	5.34209	5.30372	5.25273	5.2616	5.33774	5.3985	5.50329	5.50787	5.50336	5.45843	5.36034	5.38786
-128.65	5.13483	5.32105	4.87837	5.46926	5.80726	5.88291	5.88829	5.88877	5.88783	5.88794	5.66146	5.20646	5.59054	5.52925	4.95031	5.16679	5.46054	5.42643	5.41227	5.38844	5.3081	5.46574	5.59305	5.54236	5.51461	5.50007	5.13163	4.55815	4.46287	4.25729	4.24598	4.62498	5.22745	5.19426	5.10488	5.22249	5.33345	5.35315	5.31078	5.27341	5.25477	5.30241	5.37686	5.48617	5.49795	5.4742	5.40115	5.41098	5.47434
-128.55	5.13561	5.11795	5.03071	5.75774	5.84085	5.89084	5.88961	5.90682	5.90802	5.97346	5.79545	5.1814	5.42905	5.61234	4.95797	4.98559	5.31346	5.38861	5.3773	5.38822	5.32699	5.33323	5.51846	5.47397	5.25235	5.19133	4.8656	4.40377	4.57499	4.54587	4.56165	4.8606	5.14512	5.1156	4.50818	4.76439	5.0989	5.28522	5.2956	5.27378	5.26515	5.2894	5.34293	5.38289	5.4396	5.3745	5.36227	5.37233	5.4554
-128.45	5.13496	4.65218	5.11852	5.79473	5.86721	5.90912	5.92305	5.92598	6.06056	6.07539	5.86507	4.98189	5.42957	5.71691	5.06002	5.04551	5.31075	5.37647	5.37382	5.33378	5.37364	5.33326	5.28498	5.27487	5.23762	5.14916	4.8668	4.85949	4.45784	4.31458	4.30559	4.81409	5.00895	4.58721	3.92955	4.02777	4.93451	5.11986	5.20731	5.25301	5.25333	5.25679	5.29695	5.35441	5.41134	5.36981	5.34874	5.37833	5.42552
-128.35	5.13537	4.85913	5.1364	5.84635	5.90958	5.91107	5.92657	5.99956	6.07555	6.06971	5.58214	4.97726	5.50821	5.79124	5.0835	5.07394	5.38574	5.37463	5.32347	5.30363	5.33071	5.37353	5.36256	5.27135	5.21145	5.16044	4.90313	4.83612	4.81876	4.42313	4.49528	4.84575	4.7007	4.41577	4.03483	4.09951	4.51577	4.914	5.14872	5.21412	5.23463	5.24029	5.28191	5.2803	5.28793	5.30002	5.33344	5.34823	5.38141
-128.25	5.13537	4.6288	5.20284	5.8778	5.89307	5.92149	5.93391	6.00218	6.05019	5.89562	5.02772	5.15451	5.51531	5.74119	5.26095	5.35961	5.38081	5.33463	5.30313	5.29322	5.31447	5.37196	5.37244	5.23957	5.19963	5.16885	5.11059	4.84252	4.81471	4.49737	4.8079	4.78161	4.48348	4.02452	4.08465	4.08789	4.14926	4.72586	4.92078	5.14323	5.21223	5.21827	5.23931	5.23688	5.27755	5.28251	5.29519	5.30475	5.41433
-128.15	5.13469	4.63816	5.172	5.86633	5.91262	5.92458	5.93614	6.07257	6.02477	5.52851	5.10412	5.00888	5.61278	5.64135	5.38889	5.4414	5.37624	5.37215	5.30155	5.28605	5.32566	5.82914	5.85254	5.7158	5.69046	5.82712	5.80508	5.5483	4.8266	4.80941	4.84196	4.72596	4.45579	4.08785	4.1	4.1566	3.98222	4.51224	4.8244	5.02051	5.09006	5.21196	5.15462	5.10717	5.23266	5.28313	5.29463	5.32097	5.40449
-128.05	5.13417	4.68069	5.52483	5.89683	5.89008	5.87652	6.07036	6.08099	5.75039	5.20497	4.79038	4.9425	5.65072	5.41533	5.39454	5.471	5.37835	5.361	5.29288	5.28462	5.3371	7.09726	7.97872	7.90408	8.48303	8.4862	8.51937	8.36915	5.64408	5.00522	4.85611	4.73434	4.50757	4.08201	4.17344	4.18392	4.13545	4.51525	4.77118	4.91138	4.9578	5.04838	5.12748	5.09544	5.2636	5.27028	5.29434	5.3189	5.33297
-127.95	5.13469	5.1068	5.64876	5.89648	5.83012	5.83716	6.07645	6.01093	5.16122	4.81212	4.79144	5.09475	5.63129	5.42044	5.49471	5.48374	5.40878	5.36983	5.36232	5.32074	5.35691	8.02001	8.64244	8.64735	8.54294	8.53428	8.53201	8.52546	5.73916	5.39023	5.09796	4.96502	4.67492	4.1357	4.22536	4.24735	4.34969	4.52284	4.77617	4.86617	4.89033	4.87571	4.956	4.98275	5.12826	5.20311	5.23892	5.2482	5.25216
-127.85	5.13514	5.41566	5.65257	5.79933	5.7757	5.77485	5.96968	6.01922	5.33594	4.81227	4.80329	5.12453	5.50211	5.41874	5.4975	5.48313	5.45708	5.40253	5.37042	5.36527	5.40824	8.02296	8.6447	8.65058	8.55118	8.5561	8.53593	8.65917	5.84696	5.2823	5.26215	5.12941	4.97264	4.58964	3.99358	4.01368	4.57043	4.74437	4.81192	4.86628	4.86694	4.87892	4.88859	4.93513	5.02456	5.10117	5.2234	5.22603	5.22761
-127.75	5.13577	5.41625	5.64755	5.70594	5.517	5.56624	5.95518	5.71623	5.21566	4.79879	5.14261	5.17853	5.48347	5.41399	5.44207	5.48258	5.48239	5.47311	5.4378	5.40384	5.48952	8.06048	8.6863	8.68506	8.60514	8.5355	8.63176	8.62455	5.77432	5.1812	5.31023	5.31874	5.14008	4.69889	4.21695	4.02085	4.64973	4.92569	4.97737	5.03415	4.99509	4.99344	4.9848	4.88815	4.9714	5.08022	5.05599	5.12869	5.15195
-127.65	5.13495	5.36223	5.62205	5.70028	5.4656	5.56916	5.8212	5.69352	5.29157	5.14097	4.96423	5.51038	5.55846	5.2634	5.41163	5.48939	5.4831	5.48114	5.47392	5.48205	5.56062	8.11686	8.7388	8.72955	8.61865	8.6552	8.68341	8.63154	5.75107	5.19048	5.21138	5.38142	5.32423	4.88447	4.72258	4.28749	4.68899	4.95931	4.99922	5.07313	5.09594	4.99646	4.88742	4.87231	4.83616	4.93766	5.07042	5.11402	5.1241
-127.55	5.13495	5.06799	5.31326	5.60843	5.13515	5.58478	5.88035	5.95715	5.30549	5.03207	5.12875	5.49788	5.48712	4.75555	5.10464	5.40097	5.49281	5.492	5.50063	5.44786	5.9545	8.74846	8.74837	8.73404	8.6967	8.68743	8.61587	8.57401	5.71665	5.14349	5.13834	5.181	5.21226	5.05449	4.69005	4.30505	4.66188	4.9515	4.99369	5.05809	5.05313	4.89498	4.5701	4.51816	4.79651	4.85272	4.88434	5.02711	5.09183
-127.45	5.13495	4.52678	5.2771	5.40275	4.93873	5.43667	5.98898	6.04743	5.99454	5.67381	5.44874	5.64909	4.92894	4.74425	4.74799	5.4243	5.5153	5.51448	5.51465	5.54921	5.95399	7.27311	8.13253	8.10225	8.07223	8.03357	7.91931	7.01945	5.24604	5.13947	5.17396	5.3011	5.18623	4.99437	4.85757	4.63333	4.30579	4.86474	4.98381	5.07434	4.96984	4.82766	4.0001	4.12026	4.50207	4.91778	4.98726	5.00823	5.08722
-127.35	5.13396	4.933	5.00396	5.3187	4.89112	5.28223	6.05242	6.17494	6.1324	6.04678	5.7383	5.14432	4.7456	4.38769	4.72818	5.52169	5.5155	5.51828	5.51659	5.55307	5.58365	5.96119	5.9512	5.91799	5.89973	5.76669	5.71565	5.63929	5.08474	5.00224	5.11576	5.34225	5.07605	4.9789	4.88464	4.58772	4.04719	4.66855	5.0553	5.04022	4.94567	4.67226	4.09543	3.79123	4.1007	4.94956	4.9691	5.08722	5.11536
-127.25	5.13561	4.9158	4.73578	4.76345	4.88357	5.5921	6.10797	6.16982	6.14866	6.06926	5.43717	4.95254	4.5876	4.38004	5.09128	5.51801	5.52117	5.46899	5.9616	5.99778	5.97822	5.94683	5.91246	5.90974	5.76705	5.34045	5.19977	5.17437	5.09985	4.84977	5.0177	5.19618	4.897	4.84305	4.88659	4.64276	4.2968	4.63902	5.05302	5.10047	5.00422	4.5987	4.08609	3.82601	3.96186	4.9444	4.95722	5.05214	5.16611
-127.15	5.13578	4.86673	4.87099	4.98655	5.10673	5.68173	6.10191	6.16834	6.14311	6.04081	5.26585	4.89184	4.34373	4.36834	5.39706	5.51773	5.52014	5.46258	5.97251	6.13151	6.10525	6.06914	6.0521	6.0077	5.79133	5.33396	5.2503	5.20015	5.14073	5.18994	5.18486	5.01452	4.75662	4.72769	4.84439	4.6304	4.28501	4.63028	5.07598	5.12576	5.07533	4.60075	4.15364	3.81494	4.15101	4.96782	5.03682	5.08938	5.14446
-127.05	5.13496	4.75692	4.88223	5.04682	5.07595	5.76264	6.09848	6.16522	6.13494	5.87379	4.93554	4.75348	4.33989	4.34633	5.46944	5.5004	5.52	5.45883	5.97038	5.97588	6.07114	6.05434	6.02836	5.93377	5.74738	5.32858	5.235	5.24451	5.21561	5.26743	5.2777	4.99822	4.98453	5.13053	4.78087	4.2685	4.00537	4.62102	5.13365	5.04757	5.1283	4.6897	4.02297	4.2013	4.54093	4.94646	5.12683	5.16651	5.19901
-126.95	5.13505	4.62179	4.7345	5.03523	4.99229	5.76356	6.09329	6.14916	6.09974	5.35118	4.86544	4.65229	4.3399	4.50046	5.4664	5.49022	5.50051	5.43869	5.93932	5.95238	5.91519	6.03836	5.90487	5.88536	5.73603	5.3176	5.24453	5.26357	5.33496	5.26559	5.22707	5.07548	5.20683	5.18858	4.73411	3.93999	3.93524	4.92655	5.04691	5.12064	5.15267	4.87563	4.48604	4.30984	4.58358	4.9581	5.14667	5.10329	5.16193
-126.85	5.13537	4.5082	4.62869	5.03622	4.85695	5.8864	6.08801	6.11961	5.99138	5.28623	4.41854	4.51774	4.29054	5.04263	5.45757	5.46481	5.4722	5.41637	5.91274	5.88835	5.85888	5.77221	5.72651	5.73578	5.69178	5.24449	5.25042	5.33646	5.3473	5.27229	5.24453	5.28219	5.24356	5.1499	4.73866	4.29917	4.23351	5.13948	5.18376	5.22619	5.25395	5.16351	4.68192	4.49416	4.70859	4.95402	5.03902	5.11921	5.14216
-126.75	5.13537	4.50235	4.64489	5.06052	4.92738	5.92805	6.08845	6.08845	5.82877	4.84109	4.69957	4.28409	4.28313	5.20131	5.45349	5.43405	5.43443	5.37651	5.88965	5.86055	5.86381	5.8168	5.75121	5.71792	5.68739	5.24461	5.31828	5.33241	5.33269	5.30888	5.28409	5.28552	5.25407	5.20845	4.85815	4.43578	5.00624	5.1468	5.11553	5.23972	5.21137	5.15469	5.01158	4.61192	4.73553	4.81591	4.77694	4.74733	5.06469
-126.65	5.13537	4.50913	4.64805	5.05704	5.15828	5.94479	6.05681	6.00526	5.39062	4.72741	4.66766	4.27393	4.27692	5.28716	5.40642	5.41193	5.42385	5.36649	5.87887	5.86658	5.82421	5.80812	5.74884	5.7105	5.3456	5.21933	5.29578	5.29845	5.32881	5.27125	5.28331	5.27625	5.14023	5.29151	5.14016	5.20839	5.22209	5.16693	5.18943	5.19056	5.22019	5.2694	5.07296	4.77826	4.72943	4.81146	4.90994	4.74978	4.86427
-126.55	5.13514	4.51741	4.63769	5.09225	5.19184	5.99344	6.10326	5.97925	5.06904	4.68038	4.57391	4.10465	4.26689	5.28732	5.33355	5.40906	5.41396	5.49517	5.85921	5.48385	5.4729	5.29125	5.23312	5.1961	5.19601	5.32572	5.33454	5.29672	5.31562	5.27573	5.26106	5.27519	5.26413	5.22027	5.21438	5.27133	5.25579	5.26917	5.28084	5.26836	5.28614	5.26011	5.15172	4.88175	4.72478	4.71953	4.63916	4.72279	4.88901
-126.45	5.13505	4.51557	4.58945	5.04404	4.9258	5.95756	6.05533	5.95912	5.27645	4.67891	4.52536	4.26921	4.26509	5.27866	5.308	5.39737	5.3913	5.40029	5.4002	5.3959	5.39101	5.34043	5.28582	5.24525	5.24911	5.29172	5.28671	5.28724	5.29325	5.24837	5.24086	5.09115	5.09026	5.14436	5.16957	5.20279	5.25231	5.28001	5.27053	5.25147	5.24954	5.22402	5.10023	5.09788	4.87312	4.69686	4.5063	4.73266	5.03521
-126.35	5.13506	4.52364	4.57923	5.04164	5.4616	5.92987	6.03557	5.93299	5.25304	4.68405	4.56595	4.33287	4.32322	5.26937	5.28957	5.32011	5.3253	5.3279	5.30612	5.29995	5.30837	5.28104	5.25463	5.24611	5.26182	5.29379	5.26236	5.25485	5.2276	5.22387	5.09932	4.98364	4.99706	5.02705	5.1663	5.16512	5.16237	5.24015	5.25702	5.17142	5.15977	5.12168	5.1003	5.14174	4.95577	4.8753	4.71806	4.69222	4.89323
-126.25	5.13587	4.78037	4.57614	4.89844	5.6412	5.77841	6.00139	5.85784	4.87733	4.7355	4.55517	4.32073	4.31632	5.33121	5.28684	5.28235	5.28011	5.28626	5.28821	5.28503	5.2826	5.24374	5.17259	5.07042	5.22642	5.24119	5.24155	5.19493	5.15975	5.16593	5.10268	5.07277	5.00115	5.01781	5.16008	5.15281	5.14312	5.1309	5.12992	5.09213	5.09287	5.09136	5.15667	5.0545	4.84129	4.91521	4.73813	4.77697	4.69834
-126.15	5.13571	4.66459	4.40294	4.96286	5.55688	5.78447	5.99086	5.77537	4.80084	4.63607	4.53968	4.32804	4.31442	5.22047	5.33051	5.35736	5.27986	5.2772	5.28093	5.2798	5.23624	5.11457	4.78234	4.75143	4.82947	4.93416	4.99241	5.17424	4.96329	4.95091	5.06284	5.10365	5.07009	4.97686	5.09471	5.14332	5.16084	5.11858	5.11085	5.08124	5.07958	5.0899	5.17601	4.94516	4.81861	4.85582	4.83176	4.77078	4.73293
-126.05	5.10092	4.66873	4.28498	5.17866	5.48764	5.74863	5.89184	5.81313	4.78243	4.62288	4.52325	4.29224	4.28766	4.64443	5.22455	5.37128	5.36365	5.29651	5.31984	5.31973	5.28349	5.19319	5.13528	5.11136	4.96472	4.96854	5.03589	5.18132	5.13211	5.17307	5.09577	5.09559	5.12704	5.06246	5.0539	5.09589	5.1626	5.17429	5.14686	5.08032	5.0812	5.09586	5.16873	5.01346	4.80154	4.80071	4.80108	4.64067	4.64026
-125.95	5.09901	4.64928	4.2669	4.59596	5.26414	5.7029	5.75405	5.82881	5.16902	4.62471	4.61799	4.25452	4.24336	4.53053	5.00594	5.28068	5.27724	5.27064	5.36344	5.36535	5.26636	5.16511	5.11708	5.002	4.96218	4.91408	4.93678	4.97284	5.00466	5.05741	4.87825	4.971	5.03569	5.02289	5.02429	5.05837	5.08345	5.16497	5.08145	5.0815	5.1168	5.14065	5.11827	4.84812	4.77379	4.73928	4.69671	4.6766	4.4214
-125.85	5.10132	4.43017	4.26195	4.38836	5.09405	5.57623	5.7546	5.85132	5.09265	4.66852	4.55052	4.25829	4.238	4.22842	4.40853	5.24722	5.35743	5.33729	5.33704	5.33643	5.33298	5.24682	5.17162	5.04594	5.02464	5.01717	5.0886	5.10249	5.19448	5.14944	4.85322	4.81382	4.77705	4.84038	5.0182	5.05604	5.07914	5.05967	5.05578	5.14541	5.15849	5.09034	5.01242	4.76642	4.70633	4.70495	4.73958	4.77625	4.63597
-125.75	5.10224	5.14098	4.23583	4.56618	4.92379	5.53702	5.69527	5.67258	5.67958	5.02995	4.49347	4.30585	4.10782	4.22322	4.54059	4.91635	5.27813	5.32734	5.31773	5.31588	5.31484	5.26156	5.20963	5.17176	5.12993	5.17504	5.21	5.22607	5.20541	5.10828	5.08655	4.99802	4.81953	4.82429	4.98654	5.07119	5.08019	5.0157	5.03576	5.14699	5.12187	5.07677	5.01668	4.56561	4.70046	4.71369	4.72567	4.80037	4.8601
-125.65	5.1002	5.36267	4.22321	4.56546	4.9358	5.51864	5.65266	5.64901	5.71683	4.82875	4.52997	4.43126	4.05673	4.04759	4.09035	4.50419	5.0429	5.27032	5.31894	5.29282	5.29312	5.25555	5.18898	5.15346	5.18669	5.29747	5.29697	5.23197	5.09334	5.03888	5.09976	4.98943	4.81798	4.77302	4.77668	4.98011	5.00683	4.86218	5.04218	5.09275	5.0749	5.05381	5.04915	4.68638	4.68188	4.62828	4.72031	4.81517	4.9708
-125.55	5.24107	5.35891	4.21917	4.37577	4.90377	5.37906	5.64383	5.62269	5.75686	5.39808	4.9236	4.39233	4.22881	4.03704	4.06031	4.31493	4.57928	5.02564	5.08979	5.16708	5.17938	5.17773	5.1688	5.06652	5.06575	5.18045	5.20904	5.09705	5.05859	5.04344	5.02667	4.90601	4.96941	4.7982	4.77161	4.77269	4.66552	4.79808	5.01179	5.01777	4.99556	4.87449	4.91144	4.81924	4.68479	4.70436	4.81444	4.85064	4.9734
-125.45	5.27842	5.35479	4.54581	4.93695	5.14777	5.4818	5.64298	5.63425	5.71255	5.63468	5.00393	4.48633	4.35568	3.98259	4.00019	4.05009	4.23447	4.77737	4.97731	5.06482	5.14908	5.14164	5.11989	5.07664	5.13204	5.20561	5.20457	5.10247	5.01776	5.01914	4.98725	4.88325	4.9056	5.01855	4.9941	4.95169	4.79594	4.80687	4.86601	4.82587	4.82045	4.87283	4.94215	5.0746	4.84491	4.73316	4.83401	4.97451	5.13618
-125.35	5.28018	5.35897	4.43047	5.27291	5.22802	5.58424	5.64293	5.69504	5.72009	5.65979	5.57917	4.96496	4.36749	4.31871	3.98648	3.98973	4.22537	4.11828	4.40674	4.95513	5.04342	5.06171	5.01195	5.06277	5.15371	5.15411	5.09588	5.03024	4.93809	5.01104	4.98535	4.9831	4.92127	4.94521	4.97214	4.99489	4.78682	4.76627	4.77088	4.66308	4.78936	4.83282	4.8779	5.08883	5.13224	4.97067	5.0351	5.16667	5.24824
-125.25	5.28468	5.35502	4.5773	5.28545	5.32103	5.65086	5.63487	5.74743	5.7492	5.77931	5.68843	5.32378	4.52602	4.37621	4.21881	3.98092	3.97089	4.17165	4.25367	4.61959	4.97735	5.02081	5.04132	5.03927	5.11814	5.08948	5.06635	5.06475	5.04378	5.033	5.03293	5.04892	4.91553	4.70302	4.92731	4.94359	4.96444	4.955	4.79122	4.67166	4.68873	4.84495	4.88816	4.9721	5.15006	5.21441	5.21514	5.23216	5.22401
-125.15	5.28666	5.35604	4.98969	5.21659	5.37754	5.64929	5.63597	5.73185	5.78129	5.81411	5.81744	5.65149	4.75725	4.45169	4.34967	4.18289	3.94381	3.8869	3.88007	4.08933	4.98688	5.03039	5.0857	5.03448	5.04328	5.05207	5.04807	5.04435	5.04622	5.04486	5.04873	5.0813	4.99256	4.16027	4.58922	4.8912	4.77266	4.99471	4.89177	4.83526	4.73894	4.85445	4.85859	5.0743	5.14801	5.22167	5.21356	5.15292	5.11004
-125.05	5.28086	5.41391	5.14911	5.17254	5.27455	5.57531	5.63291	5.72039	5.78341	5.81316	5.83089	5.69885	5.37291	4.94231	4.39627	4.32125	3.9455	3.88349	3.93494	4.26065	4.68789	5.04635	5.10262	5.07687	5.06722	5.06338	5.06318	5.0553	5.05545	5.064	5.10896	5.15473	5.06113	4.10495	4.07397	4.63523	4.95344	5.07107	5.05002	4.96598	4.91204	4.89184	4.89495	5.07827	5.17129	5.19282	5.14236	5.13021	5.0761
-124.95	5.26313	5.41256	5.19177	5.17637	5.27479	5.46764	5.62339	5.69157	5.74819	5.76432	5.76456	5.7911	5.73304	5.41568	4.91485	4.34992	4.2569	3.93758	3.95445	3.9681	4.29956	5.0622	5.0855	5.07681	5.09374	5.09805	5.10155	5.10093	5.12616	5.15293	5.16051	5.17072	5.10504	4.75161	4.11212	4.17858	4.32555	4.93444	5.0224	5.03441	4.88686	4.8785	4.87764	5.09123	5.1718	5.12705	5.10336	5.11905	5.13064
-124.85	5.11779	5.37985	5.07251	5.15989	5.27029	5.45333	5.61452	5.56369	5.71082	5.73276	5.72996	5.78082	5.74517	5.68945	5.0736	4.9708	4.67399	4.18623	3.98592	3.98993	4.1716	4.93819	5.07743	5.03873	5.07465	5.1312	5.12479	5.14925	5.15551	5.15022	5.15341	5.18125	5.20278	5.07858	4.30249	4.10677	4.11148	4.65939	5.05639	5.05202	4.88977	4.86094	4.88629	5.12073	5.14647	5.09569	5.1031	5.11066	5.11529
-124.75	5.1052	5.14486	4.84683	4.8458	5.15989	5.34409	5.58218	5.56802	5.66711	5.7129	5.69977	5.7455	5.78616	5.73449	5.43725	4.99773	4.73236	4.73799	4.33409	4.00167	4.37618	4.74313	5.07241	5.05817	5.03107	5.12927	5.11829	5.13405	5.12697	5.03448	4.99618	5.04384	5.17453	5.15178	4.72915	3.84059	3.63406	4.23071	5.07247	5.06801	5.05136	5.0593	5.1214	5.12443	5.12067	5.0688	5.10297	5.12123	5.08591
-124.65	5.10595	4.43008	4.21153	4.26268	5.12983	5.26135	5.49212	5.56741	5.56086	5.609	5.61329	5.67097	5.71615	5.69657	5.68492	5.37952	4.99206	4.71639	4.77534	4.56421	4.35931	4.27749	4.76023	5.02774	5.02815	5.11136	5.15016	5.1682	5.16618	5.01996	4.9971	5.00109	5.13551	5.12179	4.97489	3.81562	3.79803	4.03563	5.11442	5.14876	5.18527	5.17723	5.14138	5.14258	5.08711	5.06365	5.10304	5.09794	5.09999
-124.55	5.10595	4.3111	4.03135	4.41642	4.97046	5.24422	5.43262	5.56283	5.56071	5.56383	5.55907	5.54257	5.61397	5.71824	5.65028	5.47408	5.31535	5.30751	4.82889	4.60344	4.73092	4.38432	4.70375	5.00914	5.00919	5.09929	5.17589	5.17639	5.11165	5.06861	5.03238	5.0065	5.1177	5.11739	4.94032	4.05375	3.90815	4.19956	5.26865	5.24618	5.25079	5.25663	5.22731	5.23643	5.12722	5.07336	5.10659	5.10119	5.12339
-124.45	5.10595	4.04493	4.0198	4.06715	4.97956	5.24287	5.44628	5.56939	5.56261	5.56161	5.554	5.54532	5.54117	5.54003	5.5997	5.45999	5.47039	5.52236	5.45183	5.3145	4.79922	5.14258	5.36303	5.24114	5.25132	5.1525	5.08578	5.0866	5.08759	5.07901	5.11728	5.17759	5.26615	5.25525	5.1841	4.32959	4.08092	4.2893	5.27317	5.27748	5.31987	5.34553	5.29143	5.26014	5.2641	5.16612	5.11066	5.13339	5.10475
-124.35	5.1811	4.01327	4.00621	4.27266	5.10846	5.24492	5.54321	5.57187	5.56365	5.55573	5.55555	5.55216	5.54027	5.53685	5.53849	5.54356	5.46694	5.474	5.62628	5.56392	5.451	5.61524	5.51009	5.44155	5.44467	5.45282	5.31609	5.10689	5.12033	5.17722	5.21357	5.19059	5.27291	5.27268	5.22391	4.44094	4.10454	4.5196	5.298	5.34353	5.36175	5.32637	5.36464	5.41098	5.3127	5.27151	5.15033	5.17772	5.09632
-124.25	5.21354	4.09273	3.99747	4.38525	5.13	5.25827	5.58774	5.5707	5.5633	5.56345	5.56312	5.56441	5.54343	5.54013	5.53943	5.5366	5.54022	5.56986	5.55566	5.69983	5.73091	5.71465	5.62296	5.47921	5.46922	5.47699	5.42314	5.10836	5.07984	5.06481	5.16838	5.25552	5.34756	5.34486	5.2592	4.95243	4.49279	4.95734	5.30177	5.3706	5.29106	5.19477	5.19129	5.34875	5.4271	5.30404	5.19105	5.11481	5.10485
-124.15	5.21257	3.94506	3.97901	4.25674	5.05436	5.40454	5.57119	5.56533	5.56452	5.56251	5.56094	5.55681	5.55896	5.58786	5.63989	5.54254	5.5436	5.55735	5.56637	5.71625	5.76572	5.75603	5.63072	5.46735	5.46044	5.44995	5.27438	4.93106	4.91974	4.95573	5.2486	5.30929	5.38858	5.37191	5.2868	5.04159	4.50829	5.07355	5.39842	5.35895	5.35969	5.28271	5.17237	5.25684	5.43184	5.38148	5.32878	5.12861	5.11063
-124.05	5.10171	4.08625	4.21679	4.74274	4.76442	5.3394	5.45763	5.56066	5.55576	5.55355	5.55155	5.55588	5.56241	5.70749	5.74159	5.71885	5.59911	5.5459	5.5531	5.56788	5.57979	5.57303	5.56351	5.5578	5.44345	5.31863	5.17107	4.92451	4.93592	5.00623	5.23041	5.33186	5.40378	5.40646	5.41524	5.3967	5.12499	5.14606	5.36903	5.45784	5.3246	5.22484	5.17839	5.20429	5.30737	5.454	5.34703	5.12797	5.17294
-123.95	5.10092	4.67768	4.10593	4.73342	4.49703	5.15284	5.41147	5.45211	5.46659	5.45534	5.50309	5.55516	5.68631	5.76459	5.80811	5.80983	5.73917	5.5951	5.55176	5.56489	5.56416	5.56511	5.54756	5.4559	5.29857	5.2628	5.19594	4.9529	4.96476	5.06806	5.10076	5.40534	5.43294	5.53874	5.54639	5.48424	5.37424	5.21732	5.19127	5.1902	5.29365	5.13535	5.22479	5.18822	5.18986	5.22473	5.21038	5.1182	5.28487
-123.85	5.10044	4.97931	4.3143	4.31971	4.16311	4.95799	5.02435	5.29389	5.28162	5.38303	5.40965	5.56411	5.7342	5.83706	5.86395	5.88615	5.86497	5.78664	5.66874	5.58624	5.57221	5.45103	5.39757	5.39765	5.25986	5.11658	5.25504	5.20167	5.02062	4.78557	5.15157	5.40003	5.55508	5.60454	5.57665	5.5682	5.42175	5.16031	4.85341	4.78807	4.91385	5.1402	5.21888	5.22106	5.20067	5.08591	4.92081	5.15862	5.22372
-123.75	5.09901	5.01097	3.94097	4.37349	4.37054	4.4708	4.84467	5.09328	5.16647	5.17577	5.38	5.55045	5.79381	5.86836	5.93634	6.05702	6.06072	5.93244	5.85903	5.77246	5.60109	5.50204	5.36215	5.22659	5.18998	5.2382	5.18322	5.26309	5.02073	4.75702	5.15135	5.52612	5.62532	5.62113	5.6129	5.60574	5.36903	4.98636	4.43162	4.58295	4.3206	5.01561	5.16453	5.16698	5.17994	5.11793	4.98815	5.08612	5.23748
-123.65	5.10899	4.80727	3.98649	4.3386	4.32401	4.30724	4.73834	5.13071	5.15653	5.15682	5.36287	5.54207	5.78708	5.88746	6.05045	6.0577	6.0566	6.08358	5.92498	5.89284	5.78818	5.51651	5.39233	5.29223	5.30125	5.40228	5.13865	5.25525	5.0014	5.09451	5.42963	5.52142	5.62469	5.61577	5.60814	5.59106	5.35169	4.95893	4.46805	4.38458	4.49577	4.91566	5.20238	5.19715	5.21238	5.23453	5.03509	5.17868	5.30134
-123.55	5.13425	4.33974	3.96839	4.36314	4.37275	4.19784	4.77571	4.99804	5.09001	5.08932	5.15825	5.51125	5.71011	5.8463	5.91889	6.05685	6.07201	6.08739	6.06522	5.96765	5.88612	5.60597	5.42949	5.31344	5.31047	5.4039	5.12902	5.24453	5.25386	5.3952	5.4834	5.60166	5.61578	5.61528	5.61757	5.61533	5.38869	4.67642	4.40984	4.19884	4.52738	4.92124	5.18043	5.21573	5.23742	5.22575	5.02964	5.13503	5.26556
-123.45	5.13443	4.34233	3.9621	4.66661	4.6514	4.23222	4.78177	5.10468	5.20879	5.17973	5.1516	5.24815	5.53859	5.77712	5.85936	5.91747	6.09271	6.08811	6.10606	5.97685	5.85857	5.64999	5.32746	5.36316	5.41965	5.41911	5.32586	5.4535	5.46051	5.49632	5.57732	5.58181	5.59578	5.61575	5.6424	5.64446	5.42594	4.66054	4.30843	4.20436	4.53275	4.93968	5.19477	5.21648	5.27161	5.23573	5.11712	5.01445	5.00887
-123.35	5.13443	3.96124	3.96291	4.39749	4.39533	4.40588	4.43481	5.12739	5.24169	5.22175	5.18177	5.16331	5.51606	5.70032	5.81932	5.89665	5.95791	6.11267	6.11043	5.93945	5.76921	5.59668	5.45475	5.33976	5.51709	5.48956	5.41693	5.5064	5.50485	5.61978	5.71604	5.7286	5.58551	5.61412	5.6481	5.63666	5.4532	4.71833	4.45864	4.21997	4.56276	4.96367	5.21263	5.22222	5.46985	5.45493	5.32313	4.76122	4.79674
-123.25	5.13469	3.96114	3.96295	4.06354	4.39135	4.32546	4.24103	5.13568	5.26464	5.22784	5.19695	5.19746	5.36622	5.57536	5.77857	5.86802	5.91106	5.95404	5.94932	5.7728	5.65503	5.46958	5.39957	5.39685	5.46827	5.48399	5.58404	5.60149	5.62353	5.78011	5.85177	5.82729	5.78418	5.63069	5.63329	5.6627	5.5587	5.13166	4.59318	4.49123	4.43302	4.95453	5.22884	5.40603	5.47412	5.46102	5.42102	4.85501	4.94903
-123.15	5.13745	3.96182	3.96731	4.40342	4.41831	4.09247	4.25246	5.17171	5.28139	5.279	5.20707	5.22083	5.22168	5.57815	5.67058	5.78866	5.84022	5.85044	5.73447	5.62603	5.43977	5.16731	5.15091	5.19649	5.41683	5.59906	5.64098	5.65868	5.81739	5.87351	5.89364	5.94756	5.96659	5.83635	5.63389	5.65687	5.57775	5.17273	4.56925	4.48022	4.79936	5.03578	5.23866	5.51879	5.50219	5.53739	5.54093	5.19834	5.08443
-123.05	5.10606	4.42687	4.43686	5.16422	4.59662	4.60965	5.01573	5.49473	5.27929	5.26872	5.19043	5.1978	5.21433	5.42436	5.5924	5.60428	5.58611	5.57333	5.46247	5.44295	5.14989	4.78687	4.77771	4.98889	5.32776	5.66193	5.77824	5.87348	5.88781	5.93914	5.95495	5.96441	5.99791	6.00484	5.82916	5.63475	5.5544	5.51329	5.12638	5.00933	5.00584	5.28575	5.32161	5.51201	5.61621	5.83148	5.29824	5.22543	5.2108
-122.95	5.10111	4.56382	4.59024	5.17066	5.17477	5.19746	5.56239	6.21722	5.31417	5.27916	5.19824	5.19436	5.19241	5.19036	5.39566	5.51744	5.53923	5.5248	5.46011	5.22076	5.15528	4.91599	5.30468	5.2943	5.56508	5.60673	5.71534	5.89705	5.95467	5.98959	6.00382	6.01064	6.01559	6.01629	5.96502	5.73658	5.79341	5.53961	5.36444	5.15546	5.24846	5.29639	5.34173	5.5549	5.81274	5.61461	5.1011	5.06215	5.28235
-122.85	5.10885	4.58095	4.6026	4.59817	4.49181	4.49419	4.82587	5.46753	5.15475	5.21668	5.20814	5.20231	5.2009	5.20298	5.215	5.40431	5.40635	5.33286	5.29472	5.05458	5.13612	5.16972	5.32863	5.40973	5.51745	5.56379	5.56445	5.68268	5.93413	5.99715	6.0288	6.03686	6.04525	6.03634	5.89684	5.85761	5.74971	5.65681	5.51402	5.49221	5.38862	5.3221	5.39818	5.64396	5.90257	5.33054	5.09817	5.22659	5.55918
-122.75	5.10931	4.59246	4.60753	4.4839	4.49421	4.47324	4.61798	5.55148	5.22736	5.21894	5.21188	5.22536	5.22516	5.22643	5.22497	5.28745	5.27232	5.23768	5.21229	4.94339	4.96022	5.29142	5.41155	5.52341	5.57504	5.57654	5.59993	5.62004	5.85319	6.02017	6.0321	6.04373	6.04295	5.99493	5.8707	5.79326	5.73301	5.61518	5.60266	5.57507	5.51233	5.50386	5.61627	5.78867	5.50521	5.11425	5.20852	5.38912	5.6772
-122.65	5.1111	4.59573	4.62215	4.50414	4.50396	4.44952	4.88046	5.56954	5.23223	5.23495	5.2479	5.37121	5.37035	5.369	5.27462	5.37693	5.37757	5.27658	5.22518	5.03966	5.09287	5.39497	5.51215	5.57754	5.59366	5.62076	5.61976	5.63063	5.85592	6.03101	6.10384	6.11956	6.09259	6.03613	5.75902	5.79406	5.69191	5.58832	5.60115	5.72709	5.66396	5.41915	5.39499	5.19845	5.49288	5.47952	5.29713	5.77762	5.93851
-122.55	5.11075	4.6106	4.63605	4.51327	4.50696	4.47044	5.23391	5.61565	5.23583	5.24444	5.36042	5.37866	5.39966	5.46247	5.36605	5.40075	5.40727	5.39806	5.35846	5.25949	5.28928	5.4601	5.56427	5.60349	5.61392	5.62025	5.62883	5.6942	5.81637	6.06984	6.10557	6.12315	6.13675	6.04428	5.83239	5.70352	5.68922	5.57087	5.52416	5.7308	5.63946	5.16356	5.48268	5.45653	5.40858	5.56963	5.84821	6.01333	6.02127
-122.45	5.11092	4.6136	4.65004	4.5119	4.49647	4.46058	5.04016	5.58345	5.24101	5.2567	5.37395	5.39567	5.50056	5.52263	5.42777	5.37623	5.44341	5.43972	5.34303	5.32658	5.41369	5.48142	5.61445	5.62108	5.62118	5.63203	5.7478	5.76489	5.9597	6.02431	6.08551	6.10736	6.15788	6.10077	5.94928	5.73598	5.72223	5.63808	5.57192	5.66736	5.53402	4.98176	5.30382	5.27334	5.34526	5.41382	6.10152	6.04263	5.88988
-122.35	5.14038	3.96017	4.08451	3.98487	3.95912	3.93402	4.37751	5.07816	5.23618	5.32395	5.3843	5.46122	5.52265	5.5811	5.51654	5.4237	5.32667	5.37926	5.30622	5.28812	5.38546	5.5224	5.52527	5.63203	5.65545	5.69936	5.98355	5.93287	5.98788	6.037	6.08261	6.17831	6.23849	6.22013	6.03004	5.89056	5.80008	5.72709	5.60258	5.4786	5.07902	5.03366	5.2682	5.23051	5.52011	5.97016	6.06601	5.88199	5.80024
-122.25	5.14029	4.02857	3.98658	3.98035	3.88543	3.92548	4.41754	5.08945	5.18218	5.37774	5.4012	5.50947	5.57881	5.60006	5.59278	5.50858	5.41916	5.46433	5.41509	5.24885	5.2372	5.25737	5.53247	5.56277	5.66285	5.8421	6.02406	6.03531	6.15256	6.22276	6.31187	6.3499	6.3612	6.26855	6.1952	6.02457	5.89847	5.78662	5.53405	5.35562	5.1861	4.96344	5.22662	5.4672	5.23714	5.93721	5.83307	5.72444	5.91815
-122.15	5.14059	4.02585	4.12422	4.10374	3.92296	4.31647	4.84049	5.21896	5.29741	5.37909	5.43202	5.52828	5.58245	5.63529	5.71955	5.65268	5.65238	5.7589	5.76187	5.55727	5.27659	5.2746	5.27976	5.29989	5.51627	5.72582	6.01908	6.13712	6.15382	6.25037	6.32609	6.35493	6.37413	6.33287	6.29156	6.13562	6.04061	5.89582	5.56673	5.22167	5.34515	5.47786	5.52852	5.4287	5.38226	5.78421	6.27883	6.40663	7.28656
-122.05	5.14147	4.0271	4.11897	4.01032	3.90445	4.40447	5.04832	5.29025	5.36949	5.38458	5.50683	5.53831	5.6049	5.6481	5.86938	5.82276	5.88182	5.94577	5.94522	5.93324	5.60347	5.2501	4.80994	4.86352	4.86354	5.24794	5.97131	6.07412	6.04456	6.13167	6.33042	6.3598	6.35264	6.35507	6.33207	6.29616	6.23242	5.95931	5.64216	5.33186	5.28374	5.33907	5.29002	5.12109	5.42951	7.07043	7.53836	8.9792	9.22187
-121.95	5.1447	4.0242	3.95876	3.78893	3.7793	4.20304	5.18242	5.33225	5.41841	5.40216	5.51547	5.58779	5.63585	5.72812	5.88818	5.91889	6.02115	6.06063	6.06839	5.98046	5.82032	5.37008	5.29411	5.14769	4.99168	5.37439	5.59019	5.6858	5.84979	6.10257	6.34271	6.38643	6.35834	6.35378	6.3569	6.32344	6.23826	6.16158	5.77469	5.60211	5.78963	5.62581	5.15478	5.35655	6.84682	8.95203	8.99856	9.05003	9.21079
-121.85	5.14873	4.0031	3.72425	3.71086	4.07764	4.44846	5.16284	5.29187	5.41018	5.40575	5.52558	5.58904	5.63651	5.73172	5.87254	5.91326	6.03826	6.10893	6.11402	6.04553	5.82807	5.28196	5.38006	5.03314	5.04768	5.32554	5.80441	5.82589	5.71046	6.16768	6.34134	6.39816	6.41213	6.41136	6.35908	6.33205	6.22807	6.16915	5.94902	5.84099	5.7615	5.81038	5.15088	6.38144	8.60618	8.98185	8.99488	9.05436	9.39318
-121.75	5.15688	4.25618	3.69388	3.97089	4.24733	4.82316	5.16341	5.31223	5.40917	5.41476	5.52697	5.58849	5.64586	5.83668	5.86974	5.88671	6.05728	6.11276	6.12106	6.03496	5.75671	5.33936	5.22373	5.17384	5.24873	5.37257	5.73681	5.5829	5.99781	6.3029	6.31207	6.31595	6.44453	6.45447	6.37472	6.28855	6.01433	6.10275	6.0254	5.83911	5.80751	5.87732	5.61853	7.89511	8.81023	9.18675	8.9961	8.84331	9.47159
-121.65	5.15865	5.06251	3.84132	4.06831	4.1508	4.83194	5.15049	5.30832	5.4095	5.41323	5.49107	5.56425	5.7572	5.84258	5.89559	5.91064	5.96986	6.11743	6.10014	5.94178	5.61104	5.56304	5.28007	5.21864	5.292	5.3332	5.55792	5.90061	6.10634	6.19999	6.29582	6.29326	6.39292	6.43496	6.38401	6.29038	5.92466	6.03867	5.96644	5.89787	5.95231	6.07552	6.91595	7.98636	9.04461	9.28276	9.26861	9.15158	9.49941
-121.55	5.15553	5.21311	4.51986	4.22385	4.1438	4.72592	5.04204	5.1389	5.32203	5.31031	5.40684	5.42987	5.53523	5.81805	5.97675	6.03462	6.03378	6.07039	6.0367	5.83916	5.55101	5.49111	5.2809	5.21782	5.45261	5.52193	5.76313	6.11598	6.13617	6.20532	6.24274	6.27265	6.43014	6.3616	6.35467	6.37736	5.99858	6.21268	5.93985	5.92681	5.99364	6.83815	7.63514	9.04614	9.48433	9.53573	9.46722	9.42773	9.51733
-121.45	5.15488	5.21676	4.85264	4.04891	4.39062	4.28178	4.80571	5.17497	5.37177	5.28918	5.3529	5.41284	5.48435	5.81645	6.02955	6.05315	6.07413	6.01164	5.8767	5.40772	5.27558	5.28123	5.28061	5.45437	5.41909	5.69636	5.9922	6.19267	6.13828	6.14382	6.277	6.48328	6.69459	6.62762	6.54869	6.43404	6.28989	6.19494	6.44987	6.23945	7.12495	7.45816	8.28679	9.24115	9.57477	9.55933	9.48774	9.51295	8.90423
-121.35	5.15262	5.21992	4.82493	4.06506	4.33431	4.18341	4.96644	5.23475	5.36774	5.27337	5.29741	5.42053	5.68027	5.90337	6.00089	6.04733	6.06401	5.99843	5.75527	5.33491	5.28577	5.2849	5.24936	5.54357	5.72574	5.86864	6.01643	6.32495	6.37695	6.68263	6.83616	6.9288	7.22383	7.00035	6.68682	6.53122	6.57423	7.41001	7.1381	7.45859	7.89879	8.51088	8.63908	9.37809	9.72587	9.68629	9.3992	8.9315	6.8358
-121.25	5.15136	5.21478	4.60448	4.47017	4.18216	4.67021	5.11849	5.22528	5.27307	5.36397	5.49853	5.73965	5.88218	5.93536	6.00548	5.99816	5.95764	5.72244	5.29645	5.105	5.25051	5.25738	5.15375	5.23645	5.76095	6.06434	6.02467	6.70332	7.58298	7.60433	7.64994	7.99938	8.20912	7.66975	7.40371	6.91383	6.72849	7.20561	7.50247	8.2226	8.32914	8.41523	8.73447	9.51318	9.74785	9.56307	9.43697	7.45741	6.08038
-121.15	5.15273	5.20392	4.5507	5.06345	4.17415	5.08475	5.22486	5.21866	5.33309	5.6028	5.73537	5.77841	5.88219	5.90568	5.97495	5.91863	5.70574	5.19213	5.32872	5.08325	5.10918	5.23854	5.10654	5.29172	6.0102	6.0874	6.03802	6.64846	6.83597	7.56753	7.69938	7.87991	7.52286	8.35881	7.66893	7.28789	7.45032	7.94228	8.32197	8.21586	8.37677	8.57953	8.54881	9.73423	9.71536	8.86314	7.73255	6.56642	6.00853
-121.05	5.15488	5.20341	4.63136	5.21981	4.41324	5.16604	5.22361	5.30907	5.41046	5.64984	5.75206	5.76476	5.85964	5.95331	6.0202	6.0049	5.40286	5.35001	5.00674	5.00652	5.10636	5.20797	5.10708	5.48206	6.04755	6.14467	6.15779	6.62353	6.53833	7.41317	7.66468	7.9022	8.10161	8.23115	8.19503	7.7879	7.66184	8.31194	8.45022	8.4317	8.34594	8.61107	9.25721	9.74641	9.65	8.1017	7.33975	6.33504	5.71905
-120.95	5.15497	5.20743	4.93775	5.22003	4.76907	5.21072	5.22747	5.3182	5.55875	5.61361	5.73501	5.75295	5.78516	5.85853	6.03551	5.91566	5.50178	5.06867	4.98497	4.92632	5.04175	5.15929	5.10764	5.62061	6.00213	6.13724	6.1512	6.60376	6.11406	7.39451	7.6961	8.1295	8.32372	9.38752	9.39782	8.58119	8.37677	8.43489	8.42639	8.43063	8.43792	8.65595	9.45622	9.15613	7.65297	7.17359	6.64852	6.1627	5.44334
-120.85	5.15497	5.21372	5.0636	5.22499	5.06575	5.21294	5.19688	5.34543	5.49836	5.5985	5.6454	5.74766	5.75587	5.83284	5.89224	5.66222	5.4018	4.93612	4.93716	4.97588	5.00561	5.0447	4.98087	5.6732	5.94589	6.12698	6.12742	6.56424	6.55808	7.79786	8.72993	9.20312	9.27546	9.30146	9.44305	8.50117	8.36751	8.4689	8.46337	8.44256	8.79356	8.94982	8.13098	7.59023	6.10908	5.26922	5.61692	5.7958	4.72083
-120.75	5.15403	5.21634	5.17821	5.22958	5.11238	5.23332	5.23492	5.29316	5.42334	5.5244	5.60985	5.66181	5.81038	5.85612	5.80377	5.55608	5.16646	4.84245	4.91207	4.92926	4.93902	4.96504	4.92717	5.7627	5.90798	6.12691	6.19661	7.33821	7.93299	8.77145	9.21615	9.22917	9.26757	9.28875	8.99765	8.51096	8.41847	8.54742	8.50938	8.63141	9.73034	9.0104	7.70858	6.58779	5.08868	4.92323	5.88729	5.95165	4.34779
-120.65	5.11823	5.18445	5.18762	5.23213	5.22189	5.23987	5.23714	5.22211	5.31442	5.42713	5.59806	5.62204	5.7585	5.83842	5.79326	5.4529	4.62444	4.74887	4.7663	4.84208	4.86507	4.9233	5.25266	5.87519	5.98696	6.45864	7.65255	8.72236	7.91573	8.51431	9.11114	9.13045	9.13571	9.15124	8.2413	8.16474	8.37048	8.51281	8.81948	9.76137	9.33534	8.58482	7.74494	6.54004	5.53214	5.19587	#NUM!	#NUM!	#NUM!
-120.55	5.18934	5.2238	5.19152	5.18875	5.24122	5.25024	5.22495	5.21951	5.22499	5.42396	5.55828	5.61207	5.75039	5.77201	5.66091	5.01534	4.56884	4.59316	4.67012	4.71997	4.76318	4.82505	5.64559	5.92581	6.47167	8.38899	8.76479	8.7867	7.89361	8.39062	8.75874	8.76572	8.90162	8.7618	8.19831	8.11847	8.23641	8.53115	8.37711	8.35645	8.54778	8.09555	6.60326	5.70797	5.42825	#NUM!	#NUM!	#NUM!	#NUM!
-120.45	5.48708	5.405	5.36845	5.31047	5.20912	5.26115	5.20803	5.19534	5.22577	5.22968	5.46227	5.60157	5.6969	5.75726	5.63831	4.68417	4.40221	4.45041	4.56963	4.58555	4.66767	5.66733	6.32863	7.25519	8.87522	8.84548	8.62571	8.74896	8.49463	8.317	7.93141	7.89658	7.86879	7.97486	7.58862	7.17014	7.24842	7.56343	8.26887	7.70866	7.81579	7.5478	6.06795	4.91742	4.31589	#NUM!	#NUM!	#NUM!	#NUM!
-120.35	6.02199	6.66582	5.92164	5.75737	5.76118	5.37268	5.26658	5.18416	5.23988	5.23984	5.31706	5.55653	5.60605	5.57466	5.37313	4.66886	4.38638	4.38553	4.39941	4.36961	5.12667	6.94752	7.86593	9.2209	9.02705	8.82556	8.53067	8.67428	8.79102	8.04567	7.78644	7.54562	7.5232	6.60655	5.67505	5.97201	6.33629	7.48538	7.5586	7.11075	6.99604	6.29809	4.04726	4.46191	4.03649	#NUM!	#NUM!	#NUM!	#NUM!
-120.25	5.99068	6.61751	6.57834	5.90906	5.91184	5.73524	5.29284	5.26015	5.28974	5.24739	5.22457	5.4145	5.45131	5.48739	5.16786	4.75312	4.37901	4.38893	4.39738	4.94559	6.6269	8.54203	9.20005	9.31427	9.09657	8.94345	8.59329	8.68717	8.7032	7.60732	7.37552	7.02042	5.36687	5.21541	5.00167	5.47916	5.903	6.2698	6.94188	6.88553	5.32588	4.062	3.81988	4.60174	4.49335	#NUM!	#NUM!	#NUM!	#NUM!
-120.15	6.01215	5.77491	6.46435	5.88461	5.87148	5.6722	5.14768	5.30352	5.29315	5.26172	5.24316	5.23948	5.16988	4.57949	4.83208	4.80451	4.56978	4.82648	4.85487	6.30739	8.42111	9.24755	9.42445	9.38847	9.24911	9.06432	8.74938	8.71796	8.43988	7.5991	6.13761	4.98418	4.63501	4.74802	5.07921	5.1759	5.63208	5.23446	6.46914	7.35318	4.88175	3.01322	3.06263	4.11448	4.8357	#NUM!	#NUM!	#NUM!	#NUM!
-120.05	5.97677	5.28571	5.65772	5.76464	5.61054	5.34065	4.90156	5.1412	5.29654	5.27439	5.25302	5.24204	5.21447	4.71773	4.44554	4.79197	4.97586	5.01789	6.06594	7.50702	9.03685	9.14094	9.07499	9.35978	9.41659	9.0247	8.78507	8.73176	7.7294	6.10118	4.84318	4.53	4.6013	4.76969	4.99646	5.60882	4.99866	4.78032	6.38551	5.98193	4.80115	3.01042	3.55677	4.44891	4.80662	#NUM!	#NUM!	#NUM!	#NUM!
-119.95	5.96766	5.20965	5.19477	5.28994	5.40183	5.3319	4.80613	4.88572	5.11636	5.25185	5.18878	5.23452	5.1779	4.61395	4.43056	4.40172	4.57161	5.28511	6.89307	8.54249	8.22229	8.39657	9.06965	9.44902	9.40783	9.08107	7.22136	6.66808	5.07351	4.86746	4.54466	4.97697	4.67585	5.17604	5.62429	5.01778	4.70632	5.13567	5.84418	6.58714	6.71701	3.55581	3.40675	3.66877	6.65129	#NUM!	#NUM!	#NUM!	#NUM!
[truncated: 608 more rows]
[truncated: 131 more columns]

## Sheet: Figure S.1A
Station	Lon	Lat	Year	ALL	Shallow	Deep
109	-122.037	36.5855	1983	16	9	7
110	-122.178	36.5853	1984	22	12	10
[truncated: 36 more rows]

## Sheet: Figure S.3
YEAR	SPECIES	DEEP	ALL	SHALLOW
[truncated: 290 more rows]

[truncated: 6 more sheets: Figure S.4, Figure S.5, Figure S.6, Figure S.7, Figure S.8, Figure S.9]
